# Supplementary material for: Varying strength of selection contributes to the intragenomic diversity of rRNA genes
Source: Nat Commun. 2022 Nov 25;13:7245. doi: 10.1038/s41467-022-34989-w (PMC9700816; doi:10.1038/s41467-022-34989-w)
Supplement: Supplementary file 4 — Supplementary Data 1-6 [file 41467_2022_34989_MOESM4_ESM.zip]

Archive with 1,050 entries (1,040 files):
- Supplementary_Data1-6/
- __MACOSX/._Supplementary_Data1-6
- Supplementary_Data1-6/Supplementary_Data_3.txt
- __MACOSX/Supplementary_Data1-6/._Supplementary_Data_3.txt
- Supplementary_Data1-6/Supplementary_Data_2.txt
- __MACOSX/Supplementary_Data1-6/._Supplementary_Data_2.txt
- Supplementary_Data1-6/Supplementary_Data_1.txt
- __MACOSX/Supplementary_Data1-6/._Supplementary_Data_1.txt
- Supplementary_Data1-6/Supplementary_Data_5.txt
- __MACOSX/Supplementary_Data1-6/._Supplementary_Data_5.txt
- Supplementary_Data1-6/.DS_Store
- __MACOSX/Supplementary_Data1-6/._.DS_Store
- Supplementary_Data1-6/Supplementary_Data_4.txt
- __MACOSX/Supplementary_Data1-6/._Supplementary_Data_4.txt
- Supplementary_Data1-6/Supplementary_Data_6/
- __MACOSX/Supplementary_Data1-6/._Supplementary_Data_6
- Supplementary_Data1-6/Supplementary_Data_6/Sequencing_Sultanov_etal/
- __MACOSX/Supplementary_Data1-6/Supplementary_Data_6/._Sequencing_Sultanov_etal
- Supplementary_Data1-6/Supplementary_Data_6/raw_rDNA_var_calls/
- __MACOSX/Supplementary_Data1-6/Supplementary_Data_6/._raw_rDNA_var_calls
- Supplementary_Data1-6/Supplementary_Data_6/.DS_Store
- __MACOSX/Supplementary_Data1-6/Supplementary_Data_6/._.DS_Store
- Supplementary_Data1-6/Supplementary_Data_6/rDNA/
- __MACOSX/Supplementary_Data1-6/Supplementary_Data_6/._rDNA
- Supplementary_Data1-6/Supplementary_Data_6/Sequencing_Sultanov_etal/names.txt
- __MACOSX/Supplementary_Data1-6/Supplementary_Data_6/Sequencing_Sultanov_etal/._names.txt
- Supplementary_Data1-6/Supplementary_Data_6/Sequencing_Sultanov_etal/raw_vcf_DNA-seq/
- __MACOSX/Supplementary_Data1-6/Supplementary_Data_6/Sequencing_Sultanov_etal/._raw_vcf_DNA-seq
- Supplementary_Data1-6/Supplementary_Data_6/Sequencing_Sultanov_etal/.DS_Store
- __MACOSX/Supplementary_Data1-6/Supplementary_Data_6/Sequencing_Sultanov_etal/._.DS_Store
- Supplementary_Data1-6/Supplementary_Data_6/Sequencing_Sultanov_etal/raw_vcf_RNA-seq/
- __MACOSX/Supplementary_Data1-6/Supplementary_Data_6/Sequencing_Sultanov_etal/._raw_vcf_RNA-seq
- Supplementary_Data1-6/Supplementary_Data_6/Sequencing_Sultanov_etal/README.txt
- __MACOSX/Supplementary_Data1-6/Supplementary_Data_6/Sequencing_Sultanov_etal/._README.txt
- Supplementary_Data1-6/Supplementary_Data_6/Sequencing_Sultanov_etal/coverage/
- __MACOSX/Supplementary_Data1-6/Supplementary_Data_6/Sequencing_Sultanov_etal/._coverage
- Supplementary_Data1-6/Supplementary_Data_6/raw_rDNA_var_calls/ERR1308946_rDNA.vcf
- Supplementary_Data1-6/Supplementary_Data_6/raw_rDNA_var_calls/ERR1308947_rDNA.vcf
- Supplementary_Data1-6/Supplementary_Data_6/raw_rDNA_var_calls/ERR1309124_rDNA.vcf
- Supplementary_Data1-6/Supplementary_Data_6/raw_rDNA_var_calls/ERR1309342_rDNA.vcf
- Supplementary_Data1-6/Supplementary_Data_6/raw_rDNA_var_calls/ERR1309343_rDNA.vcf
- Supplementary_Data1-6/Supplementary_Data_6/raw_rDNA_var_calls/ERR1309125_rDNA.vcf
- Supplementary_Data1-6/Supplementary_Data_6/raw_rDNA_var_calls/ERR1308722_rDNA.vcf
- Supplementary_Data1-6/Supplementary_Data_6/raw_rDNA_var_calls/ERR1308723_rDNA.vcf
- Supplementary_Data1-6/Supplementary_Data_6/raw_rDNA_var_calls/ERR1309470_rDNA.vcf
- Supplementary_Data1-6/Supplementary_Data_6/raw_rDNA_var_calls/ERR1309471_rDNA.vcf
- Supplementary_Data1-6/Supplementary_Data_6/raw_rDNA_var_calls/ERR1309399_rDNA.vcf
- Supplementary_Data1-6/Supplementary_Data_6/raw_rDNA_var_calls/ERR1309398_rDNA.vcf
- Supplementary_Data1-6/Supplementary_Data_6/raw_rDNA_var_calls/ERR1308895_rDNA.vcf
- Supplementary_Data1-6/Supplementary_Data_6/raw_rDNA_var_calls/ERR1308663_rDNA.vcf
- Supplementary_Data1-6/Supplementary_Data_6/raw_rDNA_var_calls/ERR1308662_rDNA.vcf
- Supplementary_Data1-6/Supplementary_Data_6/raw_rDNA_var_calls/ERR1308894_rDNA.vcf
- Supplementary_Data1-6/Supplementary_Data_6/raw_rDNA_var_calls/ERR1309203_rDNA.vcf
- Supplementary_Data1-6/Supplementary_Data_6/raw_rDNA_var_calls/ERR1309065_rDNA.vcf
- Supplementary_Data1-6/Supplementary_Data_6/raw_rDNA_var_calls/ERR1309064_rDNA.vcf
- Supplementary_Data1-6/Supplementary_Data_6/raw_rDNA_var_calls/ERR1309202_rDNA.vcf
- Supplementary_Data1-6/Supplementary_Data_6/raw_rDNA_var_calls/ERR1308807_rDNA.vcf
- Supplementary_Data1-6/Supplementary_Data_6/raw_rDNA_var_calls/ERR1309439_rDNA.vcf
- Supplementary_Data1-6/Supplementary_Data_6/raw_rDNA_var_calls/ERR1308806_rDNA.vcf
- Supplementary_Data1-6/Supplementary_Data_6/raw_rDNA_var_calls/ERR1309438_rDNA.vcf
- Supplementary_Data1-6/Supplementary_Data_6/raw_rDNA_var_calls/ERR1309291_rDNA.vcf
- Supplementary_Data1-6/Supplementary_Data_6/raw_rDNA_var_calls/ERR1309290_rDNA.vcf
- Supplementary_Data1-6/Supplementary_Data_6/raw_rDNA_var_calls/ERR1308978_rDNA.vcf
- Supplementary_Data1-6/Supplementary_Data_6/raw_rDNA_var_calls/ERR1308979_rDNA.vcf
- Supplementary_Data1-6/Supplementary_Data_6/raw_rDNA_var_calls/ERR1309188_rDNA.vcf
- Supplementary_Data1-6/Supplementary_Data_6/raw_rDNA_var_calls/ERR1309189_rDNA.vcf
- Supplementary_Data1-6/Supplementary_Data_6/raw_rDNA_var_calls/ERR1308614_rDNA.vcf
- Supplementary_Data1-6/Supplementary_Data_6/raw_rDNA_var_calls/ERR1308615_rDNA.vcf
- Supplementary_Data1-6/Supplementary_Data_6/raw_rDNA_var_calls/ERR1309012_rDNA.vcf
- Supplementary_Data1-6/Supplementary_Data_6/raw_rDNA_var_calls/ERR1309274_rDNA.vcf
- Supplementary_Data1-6/Supplementary_Data_6/raw_rDNA_var_calls/ERR1309275_rDNA.vcf
- Supplementary_Data1-6/Supplementary_Data_6/raw_rDNA_var_calls/ERR1309013_rDNA.vcf
- Supplementary_Data1-6/Supplementary_Data_6/raw_rDNA_var_calls/ERR1308686_rDNA.vcf
- Supplementary_Data1-6/Supplementary_Data_6/raw_rDNA_var_calls/ERR1308870_rDNA.vcf
- Supplementary_Data1-6/Supplementary_Data_6/raw_rDNA_var_calls/ERR1308871_rDNA.vcf
- Supplementary_Data1-6/Supplementary_Data_6/raw_rDNA_var_calls/ERR1308687_rDNA.vcf
- Supplementary_Data1-6/Supplementary_Data_6/raw_rDNA_var_calls/ERR1309080_rDNA.vcf
- Supplementary_Data1-6/Supplementary_Data_6/raw_rDNA_var_calls/ERR1309081_rDNA.vcf
- Supplementary_Data1-6/Supplementary_Data_6/raw_rDNA_var_calls/ERR1309495_rDNA.vcf
- Supplementary_Data1-6/Supplementary_Data_6/raw_rDNA_var_calls/ERR1309494_rDNA.vcf
- Supplementary_Data1-6/Supplementary_Data_6/raw_rDNA_var_calls/ERR1308931_rDNA.vcf
- Supplementary_Data1-6/Supplementary_Data_6/raw_rDNA_var_calls/ERR1308930_rDNA.vcf
- Supplementary_Data1-6/Supplementary_Data_6/raw_rDNA_var_calls/ERR1309335_rDNA.vcf
- Supplementary_Data1-6/Supplementary_Data_6/raw_rDNA_var_calls/ERR1309153_rDNA.vcf
- Supplementary_Data1-6/Supplementary_Data_6/raw_rDNA_var_calls/ERR1309152_rDNA.vcf
- Supplementary_Data1-6/Supplementary_Data_6/raw_rDNA_var_calls/ERR1309334_rDNA.vcf
- Supplementary_Data1-6/Supplementary_Data_6/raw_rDNA_var_calls/ERR1308755_rDNA.vcf
- Supplementary_Data1-6/Supplementary_Data_6/raw_rDNA_var_calls/ERR1308754_rDNA.vcf
- Supplementary_Data1-6/Supplementary_Data_6/raw_rDNA_var_calls/ERR1308839_rDNA.vcf
- Supplementary_Data1-6/Supplementary_Data_6/raw_rDNA_var_calls/ERR1309407_rDNA.vcf
- Supplementary_Data1-6/Supplementary_Data_6/raw_rDNA_var_calls/ERR1308838_rDNA.vcf
- Supplementary_Data1-6/Supplementary_Data_6/raw_rDNA_var_calls/ERR1309406_rDNA.vcf
- Supplementary_Data1-6/Supplementary_Data_6/raw_rDNA_var_calls/ERR1308997_rDNA.vcf
- Supplementary_Data1-6/Supplementary_Data_6/raw_rDNA_var_calls/ERR1308761_rDNA.vcf
- Supplementary_Data1-6/Supplementary_Data_6/raw_rDNA_var_calls/ERR1308760_rDNA.vcf
- Supplementary_Data1-6/Supplementary_Data_6/raw_rDNA_var_calls/ERR1308996_rDNA.vcf
- Supplementary_Data1-6/Supplementary_Data_6/raw_rDNA_var_calls/ERR1309301_rDNA.vcf
- Supplementary_Data1-6/Supplementary_Data_6/raw_rDNA_var_calls/ERR1309167_rDNA.vcf
- Supplementary_Data1-6/Supplementary_Data_6/raw_rDNA_var_calls/ERR1309166_rDNA.vcf
- Supplementary_Data1-6/Supplementary_Data_6/raw_rDNA_var_calls/ERR1309300_rDNA.vcf
- Supplementary_Data1-6/Supplementary_Data_6/raw_rDNA_var_calls/ERR1309433_rDNA.vcf
- Supplementary_Data1-6/Supplementary_Data_6/raw_rDNA_var_calls/ERR1309432_rDNA.vcf
- Supplementary_Data1-6/Supplementary_Data_6/raw_rDNA_var_calls/ERR1308669_rDNA.vcf
- Supplementary_Data1-6/Supplementary_Data_6/raw_rDNA_var_calls/ERR1308668_rDNA.vcf
- Supplementary_Data1-6/Supplementary_Data_6/raw_rDNA_var_calls/ERR1309209_rDNA.vcf
- Supplementary_Data1-6/Supplementary_Data_6/raw_rDNA_var_calls/ERR1309208_rDNA.vcf
- Supplementary_Data1-6/Supplementary_Data_6/raw_rDNA_var_calls/ERR1308595_rDNA.vcf
- Supplementary_Data1-6/Supplementary_Data_6/raw_rDNA_var_calls/ERR1308905_rDNA.vcf
- Supplementary_Data1-6/Supplementary_Data_6/raw_rDNA_var_calls/ERR1308594_rDNA.vcf
- Supplementary_Data1-6/Supplementary_Data_6/raw_rDNA_var_calls/ERR1308904_rDNA.vcf
- Supplementary_Data1-6/Supplementary_Data_6/raw_rDNA_var_calls/ERR1309393_rDNA.vcf
- Supplementary_Data1-6/Supplementary_Data_6/raw_rDNA_var_calls/ERR1309392_rDNA.vcf
- Supplementary_Data1-6/Supplementary_Data_6/raw_rDNA_var_calls/ERR1308844_rDNA.vcf
- Supplementary_Data1-6/Supplementary_Data_6/raw_rDNA_var_calls/ERR1308845_rDNA.vcf
- Supplementary_Data1-6/Supplementary_Data_6/raw_rDNA_var_calls/ERR1309348_rDNA.vcf
- Supplementary_Data1-6/Supplementary_Data_6/raw_rDNA_var_calls/ERR1309349_rDNA.vcf
- Supplementary_Data1-6/Supplementary_Data_6/raw_rDNA_var_calls/ERR1308728_rDNA.vcf
- Supplementary_Data1-6/Supplementary_Data_6/raw_rDNA_var_calls/ERR1308729_rDNA.vcf
- Supplementary_Data1-6/Supplementary_Data_6/raw_rDNA_var_calls/ERR1309026_rDNA.vcf
- Supplementary_Data1-6/Supplementary_Data_6/raw_rDNA_var_calls/ERR1309240_rDNA.vcf
- Supplementary_Data1-6/Supplementary_Data_6/raw_rDNA_var_calls/ERR1309241_rDNA.vcf
- Supplementary_Data1-6/Supplementary_Data_6/raw_rDNA_var_calls/ERR1309027_rDNA.vcf
- Supplementary_Data1-6/Supplementary_Data_6/raw_rDNA_var_calls/ERR1308620_rDNA.vcf
- Supplementary_Data1-6/Supplementary_Data_6/raw_rDNA_var_calls/ERR1308621_rDNA.vcf
- Supplementary_Data1-6/Supplementary_Data_6/raw_rDNA_var_calls/ERR1308833_rDNA.vcf
- Supplementary_Data1-6/Supplementary_Data_6/raw_rDNA_var_calls/ERR1308832_rDNA.vcf
- Supplementary_Data1-6/Supplementary_Data_6/raw_rDNA_var_calls/ERR1309159_rDNA.vcf
- Supplementary_Data1-6/Supplementary_Data_6/raw_rDNA_var_calls/ERR1309158_rDNA.vcf
- Supplementary_Data1-6/Supplementary_Data_6/raw_rDNA_var_calls/ERR1309505_rDNA.vcf
- Supplementary_Data1-6/Supplementary_Data_6/raw_rDNA_var_calls/ERR1309504_rDNA.vcf
- Supplementary_Data1-6/Supplementary_Data_6/raw_rDNA_var_calls/ERR1309237_rDNA.vcf
- Supplementary_Data1-6/Supplementary_Data_6/raw_rDNA_var_calls/ERR1309051_rDNA.vcf
- Supplementary_Data1-6/Supplementary_Data_6/raw_rDNA_var_calls/ERR1309050_rDNA.vcf
- Supplementary_Data1-6/Supplementary_Data_6/raw_rDNA_var_calls/ERR1309236_rDNA.vcf
- Supplementary_Data1-6/Supplementary_Data_6/raw_rDNA_var_calls/ERR1308657_rDNA.vcf
- Supplementary_Data1-6/Supplementary_Data_6/raw_rDNA_var_calls/ERR1308656_rDNA.vcf
- Supplementary_Data1-6/Supplementary_Data_6/raw_rDNA_var_calls/ERR1308716_rDNA.vcf
- Supplementary_Data1-6/Supplementary_Data_6/raw_rDNA_var_calls/ERR1308717_rDNA.vcf
- Supplementary_Data1-6/Supplementary_Data_6/raw_rDNA_var_calls/ERR1309110_rDNA.vcf
- Supplementary_Data1-6/Supplementary_Data_6/raw_rDNA_var_calls/ERR1309376_rDNA.vcf
- Supplementary_Data1-6/Supplementary_Data_6/raw_rDNA_var_calls/ERR1309377_rDNA.vcf
- Supplementary_Data1-6/Supplementary_Data_6/raw_rDNA_var_calls/ERR1309111_rDNA.vcf
- Supplementary_Data1-6/Supplementary_Data_6/raw_rDNA_var_calls/ERR1309444_rDNA.vcf
- Supplementary_Data1-6/Supplementary_Data_6/raw_rDNA_var_calls/ERR1309445_rDNA.vcf
- Supplementary_Data1-6/Supplementary_Data_6/raw_rDNA_var_calls/ERR1309018_rDNA.vcf
- Supplementary_Data1-6/Supplementary_Data_6/raw_rDNA_var_calls/ERR1309019_rDNA.vcf
- Supplementary_Data1-6/Supplementary_Data_6/raw_rDNA_var_calls/ERR1308784_rDNA.vcf
- Supplementary_Data1-6/Supplementary_Data_6/raw_rDNA_var_calls/ERR1308972_rDNA.vcf
- Supplementary_Data1-6/Supplementary_Data_6/raw_rDNA_var_calls/ERR1308973_rDNA.vcf
- Supplementary_Data1-6/Supplementary_Data_6/raw_rDNA_var_calls/ERR1308785_rDNA.vcf
- Supplementary_Data1-6/Supplementary_Data_6/raw_rDNA_var_calls/ERR1309182_rDNA.vcf
- Supplementary_Data1-6/Supplementary_Data_6/raw_rDNA_var_calls/ERR1309183_rDNA.vcf
- Supplementary_Data1-6/Supplementary_Data_6/raw_rDNA_var_calls/ERR1309286_rDNA.vcf
- Supplementary_Data1-6/Supplementary_Data_6/raw_rDNA_var_calls/ERR1309287_rDNA.vcf
- Supplementary_Data1-6/Supplementary_Data_6/raw_rDNA_var_calls/ERR1308810_rDNA.vcf
- Supplementary_Data1-6/Supplementary_Data_6/raw_rDNA_var_calls/ERR1308811_rDNA.vcf
- Supplementary_Data1-6/Supplementary_Data_6/raw_rDNA_var_calls/ERR1308588_rDNA.vcf
- Supplementary_Data1-6/Supplementary_Data_6/raw_rDNA_var_calls/ERR1308918_rDNA.vcf
- Supplementary_Data1-6/Supplementary_Data_6/raw_rDNA_var_calls/ERR1309526_rDNA.vcf
- Supplementary_Data1-6/Supplementary_Data_6/raw_rDNA_var_calls/ERR1308589_rDNA.vcf
- Supplementary_Data1-6/Supplementary_Data_6/raw_rDNA_var_calls/ERR1308919_rDNA.vcf
- Supplementary_Data1-6/Supplementary_Data_6/raw_rDNA_var_calls/ERR1309527_rDNA.vcf
- Supplementary_Data1-6/Supplementary_Data_6/raw_rDNA_var_calls/ERR1309214_rDNA.vcf
- Supplementary_Data1-6/Supplementary_Data_6/raw_rDNA_var_calls/ERR1309072_rDNA.vcf
- Supplementary_Data1-6/Supplementary_Data_6/raw_rDNA_var_calls/ERR1309073_rDNA.vcf
- Supplementary_Data1-6/Supplementary_Data_6/raw_rDNA_var_calls/ERR1309215_rDNA.vcf
- Supplementary_Data1-6/Supplementary_Data_6/raw_rDNA_var_calls/ERR1308882_rDNA.vcf
- Supplementary_Data1-6/Supplementary_Data_6/raw_rDNA_var_calls/ERR1308674_rDNA.vcf
- Supplementary_Data1-6/Supplementary_Data_6/raw_rDNA_var_calls/ERR1308675_rDNA.vcf
- Supplementary_Data1-6/Supplementary_Data_6/raw_rDNA_var_calls/ERR1308883_rDNA.vcf
- Supplementary_Data1-6/Supplementary_Data_6/raw_rDNA_var_calls/ERR1308735_rDNA.vcf
- Supplementary_Data1-6/Supplementary_Data_6/raw_rDNA_var_calls/ERR1308734_rDNA.vcf
- Supplementary_Data1-6/Supplementary_Data_6/raw_rDNA_var_calls/ERR1309133_rDNA.vcf
- Supplementary_Data1-6/Supplementary_Data_6/raw_rDNA_var_calls/ERR1309355_rDNA.vcf
- Supplementary_Data1-6/Supplementary_Data_6/raw_rDNA_var_calls/ERR1309354_rDNA.vcf
- Supplementary_Data1-6/Supplementary_Data_6/raw_rDNA_var_calls/ERR1309132_rDNA.vcf
- Supplementary_Data1-6/Supplementary_Data_6/raw_rDNA_var_calls/ERR1309467_rDNA.vcf
- Supplementary_Data1-6/Supplementary_Data_6/raw_rDNA_var_calls/ERR1308859_rDNA.vcf
- Supplementary_Data1-6/Supplementary_Data_6/raw_rDNA_var_calls/ERR1309466_rDNA.vcf
- Supplementary_Data1-6/Supplementary_Data_6/raw_rDNA_var_calls/ERR1308858_rDNA.vcf
- Supplementary_Data1-6/Supplementary_Data_6/raw_rDNA_var_calls/ERR1308951_rDNA.vcf
- Supplementary_Data1-6/Supplementary_Data_6/raw_rDNA_var_calls/ERR1308950_rDNA.vcf
- Supplementary_Data1-6/Supplementary_Data_6/raw_rDNA_var_calls/ERR1308742_rDNA.vcf
- Supplementary_Data1-6/Supplementary_Data_6/raw_rDNA_var_calls/ERR1308743_rDNA.vcf
- Supplementary_Data1-6/Supplementary_Data_6/raw_rDNA_var_calls/ERR1309322_rDNA.vcf
- Supplementary_Data1-6/Supplementary_Data_6/raw_rDNA_var_calls/ERR1309144_rDNA.vcf
- Supplementary_Data1-6/Supplementary_Data_6/raw_rDNA_var_calls/ERR1309145_rDNA.vcf
- Supplementary_Data1-6/Supplementary_Data_6/raw_rDNA_var_calls/ERR1309323_rDNA.vcf
- Supplementary_Data1-6/Supplementary_Data_6/raw_rDNA_var_calls/ERR1309410_rDNA.vcf
- Supplementary_Data1-6/Supplementary_Data_6/raw_rDNA_var_calls/ERR1309411_rDNA.vcf
- Supplementary_Data1-6/Supplementary_Data_6/raw_rDNA_var_calls/ERR1309482_rDNA.vcf
- Supplementary_Data1-6/Supplementary_Data_6/raw_rDNA_var_calls/ERR1309483_rDNA.vcf
- Supplementary_Data1-6/Supplementary_Data_6/raw_rDNA_var_calls/ERR1308926_rDNA.vcf
- Supplementary_Data1-6/Supplementary_Data_6/raw_rDNA_var_calls/ERR1309518_rDNA.vcf
- Supplementary_Data1-6/Supplementary_Data_6/raw_rDNA_var_calls/ERR1308927_rDNA.vcf
- Supplementary_Data1-6/Supplementary_Data_6/raw_rDNA_var_calls/ERR1309519_rDNA.vcf
- Supplementary_Data1-6/Supplementary_Data_6/raw_rDNA_var_calls/ERR1309097_rDNA.vcf
- Supplementary_Data1-6/Supplementary_Data_6/raw_rDNA_var_calls/ERR1309096_rDNA.vcf
- Supplementary_Data1-6/Supplementary_Data_6/raw_rDNA_var_calls/ERR1309459_rDNA.vcf
- Supplementary_Data1-6/Supplementary_Data_6/raw_rDNA_var_calls/ERR1308691_rDNA.vcf
- Supplementary_Data1-6/Supplementary_Data_6/raw_rDNA_var_calls/ERR1308867_rDNA.vcf
- Supplementary_Data1-6/Supplementary_Data_6/raw_rDNA_var_calls/ERR1309458_rDNA.vcf
- Supplementary_Data1-6/Supplementary_Data_6/raw_rDNA_var_calls/ERR1308866_rDNA.vcf
- Supplementary_Data1-6/Supplementary_Data_6/raw_rDNA_var_calls/ERR1308690_rDNA.vcf
- Supplementary_Data1-6/Supplementary_Data_6/raw_rDNA_var_calls/ERR1308799_rDNA.vcf
- Supplementary_Data1-6/Supplementary_Data_6/raw_rDNA_var_calls/ERR1308798_rDNA.vcf
- Supplementary_Data1-6/Supplementary_Data_6/raw_rDNA_var_calls/ERR1309005_rDNA.vcf
- Supplementary_Data1-6/Supplementary_Data_6/raw_rDNA_var_calls/ERR1309263_rDNA.vcf
- Supplementary_Data1-6/Supplementary_Data_6/raw_rDNA_var_calls/ERR1309262_rDNA.vcf
- Supplementary_Data1-6/Supplementary_Data_6/raw_rDNA_var_calls/ERR1309004_rDNA.vcf
- Supplementary_Data1-6/Supplementary_Data_6/raw_rDNA_var_calls/ERR1308603_rDNA.vcf
- Supplementary_Data1-6/Supplementary_Data_6/raw_rDNA_var_calls/ERR1308602_rDNA.vcf
- Supplementary_Data1-6/Supplementary_Data_6/raw_rDNA_var_calls/ERR1308637_rDNA.vcf
- Supplementary_Data1-6/Supplementary_Data_6/raw_rDNA_var_calls/ERR1308636_rDNA.vcf
- Supplementary_Data1-6/Supplementary_Data_6/raw_rDNA_var_calls/ERR1309031_rDNA.vcf
- Supplementary_Data1-6/Supplementary_Data_6/raw_rDNA_var_calls/ERR1309257_rDNA.vcf
- Supplementary_Data1-6/Supplementary_Data_6/raw_rDNA_var_calls/ERR1309256_rDNA.vcf
- Supplementary_Data1-6/Supplementary_Data_6/raw_rDNA_var_calls/ERR1309030_rDNA.vcf
- Supplementary_Data1-6/Supplementary_Data_6/raw_rDNA_var_calls/ERR1308853_rDNA.vcf
- Supplementary_Data1-6/Supplementary_Data_6/raw_rDNA_var_calls/ERR1308852_rDNA.vcf
- Supplementary_Data1-6/Supplementary_Data_6/raw_rDNA_var_calls/ERR1309139_rDNA.vcf
- Supplementary_Data1-6/Supplementary_Data_6/raw_rDNA_var_calls/ERR1309138_rDNA.vcf
- Supplementary_Data1-6/Supplementary_Data_6/raw_rDNA_var_calls/ERR1309078_rDNA.vcf
- Supplementary_Data1-6/Supplementary_Data_6/raw_rDNA_var_calls/ERR1309079_rDNA.vcf
- Supplementary_Data1-6/Supplementary_Data_6/raw_rDNA_var_calls/ERR1308888_rDNA.vcf
- Supplementary_Data1-6/Supplementary_Data_6/raw_rDNA_var_calls/ERR1308889_rDNA.vcf
- Supplementary_Data1-6/Supplementary_Data_6/raw_rDNA_var_calls/ERR1309384_rDNA.vcf
- Supplementary_Data1-6/Supplementary_Data_6/raw_rDNA_var_calls/ERR1309385_rDNA.vcf
- Supplementary_Data1-6/Supplementary_Data_6/raw_rDNA_var_calls/ERR1308912_rDNA.vcf
- Supplementary_Data1-6/Supplementary_Data_6/raw_rDNA_var_calls/ERR1308582_rDNA.vcf
- Supplementary_Data1-6/Supplementary_Data_6/raw_rDNA_var_calls/ERR1308913_rDNA.vcf
- Supplementary_Data1-6/Supplementary_Data_6/raw_rDNA_var_calls/ERR1308583_rDNA.vcf
- Supplementary_Data1-6/Supplementary_Data_6/raw_rDNA_var_calls/ERR1309316_rDNA.vcf
- Supplementary_Data1-6/Supplementary_Data_6/raw_rDNA_var_calls/ERR1309170_rDNA.vcf
- Supplementary_Data1-6/Supplementary_Data_6/raw_rDNA_var_calls/ERR1309171_rDNA.vcf
- Supplementary_Data1-6/Supplementary_Data_6/raw_rDNA_var_calls/ERR1309317_rDNA.vcf
- Supplementary_Data1-6/Supplementary_Data_6/raw_rDNA_var_calls/ERR1308980_rDNA.vcf
- Supplementary_Data1-6/Supplementary_Data_6/raw_rDNA_var_calls/ERR1308776_rDNA.vcf
- Supplementary_Data1-6/Supplementary_Data_6/raw_rDNA_var_calls/ERR1308777_rDNA.vcf
- Supplementary_Data1-6/Supplementary_Data_6/raw_rDNA_var_calls/ERR1308981_rDNA.vcf
- Supplementary_Data1-6/Supplementary_Data_6/raw_rDNA_var_calls/ERR1309424_rDNA.vcf
- Supplementary_Data1-6/Supplementary_Data_6/raw_rDNA_var_calls/ERR1309425_rDNA.vcf
- Supplementary_Data1-6/Supplementary_Data_6/raw_rDNA_var_calls/ERR1309269_rDNA.vcf
- Supplementary_Data1-6/Supplementary_Data_6/raw_rDNA_var_calls/ERR1309268_rDNA.vcf
- Supplementary_Data1-6/Supplementary_Data_6/raw_rDNA_var_calls/ERR1308609_rDNA.vcf
- Supplementary_Data1-6/Supplementary_Data_6/raw_rDNA_var_calls/ERR1308608_rDNA.vcf
- Supplementary_Data1-6/Supplementary_Data_6/raw_rDNA_var_calls/ERR1309195_rDNA.vcf
- Supplementary_Data1-6/Supplementary_Data_6/raw_rDNA_var_calls/ERR1309194_rDNA.vcf
- Supplementary_Data1-6/Supplementary_Data_6/raw_rDNA_var_calls/ERR1308793_rDNA.vcf
- Supplementary_Data1-6/Supplementary_Data_6/raw_rDNA_var_calls/ERR1308965_rDNA.vcf
- Supplementary_Data1-6/Supplementary_Data_6/raw_rDNA_var_calls/ERR1308964_rDNA.vcf
- Supplementary_Data1-6/Supplementary_Data_6/raw_rDNA_var_calls/ERR1308792_rDNA.vcf
- Supplementary_Data1-6/Supplementary_Data_6/raw_rDNA_var_calls/ERR1309107_rDNA.vcf
- Supplementary_Data1-6/Supplementary_Data_6/raw_rDNA_var_calls/ERR1309361_rDNA.vcf
- Supplementary_Data1-6/Supplementary_Data_6/raw_rDNA_var_calls/ERR1309360_rDNA.vcf
- Supplementary_Data1-6/Supplementary_Data_6/raw_rDNA_var_calls/ERR1309106_rDNA.vcf
- Supplementary_Data1-6/Supplementary_Data_6/raw_rDNA_var_calls/ERR1308701_rDNA.vcf
- Supplementary_Data1-6/Supplementary_Data_6/raw_rDNA_var_calls/ERR1308700_rDNA.vcf
- Supplementary_Data1-6/Supplementary_Data_6/raw_rDNA_var_calls/ERR1309453_rDNA.vcf
- Supplementary_Data1-6/Supplementary_Data_6/raw_rDNA_var_calls/ERR1309452_rDNA.vcf
- Supplementary_Data1-6/Supplementary_Data_6/raw_rDNA_var_calls/ERR1309512_rDNA.vcf
- Supplementary_Data1-6/Supplementary_Data_6/raw_rDNA_var_calls/ERR1309513_rDNA.vcf
- Supplementary_Data1-6/Supplementary_Data_6/raw_rDNA_var_calls/ERR1308640_rDNA.vcf
- Supplementary_Data1-6/Supplementary_Data_6/raw_rDNA_var_calls/ERR1309488_rDNA.vcf
- Supplementary_Data1-6/Supplementary_Data_6/raw_rDNA_var_calls/ERR1308641_rDNA.vcf
- Supplementary_Data1-6/Supplementary_Data_6/raw_rDNA_var_calls/ERR1309489_rDNA.vcf
- Supplementary_Data1-6/Supplementary_Data_6/raw_rDNA_var_calls/ERR1309220_rDNA.vcf
- Supplementary_Data1-6/Supplementary_Data_6/raw_rDNA_var_calls/ERR1309046_rDNA.vcf
- Supplementary_Data1-6/Supplementary_Data_6/raw_rDNA_var_calls/ERR1309047_rDNA.vcf
- Supplementary_Data1-6/Supplementary_Data_6/raw_rDNA_var_calls/ERR1309221_rDNA.vcf
- Supplementary_Data1-6/Supplementary_Data_6/raw_rDNA_var_calls/ERR1308824_rDNA.vcf
- Supplementary_Data1-6/Supplementary_Data_6/raw_rDNA_var_calls/ERR1308825_rDNA.vcf
- Supplementary_Data1-6/Supplementary_Data_6/raw_rDNA_var_calls/ERR1308748_rDNA.vcf
- Supplementary_Data1-6/Supplementary_Data_6/raw_rDNA_var_calls/ERR1308749_rDNA.vcf
- Supplementary_Data1-6/Supplementary_Data_6/raw_rDNA_var_calls/ERR1309328_rDNA.vcf
- Supplementary_Data1-6/Supplementary_Data_6/raw_rDNA_var_calls/ERR1309329_rDNA.vcf
- Supplementary_Data1-6/Supplementary_Data_6/raw_rDNA_var_calls/ERR1309389_rDNA.vcf
- Supplementary_Data1-6/Supplementary_Data_6/raw_rDNA_var_calls/ERR1309388_rDNA.vcf
- Supplementary_Data1-6/Supplementary_Data_6/raw_rDNA_var_calls/ERR1309521_rDNA.vcf
- Supplementary_Data1-6/Supplementary_Data_6/raw_rDNA_var_calls/ERR1309520_rDNA.vcf
- Supplementary_Data1-6/Supplementary_Data_6/raw_rDNA_var_calls/ERR1309075_rDNA.vcf
- Supplementary_Data1-6/Supplementary_Data_6/raw_rDNA_var_calls/ERR1309213_rDNA.vcf
- Supplementary_Data1-6/Supplementary_Data_6/raw_rDNA_var_calls/ERR1309212_rDNA.vcf
- Supplementary_Data1-6/Supplementary_Data_6/raw_rDNA_var_calls/ERR1309074_rDNA.vcf
- Supplementary_Data1-6/Supplementary_Data_6/raw_rDNA_var_calls/ERR1308673_rDNA.vcf
- Supplementary_Data1-6/Supplementary_Data_6/raw_rDNA_var_calls/ERR1308885_rDNA.vcf
- Supplementary_Data1-6/Supplementary_Data_6/raw_rDNA_var_calls/ERR1308884_rDNA.vcf
- Supplementary_Data1-6/Supplementary_Data_6/raw_rDNA_var_calls/ERR1308672_rDNA.vcf
- Supplementary_Data1-6/Supplementary_Data_6/raw_rDNA_var_calls/ERR1309281_rDNA.vcf
- Supplementary_Data1-6/Supplementary_Data_6/raw_rDNA_var_calls/ERR1309280_rDNA.vcf
- Supplementary_Data1-6/Supplementary_Data_6/raw_rDNA_var_calls/ERR1308817_rDNA.vcf
- Supplementary_Data1-6/Supplementary_Data_6/raw_rDNA_var_calls/ERR1309429_rDNA.vcf
- Supplementary_Data1-6/Supplementary_Data_6/raw_rDNA_var_calls/ERR1309428_rDNA.vcf
- Supplementary_Data1-6/Supplementary_Data_6/raw_rDNA_var_calls/ERR1308956_rDNA.vcf
- Supplementary_Data1-6/Supplementary_Data_6/raw_rDNA_var_calls/ERR1308957_rDNA.vcf
- Supplementary_Data1-6/Supplementary_Data_6/raw_rDNA_var_calls/ERR1308732_rDNA.vcf
- Supplementary_Data1-6/Supplementary_Data_6/raw_rDNA_var_calls/ERR1308733_rDNA.vcf
- Supplementary_Data1-6/Supplementary_Data_6/raw_rDNA_var_calls/ERR1309352_rDNA.vcf
- Supplementary_Data1-6/Supplementary_Data_6/raw_rDNA_var_calls/ERR1309134_rDNA.vcf
- Supplementary_Data1-6/Supplementary_Data_6/raw_rDNA_var_calls/ERR1309135_rDNA.vcf
[truncated: 750 more entries]
