# Supplementary material for: Varying strength of selection contributes to the intragenomic diversity of rRNA genes
Source: Nat Commun. 2022 Nov 25;13:7245. doi: 10.1038/s41467-022-34989-w (PMC9700816; doi:10.1038/s41467-022-34989-w)
Supplement: Supplementary file 4 — Supplementary Data 1-6 [file 41467_2022_34989_MOESM4_ESM.zip › Supplementary_Data1-6/Supplementary_Data_3.txt]

NAME	ACCESSION	POSITION_1	VARIANT_1	VF_1	POSITION_2	VARIANT_2	VF_2
AAC	ERR1309038	1487	G	0.062902	1486	A	0.06447
ATV	ERR1309313	1487	G	0.219984	1486	A	0.22098
ARB	ERR1309422	1487	G	0.562174	1486	A	0.564246
CFH	ERR1309433	1487	G	0.007299	1486	A	0.007011
AAC	ERR1309038	1488	A	0.062767	1486	A	0.06447
ATV	ERR1309313	1488	A	0.218768	1486	A	0.22098
ARB	ERR1309422	1488	A	0.560985	1486	A	0.564246
CFH	ERR1309433	1488	A	0.007117	1486	A	0.007011
AAC	ERR1309038	1488	A	0.062767	1487	G	0.062902
ATV	ERR1309313	1488	A	0.218768	1487	G	0.219984
ARB	ERR1309422	1488	A	0.560985	1487	G	0.562174
CFH	ERR1309433	1488	A	0.007117	1487	G	0.007299
AAC	ERR1309038	1489	A	0.067954	1486	A	0.06447
ATV	ERR1309313	1489	A	0.237577	1486	A	0.22098
ARB	ERR1309422	1489	A	0.585286	1486	A	0.564246
CFH	ERR1309433	1489	A	0.007843	1486	A	0.007011
AAC	ERR1309038	1489	A	0.067954	1487	G	0.062902
ATV	ERR1309313	1489	A	0.237577	1487	G	0.219984
ARB	ERR1309422	1489	A	0.585286	1487	G	0.562174
CFH	ERR1309433	1489	A	0.007843	1487	G	0.007299
AAC	ERR1309038	1489	A	0.067954	1488	A	0.062767
ATV	ERR1309313	1489	A	0.237577	1488	A	0.218768
ARB	ERR1309422	1489	A	0.585286	1488	A	0.560985
CFH	ERR1309433	1489	A	0.007843	1488	A	0.007117
AAC	ERR1309038	8742	G	0.95734	6847	A	0.977181
CFD	ERR1309393	8742	G	0.988659	6847	A	0.987712
CFM	ERR1309468	8742	G	0.997514	6847	A	0.996141
AAC	ERR1309038	8866	C	0.953088	6847	A	0.977181
CFD	ERR1309393	8866	C	0.988823	6847	A	0.987712
CFM	ERR1309468	8866	C	0.995971	6847	A	0.996141
AAC	ERR1309038	8866	C	0.953088	8742	G	0.95734
CFD	ERR1309393	8866	C	0.988823	8742	G	0.988659
CFH	ERR1309433	8866	C	0.036409	8742	G	0.045372
CFM	ERR1309468	8866	C	0.995971	8742	G	0.997514
CAA	ERR1308578	1881	C	0.993374	1235	TA	0.913381
AQE	ERR1308580	1881	C	0.996786	1235	TA	0.919159
CAP	ERR1308586	1881	C	0.996703	1235	TA	0.916182
BSR	ERR1308588	1881	C	0.4526	1235	TA	0.458154
AFV	ERR1308598	1881	C	0.994328	1235	TA	0.899776
AEK	ERR1308639	1881	C	0.994754	1235	TA	0.91843
AAK	ERR1308664	1881	C	0.996097	1235	TA	0.917392
CAB	ERR1308670	1881	C	0.995912	1235	TA	0.917533
AET	ERR1308679	1881	C	0.997179	1235	TA	0.912892
CAD	ERR1308697	1881	C	0.987616	1235	TA	0.907757
CAM	ERR1308714	1881	C	0.995495	1235	TA	0.912692
AHK	ERR1308738	1881	C	0.996056	1235	TA	0.920558
CAQ	ERR1308749	1881	C	0.991443	1235	TA	0.911403
ASA	ERR1308769	1881	C	0.996613	1235	TA	0.91611
CAI	ERR1308771	1881	C	0.125424	1235	TA	0.11897
BSS	ERR1308818	1881	C	0.353654	1235	TA	0.387849
AIP	ERR1308832	1881	C	0.996835	1235	TA	0.920603
CBD	ERR1308852	1881	C	0.99619	1235	TA	0.909714
CBC	ERR1308876	1881	C	0.995298	1235	TA	0.917641
BHB	ERR1308877	1881	C	0.123316	1235	TA	0.112909
BPR	ERR1308886	1881	C	0.987637	1235	TA	0.895566
AQC	ERR1308897	1881	C	0.997568	1235	TA	0.915575
CAS	ERR1308926	1881	C	0.995889	1235	TA	0.939006
CAN	ERR1308933	1881	C	0.991561	1235	TA	0.893061
AIB	ERR1308949	1881	C	0.994971	1235	TA	0.957181
BPL	ERR1308968	1881	C	0.997997	1235	TA	0.921501
BVV	ERR1309010	1881	C	0.994679	1235	TA	0.91525
CAT	ERR1309024	1881	C	0.991506	1235	TA	0.907705
CAR	ERR1309091	1881	C	0.99582	1235	TA	0.91217
CAV	ERR1309104	1881	C	0.997765	1235	TA	0.919609
BVT	ERR1309115	1881	C	0.994666	1235	TA	0.914543
CAK	ERR1309117	1881	C	0.08703	1235	TA	0.090127
AIC	ERR1309173	1881	C	0.995307	1235	TA	0.915058
AIA	ERR1309200	1881	C	0.995381	1235	TA	0.918474
CHF	ERR1309205	1881	C	0.443037	1235	TA	0.434418
BNG	ERR1309266	1881	C	0.737152	1235	TA	0.692445
ASR	ERR1309292	1881	C	0.266965	1235	TA	0.2658
CAC	ERR1309316	1881	C	0.993966	1235	TA	0.912765
CBB	ERR1309343	1881	C	0.994346	1235	TA	0.93315
AHP	ERR1309345	1881	C	0.996616	1235	TA	0.920547
AIM	ERR1309350	1881	C	0.570818	1235	TA	0.551438
AQP	ERR1309355	1881	C	0.998174	1235	TA	0.915771
AES	ERR1309368	1881	C	0.995701	1235	TA	0.915259
ART	ERR1309369	1881	C	0.997805	1235	TA	0.915311
AAE	ERR1309410	1881	C	0.995084	1235	TA	0.917831
BTR	ERR1309489	1881	C	0.062448	1235	TA	0.061406
CAL	ERR1309510	1881	C	0.102895	1235	TA	0.098362
AFI	ERR1309513	1881	C	0.995964	1235	TA	0.906133
CBE	ERR1309523	1881	C	0.990088	1235	TA	0.916372
CAA	ERR1308578	5321	CA	0.915853	1235	TA	0.913381
AQE	ERR1308580	5321	CA	0.921603	1235	TA	0.919159
CAP	ERR1308586	5321	CA	0.917333	1235	TA	0.916182
BSR	ERR1308588	5321	CA	0.456418	1235	TA	0.458154
AFV	ERR1308598	5321	CA	0.913874	1235	TA	0.899776
AEK	ERR1308639	5321	CA	0.923914	1235	TA	0.91843
AAK	ERR1308664	5321	CA	0.927584	1235	TA	0.917392
CAB	ERR1308670	5321	CA	0.922218	1235	TA	0.917533
AET	ERR1308679	5321	CA	0.923978	1235	TA	0.912892
CAD	ERR1308697	5321	CA	0.912459	1235	TA	0.907757
CAM	ERR1308714	5321	CA	0.918662	1235	TA	0.912692
AHK	ERR1308738	5321	CA	0.922469	1235	TA	0.920558
CAQ	ERR1308749	5321	CA	0.91855	1235	TA	0.911403
ASA	ERR1308769	5321	CA	0.923607	1235	TA	0.91611
CAI	ERR1308771	5321	CA	0.13254	1235	TA	0.11897
BSS	ERR1308818	5321	CA	0.391747	1235	TA	0.387849
AIP	ERR1308832	5321	CA	0.925036	1235	TA	0.920603
CBD	ERR1308852	5321	CA	0.917024	1235	TA	0.909714
CBC	ERR1308876	5321	CA	0.912247	1235	TA	0.917641
BHB	ERR1308877	5321	CA	0.125254	1235	TA	0.112909
BPR	ERR1308886	5321	CA	0.905146	1235	TA	0.895566
AQC	ERR1308897	5321	CA	0.918892	1235	TA	0.915575
CAS	ERR1308926	5321	CA	0.935813	1235	TA	0.939006
CAN	ERR1308933	5321	CA	0.909961	1235	TA	0.893061
AIB	ERR1308949	5321	CA	0.917403	1235	TA	0.957181
BPL	ERR1308968	5321	CA	0.923554	1235	TA	0.921501
BVV	ERR1309010	5321	CA	0.915532	1235	TA	0.91525
CAT	ERR1309024	5321	CA	0.909548	1235	TA	0.907705
CAR	ERR1309091	5321	CA	0.916134	1235	TA	0.91217
CAV	ERR1309104	5321	CA	0.918421	1235	TA	0.919609
BVT	ERR1309115	5321	CA	0.921832	1235	TA	0.914543
CAK	ERR1309117	5321	CA	0.085998	1235	TA	0.090127
AIC	ERR1309173	5321	CA	0.923002	1235	TA	0.915058
AIA	ERR1309200	5321	CA	0.925839	1235	TA	0.918474
CHF	ERR1309205	5321	CA	0.445069	1235	TA	0.434418
BNG	ERR1309266	5321	CA	0.698949	1235	TA	0.692445
ASR	ERR1309292	5321	CA	0.266884	1235	TA	0.2658
CAC	ERR1309316	5321	CA	0.917046	1235	TA	0.912765
CBB	ERR1309343	5321	CA	0.925188	1235	TA	0.93315
AHP	ERR1309345	5321	CA	0.925497	1235	TA	0.920547
AIM	ERR1309350	5321	CA	0.581189	1235	TA	0.551438
AQP	ERR1309355	5321	CA	0.925467	1235	TA	0.915771
AES	ERR1309368	5321	CA	0.919307	1235	TA	0.915259
ART	ERR1309369	5321	CA	0.924794	1235	TA	0.915311
AAE	ERR1309410	5321	CA	0.919426	1235	TA	0.917831
BTR	ERR1309489	5321	CA	0.072995	1235	TA	0.061406
CAL	ERR1309510	5321	CA	0.102863	1235	TA	0.098362
AFI	ERR1309513	5321	CA	0.921899	1235	TA	0.906133
CBE	ERR1309523	5321	CA	0.910438	1235	TA	0.916372
CAA	ERR1308578	5321	CA	0.915853	1881	C	0.993374
AQE	ERR1308580	5321	CA	0.921603	1881	C	0.996786
CAP	ERR1308586	5321	CA	0.917333	1881	C	0.996703
BSR	ERR1308588	5321	CA	0.456418	1881	C	0.4526
AFV	ERR1308598	5321	CA	0.913874	1881	C	0.994328
AEK	ERR1308639	5321	CA	0.923914	1881	C	0.994754
AAK	ERR1308664	5321	CA	0.927584	1881	C	0.996097
CAB	ERR1308670	5321	CA	0.922218	1881	C	0.995912
AET	ERR1308679	5321	CA	0.923978	1881	C	0.997179
CAD	ERR1308697	5321	CA	0.912459	1881	C	0.987616
CAM	ERR1308714	5321	CA	0.918662	1881	C	0.995495
AHK	ERR1308738	5321	CA	0.922469	1881	C	0.996056
CAQ	ERR1308749	5321	CA	0.91855	1881	C	0.991443
ASA	ERR1308769	5321	CA	0.923607	1881	C	0.996613
CAI	ERR1308771	5321	CA	0.13254	1881	C	0.125424
BSS	ERR1308818	5321	CA	0.391747	1881	C	0.353654
AIP	ERR1308832	5321	CA	0.925036	1881	C	0.996835
CBD	ERR1308852	5321	CA	0.917024	1881	C	0.99619
CBC	ERR1308876	5321	CA	0.912247	1881	C	0.995298
BHB	ERR1308877	5321	CA	0.125254	1881	C	0.123316
BPR	ERR1308886	5321	CA	0.905146	1881	C	0.987637
AQC	ERR1308897	5321	CA	0.918892	1881	C	0.997568
CAS	ERR1308926	5321	CA	0.935813	1881	C	0.995889
CAN	ERR1308933	5321	CA	0.909961	1881	C	0.991561
AIB	ERR1308949	5321	CA	0.917403	1881	C	0.994971
BPL	ERR1308968	5321	CA	0.923554	1881	C	0.997997
BVV	ERR1309010	5321	CA	0.915532	1881	C	0.994679
CAT	ERR1309024	5321	CA	0.909548	1881	C	0.991506
CAR	ERR1309091	5321	CA	0.916134	1881	C	0.99582
CAV	ERR1309104	5321	CA	0.918421	1881	C	0.997765
BVT	ERR1309115	5321	CA	0.921832	1881	C	0.994666
CAK	ERR1309117	5321	CA	0.085998	1881	C	0.08703
AIC	ERR1309173	5321	CA	0.923002	1881	C	0.995307
AIA	ERR1309200	5321	CA	0.925839	1881	C	0.995381
CHF	ERR1309205	5321	CA	0.445069	1881	C	0.443037
BNG	ERR1309266	5321	CA	0.698949	1881	C	0.737152
ASR	ERR1309292	5321	CA	0.266884	1881	C	0.266965
CAC	ERR1309316	5321	CA	0.917046	1881	C	0.993966
CBB	ERR1309343	5321	CA	0.925188	1881	C	0.994346
AHP	ERR1309345	5321	CA	0.925497	1881	C	0.996616
AIM	ERR1309350	5321	CA	0.581189	1881	C	0.570818
AQP	ERR1309355	5321	CA	0.925467	1881	C	0.998174
AES	ERR1309368	5321	CA	0.919307	1881	C	0.995701
ART	ERR1309369	5321	CA	0.924794	1881	C	0.997805
AAE	ERR1309410	5321	CA	0.919426	1881	C	0.995084
BTR	ERR1309489	5321	CA	0.072995	1881	C	0.062448
CAL	ERR1309510	5321	CA	0.102863	1881	C	0.102895
AFI	ERR1309513	5321	CA	0.921899	1881	C	0.995964
CBE	ERR1309523	5321	CA	0.910438	1881	C	0.990088
CAB	ERR1308670	6509	A	0.033288	6502	ATCT	0.018363
CAM	ERR1308714	6509	A	0.026686	6502	ATCT	0.017085
AAE	ERR1309410	6509	A	0.079353	6502	ATCT	0.044261
AQE	ERR1308580	6512	CGTTTGGAA	0.072581	6509	A	0.109139
AEK	ERR1308639	6512	CGTTTGGAA	0.088324	6509	A	0.096425
AET	ERR1308679	6512	CGTTTGGAA	0.081798	6509	A	0.098432
ASA	ERR1308769	6512	CGTTTGGAA	0.032597	6509	A	0.048425
AQC	ERR1308897	6512	CGTTTGGAA	0.069007	6509	A	0.09616
BPL	ERR1308968	6512	CGTTTGGAA	0.028171	6509	A	0.049117
AHP	ERR1309345	6512	CGTTTGGAA	0.07005	6509	A	0.074478
AQP	ERR1309355	6512	CGTTTGGAA	0.029773	6509	A	0.048654
AAE	ERR1309410	6512	CGTTTGGAA	0.075229	6509	A	0.079353
AQE	ERR1308580	6512	CTGGAA	0.076534	6509	A	0.109139
AEK	ERR1308639	6512	CTGGAA	0.090238	6509	A	0.096425
CAB	ERR1308670	6512	CTGGAA	0.027212	6509	A	0.033288
AET	ERR1308679	6512	CTGGAA	0.092236	6509	A	0.098432
CAM	ERR1308714	6512	CTGGAA	0.019141	6509	A	0.026686
CAQ	ERR1308749	6512	CTGGAA	0.010424	6509	A	0.010207
ASA	ERR1308769	6512	CTGGAA	0.034982	6509	A	0.048425
AQC	ERR1308897	6512	CTGGAA	0.073766	6509	A	0.09616
BNG	ERR1309266	6512	CTGGAA	0.034994	6509	A	0.043275
AHP	ERR1309345	6512	CTGGAA	0.07229	6509	A	0.074478
AQP	ERR1309355	6512	CTGGAA	0.031707	6509	A	0.048654
AAE	ERR1309410	6512	CTGGAA	0.076788	6509	A	0.079353
AQE	ERR1308580	6512	CTTTGGAA	0.094402	6509	A	0.109139
AEK	ERR1308639	6512	CTTTGGAA	0.088324	6509	A	0.096425
CAB	ERR1308670	6512	CTTTGGAA	0.025677	6509	A	0.033288
CAM	ERR1308714	6512	CTTTGGAA	0.022518	6509	A	0.026686
CAQ	ERR1308749	6512	CTTTGGAA	0.010424	6509	A	0.010207
ASA	ERR1308769	6512	CTTTGGAA	0.040547	6509	A	0.048425
BPL	ERR1308968	6512	CTTTGGAA	0.037323	6509	A	0.049117
BNG	ERR1309266	6512	CTTTGGAA	0.041207	6509	A	0.043275
AQP	ERR1309355	6512	CTTTGGAA	0.046426	6509	A	0.048654
AAE	ERR1309410	6512	CTTTGGAA	0.080101	6509	A	0.079353
BMF	ERR1308611	6331	C	0.048921	6285	C	0.0504
ABF	ERR1308756	6331	C	0.268042	6285	C	0.265374
AGP	ERR1308795	6331	C	0.993399	6285	C	0.992736
ABG	ERR1308928	6331	C	0.343295	6285	C	0.343538
AAS	ERR1309268	6331	C	0.24601	6285	C	0.215925
BMD	ERR1309403	6331	C	0.922607	6285	C	0.923428
ACM	ERR1308607	1468	C	0.059237	753	G	0.096746
AKL	ERR1308634	1468	C	0.034436	753	G	0.099109
ABB	ERR1308725	1468	C	0.109119	753	G	0.218335
ACK	ERR1308893	1468	C	0.072021	753	G	0.133134
ADH	ERR1309064	1468	C	0.073384	753	G	0.15444
CGE	ERR1308720	5338	C	0.155153	5322	G	0.150657
AHM	ERR1308934	5338	C	0.997274	5322	G	0.995867
BRK	ERR1309244	5338	C	0.996045	5322	G	0.994833
AQD	ERR1309262	5338	C	0.99686	5322	G	0.995063
ABM	ERR1309305	5338	C	0.996605	5322	G	0.996142
CGD	ERR1309434	5338	C	0.16038	5322	G	0.161295
ATQ	ERR1309464	5338	C	0.99795	5322	G	0.997685
AHL	ERR1309499	5338	C	0.997343	5322	G	0.995454
AQA	ERR1309511	5338	C	0.282706	5322	G	0.278707
AMH	ERR1308682	5349	T	0.995433	5343	A	0.996674
CGE	ERR1308720	5349	T	0.157974	5343	A	0.157839
CEI	ERR1308746	5349	T	0.996305	5343	A	0.997056
AHM	ERR1308934	5349	T	0.99721	5343	A	0.998231
CEG	ERR1309189	5349	T	0.992718	5343	A	0.995272
BRK	ERR1309244	5349	T	0.99733	5343	A	0.997017
AQD	ERR1309262	5349	T	0.997674	5343	A	0.997288
ABM	ERR1309305	5349	T	0.99672	5343	A	0.996538
CGD	ERR1309434	5349	T	0.166639	5343	A	0.162258
ATQ	ERR1309464	5349	T	0.998335	5343	A	0.998139
AHL	ERR1309499	5349	T	0.997113	5343	A	0.997247
AQA	ERR1309511	5349	T	0.282995	5343	A	0.283015
CGE	ERR1308720	5360	C	0.175378	5322	G	0.150657
AHM	ERR1308934	5360	C	0.997853	5322	G	0.995867
BRK	ERR1309244	5360	C	0.996924	5322	G	0.994833
AQD	ERR1309262	5360	C	0.997019	5322	G	0.995063
ABM	ERR1309305	5360	C	0.996551	5322	G	0.996142
CGD	ERR1309434	5360	C	0.179112	5322	G	0.161295
ATQ	ERR1309464	5360	C	0.997836	5322	G	0.997685
AHL	ERR1309499	5360	C	0.997565	5322	G	0.995454
AQA	ERR1309511	5360	C	0.280094	5322	G	0.278707
CGE	ERR1308720	5360	C	0.175378	5338	C	0.155153
AHM	ERR1308934	5360	C	0.997853	5338	C	0.997274
BRK	ERR1309244	5360	C	0.996924	5338	C	0.996045
AQD	ERR1309262	5360	C	0.997019	5338	C	0.99686
ABM	ERR1309305	5360	C	0.996551	5338	C	0.996605
CGD	ERR1309434	5360	C	0.179112	5338	C	0.16038
ATQ	ERR1309464	5360	C	0.997836	5338	C	0.99795
AHL	ERR1309499	5360	C	0.997565	5338	C	0.997343
AQA	ERR1309511	5360	C	0.280094	5338	C	0.282706
AKN	ERR1308708	895	C	0.997746	429	A	0.997468
ANH	ERR1308739	895	C	0.995612	429	A	0.99421
ANE	ERR1308867	895	C	0.997506	429	A	0.997309
ACD	ERR1308915	895	C	0.990852	429	A	0.99057
ANG	ERR1308936	895	C	0.996267	429	A	0.997078
ANF	ERR1308955	895	C	0.996368	429	A	0.996587
ANK	ERR1309162	895	C	0.996511	429	A	0.996399
AND	ERR1309359	895	C	0.996886	429	A	0.996112
ANI	ERR1309448	895	C	0.997707	429	A	0.997702
ANC	ERR1309458	895	C	0.995808	429	A	0.995545
AVI	ERR1309496	895	C	0.997694	429	A	0.997246
AKN	ERR1308708	1819	C	0.997519	429	A	0.997468
ANH	ERR1308739	1819	C	0.996857	429	A	0.99421
ANE	ERR1308867	1819	C	0.996735	429	A	0.997309
ACD	ERR1308915	1819	C	0.992169	429	A	0.99057
ANG	ERR1308936	1819	C	0.997293	429	A	0.997078
ANF	ERR1308955	1819	C	0.996882	429	A	0.996587
ANK	ERR1309162	1819	C	0.99623	429	A	0.996399
AND	ERR1309359	1819	C	0.997064	429	A	0.996112
ANI	ERR1309448	1819	C	0.998492	429	A	0.997702
ANC	ERR1309458	1819	C	0.996342	429	A	0.995545
AVI	ERR1309496	1819	C	0.998558	429	A	0.997246
AKN	ERR1308708	1819	C	0.997519	895	C	0.997746
ANH	ERR1308739	1819	C	0.996857	895	C	0.995612
ANE	ERR1308867	1819	C	0.996735	895	C	0.997506
ACD	ERR1308915	1819	C	0.992169	895	C	0.990852
ANG	ERR1308936	1819	C	0.997293	895	C	0.996267
ANF	ERR1308955	1819	C	0.996882	895	C	0.996368
ANK	ERR1309162	1819	C	0.99623	895	C	0.996511
AND	ERR1309359	1819	C	0.997064	895	C	0.996886
ANI	ERR1309448	1819	C	0.998492	895	C	0.997707
ANC	ERR1309458	1819	C	0.996342	895	C	0.995808
AVI	ERR1309496	1819	C	0.998558	895	C	0.997694
ACQ	ERR1308618	755	T	0.996798	668	A	0.993205
BMB	ERR1308675	755	T	0.997083	668	A	0.995218
AMH	ERR1308682	755	T	0.997053	668	A	0.993127
CCN	ERR1308732	755	T	0.994034	668	A	0.990906
CEI	ERR1308746	755	T	0.997032	668	A	0.992812
BAK	ERR1308953	755	T	0.997202	668	A	0.99275
BAL	ERR1308996	755	T	0.997909	668	A	0.994169
CDL	ERR1309032	755	T	0.996251	668	A	0.994226
BAH	ERR1309120	755	T	0.997511	668	A	0.993957
CEG	ERR1309189	755	T	1	668	A	0.988189
BAI	ERR1309197	755	T	0.996887	668	A	0.992954
BMA	ERR1309324	755	T	0.994341	668	A	0.990794
AKM	ERR1309380	755	T	0.997207	668	A	0.994498
BAG	ERR1309520	755	T	0.998373	668	A	0.994791
BMC	ERR1309525	755	T	0.996402	668	A	0.994835
ACQ	ERR1308618	1185	T	0.995797	958	G	0.996716
BMB	ERR1308675	1185	T	0.99732	958	G	0.996806
CCN	ERR1308732	1185	T	0.99436	958	G	0.992774
BAK	ERR1308953	1185	T	0.997316	958	G	0.996116
CDL	ERR1309032	1185	T	0.996035	958	G	0.995299
BAH	ERR1309120	1185	T	0.997228	958	G	0.99709
BAI	ERR1309197	1185	T	0.996421	958	G	0.996581
BMA	ERR1309324	1185	T	0.993821	958	G	0.993604
AKM	ERR1309380	1185	T	0.996905	958	G	0.996174
BAG	ERR1309520	1185	T	0.997693	958	G	0.997346
BMC	ERR1309525	1185	T	0.996699	958	G	0.996426
ACQ	ERR1308618	1616	A	0.996194	958	G	0.996716
BMB	ERR1308675	1616	A	0.996965	958	G	0.996806
CCN	ERR1308732	1616	A	0.99401	958	G	0.992774
BAK	ERR1308953	1616	A	0.996995	958	G	0.996116
CDL	ERR1309032	1616	A	0.996201	958	G	0.995299
BAH	ERR1309120	1616	A	0.997074	958	G	0.99709
BAI	ERR1309197	1616	A	0.995126	958	G	0.996581
BMA	ERR1309324	1616	A	0.993885	958	G	0.993604
AKM	ERR1309380	1616	A	0.996523	958	G	0.996174
BAG	ERR1309520	1616	A	0.99749	958	G	0.997346
BMC	ERR1309525	1616	A	0.996411	958	G	0.996426
ACQ	ERR1308618	1616	A	0.996194	1185	T	0.995797
BMB	ERR1308675	1616	A	0.996965	1185	T	0.99732
CCN	ERR1308732	1616	A	0.99401	1185	T	0.99436
BAK	ERR1308953	1616	A	0.996995	1185	T	0.997316
CDL	ERR1309032	1616	A	0.996201	1185	T	0.996035
BAH	ERR1309120	1616	A	0.997074	1185	T	0.997228
BAI	ERR1309197	1616	A	0.995126	1185	T	0.996421
BMA	ERR1309324	1616	A	0.993885	1185	T	0.993821
AKM	ERR1309380	1616	A	0.996523	1185	T	0.996905
BAG	ERR1309520	1616	A	0.99749	1185	T	0.997693
BMC	ERR1309525	1616	A	0.996411	1185	T	0.996699
AKE	ERR1308907	226	C	0.997961	220	A	0.997683
ADF	ERR1309089	226	C	0.997962	220	A	0.996749
AKG	ERR1309112	226	C	0.212979	220	A	0.212516
AKD	ERR1309113	226	C	0.988677	220	A	0.988262
AKH	ERR1309124	226	C	0.998155	220	A	0.997608
AKB	ERR1309231	226	C	0.984306	220	A	0.98922
AKC	ERR1309493	226	C	0.555509	220	A	0.552391
CLG	ERR1308729	1404	C	0.902379	1180	G	0.904646
ADK	ERR1308807	1404	C	0.067438	1180	G	0.142871
AFR	ERR1309137	1404	C	0.084704	1180	G	0.077997
BTE	ERR1308903	3193	A	0.039438	6023	T	0.099391
CBF	ERR1309133	3193	A	0.047289	6023	T	0.104704
CHR	ERR1309136	3193	A	0.057339	6023	T	0.08662
CKK	ERR1309226	3193	A	0.007872	6023	T	0.147083
BMM	ERR1309282	3193	A	0.013512	6023	T	0.109427
CKS	ERR1309340	3193	A	0.084275	6023	T	0.077221
CLA	ERR1309416	3193	A	0.093399	6023	T	0.009491
BTD	ERR1308763	3193	A	0.038886	1010	C	0.027965
BTE	ERR1308903	3193	A	0.039438	1010	C	0.007696
BFM	ERR1308976	3193	A	0.034726	1010	C	0.022471
CHG	ERR1308990	3193	A	0.035851	1010	C	0.018844
BFG	ERR1309059	3193	A	0.024217	1010	C	0.013563
ADL	ERR1309122	3193	A	0.086156	1010	C	0.061208
CBF	ERR1309133	3193	A	0.047289	1010	C	0.01706
CHR	ERR1309136	3193	A	0.057339	1010	C	0.029296
BML	ERR1309174	3193	A	0.114504	1010	C	0.045613
CKK	ERR1309226	3193	A	0.007872	1010	C	0.013835
BFE	ERR1309274	3193	A	0.033088	1010	C	0.01987
BMM	ERR1309282	3193	A	0.013512	1010	C	0.010851
CKS	ERR1309340	3193	A	0.084275	1010	C	0.140746
CLA	ERR1309416	3193	A	0.093399	1010	C	0.0104
BDL	ERR1309445	3193	A	0.038843	1010	C	0.034858
AQE	ERR1308580	7375	AT	0.246527	3723	C	0.195635
AEK	ERR1308639	7375	AT	0.056228	3723	C	0.069961
ASA	ERR1308769	7375	AT	0.552323	3723	C	0.70916
AQE	ERR1308580	7375	AT	0.246527	4274	C	0.68516
AEK	ERR1308639	7375	AT	0.056228	4274	C	0.191505
ASA	ERR1308769	7375	AT	0.552323	4274	C	0.72502
AQE	ERR1308580	8652	C	0.416289	6509	A	0.109139
AEK	ERR1308639	8652	C	0.064795	6509	A	0.096425
ASA	ERR1308769	8652	C	0.237812	6509	A	0.048425
AHP	ERR1309345	8652	C	0.132623	6509	A	0.074478
AQE	ERR1308580	8652	C	0.416289	6512	CGTTTGGAA	0.072581
AEK	ERR1308639	8652	C	0.064795	6512	CGTTTGGAA	0.088324
ASA	ERR1308769	8652	C	0.237812	6512	CGTTTGGAA	0.032597
AHP	ERR1309345	8652	C	0.132623	6512	CGTTTGGAA	0.07005
AQE	ERR1308580	8652	C	0.416289	6512	CTGGAA	0.076534
AEK	ERR1308639	8652	C	0.064795	6512	CTGGAA	0.090238
ASA	ERR1308769	8652	C	0.237812	6512	CTGGAA	0.034982
AHP	ERR1309345	8652	C	0.132623	6512	CTGGAA	0.07229
AQE	ERR1308580	8652	C	0.416289	6512	CTTTGGAA	0.094402
AEK	ERR1308639	8652	C	0.064795	6512	CTTTGGAA	0.088324
ASA	ERR1308769	8652	C	0.237812	6512	CTTTGGAA	0.040547
AQE	ERR1308580	8652	C	0.416289	7375	AT	0.246527
AEK	ERR1308639	8652	C	0.064795	7375	AT	0.056228
ASA	ERR1308769	8652	C	0.237812	7375	AT	0.552323
AFL	ERR1308843	2179	A	0.751489	32	C	0.938865
AEN	ERR1309076	2179	A	0.990195	32	C	0.9707
ASC	ERR1309342	2179	A	0.424175	32	C	0.523958
CEV	ERR1308745	8637	A	0.997246	1748	T	0.997823
AGG	ERR1308790	8637	A	0.729696	1748	T	0.989303
AEP	ERR1309160	8637	A	0.995694	1748	T	0.99549
AFH	ERR1309521	8637	A	0.988472	1748	T	0.996085
CEV	ERR1308745	8959	C	0.996538	1748	T	0.997823
AGG	ERR1308790	8959	C	0.988563	1748	T	0.989303
AEP	ERR1309160	8959	C	0.996791	1748	T	0.99549
AFH	ERR1309521	8959	C	0.997511	1748	T	0.996085
CEV	ERR1308745	8959	C	0.996538	8637	A	0.997246
AGG	ERR1308790	8959	C	0.988563	8637	A	0.729696
AEP	ERR1309160	8959	C	0.996791	8637	A	0.995694
AFH	ERR1309521	8959	C	0.997511	8637	A	0.988472
BQS	ERR1308579	1746	C	0.997165	1045	T	0.996932
APT	ERR1308651	1746	C	0.998607	1045	T	0.998348
CRC	ERR1308944	1746	C	0.997629	1045	T	0.99776
BHV	ERR1309209	1746	C	0.950959	1045	T	0.96545
AHD	ERR1309455	1746	C	0.99797	1045	T	0.997374
BQS	ERR1308579	2182	T	0.98989	1045	T	0.996932
APT	ERR1308651	2182	T	0.994908	1045	T	0.998348
BFK	ERR1308921	2182	T	0.01957	1045	T	0.023503
CRC	ERR1308944	2182	T	0.990977	1045	T	0.99776
BHV	ERR1309209	2182	T	0.952389	1045	T	0.96545
AHD	ERR1309455	2182	T	0.993913	1045	T	0.997374
AHE	ERR1309472	2182	T	0.04599	1045	T	0.070232
BQS	ERR1308579	2182	T	0.98989	1746	C	0.997165
APT	ERR1308651	2182	T	0.994908	1746	C	0.998607
CRC	ERR1308944	2182	T	0.990977	1746	C	0.997629
BHV	ERR1309209	2182	T	0.952389	1746	C	0.950959
AHD	ERR1309455	2182	T	0.993913	1746	C	0.99797
AIQ	ERR1308643	1121	C	0.035777	436	C	0.039775
BEP	ERR1308821	1121	C	0.225332	436	C	0.226807
BFP	ERR1309488	1121	C	0.524616	436	C	0.548881
BMB	ERR1308675	490	A	0.995315	68	T	0.996648
BMA	ERR1309324	490	A	0.991374	68	T	0.995039
AKM	ERR1309380	490	A	0.99443	68	T	0.997038
BMC	ERR1309525	490	A	0.995616	68	T	0.995617
BMB	ERR1308675	961	G	0.996643	68	T	0.996648
BMA	ERR1309324	961	G	0.993432	68	T	0.995039
AKM	ERR1309380	961	G	0.996243	68	T	0.997038
BMC	ERR1309525	961	G	0.996278	68	T	0.995617
BMB	ERR1308675	961	G	0.996643	490	A	0.995315
BMA	ERR1309324	961	G	0.993432	490	A	0.991374
AKM	ERR1309380	961	G	0.996243	490	A	0.99443
BMC	ERR1309525	961	G	0.996278	490	A	0.995616
BMB	ERR1308675	1521	C	0.997309	68	T	0.996648
BMA	ERR1309324	1521	C	0.99458	68	T	0.995039
AKM	ERR1309380	1521	C	0.99724	68	T	0.997038
BMC	ERR1309525	1521	C	0.997807	68	T	0.995617
BMB	ERR1308675	1521	C	0.997309	490	A	0.995315
BMA	ERR1309324	1521	C	0.99458	490	A	0.991374
AKM	ERR1309380	1521	C	0.99724	490	A	0.99443
BMC	ERR1309525	1521	C	0.997807	490	A	0.995616
BMB	ERR1308675	1521	C	0.997309	961	G	0.996643
BMA	ERR1309324	1521	C	0.99458	961	G	0.993432
AKM	ERR1309380	1521	C	0.99724	961	G	0.996243
BMC	ERR1309525	1521	C	0.997807	961	G	0.996278
CHM	ERR1308585	8641	C	0.638201	2314	GTAC	0.775317
ALK	ERR1308623	8641	C	0.056044	2314	GTAC	0.061568
ALC	ERR1308644	8641	C	0.404215	2314	GTAC	0.442764
AKR	ERR1308765	8641	C	0.378243	2314	GTAC	0.577595
ALB	ERR1308938	8641	C	0.28133	2314	GTAC	0.282961
CGK	ERR1309239	8641	C	0.579369	2314	GTAC	0.784266
ALA	ERR1309430	8641	C	0.432967	2314	GTAC	0.396519
CGQ	ERR1309461	8641	C	0.230931	2314	GTAC	0.226349
BRG	ERR1309502	8641	C	0.588248	2314	GTAC	0.754292
BGR	ERR1308733	1029	C	0.622884	660	A	0.612469
BGE	ERR1308752	1029	C	0.992285	660	A	0.992889
BGH	ERR1308779	1029	C	0.991697	660	A	0.992915
BGA	ERR1308797	1029	C	0.796822	660	A	0.541118
BFS	ERR1308798	1029	C	0.666162	660	A	0.678915
CKV	ERR1308827	1029	C	0.222526	660	A	0.217671
BGC	ERR1308856	1029	C	0.10897	660	A	0.146193
BGN	ERR1308908	1029	C	0.325788	660	A	0.19509
ALD	ERR1308986	1029	C	0.065557	660	A	0.085325
BGQ	ERR1308997	1029	C	0.082398	660	A	0.151047
BFV	ERR1309014	1029	C	0.039836	660	A	0.041575
BGB	ERR1309048	1029	C	0.997958	660	A	0.999147
ARR	ERR1309066	1029	C	0.997708	660	A	0.998768
BGS	ERR1309138	1029	C	0.116107	660	A	0.168289
BGT	ERR1309188	1029	C	0.026237	660	A	0.127788
BGL	ERR1309362	1029	C	0.178867	660	A	0.186941
BGG	ERR1309365	1029	C	0.037974	660	A	0.036102
ASN	ERR1309408	1029	C	0.498018	660	A	0.512231
BGV	ERR1309426	1029	C	0.180707	660	A	0.200991
BGF	ERR1309446	1029	C	0.071063	660	A	0.073967
BFT	ERR1309477	1029	C	0.990773	660	A	0.992434
BEB	ERR1308591	748	G	0.999221	442	G	0.890179
BNB	ERR1308691	748	G	0.997288	442	G	0.997213
BEE	ERR1308727	748	G	0.99938	442	G	0.999066
BCL	ERR1308742	748	G	0.997998	442	G	0.996975
BDV	ERR1308748	748	G	0.999027	442	G	0.998576
BEA	ERR1308785	748	G	0.999321	442	G	0.999024
BDR	ERR1308787	748	G	0.999077	442	G	0.998679
BCN	ERR1308824	748	G	0.99888	442	G	0.998749
BCD	ERR1308841	748	G	0.999113	442	G	0.998784
BCP	ERR1308848	748	G	0.998958	442	G	0.999264
BNC	ERR1308855	748	G	0.998716	442	G	0.997716
BCH	ERR1308888	748	G	0.998421	442	G	0.998348
BCI	ERR1308889	748	G	0.999005	442	G	0.998274
BDQ	ERR1308904	748	G	0.998871	442	G	0.964548
BDP	ERR1308913	748	G	0.997456	442	G	0.997582
BMV	ERR1308965	748	G	0.997547	442	G	0.997675
BCC	ERR1309046	748	G	0.995072	442	G	0.993897
BCF	ERR1309105	748	G	0.999251	442	G	0.999035
BCE	ERR1309177	748	G	0.999014	442	G	0.99872
BCG	ERR1309193	748	G	0.997925	442	G	0.998349
BED	ERR1309232	748	G	0.99914	442	G	0.998909
BCB	ERR1309269	748	G	0.997635	442	G	0.993566
BCM	ERR1309306	748	G	0.99919	442	G	0.998673
BCQ	ERR1309332	748	G	0.999427	442	G	0.998768
BCK	ERR1309337	748	G	0.99915	442	G	0.998977
BDS	ERR1309396	748	G	0.998959	442	G	0.999285
BDT	ERR1309413	748	G	0.999391	442	G	0.998353
BND	ERR1309439	748	G	0.995381	442	G	0.994636
BEC	ERR1309467	748	G	0.998989	442	G	0.998561
BNA	ERR1309500	748	G	0.998028	442	G	0.997971
ALI	ERR1309514	748	G	0.996672	442	G	0.94073
BMR	ERR1309515	748	G	0.997528	442	G	0.996937
BEB	ERR1308591	843	C	0.999437	842	G	0.895256
BNB	ERR1308691	843	C	0.996994	842	G	0.995916
BEE	ERR1308727	843	C	0.999171	842	G	0.9978
BCL	ERR1308742	843	C	0.997114	842	G	0.995945
BDV	ERR1308748	843	C	0.999167	842	G	0.997776
BEA	ERR1308785	843	C	0.999139	842	G	0.997861
BDR	ERR1308787	843	C	0.999437	842	G	0.997284
BCN	ERR1308824	843	C	0.999149	842	G	0.998147
BCD	ERR1308841	843	C	0.99926	842	G	0.998164
BCP	ERR1308848	843	C	0.999125	842	G	0.997773
BNC	ERR1308855	843	C	0.998348	842	G	0.996976
BCH	ERR1308888	843	C	0.998656	842	G	0.997772
BCI	ERR1308889	843	C	0.999233	842	G	0.997641
BDQ	ERR1308904	843	C	0.999351	842	G	0.963389
BDP	ERR1308913	843	C	0.997829	842	G	0.99693
BMV	ERR1308965	843	C	0.998178	842	G	0.997066
BCC	ERR1309046	843	C	0.994461	842	G	0.993714
BCF	ERR1309105	843	C	0.999363	842	G	0.998085
BCE	ERR1309177	843	C	0.999266	842	G	0.998188
BCG	ERR1309193	843	C	0.998656	842	G	0.996611
BED	ERR1309232	843	C	0.999426	842	G	0.997987
BCB	ERR1309269	843	C	0.997591	842	G	0.992242
BCM	ERR1309306	843	C	0.999061	842	G	0.997432
BCQ	ERR1309332	843	C	0.999314	842	G	0.99846
BCK	ERR1309337	843	C	0.999317	842	G	0.997444
BDS	ERR1309396	843	C	0.99934	842	G	0.997919
BDT	ERR1309413	843	C	0.999554	842	G	0.99866
BND	ERR1309439	843	C	0.994996	842	G	0.993249
BEC	ERR1309467	843	C	0.999205	842	G	0.997731
BNA	ERR1309500	843	C	0.998543	842	G	0.996186
ALI	ERR1309514	843	C	0.155891	842	G	0.15266
BMR	ERR1309515	843	C	0.99768	842	G	0.996366
BEB	ERR1308591	1157	C	0.999216	442	G	0.890179
BNB	ERR1308691	1157	C	0.99785	442	G	0.997213
BEE	ERR1308727	1157	C	0.999013	442	G	0.999066
BCL	ERR1308742	1157	C	0.997592	442	G	0.996975
BDV	ERR1308748	1157	C	0.999502	442	G	0.998576
BEA	ERR1308785	1157	C	0.999324	442	G	0.999024
BDR	ERR1308787	1157	C	0.999067	442	G	0.998679
BCN	ERR1308824	1157	C	0.99936	442	G	0.998749
BCD	ERR1308841	1157	C	0.999134	442	G	0.998784
BCP	ERR1308848	1157	C	0.99946	442	G	0.999264
BNC	ERR1308855	1157	C	0.998271	442	G	0.997716
BCH	ERR1308888	1157	C	0.998341	442	G	0.998348
BCI	ERR1308889	1157	C	0.999395	442	G	0.998274
BDQ	ERR1308904	1157	C	0.999444	442	G	0.964548
BDP	ERR1308913	1157	C	0.997613	442	G	0.997582
BMV	ERR1308965	1157	C	0.998412	442	G	0.997675
BCC	ERR1309046	1157	C	0.994908	442	G	0.993897
BCF	ERR1309105	1157	C	0.999071	442	G	0.999035
BCE	ERR1309177	1157	C	0.999212	442	G	0.99872
BCG	ERR1309193	1157	C	0.999029	442	G	0.998349
BED	ERR1309232	1157	C	0.999501	442	G	0.998909
BCB	ERR1309269	1157	C	0.997776	442	G	0.993566
BCM	ERR1309306	1157	C	0.999082	442	G	0.998673
BCQ	ERR1309332	1157	C	0.999296	442	G	0.998768
BCK	ERR1309337	1157	C	0.999566	442	G	0.998977
BDS	ERR1309396	1157	C	0.999344	442	G	0.999285
BDT	ERR1309413	1157	C	0.999405	442	G	0.998353
BND	ERR1309439	1157	C	0.986647	442	G	0.994636
BEC	ERR1309467	1157	C	0.999117	442	G	0.998561
BNA	ERR1309500	1157	C	0.99803	442	G	0.997971
ALI	ERR1309514	1157	C	0.995932	442	G	0.94073
BMR	ERR1309515	1157	C	0.99843	442	G	0.996937
BEB	ERR1308591	1157	C	0.999216	748	G	0.999221
BNB	ERR1308691	1157	C	0.99785	748	G	0.997288
BEE	ERR1308727	1157	C	0.999013	748	G	0.99938
BCL	ERR1308742	1157	C	0.997592	748	G	0.997998
BDV	ERR1308748	1157	C	0.999502	748	G	0.999027
BEA	ERR1308785	1157	C	0.999324	748	G	0.999321
BDR	ERR1308787	1157	C	0.999067	748	G	0.999077
BCN	ERR1308824	1157	C	0.99936	748	G	0.99888
BCD	ERR1308841	1157	C	0.999134	748	G	0.999113
BCP	ERR1308848	1157	C	0.99946	748	G	0.998958
BNC	ERR1308855	1157	C	0.998271	748	G	0.998716
BCH	ERR1308888	1157	C	0.998341	748	G	0.998421
BCI	ERR1308889	1157	C	0.999395	748	G	0.999005
BDQ	ERR1308904	1157	C	0.999444	748	G	0.998871
BDP	ERR1308913	1157	C	0.997613	748	G	0.997456
BMV	ERR1308965	1157	C	0.998412	748	G	0.997547
BCC	ERR1309046	1157	C	0.994908	748	G	0.995072
BCF	ERR1309105	1157	C	0.999071	748	G	0.999251
BCE	ERR1309177	1157	C	0.999212	748	G	0.999014
BCG	ERR1309193	1157	C	0.999029	748	G	0.997925
BED	ERR1309232	1157	C	0.999501	748	G	0.99914
BCB	ERR1309269	1157	C	0.997776	748	G	0.997635
BCM	ERR1309306	1157	C	0.999082	748	G	0.99919
BCQ	ERR1309332	1157	C	0.999296	748	G	0.999427
BCK	ERR1309337	1157	C	0.999566	748	G	0.99915
BDS	ERR1309396	1157	C	0.999344	748	G	0.998959
BDT	ERR1309413	1157	C	0.999405	748	G	0.999391
BND	ERR1309439	1157	C	0.986647	748	G	0.995381
BEC	ERR1309467	1157	C	0.999117	748	G	0.998989
BNA	ERR1309500	1157	C	0.99803	748	G	0.998028
ALI	ERR1309514	1157	C	0.995932	748	G	0.996672
BMR	ERR1309515	1157	C	0.99843	748	G	0.997528
BEB	ERR1308591	1854	T	0.999763	842	G	0.895256
BNB	ERR1308691	1854	T	0.99717	842	G	0.995916
BEE	ERR1308727	1854	T	0.999518	842	G	0.9978
BCL	ERR1308742	1854	T	0.997054	842	G	0.995945
BDV	ERR1308748	1854	T	0.999837	842	G	0.997776
BEA	ERR1308785	1854	T	0.9997	842	G	0.997861
BDR	ERR1308787	1854	T	0.999473	842	G	0.997284
BCN	ERR1308824	1854	T	0.999816	842	G	0.998147
BCD	ERR1308841	1854	T	0.999538	842	G	0.998164
BCP	ERR1308848	1854	T	0.999662	842	G	0.997773
BNC	ERR1308855	1854	T	0.998023	842	G	0.996976
BCH	ERR1308888	1854	T	0.998867	842	G	0.997772
BCI	ERR1308889	1854	T	0.999719	842	G	0.997641
BDQ	ERR1308904	1854	T	0.99961	842	G	0.963389
BDP	ERR1308913	1854	T	0.997685	842	G	0.99693
BMV	ERR1308965	1854	T	0.998741	842	G	0.997066
BCC	ERR1309046	1854	T	0.994922	842	G	0.993714
BCF	ERR1309105	1854	T	0.999528	842	G	0.998085
BCE	ERR1309177	1854	T	0.999812	842	G	0.998188
BCG	ERR1309193	1854	T	1	842	G	0.996611
BED	ERR1309232	1854	T	0.999587	842	G	0.997987
BCB	ERR1309269	1854	T	0.997813	842	G	0.992242
BCM	ERR1309306	1854	T	0.99972	842	G	0.997432
BCQ	ERR1309332	1854	T	0.998987	842	G	0.99846
BCK	ERR1309337	1854	T	0.999746	842	G	0.997444
BDS	ERR1309396	1854	T	0.999558	842	G	0.997919
BDT	ERR1309413	1854	T	0.999833	842	G	0.99866
BND	ERR1309439	1854	T	0.993827	842	G	0.993249
BEC	ERR1309467	1854	T	0.999778	842	G	0.997731
BNA	ERR1309500	1854	T	0.997917	842	G	0.996186
ALI	ERR1309514	1854	T	0.082295	842	G	0.15266
BMR	ERR1309515	1854	T	0.998021	842	G	0.996366
BEB	ERR1308591	1854	T	0.999763	843	C	0.999437
BNB	ERR1308691	1854	T	0.99717	843	C	0.996994
BEE	ERR1308727	1854	T	0.999518	843	C	0.999171
BCL	ERR1308742	1854	T	0.997054	843	C	0.997114
BDV	ERR1308748	1854	T	0.999837	843	C	0.999167
BEA	ERR1308785	1854	T	0.9997	843	C	0.999139
BDR	ERR1308787	1854	T	0.999473	843	C	0.999437
BCN	ERR1308824	1854	T	0.999816	843	C	0.999149
BCD	ERR1308841	1854	T	0.999538	843	C	0.99926
BCP	ERR1308848	1854	T	0.999662	843	C	0.999125
BNC	ERR1308855	1854	T	0.998023	843	C	0.998348
BCH	ERR1308888	1854	T	0.998867	843	C	0.998656
BCI	ERR1308889	1854	T	0.999719	843	C	0.999233
BDQ	ERR1308904	1854	T	0.99961	843	C	0.999351
BDP	ERR1308913	1854	T	0.997685	843	C	0.997829
BMV	ERR1308965	1854	T	0.998741	843	C	0.998178
BCC	ERR1309046	1854	T	0.994922	843	C	0.994461
BCF	ERR1309105	1854	T	0.999528	843	C	0.999363
BCE	ERR1309177	1854	T	0.999812	843	C	0.999266
BCG	ERR1309193	1854	T	1	843	C	0.998656
BED	ERR1309232	1854	T	0.999587	843	C	0.999426
BCB	ERR1309269	1854	T	0.997813	843	C	0.997591
BCM	ERR1309306	1854	T	0.99972	843	C	0.999061
BCQ	ERR1309332	1854	T	0.998987	843	C	0.999314
BCK	ERR1309337	1854	T	0.999746	843	C	0.999317
BDS	ERR1309396	1854	T	0.999558	843	C	0.99934
BDT	ERR1309413	1854	T	0.999833	843	C	0.999554
BND	ERR1309439	1854	T	0.993827	843	C	0.994996
BEC	ERR1309467	1854	T	0.999778	843	C	0.999205
BNA	ERR1309500	1854	T	0.997917	843	C	0.998543
ALI	ERR1309514	1854	T	0.082295	843	C	0.155891
BMR	ERR1309515	1854	T	0.998021	843	C	0.99768
BEB	ERR1308591	2179	C	0.998946	442	G	0.890179
BNB	ERR1308691	2179	C	0.997052	442	G	0.997213
BEE	ERR1308727	2179	C	0.999392	442	G	0.999066
BCL	ERR1308742	2179	C	0.996405	442	G	0.996975
BDV	ERR1308748	2179	C	0.998914	442	G	0.998576
BEA	ERR1308785	2179	C	0.998813	442	G	0.999024
BDR	ERR1308787	2179	C	0.999221	442	G	0.998679
BCN	ERR1308824	2179	C	0.998691	442	G	0.998749
BCD	ERR1308841	2179	C	0.998871	442	G	0.998784
BCP	ERR1308848	2179	C	0.998915	442	G	0.999264
BNC	ERR1308855	2179	C	0.998022	442	G	0.997716
BCH	ERR1308888	2179	C	0.998124	442	G	0.998348
BCI	ERR1308889	2179	C	0.999031	442	G	0.998274
BDQ	ERR1308904	2179	C	0.999196	442	G	0.964548
BDP	ERR1308913	2179	C	0.997778	442	G	0.997582
BMV	ERR1308965	2179	C	0.997637	442	G	0.997675
BCC	ERR1309046	2179	C	0.992989	442	G	0.993897
BCF	ERR1309105	2179	C	0.998695	442	G	0.999035
BCE	ERR1309177	2179	C	0.998452	442	G	0.99872
BCG	ERR1309193	2179	C	0.999125	442	G	0.998349
BED	ERR1309232	2179	C	0.998913	442	G	0.998909
BCB	ERR1309269	2179	C	0.997197	442	G	0.993566
BCM	ERR1309306	2179	C	0.999105	442	G	0.998673
BCQ	ERR1309332	2179	C	0.999184	442	G	0.998768
BCK	ERR1309337	2179	C	0.998719	442	G	0.998977
BDS	ERR1309396	2179	C	0.998668	442	G	0.999285
BDT	ERR1309413	2179	C	0.999324	442	G	0.998353
BND	ERR1309439	2179	C	0.995232	442	G	0.994636
BEC	ERR1309467	2179	C	0.998698	442	G	0.998561
BNA	ERR1309500	2179	C	0.997715	442	G	0.997971
ALI	ERR1309514	2179	C	0.995627	442	G	0.94073
BMR	ERR1309515	2179	C	0.996991	442	G	0.996937
BEB	ERR1308591	2179	C	0.998946	748	G	0.999221
BNB	ERR1308691	2179	C	0.997052	748	G	0.997288
BEE	ERR1308727	2179	C	0.999392	748	G	0.99938
BCL	ERR1308742	2179	C	0.996405	748	G	0.997998
BDV	ERR1308748	2179	C	0.998914	748	G	0.999027
BEA	ERR1308785	2179	C	0.998813	748	G	0.999321
BDR	ERR1308787	2179	C	0.999221	748	G	0.999077
BCN	ERR1308824	2179	C	0.998691	748	G	0.99888
BCD	ERR1308841	2179	C	0.998871	748	G	0.999113
BCP	ERR1308848	2179	C	0.998915	748	G	0.998958
BNC	ERR1308855	2179	C	0.998022	748	G	0.998716
BCH	ERR1308888	2179	C	0.998124	748	G	0.998421
BCI	ERR1308889	2179	C	0.999031	748	G	0.999005
BDQ	ERR1308904	2179	C	0.999196	748	G	0.998871
BDP	ERR1308913	2179	C	0.997778	748	G	0.997456
BMV	ERR1308965	2179	C	0.997637	748	G	0.997547
BCC	ERR1309046	2179	C	0.992989	748	G	0.995072
BCF	ERR1309105	2179	C	0.998695	748	G	0.999251
BCE	ERR1309177	2179	C	0.998452	748	G	0.999014
BCG	ERR1309193	2179	C	0.999125	748	G	0.997925
BED	ERR1309232	2179	C	0.998913	748	G	0.99914
BCB	ERR1309269	2179	C	0.997197	748	G	0.997635
BCM	ERR1309306	2179	C	0.999105	748	G	0.99919
BCQ	ERR1309332	2179	C	0.999184	748	G	0.999427
BCK	ERR1309337	2179	C	0.998719	748	G	0.99915
BDS	ERR1309396	2179	C	0.998668	748	G	0.998959
BDT	ERR1309413	2179	C	0.999324	748	G	0.999391
BND	ERR1309439	2179	C	0.995232	748	G	0.995381
BEC	ERR1309467	2179	C	0.998698	748	G	0.998989
BNA	ERR1309500	2179	C	0.997715	748	G	0.998028
ALI	ERR1309514	2179	C	0.995627	748	G	0.996672
BMR	ERR1309515	2179	C	0.996991	748	G	0.997528
BEB	ERR1308591	2179	C	0.998946	1157	C	0.999216
BNB	ERR1308691	2179	C	0.997052	1157	C	0.99785
BEE	ERR1308727	2179	C	0.999392	1157	C	0.999013
BCL	ERR1308742	2179	C	0.996405	1157	C	0.997592
BDV	ERR1308748	2179	C	0.998914	1157	C	0.999502
BEA	ERR1308785	2179	C	0.998813	1157	C	0.999324
BDR	ERR1308787	2179	C	0.999221	1157	C	0.999067
BCN	ERR1308824	2179	C	0.998691	1157	C	0.99936
BCD	ERR1308841	2179	C	0.998871	1157	C	0.999134
BCP	ERR1308848	2179	C	0.998915	1157	C	0.99946
BNC	ERR1308855	2179	C	0.998022	1157	C	0.998271
BCH	ERR1308888	2179	C	0.998124	1157	C	0.998341
BCI	ERR1308889	2179	C	0.999031	1157	C	0.999395
BDQ	ERR1308904	2179	C	0.999196	1157	C	0.999444
BDP	ERR1308913	2179	C	0.997778	1157	C	0.997613
BMV	ERR1308965	2179	C	0.997637	1157	C	0.998412
BCC	ERR1309046	2179	C	0.992989	1157	C	0.994908
BCF	ERR1309105	2179	C	0.998695	1157	C	0.999071
BCE	ERR1309177	2179	C	0.998452	1157	C	0.999212
BCG	ERR1309193	2179	C	0.999125	1157	C	0.999029
BED	ERR1309232	2179	C	0.998913	1157	C	0.999501
BCB	ERR1309269	2179	C	0.997197	1157	C	0.997776
BCM	ERR1309306	2179	C	0.999105	1157	C	0.999082
BCQ	ERR1309332	2179	C	0.999184	1157	C	0.999296
BCK	ERR1309337	2179	C	0.998719	1157	C	0.999566
BDS	ERR1309396	2179	C	0.998668	1157	C	0.999344
BDT	ERR1309413	2179	C	0.999324	1157	C	0.999405
BND	ERR1309439	2179	C	0.995232	1157	C	0.986647
BEC	ERR1309467	2179	C	0.998698	1157	C	0.999117
BNA	ERR1309500	2179	C	0.997715	1157	C	0.99803
ALI	ERR1309514	2179	C	0.995627	1157	C	0.995932
BMR	ERR1309515	2179	C	0.996991	1157	C	0.99843
BEB	ERR1308591	2430	C	0.999381	442	G	0.890179
BNB	ERR1308691	2430	C	0.997638	442	G	0.997213
BEE	ERR1308727	2430	C	0.999282	442	G	0.999066
BCL	ERR1308742	2430	C	0.997388	442	G	0.996975
BDV	ERR1308748	2430	C	0.999287	442	G	0.998576
BEA	ERR1308785	2430	C	0.999364	442	G	0.999024
BDR	ERR1308787	2430	C	0.999193	442	G	0.998679
BCN	ERR1308824	2430	C	0.999444	442	G	0.998749
BCD	ERR1308841	2430	C	0.999553	442	G	0.998784
BCP	ERR1308848	2430	C	0.999484	442	G	0.999264
BNC	ERR1308855	2430	C	0.998215	442	G	0.997716
BCH	ERR1308888	2430	C	0.998907	442	G	0.998348
BCI	ERR1308889	2430	C	0.999186	442	G	0.998274
BDQ	ERR1308904	2430	C	0.999186	442	G	0.964548
BDP	ERR1308913	2430	C	0.998075	442	G	0.997582
BMV	ERR1308965	2430	C	0.99753	442	G	0.997675
BCC	ERR1309046	2430	C	0.992773	442	G	0.993897
BCF	ERR1309105	2430	C	0.999119	442	G	0.999035
BCE	ERR1309177	2430	C	0.999129	442	G	0.99872
BCG	ERR1309193	2430	C	0.9992	442	G	0.998349
BED	ERR1309232	2430	C	0.999344	442	G	0.998909
BCB	ERR1309269	2430	C	0.997992	442	G	0.993566
BCM	ERR1309306	2430	C	0.999692	442	G	0.998673
BCQ	ERR1309332	2430	C	0.999329	442	G	0.998768
BCK	ERR1309337	2430	C	0.998745	442	G	0.998977
BDS	ERR1309396	2430	C	0.9993	442	G	0.999285
BDT	ERR1309413	2430	C	0.999335	442	G	0.998353
BND	ERR1309439	2430	C	0.993506	442	G	0.994636
BEC	ERR1309467	2430	C	0.999395	442	G	0.998561
BNA	ERR1309500	2430	C	0.998195	442	G	0.997971
ALI	ERR1309514	2430	C	0.995818	442	G	0.94073
BMR	ERR1309515	2430	C	0.996787	442	G	0.996937
BEB	ERR1308591	2430	C	0.999381	748	G	0.999221
BNB	ERR1308691	2430	C	0.997638	748	G	0.997288
BEE	ERR1308727	2430	C	0.999282	748	G	0.99938
BCL	ERR1308742	2430	C	0.997388	748	G	0.997998
BDV	ERR1308748	2430	C	0.999287	748	G	0.999027
BEA	ERR1308785	2430	C	0.999364	748	G	0.999321
BDR	ERR1308787	2430	C	0.999193	748	G	0.999077
BCN	ERR1308824	2430	C	0.999444	748	G	0.99888
BCD	ERR1308841	2430	C	0.999553	748	G	0.999113
BCP	ERR1308848	2430	C	0.999484	748	G	0.998958
BNC	ERR1308855	2430	C	0.998215	748	G	0.998716
BCH	ERR1308888	2430	C	0.998907	748	G	0.998421
BCI	ERR1308889	2430	C	0.999186	748	G	0.999005
BDQ	ERR1308904	2430	C	0.999186	748	G	0.998871
BDP	ERR1308913	2430	C	0.998075	748	G	0.997456
BMV	ERR1308965	2430	C	0.99753	748	G	0.997547
BCC	ERR1309046	2430	C	0.992773	748	G	0.995072
BCF	ERR1309105	2430	C	0.999119	748	G	0.999251
BCE	ERR1309177	2430	C	0.999129	748	G	0.999014
BCG	ERR1309193	2430	C	0.9992	748	G	0.997925
BED	ERR1309232	2430	C	0.999344	748	G	0.99914
BCB	ERR1309269	2430	C	0.997992	748	G	0.997635
BCM	ERR1309306	2430	C	0.999692	748	G	0.99919
BCQ	ERR1309332	2430	C	0.999329	748	G	0.999427
BCK	ERR1309337	2430	C	0.998745	748	G	0.99915
BDS	ERR1309396	2430	C	0.9993	748	G	0.998959
BDT	ERR1309413	2430	C	0.999335	748	G	0.999391
BND	ERR1309439	2430	C	0.993506	748	G	0.995381
BEC	ERR1309467	2430	C	0.999395	748	G	0.998989
BNA	ERR1309500	2430	C	0.998195	748	G	0.998028
ALI	ERR1309514	2430	C	0.995818	748	G	0.996672
BMR	ERR1309515	2430	C	0.996787	748	G	0.997528
BEB	ERR1308591	2430	C	0.999381	1157	C	0.999216
BNB	ERR1308691	2430	C	0.997638	1157	C	0.99785
BEE	ERR1308727	2430	C	0.999282	1157	C	0.999013
BCL	ERR1308742	2430	C	0.997388	1157	C	0.997592
BDV	ERR1308748	2430	C	0.999287	1157	C	0.999502
BEA	ERR1308785	2430	C	0.999364	1157	C	0.999324
BDR	ERR1308787	2430	C	0.999193	1157	C	0.999067
BCN	ERR1308824	2430	C	0.999444	1157	C	0.99936
BCD	ERR1308841	2430	C	0.999553	1157	C	0.999134
BCP	ERR1308848	2430	C	0.999484	1157	C	0.99946
BNC	ERR1308855	2430	C	0.998215	1157	C	0.998271
BCH	ERR1308888	2430	C	0.998907	1157	C	0.998341
BCI	ERR1308889	2430	C	0.999186	1157	C	0.999395
BDQ	ERR1308904	2430	C	0.999186	1157	C	0.999444
BDP	ERR1308913	2430	C	0.998075	1157	C	0.997613
BMV	ERR1308965	2430	C	0.99753	1157	C	0.998412
BCC	ERR1309046	2430	C	0.992773	1157	C	0.994908
BCF	ERR1309105	2430	C	0.999119	1157	C	0.999071
BCE	ERR1309177	2430	C	0.999129	1157	C	0.999212
BCG	ERR1309193	2430	C	0.9992	1157	C	0.999029
BED	ERR1309232	2430	C	0.999344	1157	C	0.999501
BCB	ERR1309269	2430	C	0.997992	1157	C	0.997776
BCM	ERR1309306	2430	C	0.999692	1157	C	0.999082
BCQ	ERR1309332	2430	C	0.999329	1157	C	0.999296
BCK	ERR1309337	2430	C	0.998745	1157	C	0.999566
BDS	ERR1309396	2430	C	0.9993	1157	C	0.999344
BDT	ERR1309413	2430	C	0.999335	1157	C	0.999405
BND	ERR1309439	2430	C	0.993506	1157	C	0.986647
BEC	ERR1309467	2430	C	0.999395	1157	C	0.999117
BNA	ERR1309500	2430	C	0.998195	1157	C	0.99803
ALI	ERR1309514	2430	C	0.995818	1157	C	0.995932
BMR	ERR1309515	2430	C	0.996787	1157	C	0.99843
BEB	ERR1308591	2430	C	0.999381	2179	C	0.998946
BNB	ERR1308691	2430	C	0.997638	2179	C	0.997052
BEE	ERR1308727	2430	C	0.999282	2179	C	0.999392
BCL	ERR1308742	2430	C	0.997388	2179	C	0.996405
BDV	ERR1308748	2430	C	0.999287	2179	C	0.998914
BEA	ERR1308785	2430	C	0.999364	2179	C	0.998813
BDR	ERR1308787	2430	C	0.999193	2179	C	0.999221
BCN	ERR1308824	2430	C	0.999444	2179	C	0.998691
BCD	ERR1308841	2430	C	0.999553	2179	C	0.998871
BCP	ERR1308848	2430	C	0.999484	2179	C	0.998915
BNC	ERR1308855	2430	C	0.998215	2179	C	0.998022
BCH	ERR1308888	2430	C	0.998907	2179	C	0.998124
BCI	ERR1308889	2430	C	0.999186	2179	C	0.999031
BDQ	ERR1308904	2430	C	0.999186	2179	C	0.999196
BDP	ERR1308913	2430	C	0.998075	2179	C	0.997778
BMV	ERR1308965	2430	C	0.99753	2179	C	0.997637
BCC	ERR1309046	2430	C	0.992773	2179	C	0.992989
BCF	ERR1309105	2430	C	0.999119	2179	C	0.998695
BCE	ERR1309177	2430	C	0.999129	2179	C	0.998452
BCG	ERR1309193	2430	C	0.9992	2179	C	0.999125
BED	ERR1309232	2430	C	0.999344	2179	C	0.998913
BCB	ERR1309269	2430	C	0.997992	2179	C	0.997197
BCM	ERR1309306	2430	C	0.999692	2179	C	0.999105
BCQ	ERR1309332	2430	C	0.999329	2179	C	0.999184
BCK	ERR1309337	2430	C	0.998745	2179	C	0.998719
BDS	ERR1309396	2430	C	0.9993	2179	C	0.998668
BDT	ERR1309413	2430	C	0.999335	2179	C	0.999324
BND	ERR1309439	2430	C	0.993506	2179	C	0.995232
BEC	ERR1309467	2430	C	0.999395	2179	C	0.998698
BNA	ERR1309500	2430	C	0.998195	2179	C	0.997715
ALI	ERR1309514	2430	C	0.995818	2179	C	0.995627
BMR	ERR1309515	2430	C	0.996787	2179	C	0.996991
ALM	ERR1308792	1993	C	0.407994	318	ATGCTAC	0.436208
BER	ERR1308894	1993	C	0.762858	318	ATGCTAC	0.676485
ALL	ERR1309208	1993	C	0.522109	318	ATGCTAC	0.503952
BQA	ERR1309391	1993	C	0.364341	318	ATGCTAC	0.310639
AMH	ERR1308682	395	T	0.995722	217	GTA	0.914195
CEI	ERR1308746	395	T	0.996266	217	GTA	0.906288
CEG	ERR1309189	395	T	0.993927	217	GTA	0.914191
AMH	ERR1308682	590	A	0.997296	217	GTA	0.914195
CEI	ERR1308746	590	A	0.997028	217	GTA	0.906288
CEG	ERR1309189	590	A	0.993671	217	GTA	0.914191
AMH	ERR1308682	590	A	0.997296	395	T	0.995722
CEI	ERR1308746	590	A	0.997028	395	T	0.996266
CEG	ERR1309189	590	A	0.993671	395	T	0.993927
AMH	ERR1308682	706	C	0.997604	217	GTA	0.914195
CEI	ERR1308746	706	C	0.995741	217	GTA	0.906288
CEG	ERR1309189	706	C	0.994163	217	GTA	0.914191
AMH	ERR1308682	706	C	0.997604	395	T	0.995722
CEI	ERR1308746	706	C	0.995741	395	T	0.996266
CEG	ERR1309189	706	C	0.994163	395	T	0.993927
AMH	ERR1308682	706	C	0.997604	590	A	0.997296
CEI	ERR1308746	706	C	0.995741	590	A	0.997028
CEG	ERR1309189	706	C	0.994163	590	A	0.993671
AMH	ERR1308682	955	C	0.996676	217	GTA	0.914195
CEI	ERR1308746	955	C	0.996059	217	GTA	0.906288
CEG	ERR1309189	955	C	0.983683	217	GTA	0.914191
AMH	ERR1308682	955	C	0.996676	395	T	0.995722
CEI	ERR1308746	955	C	0.996059	395	T	0.996266
CEG	ERR1309189	955	C	0.983683	395	T	0.993927
AMH	ERR1308682	955	C	0.996676	590	A	0.997296
CEI	ERR1308746	955	C	0.996059	590	A	0.997028
CEG	ERR1309189	955	C	0.983683	590	A	0.993671
AMH	ERR1308682	955	C	0.996676	706	C	0.997604
CEI	ERR1308746	955	C	0.996059	706	C	0.995741
CEG	ERR1309189	955	C	0.983683	706	C	0.994163
AMH	ERR1308682	956	G	0.995821	217	GTA	0.914195
CEI	ERR1308746	956	G	0.99547	217	GTA	0.906288
CEG	ERR1309189	956	G	0.983834	217	GTA	0.914191
AMH	ERR1308682	956	G	0.995821	395	T	0.995722
CEI	ERR1308746	956	G	0.99547	395	T	0.996266
CEG	ERR1309189	956	G	0.983834	395	T	0.993927
AMH	ERR1308682	956	G	0.995821	590	A	0.997296
CEI	ERR1308746	956	G	0.99547	590	A	0.997028
CEG	ERR1309189	956	G	0.983834	590	A	0.993671
AMH	ERR1308682	956	G	0.995821	706	C	0.997604
CEI	ERR1308746	956	G	0.99547	706	C	0.995741
CEG	ERR1309189	956	G	0.983834	706	C	0.994163
AMH	ERR1308682	956	G	0.995821	955	C	0.996676
CEI	ERR1308746	956	G	0.99547	955	C	0.996059
CEG	ERR1309189	956	G	0.983834	955	C	0.983683
AMH	ERR1308682	1177	A	0.997132	217	GTA	0.914195
CEI	ERR1308746	1177	A	0.997306	217	GTA	0.906288
CEG	ERR1309189	1177	A	0.991471	217	GTA	0.914191
AMH	ERR1308682	1177	A	0.997132	395	T	0.995722
CEI	ERR1308746	1177	A	0.997306	395	T	0.996266
CEG	ERR1309189	1177	A	0.991471	395	T	0.993927
AMH	ERR1308682	1177	A	0.997132	590	A	0.997296
CEI	ERR1308746	1177	A	0.997306	590	A	0.997028
CEG	ERR1309189	1177	A	0.991471	590	A	0.993671
AMH	ERR1308682	1177	A	0.997132	706	C	0.997604
CEI	ERR1308746	1177	A	0.997306	706	C	0.995741
CEG	ERR1309189	1177	A	0.991471	706	C	0.994163
AMH	ERR1308682	1177	A	0.997132	955	C	0.996676
CEI	ERR1308746	1177	A	0.997306	955	C	0.996059
CEG	ERR1309189	1177	A	0.991471	955	C	0.983683
AMH	ERR1308682	1177	A	0.997132	956	G	0.995821
CEI	ERR1308746	1177	A	0.997306	956	G	0.99547
CEG	ERR1309189	1177	A	0.991471	956	G	0.983834
AMH	ERR1308682	1207	A	0.994681	217	GTA	0.914195
CEI	ERR1308746	1207	A	0.996012	217	GTA	0.906288
CEG	ERR1309189	1207	A	0.988399	217	GTA	0.914191
AMH	ERR1308682	1207	A	0.994681	395	T	0.995722
CEI	ERR1308746	1207	A	0.996012	395	T	0.996266
CEG	ERR1309189	1207	A	0.988399	395	T	0.993927
AMH	ERR1308682	1207	A	0.994681	590	A	0.997296
CEI	ERR1308746	1207	A	0.996012	590	A	0.997028
CEG	ERR1309189	1207	A	0.988399	590	A	0.993671
AMH	ERR1308682	1207	A	0.994681	706	C	0.997604
CEI	ERR1308746	1207	A	0.996012	706	C	0.995741
CEG	ERR1309189	1207	A	0.988399	706	C	0.994163
AMH	ERR1308682	1207	A	0.994681	955	C	0.996676
CEI	ERR1308746	1207	A	0.996012	955	C	0.996059
CEG	ERR1309189	1207	A	0.988399	955	C	0.983683
AMH	ERR1308682	1207	A	0.994681	956	G	0.995821
CEI	ERR1308746	1207	A	0.996012	956	G	0.99547
CEG	ERR1309189	1207	A	0.988399	956	G	0.983834
AMH	ERR1308682	1207	A	0.994681	1177	A	0.997132
CEI	ERR1308746	1207	A	0.996012	1177	A	0.997306
CEG	ERR1309189	1207	A	0.988399	1177	A	0.991471
AMH	ERR1308682	1462	C	0.99581	217	GTA	0.914195
CEI	ERR1308746	1462	C	0.996101	217	GTA	0.906288
CEG	ERR1309189	1462	C	0.98916	217	GTA	0.914191
AMH	ERR1308682	1462	C	0.99581	395	T	0.995722
CEI	ERR1308746	1462	C	0.996101	395	T	0.996266
CEG	ERR1309189	1462	C	0.98916	395	T	0.993927
AMH	ERR1308682	1462	C	0.99581	590	A	0.997296
CEI	ERR1308746	1462	C	0.996101	590	A	0.997028
CEG	ERR1309189	1462	C	0.98916	590	A	0.993671
AMH	ERR1308682	1462	C	0.99581	706	C	0.997604
CEI	ERR1308746	1462	C	0.996101	706	C	0.995741
CEG	ERR1309189	1462	C	0.98916	706	C	0.994163
AMH	ERR1308682	1462	C	0.99581	955	C	0.996676
CEI	ERR1308746	1462	C	0.996101	955	C	0.996059
CEG	ERR1309189	1462	C	0.98916	955	C	0.983683
AMH	ERR1308682	1462	C	0.99581	956	G	0.995821
CEI	ERR1308746	1462	C	0.996101	956	G	0.99547
CEG	ERR1309189	1462	C	0.98916	956	G	0.983834
AMH	ERR1308682	1462	C	0.99581	1177	A	0.997132
CEI	ERR1308746	1462	C	0.996101	1177	A	0.997306
CEG	ERR1309189	1462	C	0.98916	1177	A	0.991471
AMH	ERR1308682	1462	C	0.99581	1207	A	0.994681
CEI	ERR1308746	1462	C	0.996101	1207	A	0.996012
CEG	ERR1309189	1462	C	0.98916	1207	A	0.988399
AMH	ERR1308682	1499	T	0.996005	1019	C	0.99596
CEI	ERR1308746	1499	T	0.996066	1019	C	0.996012
BAL	ERR1308996	1499	T	0.997295	1019	C	0.996658
CEG	ERR1309189	1499	T	0.992386	1019	C	0.992157
AMH	ERR1308682	1511	C	0.995499	217	GTA	0.914195
CEI	ERR1308746	1511	C	0.995678	217	GTA	0.906288
CEG	ERR1309189	1511	C	0.989637	217	GTA	0.914191
AMH	ERR1308682	1511	C	0.995499	395	T	0.995722
CEI	ERR1308746	1511	C	0.995678	395	T	0.996266
CEG	ERR1309189	1511	C	0.989637	395	T	0.993927
AMH	ERR1308682	1511	C	0.995499	590	A	0.997296
CEI	ERR1308746	1511	C	0.995678	590	A	0.997028
CEG	ERR1309189	1511	C	0.989637	590	A	0.993671
AMH	ERR1308682	1511	C	0.995499	706	C	0.997604
CEI	ERR1308746	1511	C	0.995678	706	C	0.995741
CEG	ERR1309189	1511	C	0.989637	706	C	0.994163
AMH	ERR1308682	1511	C	0.995499	955	C	0.996676
CEI	ERR1308746	1511	C	0.995678	955	C	0.996059
CEG	ERR1309189	1511	C	0.989637	955	C	0.983683
AMH	ERR1308682	1511	C	0.995499	956	G	0.995821
CEI	ERR1308746	1511	C	0.995678	956	G	0.99547
CEG	ERR1309189	1511	C	0.989637	956	G	0.983834
AMH	ERR1308682	1511	C	0.995499	1177	A	0.997132
CEI	ERR1308746	1511	C	0.995678	1177	A	0.997306
CEG	ERR1309189	1511	C	0.989637	1177	A	0.991471
AMH	ERR1308682	1511	C	0.995499	1207	A	0.994681
CEI	ERR1308746	1511	C	0.995678	1207	A	0.996012
CEG	ERR1309189	1511	C	0.989637	1207	A	0.988399
AMH	ERR1308682	1511	C	0.995499	1462	C	0.99581
CEI	ERR1308746	1511	C	0.995678	1462	C	0.996101
CEG	ERR1309189	1511	C	0.989637	1462	C	0.98916
AMH	ERR1308682	1622	C	0.911022	217	GTA	0.914195
CEI	ERR1308746	1622	C	0.91069	217	GTA	0.906288
CEG	ERR1309189	1622	C	0.935943	217	GTA	0.914191
AMH	ERR1308682	1622	C	0.911022	395	T	0.995722
CEI	ERR1308746	1622	C	0.91069	395	T	0.996266
CEG	ERR1309189	1622	C	0.935943	395	T	0.993927
AMH	ERR1308682	1622	C	0.911022	590	A	0.997296
CEI	ERR1308746	1622	C	0.91069	590	A	0.997028
CEG	ERR1309189	1622	C	0.935943	590	A	0.993671
AMH	ERR1308682	1622	C	0.911022	706	C	0.997604
CEI	ERR1308746	1622	C	0.91069	706	C	0.995741
CEG	ERR1309189	1622	C	0.935943	706	C	0.994163
AMH	ERR1308682	1622	C	0.911022	955	C	0.996676
CEI	ERR1308746	1622	C	0.91069	955	C	0.996059
CEG	ERR1309189	1622	C	0.935943	955	C	0.983683
AMH	ERR1308682	1622	C	0.911022	956	G	0.995821
CEI	ERR1308746	1622	C	0.91069	956	G	0.99547
CEG	ERR1309189	1622	C	0.935943	956	G	0.983834
AMH	ERR1308682	1622	C	0.911022	1177	A	0.997132
CEI	ERR1308746	1622	C	0.91069	1177	A	0.997306
CEG	ERR1309189	1622	C	0.935943	1177	A	0.991471
AMH	ERR1308682	1622	C	0.911022	1207	A	0.994681
CEI	ERR1308746	1622	C	0.91069	1207	A	0.996012
CEG	ERR1309189	1622	C	0.935943	1207	A	0.988399
AMH	ERR1308682	1622	C	0.911022	1462	C	0.99581
CEI	ERR1308746	1622	C	0.91069	1462	C	0.996101
CEG	ERR1309189	1622	C	0.935943	1462	C	0.98916
AMH	ERR1308682	1622	C	0.911022	1511	C	0.995499
CEI	ERR1308746	1622	C	0.91069	1511	C	0.995678
CEG	ERR1309189	1622	C	0.935943	1511	C	0.989637
AMH	ERR1308682	1700	TGTTATCATCCTCTC	0.798949	1019	C	0.99596
CEI	ERR1308746	1700	TGTTATCATCCTCTC	0.795386	1019	C	0.996012
BAL	ERR1308996	1700	TGTTATCATCCTCTC	0.752816	1019	C	0.996658
CEG	ERR1309189	1700	TGTTATCATCCTCTC	0.783784	1019	C	0.992157
AMH	ERR1308682	1700	TGTTATCATCCTCTC	0.798949	1499	T	0.996005
CEI	ERR1308746	1700	TGTTATCATCCTCTC	0.795386	1499	T	0.996066
BAL	ERR1308996	1700	TGTTATCATCCTCTC	0.752816	1499	T	0.997295
CEG	ERR1309189	1700	TGTTATCATCCTCTC	0.783784	1499	T	0.992386
AMH	ERR1308682	1791	A	0.99299	217	GTA	0.914195
CEI	ERR1308746	1791	A	0.993795	217	GTA	0.906288
CEG	ERR1309189	1791	A	0.984496	217	GTA	0.914191
AMH	ERR1308682	1791	A	0.99299	395	T	0.995722
CEI	ERR1308746	1791	A	0.993795	395	T	0.996266
CEG	ERR1309189	1791	A	0.984496	395	T	0.993927
AMH	ERR1308682	1791	A	0.99299	590	A	0.997296
CEI	ERR1308746	1791	A	0.993795	590	A	0.997028
CEG	ERR1309189	1791	A	0.984496	590	A	0.993671
AMH	ERR1308682	1791	A	0.99299	706	C	0.997604
CEI	ERR1308746	1791	A	0.993795	706	C	0.995741
CEG	ERR1309189	1791	A	0.984496	706	C	0.994163
AMH	ERR1308682	1791	A	0.99299	955	C	0.996676
CEI	ERR1308746	1791	A	0.993795	955	C	0.996059
CEG	ERR1309189	1791	A	0.984496	955	C	0.983683
AMH	ERR1308682	1791	A	0.99299	956	G	0.995821
CEI	ERR1308746	1791	A	0.993795	956	G	0.99547
CEG	ERR1309189	1791	A	0.984496	956	G	0.983834
AMH	ERR1308682	1791	A	0.99299	1177	A	0.997132
CEI	ERR1308746	1791	A	0.993795	1177	A	0.997306
CEG	ERR1309189	1791	A	0.984496	1177	A	0.991471
AMH	ERR1308682	1791	A	0.99299	1207	A	0.994681
CEI	ERR1308746	1791	A	0.993795	1207	A	0.996012
CEG	ERR1309189	1791	A	0.984496	1207	A	0.988399
AMH	ERR1308682	1791	A	0.99299	1462	C	0.99581
CEI	ERR1308746	1791	A	0.993795	1462	C	0.996101
CEG	ERR1309189	1791	A	0.984496	1462	C	0.98916
AMH	ERR1308682	1791	A	0.99299	1511	C	0.995499
CEI	ERR1308746	1791	A	0.993795	1511	C	0.995678
CEG	ERR1309189	1791	A	0.984496	1511	C	0.989637
AMH	ERR1308682	1791	A	0.99299	1622	C	0.911022
CEI	ERR1308746	1791	A	0.993795	1622	C	0.91069
CEG	ERR1309189	1791	A	0.984496	1622	C	0.935943
AMH	ERR1308682	1793	A	0.992184	217	GTA	0.914195
CEI	ERR1308746	1793	A	0.994291	217	GTA	0.906288
CEG	ERR1309189	1793	A	0.985401	217	GTA	0.914191
AMH	ERR1308682	1793	A	0.992184	395	T	0.995722
CEI	ERR1308746	1793	A	0.994291	395	T	0.996266
CEG	ERR1309189	1793	A	0.985401	395	T	0.993927
AMH	ERR1308682	1793	A	0.992184	590	A	0.997296
CEI	ERR1308746	1793	A	0.994291	590	A	0.997028
CEG	ERR1309189	1793	A	0.985401	590	A	0.993671
AMH	ERR1308682	1793	A	0.992184	706	C	0.997604
CEI	ERR1308746	1793	A	0.994291	706	C	0.995741
CEG	ERR1309189	1793	A	0.985401	706	C	0.994163
AMH	ERR1308682	1793	A	0.992184	955	C	0.996676
CEI	ERR1308746	1793	A	0.994291	955	C	0.996059
CEG	ERR1309189	1793	A	0.985401	955	C	0.983683
AMH	ERR1308682	1793	A	0.992184	956	G	0.995821
CEI	ERR1308746	1793	A	0.994291	956	G	0.99547
CEG	ERR1309189	1793	A	0.985401	956	G	0.983834
AMH	ERR1308682	1793	A	0.992184	1177	A	0.997132
CEI	ERR1308746	1793	A	0.994291	1177	A	0.997306
CEG	ERR1309189	1793	A	0.985401	1177	A	0.991471
AMH	ERR1308682	1793	A	0.992184	1207	A	0.994681
CEI	ERR1308746	1793	A	0.994291	1207	A	0.996012
CEG	ERR1309189	1793	A	0.985401	1207	A	0.988399
AMH	ERR1308682	1793	A	0.992184	1462	C	0.99581
CEI	ERR1308746	1793	A	0.994291	1462	C	0.996101
CEG	ERR1309189	1793	A	0.985401	1462	C	0.98916
AMH	ERR1308682	1793	A	0.992184	1511	C	0.995499
CEI	ERR1308746	1793	A	0.994291	1511	C	0.995678
CEG	ERR1309189	1793	A	0.985401	1511	C	0.989637
AMH	ERR1308682	1793	A	0.992184	1622	C	0.911022
CEI	ERR1308746	1793	A	0.994291	1622	C	0.91069
CEG	ERR1309189	1793	A	0.985401	1622	C	0.935943
AMH	ERR1308682	1793	A	0.992184	1791	A	0.99299
CEI	ERR1308746	1793	A	0.994291	1791	A	0.993795
CEG	ERR1309189	1793	A	0.985401	1791	A	0.984496
AMH	ERR1308682	1806	G	0.992019	217	GTA	0.914195
CEI	ERR1308746	1806	G	0.9934	217	GTA	0.906288
CEG	ERR1309189	1806	G	0.978378	217	GTA	0.914191
AMH	ERR1308682	1806	G	0.992019	395	T	0.995722
CEI	ERR1308746	1806	G	0.9934	395	T	0.996266
CEG	ERR1309189	1806	G	0.978378	395	T	0.993927
AMH	ERR1308682	1806	G	0.992019	590	A	0.997296
CEI	ERR1308746	1806	G	0.9934	590	A	0.997028
CEG	ERR1309189	1806	G	0.978378	590	A	0.993671
AMH	ERR1308682	1806	G	0.992019	706	C	0.997604
CEI	ERR1308746	1806	G	0.9934	706	C	0.995741
CEG	ERR1309189	1806	G	0.978378	706	C	0.994163
AMH	ERR1308682	1806	G	0.992019	955	C	0.996676
CEI	ERR1308746	1806	G	0.9934	955	C	0.996059
CEG	ERR1309189	1806	G	0.978378	955	C	0.983683
AMH	ERR1308682	1806	G	0.992019	956	G	0.995821
CEI	ERR1308746	1806	G	0.9934	956	G	0.99547
CEG	ERR1309189	1806	G	0.978378	956	G	0.983834
AMH	ERR1308682	1806	G	0.992019	1177	A	0.997132
CEI	ERR1308746	1806	G	0.9934	1177	A	0.997306
CEG	ERR1309189	1806	G	0.978378	1177	A	0.991471
AMH	ERR1308682	1806	G	0.992019	1207	A	0.994681
CEI	ERR1308746	1806	G	0.9934	1207	A	0.996012
CEG	ERR1309189	1806	G	0.978378	1207	A	0.988399
AMH	ERR1308682	1806	G	0.992019	1462	C	0.99581
CEI	ERR1308746	1806	G	0.9934	1462	C	0.996101
CEG	ERR1309189	1806	G	0.978378	1462	C	0.98916
AMH	ERR1308682	1806	G	0.992019	1511	C	0.995499
CEI	ERR1308746	1806	G	0.9934	1511	C	0.995678
CEG	ERR1309189	1806	G	0.978378	1511	C	0.989637
AMH	ERR1308682	1806	G	0.992019	1622	C	0.911022
CEI	ERR1308746	1806	G	0.9934	1622	C	0.91069
CEG	ERR1309189	1806	G	0.978378	1622	C	0.935943
AMH	ERR1308682	1806	G	0.992019	1791	A	0.99299
CEI	ERR1308746	1806	G	0.9934	1791	A	0.993795
CEG	ERR1309189	1806	G	0.978378	1791	A	0.984496
AMH	ERR1308682	1806	G	0.992019	1793	A	0.992184
CEI	ERR1308746	1806	G	0.9934	1793	A	0.994291
CEG	ERR1309189	1806	G	0.978378	1793	A	0.985401
AMH	ERR1308682	1874	C	0.995527	217	GTA	0.914195
CEI	ERR1308746	1874	C	0.996169	217	GTA	0.906288
CEG	ERR1309189	1874	C	0.988338	217	GTA	0.914191
AMH	ERR1308682	1874	C	0.995527	395	T	0.995722
CEI	ERR1308746	1874	C	0.996169	395	T	0.996266
CEG	ERR1309189	1874	C	0.988338	395	T	0.993927
AMH	ERR1308682	1874	C	0.995527	590	A	0.997296
CEI	ERR1308746	1874	C	0.996169	590	A	0.997028
CEG	ERR1309189	1874	C	0.988338	590	A	0.993671
AMH	ERR1308682	1874	C	0.995527	706	C	0.997604
CEI	ERR1308746	1874	C	0.996169	706	C	0.995741
CEG	ERR1309189	1874	C	0.988338	706	C	0.994163
AMH	ERR1308682	1874	C	0.995527	955	C	0.996676
CEI	ERR1308746	1874	C	0.996169	955	C	0.996059
CEG	ERR1309189	1874	C	0.988338	955	C	0.983683
AMH	ERR1308682	1874	C	0.995527	956	G	0.995821
CEI	ERR1308746	1874	C	0.996169	956	G	0.99547
CEG	ERR1309189	1874	C	0.988338	956	G	0.983834
AMH	ERR1308682	1874	C	0.995527	1177	A	0.997132
CEI	ERR1308746	1874	C	0.996169	1177	A	0.997306
CEG	ERR1309189	1874	C	0.988338	1177	A	0.991471
AMH	ERR1308682	1874	C	0.995527	1207	A	0.994681
CEI	ERR1308746	1874	C	0.996169	1207	A	0.996012
CEG	ERR1309189	1874	C	0.988338	1207	A	0.988399
AMH	ERR1308682	1874	C	0.995527	1462	C	0.99581
CEI	ERR1308746	1874	C	0.996169	1462	C	0.996101
CEG	ERR1309189	1874	C	0.988338	1462	C	0.98916
AMH	ERR1308682	1874	C	0.995527	1511	C	0.995499
CEI	ERR1308746	1874	C	0.996169	1511	C	0.995678
CEG	ERR1309189	1874	C	0.988338	1511	C	0.989637
AMH	ERR1308682	1874	C	0.995527	1622	C	0.911022
CEI	ERR1308746	1874	C	0.996169	1622	C	0.91069
CEG	ERR1309189	1874	C	0.988338	1622	C	0.935943
AMH	ERR1308682	1874	C	0.995527	1791	A	0.99299
CEI	ERR1308746	1874	C	0.996169	1791	A	0.993795
CEG	ERR1309189	1874	C	0.988338	1791	A	0.984496
AMH	ERR1308682	1874	C	0.995527	1793	A	0.992184
CEI	ERR1308746	1874	C	0.996169	1793	A	0.994291
CEG	ERR1309189	1874	C	0.988338	1793	A	0.985401
AMH	ERR1308682	1874	C	0.995527	1806	G	0.992019
CEI	ERR1308746	1874	C	0.996169	1806	G	0.9934
CEG	ERR1309189	1874	C	0.988338	1806	G	0.978378
AMH	ERR1308682	1882	A	0.995338	217	GTA	0.914195
CEI	ERR1308746	1882	A	0.996257	217	GTA	0.906288
CEG	ERR1309189	1882	A	0.987616	217	GTA	0.914191
AMH	ERR1308682	1882	A	0.995338	395	T	0.995722
CEI	ERR1308746	1882	A	0.996257	395	T	0.996266
CEG	ERR1309189	1882	A	0.987616	395	T	0.993927
AMH	ERR1308682	1882	A	0.995338	590	A	0.997296
CEI	ERR1308746	1882	A	0.996257	590	A	0.997028
CEG	ERR1309189	1882	A	0.987616	590	A	0.993671
AMH	ERR1308682	1882	A	0.995338	706	C	0.997604
CEI	ERR1308746	1882	A	0.996257	706	C	0.995741
CEG	ERR1309189	1882	A	0.987616	706	C	0.994163
AMH	ERR1308682	1882	A	0.995338	955	C	0.996676
CEI	ERR1308746	1882	A	0.996257	955	C	0.996059
CEG	ERR1309189	1882	A	0.987616	955	C	0.983683
AMH	ERR1308682	1882	A	0.995338	956	G	0.995821
CEI	ERR1308746	1882	A	0.996257	956	G	0.99547
CEG	ERR1309189	1882	A	0.987616	956	G	0.983834
AMH	ERR1308682	1882	A	0.995338	1177	A	0.997132
CEI	ERR1308746	1882	A	0.996257	1177	A	0.997306
CEG	ERR1309189	1882	A	0.987616	1177	A	0.991471
AMH	ERR1308682	1882	A	0.995338	1207	A	0.994681
CEI	ERR1308746	1882	A	0.996257	1207	A	0.996012
CEG	ERR1309189	1882	A	0.987616	1207	A	0.988399
AMH	ERR1308682	1882	A	0.995338	1462	C	0.99581
CEI	ERR1308746	1882	A	0.996257	1462	C	0.996101
CEG	ERR1309189	1882	A	0.987616	1462	C	0.98916
AMH	ERR1308682	1882	A	0.995338	1511	C	0.995499
CEI	ERR1308746	1882	A	0.996257	1511	C	0.995678
CEG	ERR1309189	1882	A	0.987616	1511	C	0.989637
AMH	ERR1308682	1882	A	0.995338	1622	C	0.911022
CEI	ERR1308746	1882	A	0.996257	1622	C	0.91069
CEG	ERR1309189	1882	A	0.987616	1622	C	0.935943
AMH	ERR1308682	1882	A	0.995338	1791	A	0.99299
CEI	ERR1308746	1882	A	0.996257	1791	A	0.993795
CEG	ERR1309189	1882	A	0.987616	1791	A	0.984496
AMH	ERR1308682	1882	A	0.995338	1793	A	0.992184
CEI	ERR1308746	1882	A	0.996257	1793	A	0.994291
CEG	ERR1309189	1882	A	0.987616	1793	A	0.985401
AMH	ERR1308682	1882	A	0.995338	1806	G	0.992019
CEI	ERR1308746	1882	A	0.996257	1806	G	0.9934
CEG	ERR1309189	1882	A	0.987616	1806	G	0.978378
AMH	ERR1308682	1882	A	0.995338	1874	C	0.995527
CEI	ERR1308746	1882	A	0.996257	1874	C	0.996169
CEG	ERR1309189	1882	A	0.987616	1874	C	0.988338
AMH	ERR1308682	1885	A	0.990551	217	GTA	0.914195
CEI	ERR1308746	1885	A	0.992638	217	GTA	0.906288
CEG	ERR1309189	1885	A	0.984127	217	GTA	0.914191
AMH	ERR1308682	1885	A	0.990551	395	T	0.995722
CEI	ERR1308746	1885	A	0.992638	395	T	0.996266
CEG	ERR1309189	1885	A	0.984127	395	T	0.993927
AMH	ERR1308682	1885	A	0.990551	590	A	0.997296
CEI	ERR1308746	1885	A	0.992638	590	A	0.997028
CEG	ERR1309189	1885	A	0.984127	590	A	0.993671
AMH	ERR1308682	1885	A	0.990551	706	C	0.997604
CEI	ERR1308746	1885	A	0.992638	706	C	0.995741
CEG	ERR1309189	1885	A	0.984127	706	C	0.994163
AMH	ERR1308682	1885	A	0.990551	955	C	0.996676
CEI	ERR1308746	1885	A	0.992638	955	C	0.996059
CEG	ERR1309189	1885	A	0.984127	955	C	0.983683
AMH	ERR1308682	1885	A	0.990551	956	G	0.995821
CEI	ERR1308746	1885	A	0.992638	956	G	0.99547
CEG	ERR1309189	1885	A	0.984127	956	G	0.983834
AMH	ERR1308682	1885	A	0.990551	1177	A	0.997132
CEI	ERR1308746	1885	A	0.992638	1177	A	0.997306
CEG	ERR1309189	1885	A	0.984127	1177	A	0.991471
AMH	ERR1308682	1885	A	0.990551	1207	A	0.994681
CEI	ERR1308746	1885	A	0.992638	1207	A	0.996012
CEG	ERR1309189	1885	A	0.984127	1207	A	0.988399
AMH	ERR1308682	1885	A	0.990551	1462	C	0.99581
CEI	ERR1308746	1885	A	0.992638	1462	C	0.996101
CEG	ERR1309189	1885	A	0.984127	1462	C	0.98916
AMH	ERR1308682	1885	A	0.990551	1511	C	0.995499
CEI	ERR1308746	1885	A	0.992638	1511	C	0.995678
CEG	ERR1309189	1885	A	0.984127	1511	C	0.989637
AMH	ERR1308682	1885	A	0.990551	1622	C	0.911022
CEI	ERR1308746	1885	A	0.992638	1622	C	0.91069
CEG	ERR1309189	1885	A	0.984127	1622	C	0.935943
AMH	ERR1308682	1885	A	0.990551	1791	A	0.99299
CEI	ERR1308746	1885	A	0.992638	1791	A	0.993795
CEG	ERR1309189	1885	A	0.984127	1791	A	0.984496
AMH	ERR1308682	1885	A	0.990551	1793	A	0.992184
CEI	ERR1308746	1885	A	0.992638	1793	A	0.994291
CEG	ERR1309189	1885	A	0.984127	1793	A	0.985401
AMH	ERR1308682	1885	A	0.990551	1806	G	0.992019
CEI	ERR1308746	1885	A	0.992638	1806	G	0.9934
CEG	ERR1309189	1885	A	0.984127	1806	G	0.978378
AMH	ERR1308682	1885	A	0.990551	1874	C	0.995527
CEI	ERR1308746	1885	A	0.992638	1874	C	0.996169
CEG	ERR1309189	1885	A	0.984127	1874	C	0.988338
AMH	ERR1308682	1885	A	0.990551	1882	A	0.995338
CEI	ERR1308746	1885	A	0.992638	1882	A	0.996257
CEG	ERR1309189	1885	A	0.984127	1882	A	0.987616
AMH	ERR1308682	1911	A	0.995	217	GTA	0.914195
CEI	ERR1308746	1911	A	0.994935	217	GTA	0.906288
CEG	ERR1309189	1911	A	0.986301	217	GTA	0.914191
AMH	ERR1308682	1911	A	0.995	395	T	0.995722
CEI	ERR1308746	1911	A	0.994935	395	T	0.996266
CEG	ERR1309189	1911	A	0.986301	395	T	0.993927
AMH	ERR1308682	1911	A	0.995	590	A	0.997296
CEI	ERR1308746	1911	A	0.994935	590	A	0.997028
CEG	ERR1309189	1911	A	0.986301	590	A	0.993671
AMH	ERR1308682	1911	A	0.995	706	C	0.997604
CEI	ERR1308746	1911	A	0.994935	706	C	0.995741
CEG	ERR1309189	1911	A	0.986301	706	C	0.994163
AMH	ERR1308682	1911	A	0.995	955	C	0.996676
CEI	ERR1308746	1911	A	0.994935	955	C	0.996059
CEG	ERR1309189	1911	A	0.986301	955	C	0.983683
AMH	ERR1308682	1911	A	0.995	956	G	0.995821
CEI	ERR1308746	1911	A	0.994935	956	G	0.99547
CEG	ERR1309189	1911	A	0.986301	956	G	0.983834
AMH	ERR1308682	1911	A	0.995	1177	A	0.997132
CEI	ERR1308746	1911	A	0.994935	1177	A	0.997306
CEG	ERR1309189	1911	A	0.986301	1177	A	0.991471
AMH	ERR1308682	1911	A	0.995	1207	A	0.994681
CEI	ERR1308746	1911	A	0.994935	1207	A	0.996012
CEG	ERR1309189	1911	A	0.986301	1207	A	0.988399
AMH	ERR1308682	1911	A	0.995	1462	C	0.99581
CEI	ERR1308746	1911	A	0.994935	1462	C	0.996101
CEG	ERR1309189	1911	A	0.986301	1462	C	0.98916
AMH	ERR1308682	1911	A	0.995	1511	C	0.995499
CEI	ERR1308746	1911	A	0.994935	1511	C	0.995678
CEG	ERR1309189	1911	A	0.986301	1511	C	0.989637
AMH	ERR1308682	1911	A	0.995	1622	C	0.911022
CEI	ERR1308746	1911	A	0.994935	1622	C	0.91069
CEG	ERR1309189	1911	A	0.986301	1622	C	0.935943
AMH	ERR1308682	1911	A	0.995	1791	A	0.99299
CEI	ERR1308746	1911	A	0.994935	1791	A	0.993795
CEG	ERR1309189	1911	A	0.986301	1791	A	0.984496
AMH	ERR1308682	1911	A	0.995	1793	A	0.992184
CEI	ERR1308746	1911	A	0.994935	1793	A	0.994291
CEG	ERR1309189	1911	A	0.986301	1793	A	0.985401
AMH	ERR1308682	1911	A	0.995	1806	G	0.992019
CEI	ERR1308746	1911	A	0.994935	1806	G	0.9934
CEG	ERR1309189	1911	A	0.986301	1806	G	0.978378
AMH	ERR1308682	1911	A	0.995	1874	C	0.995527
CEI	ERR1308746	1911	A	0.994935	1874	C	0.996169
CEG	ERR1309189	1911	A	0.986301	1874	C	0.988338
AMH	ERR1308682	1911	A	0.995	1882	A	0.995338
CEI	ERR1308746	1911	A	0.994935	1882	A	0.996257
CEG	ERR1309189	1911	A	0.986301	1882	A	0.987616
AMH	ERR1308682	1911	A	0.995	1885	A	0.990551
CEI	ERR1308746	1911	A	0.994935	1885	A	0.992638
CEG	ERR1309189	1911	A	0.986301	1885	A	0.984127
AMH	ERR1308682	1932	T	0.955418	217	GTA	0.914195
CEI	ERR1308746	1932	T	0.951531	217	GTA	0.906288
CEG	ERR1309189	1932	T	0.962121	217	GTA	0.914191
AMH	ERR1308682	1932	T	0.955418	395	T	0.995722
CEI	ERR1308746	1932	T	0.951531	395	T	0.996266
CEG	ERR1309189	1932	T	0.962121	395	T	0.993927
AMH	ERR1308682	1932	T	0.955418	590	A	0.997296
CEI	ERR1308746	1932	T	0.951531	590	A	0.997028
CEG	ERR1309189	1932	T	0.962121	590	A	0.993671
AMH	ERR1308682	1932	T	0.955418	706	C	0.997604
CEI	ERR1308746	1932	T	0.951531	706	C	0.995741
CEG	ERR1309189	1932	T	0.962121	706	C	0.994163
AMH	ERR1308682	1932	T	0.955418	955	C	0.996676
CEI	ERR1308746	1932	T	0.951531	955	C	0.996059
CEG	ERR1309189	1932	T	0.962121	955	C	0.983683
AMH	ERR1308682	1932	T	0.955418	956	G	0.995821
CEI	ERR1308746	1932	T	0.951531	956	G	0.99547
CEG	ERR1309189	1932	T	0.962121	956	G	0.983834
AMH	ERR1308682	1932	T	0.955418	1177	A	0.997132
CEI	ERR1308746	1932	T	0.951531	1177	A	0.997306
CEG	ERR1309189	1932	T	0.962121	1177	A	0.991471
AMH	ERR1308682	1932	T	0.955418	1207	A	0.994681
CEI	ERR1308746	1932	T	0.951531	1207	A	0.996012
CEG	ERR1309189	1932	T	0.962121	1207	A	0.988399
AMH	ERR1308682	1932	T	0.955418	1462	C	0.99581
CEI	ERR1308746	1932	T	0.951531	1462	C	0.996101
CEG	ERR1309189	1932	T	0.962121	1462	C	0.98916
AMH	ERR1308682	1932	T	0.955418	1511	C	0.995499
CEI	ERR1308746	1932	T	0.951531	1511	C	0.995678
CEG	ERR1309189	1932	T	0.962121	1511	C	0.989637
AMH	ERR1308682	1932	T	0.955418	1622	C	0.911022
CEI	ERR1308746	1932	T	0.951531	1622	C	0.91069
CEG	ERR1309189	1932	T	0.962121	1622	C	0.935943
AMH	ERR1308682	1932	T	0.955418	1791	A	0.99299
CEI	ERR1308746	1932	T	0.951531	1791	A	0.993795
CEG	ERR1309189	1932	T	0.962121	1791	A	0.984496
AMH	ERR1308682	1932	T	0.955418	1793	A	0.992184
CEI	ERR1308746	1932	T	0.951531	1793	A	0.994291
CEG	ERR1309189	1932	T	0.962121	1793	A	0.985401
AMH	ERR1308682	1932	T	0.955418	1806	G	0.992019
CEI	ERR1308746	1932	T	0.951531	1806	G	0.9934
CEG	ERR1309189	1932	T	0.962121	1806	G	0.978378
AMH	ERR1308682	1932	T	0.955418	1874	C	0.995527
CEI	ERR1308746	1932	T	0.951531	1874	C	0.996169
CEG	ERR1309189	1932	T	0.962121	1874	C	0.988338
AMH	ERR1308682	1932	T	0.955418	1882	A	0.995338
CEI	ERR1308746	1932	T	0.951531	1882	A	0.996257
CEG	ERR1309189	1932	T	0.962121	1882	A	0.987616
AMH	ERR1308682	1932	T	0.955418	1885	A	0.990551
CEI	ERR1308746	1932	T	0.951531	1885	A	0.992638
CEG	ERR1309189	1932	T	0.962121	1885	A	0.984127
AMH	ERR1308682	1932	T	0.955418	1911	A	0.995
CEI	ERR1308746	1932	T	0.951531	1911	A	0.994935
CEG	ERR1309189	1932	T	0.962121	1911	A	0.986301
AMH	ERR1308682	1976	C	0.975329	217	GTA	0.914195
CEI	ERR1308746	1976	C	0.97525	217	GTA	0.906288
CEG	ERR1309189	1976	C	0.972973	217	GTA	0.914191
AMH	ERR1308682	1976	C	0.975329	395	T	0.995722
CEI	ERR1308746	1976	C	0.97525	395	T	0.996266
CEG	ERR1309189	1976	C	0.972973	395	T	0.993927
AMH	ERR1308682	1976	C	0.975329	590	A	0.997296
CEI	ERR1308746	1976	C	0.97525	590	A	0.997028
CEG	ERR1309189	1976	C	0.972973	590	A	0.993671
AMH	ERR1308682	1976	C	0.975329	706	C	0.997604
CEI	ERR1308746	1976	C	0.97525	706	C	0.995741
CEG	ERR1309189	1976	C	0.972973	706	C	0.994163
AMH	ERR1308682	1976	C	0.975329	955	C	0.996676
CEI	ERR1308746	1976	C	0.97525	955	C	0.996059
CEG	ERR1309189	1976	C	0.972973	955	C	0.983683
AMH	ERR1308682	1976	C	0.975329	956	G	0.995821
CEI	ERR1308746	1976	C	0.97525	956	G	0.99547
CEG	ERR1309189	1976	C	0.972973	956	G	0.983834
AMH	ERR1308682	1976	C	0.975329	1177	A	0.997132
CEI	ERR1308746	1976	C	0.97525	1177	A	0.997306
CEG	ERR1309189	1976	C	0.972973	1177	A	0.991471
AMH	ERR1308682	1976	C	0.975329	1207	A	0.994681
CEI	ERR1308746	1976	C	0.97525	1207	A	0.996012
CEG	ERR1309189	1976	C	0.972973	1207	A	0.988399
AMH	ERR1308682	1976	C	0.975329	1462	C	0.99581
CEI	ERR1308746	1976	C	0.97525	1462	C	0.996101
CEG	ERR1309189	1976	C	0.972973	1462	C	0.98916
AMH	ERR1308682	1976	C	0.975329	1511	C	0.995499
CEI	ERR1308746	1976	C	0.97525	1511	C	0.995678
CEG	ERR1309189	1976	C	0.972973	1511	C	0.989637
AMH	ERR1308682	1976	C	0.975329	1622	C	0.911022
CEI	ERR1308746	1976	C	0.97525	1622	C	0.91069
CEG	ERR1309189	1976	C	0.972973	1622	C	0.935943
AMH	ERR1308682	1976	C	0.975329	1791	A	0.99299
CEI	ERR1308746	1976	C	0.97525	1791	A	0.993795
CEG	ERR1309189	1976	C	0.972973	1791	A	0.984496
AMH	ERR1308682	1976	C	0.975329	1793	A	0.992184
CEI	ERR1308746	1976	C	0.97525	1793	A	0.994291
CEG	ERR1309189	1976	C	0.972973	1793	A	0.985401
AMH	ERR1308682	1976	C	0.975329	1806	G	0.992019
CEI	ERR1308746	1976	C	0.97525	1806	G	0.9934
CEG	ERR1309189	1976	C	0.972973	1806	G	0.978378
AMH	ERR1308682	1976	C	0.975329	1874	C	0.995527
CEI	ERR1308746	1976	C	0.97525	1874	C	0.996169
CEG	ERR1309189	1976	C	0.972973	1874	C	0.988338
AMH	ERR1308682	1976	C	0.975329	1882	A	0.995338
CEI	ERR1308746	1976	C	0.97525	1882	A	0.996257
CEG	ERR1309189	1976	C	0.972973	1882	A	0.987616
AMH	ERR1308682	1976	C	0.975329	1885	A	0.990551
CEI	ERR1308746	1976	C	0.97525	1885	A	0.992638
CEG	ERR1309189	1976	C	0.972973	1885	A	0.984127
AMH	ERR1308682	1976	C	0.975329	1911	A	0.995
CEI	ERR1308746	1976	C	0.97525	1911	A	0.994935
CEG	ERR1309189	1976	C	0.972973	1911	A	0.986301
AMH	ERR1308682	1976	C	0.975329	1932	T	0.955418
CEI	ERR1308746	1976	C	0.97525	1932	T	0.951531
CEG	ERR1309189	1976	C	0.972973	1932	T	0.962121
AMH	ERR1308682	2075	A	0.995648	217	GTA	0.914195
CEI	ERR1308746	2075	A	0.995618	217	GTA	0.906288
CEG	ERR1309189	2075	A	0.980916	217	GTA	0.914191
AMH	ERR1308682	2075	A	0.995648	395	T	0.995722
CEI	ERR1308746	2075	A	0.995618	395	T	0.996266
CEG	ERR1309189	2075	A	0.980916	395	T	0.993927
AMH	ERR1308682	2075	A	0.995648	590	A	0.997296
CEI	ERR1308746	2075	A	0.995618	590	A	0.997028
CEG	ERR1309189	2075	A	0.980916	590	A	0.993671
AMH	ERR1308682	2075	A	0.995648	706	C	0.997604
CEI	ERR1308746	2075	A	0.995618	706	C	0.995741
CEG	ERR1309189	2075	A	0.980916	706	C	0.994163
AMH	ERR1308682	2075	A	0.995648	955	C	0.996676
CEI	ERR1308746	2075	A	0.995618	955	C	0.996059
CEG	ERR1309189	2075	A	0.980916	955	C	0.983683
AMH	ERR1308682	2075	A	0.995648	956	G	0.995821
CEI	ERR1308746	2075	A	0.995618	956	G	0.99547
CEG	ERR1309189	2075	A	0.980916	956	G	0.983834
AMH	ERR1308682	2075	A	0.995648	1177	A	0.997132
CEI	ERR1308746	2075	A	0.995618	1177	A	0.997306
CEG	ERR1309189	2075	A	0.980916	1177	A	0.991471
AMH	ERR1308682	2075	A	0.995648	1207	A	0.994681
CEI	ERR1308746	2075	A	0.995618	1207	A	0.996012
CEG	ERR1309189	2075	A	0.980916	1207	A	0.988399
AMH	ERR1308682	2075	A	0.995648	1462	C	0.99581
CEI	ERR1308746	2075	A	0.995618	1462	C	0.996101
CEG	ERR1309189	2075	A	0.980916	1462	C	0.98916
AMH	ERR1308682	2075	A	0.995648	1511	C	0.995499
CEI	ERR1308746	2075	A	0.995618	1511	C	0.995678
CEG	ERR1309189	2075	A	0.980916	1511	C	0.989637
AMH	ERR1308682	2075	A	0.995648	1622	C	0.911022
CEI	ERR1308746	2075	A	0.995618	1622	C	0.91069
CEG	ERR1309189	2075	A	0.980916	1622	C	0.935943
AMH	ERR1308682	2075	A	0.995648	1791	A	0.99299
CEI	ERR1308746	2075	A	0.995618	1791	A	0.993795
CEG	ERR1309189	2075	A	0.980916	1791	A	0.984496
AMH	ERR1308682	2075	A	0.995648	1793	A	0.992184
CEI	ERR1308746	2075	A	0.995618	1793	A	0.994291
CEG	ERR1309189	2075	A	0.980916	1793	A	0.985401
AMH	ERR1308682	2075	A	0.995648	1806	G	0.992019
CEI	ERR1308746	2075	A	0.995618	1806	G	0.9934
CEG	ERR1309189	2075	A	0.980916	1806	G	0.978378
AMH	ERR1308682	2075	A	0.995648	1874	C	0.995527
CEI	ERR1308746	2075	A	0.995618	1874	C	0.996169
CEG	ERR1309189	2075	A	0.980916	1874	C	0.988338
AMH	ERR1308682	2075	A	0.995648	1882	A	0.995338
CEI	ERR1308746	2075	A	0.995618	1882	A	0.996257
CEG	ERR1309189	2075	A	0.980916	1882	A	0.987616
AMH	ERR1308682	2075	A	0.995648	1885	A	0.990551
CEI	ERR1308746	2075	A	0.995618	1885	A	0.992638
CEG	ERR1309189	2075	A	0.980916	1885	A	0.984127
AMH	ERR1308682	2075	A	0.995648	1911	A	0.995
CEI	ERR1308746	2075	A	0.995618	1911	A	0.994935
CEG	ERR1309189	2075	A	0.980916	1911	A	0.986301
AMH	ERR1308682	2075	A	0.995648	1932	T	0.955418
CEI	ERR1308746	2075	A	0.995618	1932	T	0.951531
CEG	ERR1309189	2075	A	0.980916	1932	T	0.962121
AMH	ERR1308682	2075	A	0.995648	1976	C	0.975329
CEI	ERR1308746	2075	A	0.995618	1976	C	0.97525
CEG	ERR1309189	2075	A	0.980916	1976	C	0.972973
AMH	ERR1308682	2092	T	0.993345	217	GTA	0.914195
CEI	ERR1308746	2092	T	0.994031	217	GTA	0.906288
CEG	ERR1309189	2092	T	0.984674	217	GTA	0.914191
AMH	ERR1308682	2092	T	0.993345	395	T	0.995722
CEI	ERR1308746	2092	T	0.994031	395	T	0.996266
CEG	ERR1309189	2092	T	0.984674	395	T	0.993927
AMH	ERR1308682	2092	T	0.993345	590	A	0.997296
CEI	ERR1308746	2092	T	0.994031	590	A	0.997028
CEG	ERR1309189	2092	T	0.984674	590	A	0.993671
AMH	ERR1308682	2092	T	0.993345	706	C	0.997604
CEI	ERR1308746	2092	T	0.994031	706	C	0.995741
CEG	ERR1309189	2092	T	0.984674	706	C	0.994163
AMH	ERR1308682	2092	T	0.993345	955	C	0.996676
CEI	ERR1308746	2092	T	0.994031	955	C	0.996059
CEG	ERR1309189	2092	T	0.984674	955	C	0.983683
AMH	ERR1308682	2092	T	0.993345	956	G	0.995821
CEI	ERR1308746	2092	T	0.994031	956	G	0.99547
CEG	ERR1309189	2092	T	0.984674	956	G	0.983834
AMH	ERR1308682	2092	T	0.993345	1177	A	0.997132
CEI	ERR1308746	2092	T	0.994031	1177	A	0.997306
CEG	ERR1309189	2092	T	0.984674	1177	A	0.991471
AMH	ERR1308682	2092	T	0.993345	1207	A	0.994681
CEI	ERR1308746	2092	T	0.994031	1207	A	0.996012
CEG	ERR1309189	2092	T	0.984674	1207	A	0.988399
AMH	ERR1308682	2092	T	0.993345	1462	C	0.99581
CEI	ERR1308746	2092	T	0.994031	1462	C	0.996101
CEG	ERR1309189	2092	T	0.984674	1462	C	0.98916
AMH	ERR1308682	2092	T	0.993345	1511	C	0.995499
CEI	ERR1308746	2092	T	0.994031	1511	C	0.995678
CEG	ERR1309189	2092	T	0.984674	1511	C	0.989637
AMH	ERR1308682	2092	T	0.993345	1622	C	0.911022
CEI	ERR1308746	2092	T	0.994031	1622	C	0.91069
CEG	ERR1309189	2092	T	0.984674	1622	C	0.935943
AMH	ERR1308682	2092	T	0.993345	1791	A	0.99299
CEI	ERR1308746	2092	T	0.994031	1791	A	0.993795
CEG	ERR1309189	2092	T	0.984674	1791	A	0.984496
AMH	ERR1308682	2092	T	0.993345	1793	A	0.992184
CEI	ERR1308746	2092	T	0.994031	1793	A	0.994291
CEG	ERR1309189	2092	T	0.984674	1793	A	0.985401
AMH	ERR1308682	2092	T	0.993345	1806	G	0.992019
CEI	ERR1308746	2092	T	0.994031	1806	G	0.9934
CEG	ERR1309189	2092	T	0.984674	1806	G	0.978378
AMH	ERR1308682	2092	T	0.993345	1874	C	0.995527
CEI	ERR1308746	2092	T	0.994031	1874	C	0.996169
CEG	ERR1309189	2092	T	0.984674	1874	C	0.988338
AMH	ERR1308682	2092	T	0.993345	1882	A	0.995338
CEI	ERR1308746	2092	T	0.994031	1882	A	0.996257
CEG	ERR1309189	2092	T	0.984674	1882	A	0.987616
AMH	ERR1308682	2092	T	0.993345	1885	A	0.990551
CEI	ERR1308746	2092	T	0.994031	1885	A	0.992638
CEG	ERR1309189	2092	T	0.984674	1885	A	0.984127
AMH	ERR1308682	2092	T	0.993345	1911	A	0.995
CEI	ERR1308746	2092	T	0.994031	1911	A	0.994935
CEG	ERR1309189	2092	T	0.984674	1911	A	0.986301
AMH	ERR1308682	2092	T	0.993345	1932	T	0.955418
CEI	ERR1308746	2092	T	0.994031	1932	T	0.951531
CEG	ERR1309189	2092	T	0.984674	1932	T	0.962121
AMH	ERR1308682	2092	T	0.993345	1976	C	0.975329
CEI	ERR1308746	2092	T	0.994031	1976	C	0.97525
CEG	ERR1309189	2092	T	0.984674	1976	C	0.972973
AMH	ERR1308682	2092	T	0.993345	2075	A	0.995648
CEI	ERR1308746	2092	T	0.994031	2075	A	0.995618
CEG	ERR1309189	2092	T	0.984674	2075	A	0.980916
AMH	ERR1308682	2337	A	0.979519	217	GTA	0.914195
CEI	ERR1308746	2337	A	0.981555	217	GTA	0.906288
CEG	ERR1309189	2337	A	0.981818	217	GTA	0.914191
AMH	ERR1308682	2337	A	0.979519	395	T	0.995722
CEI	ERR1308746	2337	A	0.981555	395	T	0.996266
CEG	ERR1309189	2337	A	0.981818	395	T	0.993927
AMH	ERR1308682	2337	A	0.979519	590	A	0.997296
CEI	ERR1308746	2337	A	0.981555	590	A	0.997028
CEG	ERR1309189	2337	A	0.981818	590	A	0.993671
AMH	ERR1308682	2337	A	0.979519	706	C	0.997604
CEI	ERR1308746	2337	A	0.981555	706	C	0.995741
CEG	ERR1309189	2337	A	0.981818	706	C	0.994163
AMH	ERR1308682	2337	A	0.979519	955	C	0.996676
CEI	ERR1308746	2337	A	0.981555	955	C	0.996059
CEG	ERR1309189	2337	A	0.981818	955	C	0.983683
AMH	ERR1308682	2337	A	0.979519	956	G	0.995821
CEI	ERR1308746	2337	A	0.981555	956	G	0.99547
CEG	ERR1309189	2337	A	0.981818	956	G	0.983834
AMH	ERR1308682	2337	A	0.979519	1177	A	0.997132
CEI	ERR1308746	2337	A	0.981555	1177	A	0.997306
CEG	ERR1309189	2337	A	0.981818	1177	A	0.991471
AMH	ERR1308682	2337	A	0.979519	1207	A	0.994681
CEI	ERR1308746	2337	A	0.981555	1207	A	0.996012
CEG	ERR1309189	2337	A	0.981818	1207	A	0.988399
AMH	ERR1308682	2337	A	0.979519	1462	C	0.99581
CEI	ERR1308746	2337	A	0.981555	1462	C	0.996101
CEG	ERR1309189	2337	A	0.981818	1462	C	0.98916
AMH	ERR1308682	2337	A	0.979519	1511	C	0.995499
CEI	ERR1308746	2337	A	0.981555	1511	C	0.995678
CEG	ERR1309189	2337	A	0.981818	1511	C	0.989637
AMH	ERR1308682	2337	A	0.979519	1622	C	0.911022
CEI	ERR1308746	2337	A	0.981555	1622	C	0.91069
CEG	ERR1309189	2337	A	0.981818	1622	C	0.935943
AMH	ERR1308682	2337	A	0.979519	1791	A	0.99299
CEI	ERR1308746	2337	A	0.981555	1791	A	0.993795
CEG	ERR1309189	2337	A	0.981818	1791	A	0.984496
AMH	ERR1308682	2337	A	0.979519	1793	A	0.992184
CEI	ERR1308746	2337	A	0.981555	1793	A	0.994291
CEG	ERR1309189	2337	A	0.981818	1793	A	0.985401
AMH	ERR1308682	2337	A	0.979519	1806	G	0.992019
CEI	ERR1308746	2337	A	0.981555	1806	G	0.9934
CEG	ERR1309189	2337	A	0.981818	1806	G	0.978378
AMH	ERR1308682	2337	A	0.979519	1874	C	0.995527
CEI	ERR1308746	2337	A	0.981555	1874	C	0.996169
CEG	ERR1309189	2337	A	0.981818	1874	C	0.988338
AMH	ERR1308682	2337	A	0.979519	1882	A	0.995338
CEI	ERR1308746	2337	A	0.981555	1882	A	0.996257
CEG	ERR1309189	2337	A	0.981818	1882	A	0.987616
AMH	ERR1308682	2337	A	0.979519	1885	A	0.990551
CEI	ERR1308746	2337	A	0.981555	1885	A	0.992638
CEG	ERR1309189	2337	A	0.981818	1885	A	0.984127
AMH	ERR1308682	2337	A	0.979519	1911	A	0.995
CEI	ERR1308746	2337	A	0.981555	1911	A	0.994935
CEG	ERR1309189	2337	A	0.981818	1911	A	0.986301
AMH	ERR1308682	2337	A	0.979519	1932	T	0.955418
CEI	ERR1308746	2337	A	0.981555	1932	T	0.951531
CEG	ERR1309189	2337	A	0.981818	1932	T	0.962121
AMH	ERR1308682	2337	A	0.979519	1976	C	0.975329
CEI	ERR1308746	2337	A	0.981555	1976	C	0.97525
CEG	ERR1309189	2337	A	0.981818	1976	C	0.972973
AMH	ERR1308682	2337	A	0.979519	2075	A	0.995648
CEI	ERR1308746	2337	A	0.981555	2075	A	0.995618
CEG	ERR1309189	2337	A	0.981818	2075	A	0.980916
AMH	ERR1308682	2337	A	0.979519	2092	T	0.993345
CEI	ERR1308746	2337	A	0.981555	2092	T	0.994031
CEG	ERR1309189	2337	A	0.981818	2092	T	0.984674
AMH	ERR1308682	2356	A	0.62428	2353	A	0.41421
CEI	ERR1308746	2356	A	0.597709	2353	A	0.442068
CEG	ERR1309189	2356	A	0.624	2353	A	0.418182
AMH	ERR1308682	2360	C	0.990771	1929	C	0.959102
CEI	ERR1308746	2360	C	0.99049	1929	C	0.957137
CQS	ERR1309018	2360	C	0.995498	1929	C	0.99459
CEG	ERR1309189	2360	C	0.992806	1929	C	0.965517
AMH	ERR1308682	2362	C	0.989862	217	GTA	0.914195
CEI	ERR1308746	2362	C	0.990438	217	GTA	0.906288
CEG	ERR1309189	2362	C	0.986577	217	GTA	0.914191
AMH	ERR1308682	2362	C	0.989862	395	T	0.995722
CEI	ERR1308746	2362	C	0.990438	395	T	0.996266
CEG	ERR1309189	2362	C	0.986577	395	T	0.993927
AMH	ERR1308682	2362	C	0.989862	590	A	0.997296
CEI	ERR1308746	2362	C	0.990438	590	A	0.997028
CEG	ERR1309189	2362	C	0.986577	590	A	0.993671
AMH	ERR1308682	2362	C	0.989862	706	C	0.997604
CEI	ERR1308746	2362	C	0.990438	706	C	0.995741
CEG	ERR1309189	2362	C	0.986577	706	C	0.994163
AMH	ERR1308682	2362	C	0.989862	955	C	0.996676
CEI	ERR1308746	2362	C	0.990438	955	C	0.996059
CEG	ERR1309189	2362	C	0.986577	955	C	0.983683
AMH	ERR1308682	2362	C	0.989862	956	G	0.995821
CEI	ERR1308746	2362	C	0.990438	956	G	0.99547
CEG	ERR1309189	2362	C	0.986577	956	G	0.983834
AMH	ERR1308682	2362	C	0.989862	1177	A	0.997132
CEI	ERR1308746	2362	C	0.990438	1177	A	0.997306
CEG	ERR1309189	2362	C	0.986577	1177	A	0.991471
AMH	ERR1308682	2362	C	0.989862	1207	A	0.994681
CEI	ERR1308746	2362	C	0.990438	1207	A	0.996012
CEG	ERR1309189	2362	C	0.986577	1207	A	0.988399
AMH	ERR1308682	2362	C	0.989862	1462	C	0.99581
CEI	ERR1308746	2362	C	0.990438	1462	C	0.996101
CEG	ERR1309189	2362	C	0.986577	1462	C	0.98916
AMH	ERR1308682	2362	C	0.989862	1511	C	0.995499
CEI	ERR1308746	2362	C	0.990438	1511	C	0.995678
CEG	ERR1309189	2362	C	0.986577	1511	C	0.989637
AMH	ERR1308682	2362	C	0.989862	1622	C	0.911022
CEI	ERR1308746	2362	C	0.990438	1622	C	0.91069
CEG	ERR1309189	2362	C	0.986577	1622	C	0.935943
AMH	ERR1308682	2362	C	0.989862	1791	A	0.99299
CEI	ERR1308746	2362	C	0.990438	1791	A	0.993795
CEG	ERR1309189	2362	C	0.986577	1791	A	0.984496
AMH	ERR1308682	2362	C	0.989862	1793	A	0.992184
CEI	ERR1308746	2362	C	0.990438	1793	A	0.994291
CEG	ERR1309189	2362	C	0.986577	1793	A	0.985401
AMH	ERR1308682	2362	C	0.989862	1806	G	0.992019
CEI	ERR1308746	2362	C	0.990438	1806	G	0.9934
CEG	ERR1309189	2362	C	0.986577	1806	G	0.978378
AMH	ERR1308682	2362	C	0.989862	1874	C	0.995527
CEI	ERR1308746	2362	C	0.990438	1874	C	0.996169
CEG	ERR1309189	2362	C	0.986577	1874	C	0.988338
AMH	ERR1308682	2362	C	0.989862	1882	A	0.995338
CEI	ERR1308746	2362	C	0.990438	1882	A	0.996257
CEG	ERR1309189	2362	C	0.986577	1882	A	0.987616
AMH	ERR1308682	2362	C	0.989862	1885	A	0.990551
CEI	ERR1308746	2362	C	0.990438	1885	A	0.992638
CEG	ERR1309189	2362	C	0.986577	1885	A	0.984127
AMH	ERR1308682	2362	C	0.989862	1911	A	0.995
CEI	ERR1308746	2362	C	0.990438	1911	A	0.994935
CEG	ERR1309189	2362	C	0.986577	1911	A	0.986301
AMH	ERR1308682	2362	C	0.989862	1932	T	0.955418
CEI	ERR1308746	2362	C	0.990438	1932	T	0.951531
CEG	ERR1309189	2362	C	0.986577	1932	T	0.962121
AMH	ERR1308682	2362	C	0.989862	1976	C	0.975329
CEI	ERR1308746	2362	C	0.990438	1976	C	0.97525
CEG	ERR1309189	2362	C	0.986577	1976	C	0.972973
AMH	ERR1308682	2362	C	0.989862	2075	A	0.995648
CEI	ERR1308746	2362	C	0.990438	2075	A	0.995618
CEG	ERR1309189	2362	C	0.986577	2075	A	0.980916
AMH	ERR1308682	2362	C	0.989862	2092	T	0.993345
CEI	ERR1308746	2362	C	0.990438	2092	T	0.994031
CEG	ERR1309189	2362	C	0.986577	2092	T	0.984674
AMH	ERR1308682	2362	C	0.989862	2337	A	0.979519
CEI	ERR1308746	2362	C	0.990438	2337	A	0.981555
CEG	ERR1309189	2362	C	0.986577	2337	A	0.981818
AMH	ERR1308682	3311	T	0.994493	217	GTA	0.914195
CEI	ERR1308746	3311	T	0.995615	217	GTA	0.906288
CEG	ERR1309189	3311	T	0.997797	217	GTA	0.914191
AMH	ERR1308682	3311	T	0.994493	395	T	0.995722
CEI	ERR1308746	3311	T	0.995615	395	T	0.996266
CEG	ERR1309189	3311	T	0.997797	395	T	0.993927
AMH	ERR1308682	3311	T	0.994493	590	A	0.997296
CEI	ERR1308746	3311	T	0.995615	590	A	0.997028
CEG	ERR1309189	3311	T	0.997797	590	A	0.993671
AMH	ERR1308682	3311	T	0.994493	706	C	0.997604
CEI	ERR1308746	3311	T	0.995615	706	C	0.995741
CEG	ERR1309189	3311	T	0.997797	706	C	0.994163
AMH	ERR1308682	3311	T	0.994493	955	C	0.996676
CEI	ERR1308746	3311	T	0.995615	955	C	0.996059
CEG	ERR1309189	3311	T	0.997797	955	C	0.983683
AMH	ERR1308682	3311	T	0.994493	956	G	0.995821
CEI	ERR1308746	3311	T	0.995615	956	G	0.99547
CEG	ERR1309189	3311	T	0.997797	956	G	0.983834
AMH	ERR1308682	3311	T	0.994493	1177	A	0.997132
CEI	ERR1308746	3311	T	0.995615	1177	A	0.997306
CEG	ERR1309189	3311	T	0.997797	1177	A	0.991471
AMH	ERR1308682	3311	T	0.994493	1207	A	0.994681
CEI	ERR1308746	3311	T	0.995615	1207	A	0.996012
CEG	ERR1309189	3311	T	0.997797	1207	A	0.988399
AMH	ERR1308682	3311	T	0.994493	1462	C	0.99581
CEI	ERR1308746	3311	T	0.995615	1462	C	0.996101
CEG	ERR1309189	3311	T	0.997797	1462	C	0.98916
AMH	ERR1308682	3311	T	0.994493	1511	C	0.995499
CEI	ERR1308746	3311	T	0.995615	1511	C	0.995678
CEG	ERR1309189	3311	T	0.997797	1511	C	0.989637
AMH	ERR1308682	3311	T	0.994493	1622	C	0.911022
CEI	ERR1308746	3311	T	0.995615	1622	C	0.91069
CEG	ERR1309189	3311	T	0.997797	1622	C	0.935943
AMH	ERR1308682	3311	T	0.994493	1791	A	0.99299
CEI	ERR1308746	3311	T	0.995615	1791	A	0.993795
CEG	ERR1309189	3311	T	0.997797	1791	A	0.984496
AMH	ERR1308682	3311	T	0.994493	1793	A	0.992184
CEI	ERR1308746	3311	T	0.995615	1793	A	0.994291
CEG	ERR1309189	3311	T	0.997797	1793	A	0.985401
AMH	ERR1308682	3311	T	0.994493	1806	G	0.992019
CEI	ERR1308746	3311	T	0.995615	1806	G	0.9934
CEG	ERR1309189	3311	T	0.997797	1806	G	0.978378
AMH	ERR1308682	3311	T	0.994493	1874	C	0.995527
CEI	ERR1308746	3311	T	0.995615	1874	C	0.996169
CEG	ERR1309189	3311	T	0.997797	1874	C	0.988338
AMH	ERR1308682	3311	T	0.994493	1882	A	0.995338
CEI	ERR1308746	3311	T	0.995615	1882	A	0.996257
CEG	ERR1309189	3311	T	0.997797	1882	A	0.987616
AMH	ERR1308682	3311	T	0.994493	1885	A	0.990551
CEI	ERR1308746	3311	T	0.995615	1885	A	0.992638
CEG	ERR1309189	3311	T	0.997797	1885	A	0.984127
AMH	ERR1308682	3311	T	0.994493	1911	A	0.995
CEI	ERR1308746	3311	T	0.995615	1911	A	0.994935
CEG	ERR1309189	3311	T	0.997797	1911	A	0.986301
AMH	ERR1308682	3311	T	0.994493	1932	T	0.955418
CEI	ERR1308746	3311	T	0.995615	1932	T	0.951531
CEG	ERR1309189	3311	T	0.997797	1932	T	0.962121
AMH	ERR1308682	3311	T	0.994493	1976	C	0.975329
CEI	ERR1308746	3311	T	0.995615	1976	C	0.97525
CEG	ERR1309189	3311	T	0.997797	1976	C	0.972973
AMH	ERR1308682	3311	T	0.994493	2075	A	0.995648
CEI	ERR1308746	3311	T	0.995615	2075	A	0.995618
CEG	ERR1309189	3311	T	0.997797	2075	A	0.980916
AMH	ERR1308682	3311	T	0.994493	2092	T	0.993345
CEI	ERR1308746	3311	T	0.995615	2092	T	0.994031
CEG	ERR1309189	3311	T	0.997797	2092	T	0.984674
AMH	ERR1308682	3311	T	0.994493	2337	A	0.979519
CEI	ERR1308746	3311	T	0.995615	2337	A	0.981555
CEG	ERR1309189	3311	T	0.997797	2337	A	0.981818
AMH	ERR1308682	3311	T	0.994493	2362	C	0.989862
CEI	ERR1308746	3311	T	0.995615	2362	C	0.990438
CEG	ERR1309189	3311	T	0.997797	2362	C	0.986577
AMH	ERR1308682	5752	A	0.996109	217	GTA	0.914195
CEI	ERR1308746	5752	A	0.996612	217	GTA	0.906288
CEG	ERR1309189	5752	A	0.990315	217	GTA	0.914191
AMH	ERR1308682	5752	A	0.996109	395	T	0.995722
CEI	ERR1308746	5752	A	0.996612	395	T	0.996266
CEG	ERR1309189	5752	A	0.990315	395	T	0.993927
AMH	ERR1308682	5752	A	0.996109	590	A	0.997296
CEI	ERR1308746	5752	A	0.996612	590	A	0.997028
CEG	ERR1309189	5752	A	0.990315	590	A	0.993671
AMH	ERR1308682	5752	A	0.996109	706	C	0.997604
CEI	ERR1308746	5752	A	0.996612	706	C	0.995741
CEG	ERR1309189	5752	A	0.990315	706	C	0.994163
AMH	ERR1308682	5752	A	0.996109	955	C	0.996676
CEI	ERR1308746	5752	A	0.996612	955	C	0.996059
CEG	ERR1309189	5752	A	0.990315	955	C	0.983683
AMH	ERR1308682	5752	A	0.996109	956	G	0.995821
CEI	ERR1308746	5752	A	0.996612	956	G	0.99547
CEG	ERR1309189	5752	A	0.990315	956	G	0.983834
AMH	ERR1308682	5752	A	0.996109	1177	A	0.997132
CEI	ERR1308746	5752	A	0.996612	1177	A	0.997306
CEG	ERR1309189	5752	A	0.990315	1177	A	0.991471
AMH	ERR1308682	5752	A	0.996109	1207	A	0.994681
CEI	ERR1308746	5752	A	0.996612	1207	A	0.996012
CEG	ERR1309189	5752	A	0.990315	1207	A	0.988399
AMH	ERR1308682	5752	A	0.996109	1462	C	0.99581
CEI	ERR1308746	5752	A	0.996612	1462	C	0.996101
CEG	ERR1309189	5752	A	0.990315	1462	C	0.98916
AMH	ERR1308682	5752	A	0.996109	1511	C	0.995499
CEI	ERR1308746	5752	A	0.996612	1511	C	0.995678
CEG	ERR1309189	5752	A	0.990315	1511	C	0.989637
AMH	ERR1308682	5752	A	0.996109	1622	C	0.911022
CEI	ERR1308746	5752	A	0.996612	1622	C	0.91069
CEG	ERR1309189	5752	A	0.990315	1622	C	0.935943
AMH	ERR1308682	5752	A	0.996109	1791	A	0.99299
CEI	ERR1308746	5752	A	0.996612	1791	A	0.993795
CEG	ERR1309189	5752	A	0.990315	1791	A	0.984496
AMH	ERR1308682	5752	A	0.996109	1793	A	0.992184
CEI	ERR1308746	5752	A	0.996612	1793	A	0.994291
CEG	ERR1309189	5752	A	0.990315	1793	A	0.985401
AMH	ERR1308682	5752	A	0.996109	1806	G	0.992019
CEI	ERR1308746	5752	A	0.996612	1806	G	0.9934
CEG	ERR1309189	5752	A	0.990315	1806	G	0.978378
AMH	ERR1308682	5752	A	0.996109	1874	C	0.995527
CEI	ERR1308746	5752	A	0.996612	1874	C	0.996169
CEG	ERR1309189	5752	A	0.990315	1874	C	0.988338
AMH	ERR1308682	5752	A	0.996109	1882	A	0.995338
CEI	ERR1308746	5752	A	0.996612	1882	A	0.996257
CEG	ERR1309189	5752	A	0.990315	1882	A	0.987616
AMH	ERR1308682	5752	A	0.996109	1885	A	0.990551
CEI	ERR1308746	5752	A	0.996612	1885	A	0.992638
CEG	ERR1309189	5752	A	0.990315	1885	A	0.984127
AMH	ERR1308682	5752	A	0.996109	1911	A	0.995
CEI	ERR1308746	5752	A	0.996612	1911	A	0.994935
CEG	ERR1309189	5752	A	0.990315	1911	A	0.986301
AMH	ERR1308682	5752	A	0.996109	1932	T	0.955418
CEI	ERR1308746	5752	A	0.996612	1932	T	0.951531
CEG	ERR1309189	5752	A	0.990315	1932	T	0.962121
AMH	ERR1308682	5752	A	0.996109	1976	C	0.975329
CEI	ERR1308746	5752	A	0.996612	1976	C	0.97525
CEG	ERR1309189	5752	A	0.990315	1976	C	0.972973
AMH	ERR1308682	5752	A	0.996109	2075	A	0.995648
CEI	ERR1308746	5752	A	0.996612	2075	A	0.995618
CEG	ERR1309189	5752	A	0.990315	2075	A	0.980916
AMH	ERR1308682	5752	A	0.996109	2092	T	0.993345
CEI	ERR1308746	5752	A	0.996612	2092	T	0.994031
CEG	ERR1309189	5752	A	0.990315	2092	T	0.984674
AMH	ERR1308682	5752	A	0.996109	2337	A	0.979519
CEI	ERR1308746	5752	A	0.996612	2337	A	0.981555
CEG	ERR1309189	5752	A	0.990315	2337	A	0.981818
AMH	ERR1308682	5752	A	0.996109	2362	C	0.989862
CEI	ERR1308746	5752	A	0.996612	2362	C	0.990438
CEG	ERR1309189	5752	A	0.990315	2362	C	0.986577
AMH	ERR1308682	5752	A	0.996109	3311	T	0.994493
CEI	ERR1308746	5752	A	0.996612	3311	T	0.995615
CEG	ERR1309189	5752	A	0.990315	3311	T	0.997797
AMH	ERR1308682	6512	T	0.997327	217	GTA	0.914195
CEI	ERR1308746	6512	T	0.996672	217	GTA	0.906288
CEG	ERR1309189	6512	T	0.997674	217	GTA	0.914191
AMH	ERR1308682	6512	T	0.997327	395	T	0.995722
CEI	ERR1308746	6512	T	0.996672	395	T	0.996266
CEG	ERR1309189	6512	T	0.997674	395	T	0.993927
AMH	ERR1308682	6512	T	0.997327	590	A	0.997296
CEI	ERR1308746	6512	T	0.996672	590	A	0.997028
CEG	ERR1309189	6512	T	0.997674	590	A	0.993671
AMH	ERR1308682	6512	T	0.997327	706	C	0.997604
CEI	ERR1308746	6512	T	0.996672	706	C	0.995741
CEG	ERR1309189	6512	T	0.997674	706	C	0.994163
AMH	ERR1308682	6512	T	0.997327	955	C	0.996676
CEI	ERR1308746	6512	T	0.996672	955	C	0.996059
CEG	ERR1309189	6512	T	0.997674	955	C	0.983683
AMH	ERR1308682	6512	T	0.997327	956	G	0.995821
CEI	ERR1308746	6512	T	0.996672	956	G	0.99547
CEG	ERR1309189	6512	T	0.997674	956	G	0.983834
AMH	ERR1308682	6512	T	0.997327	1177	A	0.997132
CEI	ERR1308746	6512	T	0.996672	1177	A	0.997306
CEG	ERR1309189	6512	T	0.997674	1177	A	0.991471
AMH	ERR1308682	6512	T	0.997327	1207	A	0.994681
CEI	ERR1308746	6512	T	0.996672	1207	A	0.996012
CEG	ERR1309189	6512	T	0.997674	1207	A	0.988399
AMH	ERR1308682	6512	T	0.997327	1462	C	0.99581
CEI	ERR1308746	6512	T	0.996672	1462	C	0.996101
CEG	ERR1309189	6512	T	0.997674	1462	C	0.98916
AMH	ERR1308682	6512	T	0.997327	1511	C	0.995499
CEI	ERR1308746	6512	T	0.996672	1511	C	0.995678
CEG	ERR1309189	6512	T	0.997674	1511	C	0.989637
AMH	ERR1308682	6512	T	0.997327	1622	C	0.911022
CEI	ERR1308746	6512	T	0.996672	1622	C	0.91069
CEG	ERR1309189	6512	T	0.997674	1622	C	0.935943
AMH	ERR1308682	6512	T	0.997327	1791	A	0.99299
CEI	ERR1308746	6512	T	0.996672	1791	A	0.993795
CEG	ERR1309189	6512	T	0.997674	1791	A	0.984496
AMH	ERR1308682	6512	T	0.997327	1793	A	0.992184
CEI	ERR1308746	6512	T	0.996672	1793	A	0.994291
CEG	ERR1309189	6512	T	0.997674	1793	A	0.985401
AMH	ERR1308682	6512	T	0.997327	1806	G	0.992019
CEI	ERR1308746	6512	T	0.996672	1806	G	0.9934
CEG	ERR1309189	6512	T	0.997674	1806	G	0.978378
AMH	ERR1308682	6512	T	0.997327	1874	C	0.995527
CEI	ERR1308746	6512	T	0.996672	1874	C	0.996169
CEG	ERR1309189	6512	T	0.997674	1874	C	0.988338
AMH	ERR1308682	6512	T	0.997327	1882	A	0.995338
CEI	ERR1308746	6512	T	0.996672	1882	A	0.996257
CEG	ERR1309189	6512	T	0.997674	1882	A	0.987616
AMH	ERR1308682	6512	T	0.997327	1885	A	0.990551
CEI	ERR1308746	6512	T	0.996672	1885	A	0.992638
CEG	ERR1309189	6512	T	0.997674	1885	A	0.984127
AMH	ERR1308682	6512	T	0.997327	1911	A	0.995
CEI	ERR1308746	6512	T	0.996672	1911	A	0.994935
CEG	ERR1309189	6512	T	0.997674	1911	A	0.986301
AMH	ERR1308682	6512	T	0.997327	1932	T	0.955418
CEI	ERR1308746	6512	T	0.996672	1932	T	0.951531
CEG	ERR1309189	6512	T	0.997674	1932	T	0.962121
AMH	ERR1308682	6512	T	0.997327	1976	C	0.975329
CEI	ERR1308746	6512	T	0.996672	1976	C	0.97525
CEG	ERR1309189	6512	T	0.997674	1976	C	0.972973
AMH	ERR1308682	6512	T	0.997327	2075	A	0.995648
CEI	ERR1308746	6512	T	0.996672	2075	A	0.995618
CEG	ERR1309189	6512	T	0.997674	2075	A	0.980916
AMH	ERR1308682	6512	T	0.997327	2092	T	0.993345
CEI	ERR1308746	6512	T	0.996672	2092	T	0.994031
CEG	ERR1309189	6512	T	0.997674	2092	T	0.984674
AMH	ERR1308682	6512	T	0.997327	2337	A	0.979519
CEI	ERR1308746	6512	T	0.996672	2337	A	0.981555
CEG	ERR1309189	6512	T	0.997674	2337	A	0.981818
AMH	ERR1308682	6512	T	0.997327	2362	C	0.989862
CEI	ERR1308746	6512	T	0.996672	2362	C	0.990438
CEG	ERR1309189	6512	T	0.997674	2362	C	0.986577
AMH	ERR1308682	6512	T	0.997327	3311	T	0.994493
CEI	ERR1308746	6512	T	0.996672	3311	T	0.995615
CEG	ERR1309189	6512	T	0.997674	3311	T	0.997797
AMH	ERR1308682	6512	T	0.997327	5752	A	0.996109
CEI	ERR1308746	6512	T	0.996672	5752	A	0.996612
CEG	ERR1309189	6512	T	0.997674	5752	A	0.990315
ANL	ERR1308751	80	C	0.292091	7385	A	0.012376
ANM	ERR1308960	80	C	0.068132	7385	A	0.013343
AVN	ERR1309191	80	C	0.293152	7385	A	0.014203
AVS	ERR1308654	1003	G	0.064184	692	C	0.023798
BDN	ERR1308696	1003	G	0.995394	692	C	0.997296
ANL	ERR1308751	1003	G	0.429927	692	C	0.10565
CER	ERR1308780	1003	G	0.987348	692	C	0.989132
AVT	ERR1308900	1003	G	0.0869	692	C	0.052892
CES	ERR1309165	1003	G	0.975305	692	C	0.979504
AVR	ERR1309185	1003	G	0.09129	692	C	0.015546
AVN	ERR1309191	1003	G	0.19342	692	C	0.087556
AVP	ERR1309235	1003	G	0.079713	692	C	0.024185
AVQ	ERR1309333	1003	G	0.104871	692	C	0.038221
CET	ERR1309358	1003	G	0.991732	692	C	0.994694
AVS	ERR1308654	1099	C	0.024719	6415	A	0.010106
ANL	ERR1308751	1099	C	0.331085	6415	A	0.009995
[truncated: 865 more rows]
