# Supplementary material for: Varying strength of selection contributes to the intragenomic diversity of rRNA genes
Source: Nat Commun. 2022 Nov 25;13:7245. doi: 10.1038/s41467-022-34989-w (PMC9700816; doi:10.1038/s41467-022-34989-w)
Supplement: Supplementary file 4 — Supplementary Data 1-6 [file 41467_2022_34989_MOESM4_ESM.zip › Supplementary_Data1-6/Supplementary_Data_2.txt]

POSITION	A	T	G	C	INDEL	H
1	0	0	193069	0	0	0
2	193069	0	0	0	0	0
3	193069	0	0	0	0	0
4	0	0	193069	0	0	0
5	0	193069	0	0	0	0
6	193069	0	0	0	0	0
7	0	0	0	193069	0	0
8	0	0	0	193069	0	0
9	0	193069	0	0	0	0
10	0	0	0	193069	0	0
11	0	0	0	193069	0	0
12	0	0	0	193069	0	0
13	193069	0	0	0	0	0
14	193009	0	60	0	0	0.00282064017126449
15	0	148	0	192921	0	0.00626529725050209
16	0	191519	0	1550	0	0.0467303922934587
17	193069	0	0	0	0	0
18	12	0	0	193057	0	0.000664168676869515
19	0	193069	0	0	0	0
20	0	193069	0	0	0	0
21	0	193069	0	0	0	0
22	0	193069	0	0	0	0
23	0	230	0	192839	0	0.00921115962561838
24	0	0	0	193069	0	0
25	0	193069	0	0	0	0
26	0	409	0	192660	0	0.0151594267976199
27	193069	0	0	0	0	0
28	86	0	0	192983	0	0.00388252918262954
29	193069	0	0	0	0	0
30	0	3	0	193066	0	0.000187583447249398
31	0	193069	0	0	0	0
32	0	192517	0	552	0	0.0196013592498443
33	16861	6	176169	33	0	0.298308664336677
34	0	193069	0	0	0	0
35	193069	0	0	0	0	0
36	0	248	0	192821	0	0.00983518558788958
37	0	193069	0	0	0	0
38	0	0	0	193069	0	0
39	0	16	0	193053	0	0.000861716609717803
40	192809	260	0	0	0	0.0102474057914981
41	0	193069	0	0	0	0
42	7	1650	191412	0	0	0.0496153844435614
43	193069	0	0	0	0	0
44	0	0	0	193069	0	0
45	0	193052	0	0	17	0.000910235585620215
46	193069	0	0	0	0	0
47	193069	0	0	0	0	0
48	193069	0	0	0	0	0
49	0	0	0	193069	0	0
50	0	0	0	193069	0	0
51	0	0	0	193069	0	0
52	0	0	0	193069	0	0
53	0	0	0	193069	0	0
54	0	0	0	193069	0	0
55	0	0	0	193069	0	0
56	0	193069	0	0	0	0
57	0	0	0	193069	0	0
58	0	0	0	193069	0	0
59	0	0	0	193069	0	0
60	193069	0	0	0	0	0
61	0	193069	0	0	0	0
62	0	193069	0	0	0	0
63	193069	0	0	0	0	0
64	0	0	0	193069	0	0
65	193069	0	0	0	0	0
66	192606	0	463	0	0	0.0168631863145663
67	193069	0	0	0	0	0
68	0	702	0	192367	0	0.024052357501314
69	0	193065	4	0	0	0.000244151017444898
70	193069	0	0	0	0	0
71	193069	0	0	0	0	0
72	193069	0	0	0	0	0
73	193069	0	0	0	0	0
74	0	193069	0	0	0	0
75	0	0	0	193069	0	0
76	0	193047	0	22	0	0.00114857111557765
77	0	193069	0	0	0	0
78	193069	0	0	0	0	0
79	0	0	0	193069	0	0
80	0	192828	0	241	0	0.00959334209143828
81	0	193069	0	0	0	0
82	0	193069	0	0	0	0
83	0	193069	0	0	0	0
84	192910	0	0	159	0	0.00667189660820612
85	0	193069	0	0	0	0
86	0	193069	0	0	0	0
87	677	192210	0	182	0	0.0308294613370248
88	0	193069	0	0	0	0
89	0	42	0	193027	0	0.00205204890426563
90	0	192917	0	152	0	0.00641362598329226
91	0	193069	0	0	0	0
92	0	193069	0	0	0	0
93	0	193069	0	0	0	0
94	0	1703	191366	0	0	0.0505092717079806
95	0	1129	0	191940	0	0.035897472828167
96	0	4	0	193065	0	0.000244151017444898
97	0	0	0	193069	0	0
98	0	193069	0	0	0	0
99	0	2	0	193067	0	0.00012925586766261
100	0	193069	0	0	0	0
101	0	252	0	192817	0	0.00997291990987838
102	0	193069	0	0	0	0
103	16	0	193053	0	0	0.000861716609717803
104	0	193069	0	0	0	0
105	833	0	0	192236	0	0.0278010774306739
106	12	0	193057	0	0	0.000664168676869515
107	0	0	0	193069	0	0
108	0	192881	188	0	0	0.00772557115646286
109	0	845	0	192224	0	0.0281388372368322
110	0	192387	91	591	0	0.0248571243095853
111	87	0	192982	0	0	0.00392246421075448
112	4	3	0	193062	0	0.000431734142762276
113	0	3	0	193066	0	0.000187583447249398
114	0	193069	0	0	0	0
115	0	192989	0	80	0	0.00364162825677282
116	193069	0	0	0	0	0
117	193069	0	0	0	0	0
118	0	5	0	193064	0	0.000299409849734165
119	0	193065	0	4	0	0.000244151017444898
120	193069	0	0	0	0	0
121	0	4816	0	188253	0	0.116703274620112
122	0	0	193069	0	0	0
123	0	193069	0	0	0	0
124	193069	0	0	0	0	0
125	0	193069	0	0	0	0
126	0	193069	0	0	0	0
127	0	193010	0	59	0	0.00277876638444949
128	0	501	0	192568	0	0.0180422647472822
129	0	193069	0	0	0	0
130	0	20616	0	172453	0	0.339730750970558
131	0	0	193069	0	0	0
132	0	0	0	193069	0	0
133	7	7	0	193055	0	0.000813947299399061
134	0	0	193069	0	0	0
135	193062	0	0	7	0	0.000406974306989038
136	0	0	193069	0	0	0
137	192828	0	241	0	0	0.00959334209143828
138	193069	0	0	0	0	0
139	193069	0	0	0	0	0
140	193069	0	0	0	0	0
141	193069	0	0	0	0	0
142	0	0	0	193069	0	0
143	0	193069	0	0	0	0
144	0	193069	0	0	0	0
145	0	0	0	193069	0	0
146	191989	0	1080	0	0	0.0345883968665382
147	193069	0	0	0	0	0
148	0	193069	0	0	0	0
149	0	193069	0	0	0	0
150	0	193069	0	0	0	0
151	193069	0	0	0	0	0
152	193068	1	0	0	0	6.82180998875911e-05
153	0	0	193069	0	0	0
154	0	27	0	193042	0	0.00138096843802675
155	0	192697	0	372	0	0.0139709200403707
156	193069	0	0	0	0	0
157	0	193037	0	32	0	0.00160854146654602
158	0	193069	0	0	0	0
159	0	0	0	193069	0	0
160	0	192637	0	432	0	0.0158893625390165
161	0	0	0	193069	0	0
162	0	0	0	193069	0	0
163	193069	0	0	0	0	0
164	193069	0	0	0	0	0
165	193069	0	0	0	0	0
166	193069	0	0	0	0	0
167	193069	0	0	0	0	0
168	0	193067	0	2	0	0.00012925586766261
169	0	0	0	193067	2	0.00012925586766261
170	0	193069	0	0	0	0
171	0	193069	0	0	0	0
172	183086	5	9974	4	0	0.203916228469847
173	0	0	193069	0	0	0
174	0	0	0	193069	0	0
175	0	0	193069	0	0	0
176	0	193069	0	0	0	0
177	193069	0	0	0	0	0
178	0	193069	0	0	0	0
179	193069	0	0	0	0	0
180	0	193069	0	0	0	0
181	0	193069	0	0	0	0
182	0	193069	0	0	0	0
183	0	193069	0	0	0	0
184	0	193069	0	0	0	0
185	0	193069	0	0	0	0
186	0	193069	0	0	0	0
187	0	193069	0	0	0	0
188	0	0	0	193069	0	0
189	2654	0	0	190415	0	0.0725819189926658
190	193069	0	0	0	0	0
191	193069	0	0	0	0	0
192	193069	0	0	0	0	0
193	0	0	193069	0	0	0
194	0	193067	0	2	0	0.00012925586766261
195	87	0	192982	0	0	0.00392246421075448
196	193069	0	0	0	0	0
197	0	116	0	192953	0	0.00505706157680053
198	193068	0	0	1	0	6.82180998875911e-05
199	0	0	192911	158	0	0.00663510028826348
200	0	0	193069	0	0	0
201	0	193016	0	53	0	0.00252562455864441
202	0	0	193069	0	0	0
203	264	0	0	192805	0	0.0103841674710197
204	0	14	0	193055	0	0.00076368516240224
205	2	0	0	193067	0	0.00012925586766261
206	0	0	0	193069	0	0
207	0	0	193069	0	0	0
208	0	0	193069	0	0	0
209	0	0	193069	0	0	0
210	0	193069	0	0	0	0
211	193069	0	0	0	0	0
212	192788	0	281	0	0	0.0109619533391252
213	0	0	0	193069	0	0
214	0	0	0	193069	0	0
215	2122	0	0	190947	0	0.0605067458360193
216	193068	0	1	0	0	6.82180998875911e-05
217	0	0	169855	0	23214	0.367396546379904
218	0	193069	0	0	0	0
219	0	193069	0	0	0	0
220	1607	0	0	191462	0	0.0481470350360118
221	240	239	0	192590	0	0.0190812185301413
222	0	193069	0	0	0	0
223	0	0	0	193069	0	0
224	180945	0	12124	0	0	0.234593042080928
225	0	0	0	192370	699	0.0239651030822075
226	0	191663	0	1406	0	0.0431017936393089
227	168116	24953	0	0	0	0.384946953415582
228	0	193069	0	0	0	0
229	0	193069	0	0	0	0
230	0	193069	0	0	0	0
231	0	193069	0	0	0	0
232	0	191912	0	1157	0	0.0366405097632446
233	0	193069	0	0	0	0
234	193059	10	0	0	0	0.00056291750234523
235	0	2	0	193067	0	0.00012925586766261
236	0	192689	0	380	0	0.0142294507520752
237	0	0	193069	0	0	0
238	0	0	0	193069	0	0
239	0	0	193069	0	0	0
240	0	0	193069	0	0	0
241	193069	0	0	0	0	0
242	192547	522	0	0	0	0.0186873622390385
243	0	0	192546	0	523	0.0187179703021184
244	0	0	0	193069	0	0
245	0	0	193069	0	0	0
246	0	0	193069	0	0	0
247	193069	0	0	0	0	0
248	191154	1915	0	0	0	0.0556277716005522
249	311	0	192543	0	215	0.0206525252109604
250	0	0	0	193069	0	0
251	0	0	193069	0	0	0
252	0	0	193069	0	0	0
253	193069	0	0	0	0	0
254	193069	0	0	0	0	0
255	193059	0	0	10	0	0.00056291750234523
256	193069	0	0	0	0	0
257	0	193069	0	0	0	0
258	193069	0	0	0	0	0
259	0	0	0	193069	0	0
260	9	0	193060	0	0	0.000511537301605511
261	0	0	193066	0	3	0.000187583447249398
262	193066	0	3	0	0	0.000187583447249398
263	193069	0	0	0	0	0
264	193069	0	0	0	0	0
265	0	0	0	193069	0	0
266	221	0	192848	0	0	0.00889644092761243
267	0	4	0	193065	0	0.000244151017444898
268	0	0	193069	0	0	0
269	1	0	0	193068	0	6.82180998875911e-05
270	0	0	193069	0	0	0
271	0	0	193069	0	0	0
272	7	0	174236	0	18826	0.319978613038507
273	193069	0	0	0	0	0
274	193069	0	0	0	0	0
275	0	0	63	193006	0	0.00294574901293426
276	193069	0	0	0	0	0
277	0	192934	0	0	135	0.00577927626673448
278	193067	0	2	0	0	0.00012925586766261
279	0	0	0	193069	0	0
280	193063	0	6	0	0	0.00035362573719471
281	192829	0	240	0	0	0.00955870764933395
282	193069	0	0	0	0	0
283	187688	0	5381	0	0	0.127261341921612
284	0	678	0	192391	0	0.023352431798537
285	192661	408	0	0	0	0.0151275408232431
286	0	193069	0	0	0	0
287	193069	0	0	0	0	0
288	0	0	0	193069	0	0
289	193069	0	0	0	0	0
290	192672	397	0	0	0	0.0147759485313283
291	193069	0	0	0	0	0
292	193069	0	0	0	0	0
293	0	193069	0	0	0	0
294	193069	0	0	0	0	0
295	0	191943	0	1126	0	0.0358176487009274
296	193069	0	0	0	0	0
297	0	0	0	193069	0	0
298	0	4	0	191193	1872	0.0548439233651861
299	0	193069	0	0	0	0
300	0	193069	0	0	0	0
301	0	193069	0	0	0	0
302	0	0	0	193069	0	0
303	0	193069	0	0	0	0
304	0	0	0	193069	0	0
305	193069	0	0	0	0	0
306	4	0	0	193065	0	0.000244151017444898
307	193022	0	47	0	0	0.00226895606544404
308	0	0	0	193069	0	0
309	193069	0	0	0	0	0
310	193069	0	0	0	0	0
311	0	0	193069	0	0	0
312	193069	0	0	0	0	0
313	187414	0	5655	0	0	0.132265572595069
314	193003	0	66	0	0	0.00307011740527032
315	2	193067	0	0	0	0.00012925586766261
316	193069	0	0	0	0	0
317	0	193069	0	0	0	0
318	192705	0	0	0	364	0.0137114964437291
319	0	193069	0	0	0	0
320	0	0	193069	0	0	0
321	0	0	0	193069	0	0
322	0	193069	0	0	0	0
323	193069	0	0	0	0	0
324	0	0	0	193069	0	0
325	0	192547	0	522	0	0.0186873622390385
326	0	192238	0	0	831	0.0277446970478601
327	0	0	193069	0	0	0
328	6249	0	0	186820	0	0.142875056626583
329	193069	0	0	0	0	0
330	192496	0	573	0	0	0.0202360887767121
331	193069	0	0	0	0	0
332	192677	0	0	392	0	0.0146156134938914
333	2	193067	0	0	0	0.00012925586766261
334	193069	0	0	0	0	0
335	0	193069	0	0	0	0
336	0	0	0	193069	0	0
337	192257	812	0	0	0	0.0272078260045392
338	0	193069	0	0	0	0
339	193066	0	3	0	0	0.000187583447249398
340	0	0	0	193069	0	0
341	0	0	0	193069	0	0
342	193069	0	0	0	0	0
343	193069	0	0	0	0	0
344	193069	0	0	0	0	0
345	193069	0	0	0	0	0
346	193069	0	0	0	0	0
347	193069	0	0	0	0	0
348	4	0	0	193065	0	0.000244151017444898
349	0	193069	0	0	0	0
350	0	193069	0	0	0	0
351	0	193069	0	0	0	0
352	0	191689	1380	0	0	0.0424386452677902
353	0	0	0	193069	0	0
354	193063	0	6	0	0	0.00035362573719471
355	0	0	0	193069	0	0
356	193069	0	0	0	0	0
357	193024	25	0	0	20	0.00234265648821555
358	0	261	0	192808	0	0.0102816259433616
359	0	0	978	192091	0	0.0318255937000167
360	1560	0	191487	0	22	0.0481273532508333
361	193069	0	0	0	0	0
362	187609	0	5460	0	0	0.128711636447028
363	193069	0	0	0	0	0
364	0	0	0	193069	0	0
365	0	4	0	193065	0	0.000244151017444898
366	193069	0	0	0	0	0
367	193069	0	0	0	0	0
368	193069	0	0	0	0	0
369	190932	2137	0	0	0	0.0608560565602167
370	0	3	0	193066	0	0.000187583447249398
371	0	0	0	193069	0	0
372	193069	0	0	0	0	0
373	193069	0	0	0	0	0
374	0	0	0	193069	0	0
375	0	0	193069	0	0	0
376	0	0	193069	0	0	0
377	193032	37	0	0	0	0.00183205071538217
378	0	193069	0	0	0	0
379	193069	0	0	0	0	0
380	0	193069	0	0	0	0
381	0	0	0	193069	0	0
382	193069	0	0	0	0	0
383	0	193069	0	0	0	0
384	193069	0	0	0	0	0
385	0	0	0	193069	0	0
386	193069	0	0	0	0	0
387	0	185122	0	7947	0	0.171617894446277
388	0	193065	0	4	0	0.000244151017444898
389	193069	0	0	0	0	0
390	0	0	0	193069	0	0
391	193015	0	54	0	0	0.00256804907360712
392	0	0	0	193069	0	0
393	0	192939	0	130	0	0.00559064958165851
394	193069	0	0	0	0	0
395	0	587	0	192482	0	0.020657011174769
396	0	0	0	193069	0	0
397	193069	0	0	0	0	0
398	0	0	0	193069	0	0
399	0	2	0	193067	0	0.00012925586766261
400	191097	0	1972	0	0	0.0569824329491968
401	0	193069	0	0	0	0
402	0	193069	0	0	0	0
403	0	0	0	193069	0	0
404	192573	496	0	0	0	0.0178880033639993
405	192984	0	0	85	0	0.00384253389961735
406	193069	0	0	0	0	0
407	0	265	0	192804	0	0.0104183085881613
408	0	193069	0	0	0	0
409	0	193069	0	0	0	0
410	0	193069	0	0	0	0
411	193069	0	0	0	0	0
412	0	0	0	193069	0	0
413	0	193062	0	7	0	0.000406974306989038
414	193069	0	0	0	0	0
415	0	0	0	193069	0	0
416	0	193069	0	0	0	0
417	191495	0	1574	0	0	0.0473281848521324
418	0	193069	0	0	0	0
419	0	998	0	192071	0	0.0323715132224003
420	0	17	0	193052	0	0.000910235585620215
421	0	193069	0	0	0	0
422	0	0	0	193069	0	0
423	0	0	0	193069	0	0
424	0	0	0	193069	0	0
425	0	192831	0	238	0	0.0094893738503649
426	0	193069	0	0	0	0
427	0	0	0	193069	0	0
428	193069	0	0	0	0	0
429	1847	0	183722	7500	0	0.217879017734777
430	0	193069	0	0	0	0
431	0	192140	0	929	0	0.0304790009765307
432	0	193050	0	19	0	0.00100637585468545
433	0	3	0	193066	0	0.000187583447249398
434	0	0	0	193069	0	0
435	0	0	0	193069	0	0
436	0	192895	0	174	0	0.00722003871527305
437	0	193069	0	0	0	0
438	0	193069	0	0	0	0
439	0	193069	0	0	0	0
440	0	193069	0	0	0	0
441	0	0	0	193069	0	0
442	0	187407	5662	0	0	0.132392475403686
443	0	0	192972	97	0	0.00431864539108394
444	0	0	0	193069	0	0
445	0	12	0	193057	0	0.000664168676869515
446	0	193069	0	0	0	0
447	0	193069	0	0	0	0
448	0	193069	0	0	0	0
449	0	193069	0	0	0	0
450	0	193058	0	11	0	0.000613778859994184
451	0	0	0	193069	0	0
452	0	0	188841	4228	0	0.105340054303247
453	0	4	193065	0	0	0.000244151017444898
454	0	193069	0	0	0	0
455	48	0	193021	0	0	0.00231199687270694
456	193069	0	0	0	0	0
457	0	1	0	193068	0	6.82180998875911e-05
458	0	0	193069	0	0	0
459	0	0	193069	0	0	0
460	193069	0	0	0	0	0
461	193069	0	0	0	0	0
462	193069	0	0	0	0	0
463	0	193069	0	0	0	0
464	193069	0	0	0	0	0
465	3	0	0	193066	0	0.000187583447249398
466	0	0	193069	0	0	0
467	0	0	0	193069	0	0
468	0	193069	0	0	0	0
469	0	193069	0	0	0	0
470	0	0	0	193069	0	0
471	192803	0	266	0	0	0.0104524301331268
472	0	16	193053	0	0	0.000861716609717803
473	193069	0	0	0	0	0
474	0	179	192890	0	0	0.00740123302615219
475	193069	0	0	0	0	0
476	0	0	0	193069	0	0
477	0	1	0	193068	0	6.82180998875911e-05
478	0	0	0	193069	0	0
479	0	192878	0	191	0	0.00783318204695681
480	193069	0	0	0	0	0
481	193069	0	0	0	0	0
482	193069	0	0	0	0	0
483	0	0	193069	0	0	0
484	0	0	193069	0	0	0
485	0	0	193069	0	0	0
486	193069	0	0	0	0	0
487	193069	0	0	0	0	0
488	193069	0	0	0	0	0
489	0	193062	0	7	0	0.000406974306989038
490	684	0	0	192385	0	0.0235278212305058
491	0	0	47	193022	0	0.00226895606544404
492	193069	0	0	0	0	0
493	0	193069	0	0	0	0
494	0	0	193069	0	0	0
495	0	2	0	193067	0	0.00012925586766261
496	0	0	0	193069	0	0
497	193069	0	0	0	0	0
498	0	193069	0	0	0	0
499	193069	0	0	0	0	0
500	193069	0	0	0	0	0
501	0	0	0	193069	0	0
502	193069	0	0	0	0	0
503	0	0	193069	0	0	0
504	0	0	193069	0	0	0
505	193069	0	0	0	0	0
506	193069	0	0	0	0	0
507	193069	0	0	0	0	0
508	4	0	193065	0	0	0.000244151017444898
509	0	193069	0	0	0	0
510	193069	0	0	0	0	0
511	193069	0	0	0	0	0
512	0	273	0	192796	0	0.0106907390305914
513	193069	0	0	0	0	0
514	0	193069	0	0	0	0
515	0	0	0	193069	0	0
516	7	0	0	193062	0	0.000406974306989038
517	0	0	0	193069	0	0
518	193069	0	0	0	0	0
519	193069	0	0	0	0	0
520	0	193069	0	0	0	0
521	191	0	192878	0	0	0.00783318204695681
522	0	1	0	193068	0	6.82180998875911e-05
523	0	0	193068	1	0	6.82180998875911e-05
524	0	0	193069	0	0	0
525	193069	0	0	0	0	0
526	0	0	0	193069	0	0
527	0	193069	0	0	0	0
528	193069	0	0	0	0	0
529	0	193069	0	0	0	0
530	192674	0	395	0	0	0.0147118539684313
531	0	0	3	193066	0	0.000187583447249398
532	0	829	42	192198	0	0.0297394043484665
533	193069	0	0	0	0	0
534	0	0	0	193069	0	0
535	0	0	0	193069	0	0
536	0	0	0	193069	0	0
537	0	0	0	193069	0	0
538	191070	0	1691	308	0	0.0620702927265309
539	0	0	0	193069	0	0
540	0	2	0	193067	0	0.00012925586766261
541	193069	0	0	0	0	0
542	0	0	0	193069	0	0
543	193069	0	0	0	0	0
544	0	4	0	193065	0	0.000244151017444898
545	0	193069	0	0	0	0
546	0	0	0	193069	0	0
547	0	84	0	192985	0	0.00380247765312039
548	0	193069	0	0	0	0
549	193069	0	0	0	0	0
550	0	0	0	193069	0	0
551	0	0	0	193069	0	0
552	193041	0	28	0	0	0.00142684079230367
553	193069	0	0	0	0	0
554	0	193069	0	0	0	0
555	193069	0	0	0	0	0
556	193069	0	0	0	0	0
557	0	158949	1952	32168	0	0.505131561687748
558	0	0	193069	0	0	0
559	0	0	193069	0	0	0
560	0	193069	0	0	0	0
561	193069	0	0	0	0	0
562	193069	0	0	0	0	0
563	0	221	0	192848	0	0.00889644092761243
564	0	193069	0	0	0	0
565	193069	0	0	0	0	0
566	0	193069	0	0	0	0
567	0	192784	0	285	0	0.0110971153272424
568	0	0	0	193069	0	0
569	0	193046	0	23	0	0.00119548311791372
570	193069	0	0	0	0	0
571	0	193067	2	0	0	0.00012925586766261
572	0	0	193069	0	0	0
573	0	193069	0	0	0	0
574	0	193069	0	0	0	0
575	0	193069	0	0	0	0
576	0	193065	0	4	0	0.000244151017444898
577	0	0	0	193069	0	0
578	0	193069	0	0	0	0
579	0	193069	0	0	0	0
580	193069	0	0	0	0	0
581	0	0	0	193069	0	0
582	0	193069	0	0	0	0
583	0	30	0	193039	0	0.00151803673901512
584	0	0	0	193069	0	0
585	0	190417	0	2652	0	0.0725376496371406
586	193069	0	0	0	0	0
587	0	193069	0	0	0	0
588	0	0	193069	0	0	0
589	229	192835	0	5	0	0.00947566151293338
590	588	0	0	192481	0	0.0206870101865156
591	0	193056	0	13	0	0.000714126341339812
592	193069	0	0	0	0	0
593	0	193069	0	0	0	0
594	0	192634	0	435	0	0.0159840954885912
595	0	0	0	193069	0	0
596	193010	0	59	0	0	0.00277876638444949
597	0	193069	0	0	0	0
598	0	0	0	193069	0	0
599	13	193056	0	0	0	0.000714126341339812
600	0	193069	0	0	0	0
601	141	192928	0	0	0	0.00600436407415917
602	0	3	0	193066	0	0.000187583447249398
603	193069	0	0	0	0	0
604	0	193069	0	0	0	0
605	0	0	0	193069	0	0
606	269	192769	31	0	0	0.0121178268521754
607	27021	0	166048	0	0	0.404882052910793
608	192988	0	81	0	0	0.00368193578996594
609	2923	0	0	190146	0	0.0784662926624534
610	0	193069	0	0	0	0
611	193069	0	0	0	0	0
612	0	2	0	193067	0	0.00012925586766261
613	0	0	0	193069	0	0
614	0	193069	0	0	0	0
615	193069	0	0	0	0	0
616	193069	0	0	0	0	0
617	0	193069	0	0	0	0
618	192081	569	111	308	0	0.036841359511449
619	0	0	0	193069	0	0
620	0	192658	0	411	0	0.0152231607051614
621	190787	0	2282	0	0	0.0642048482599335
622	0	193069	0	0	0	0
623	0	9	193060	0	0	0.000511537301605511
624	8	0	0	193061	0	0.000459580384504987
625	186852	0	12	6205	0	0.142762029980866
626	154809	288	37972	0	0	0.506630772868009
627	193016	0	53	0	0	0.00252562455864441
628	193069	0	0	0	0	0
629	193069	0	0	0	0	0
630	0	181705	0	11364	0	0.223818588470251
631	0	0	193069	0	0	0
632	0	193069	0	0	0	0
633	193069	0	0	0	0	0
634	193069	0	0	0	0	0
635	193069	0	0	0	0	0
636	193069	0	0	0	0	0
637	0	193069	0	0	0	0
638	0	162327	0	30742	0	0.438387587106888
639	193069	0	0	0	0	0
640	0	193069	0	0	0	0
641	0	0	0	193069	0	0
642	193069	0	0	0	0	0
643	0	1	0	193068	0	6.82180998875911e-05
644	193069	0	0	0	0	0
645	0	0	0	193069	0	0
646	193069	0	0	0	0	0
647	193069	0	0	0	0	0
648	56831	0	136238	0	0	0.606005949051913
649	193069	0	0	0	0	0
650	0	0	0	193069	0	0
651	193069	0	0	0	0	0
652	0	193069	0	0	0	0
653	193069	0	0	0	0	0
654	193069	0	0	0	0	0
655	193069	0	0	0	0	0
656	0	0	0	193069	0	0
657	193069	0	0	0	0	0
658	193069	0	0	0	0	0
659	0	193067	0	2	0	0.00012925586766261
660	1262	904	0	190903	0	0.0691521580214598
661	193069	0	0	0	0	0
662	193069	0	0	0	0	0
663	193069	0	0	0	0	0
664	192262	0	0	0	807	0.0270661619850058
665	1	193068	0	0	0	6.82180998875911e-05
666	0	1578	0	191491	0	0.0474276303670807
667	193069	0	0	0	0	0
668	2709	0	190360	0	0	0.0737962446796473
669	0	161	0	192908	0	0.00674539164417109
670	0	5	0	193064	0	0.000299409849734165
671	193069	0	0	0	0	0
672	0	193069	0	0	0	0
673	0	193069	0	0	0	0
674	0	193069	0	0	0	0
675	0	0	0	193069	0	0
676	0	4	0	193065	0	0.000244151017444898
677	1	0	193068	0	0	6.82180998875911e-05
678	0	0	0	193069	0	0
679	193069	0	0	0	0	0
680	0	0	0	193069	0	0
681	0	75	0	192994	0	0.00343910229523309
682	0	193069	0	0	0	0
683	0	193069	0	0	0	0
684	0	193069	0	0	0	0
685	0	193069	0	0	0	0
686	0	0	0	193069	0	0
687	0	0	0	193069	0	0
688	0	193050	0	19	0	0.00100637585468545
689	0	0	0	193069	0	0
690	0	192684	0	385	0	0.014390587399114
691	0	0	181362	11707	0	0.228714891600767
692	0	192333	0	736	0	0.025036649785811
693	0	0	0	193069	0	0
694	0	0	0	193069	0	0
695	193069	0	0	0	0	0
696	0	0	0	193069	0	0
697	0	193069	0	0	0	0
698	0	193069	0	0	0	0
699	0	193069	0	0	0	0
700	0	694	0	192375	0	0.0238195301722729
701	193069	0	0	0	0	0
702	193069	0	0	0	0	0
703	0	0	0	193069	0	0
704	0	0	0	193069	0	0
705	0	0	193069	0	0	0
706	0	192481	0	588	0	0.0206870101865156
707	0	0	0	193069	0	0
708	0	0	0	193069	0	0
709	0	48	0	193021	0	0.00231199687270694
710	0	193069	0	0	0	0
711	0	0	0	193069	0	0
712	0	0	0	193069	0	0
713	193069	0	0	0	0	0
714	193069	0	0	0	0	0
715	193069	0	0	0	0	0
716	0	193069	0	0	0	0
717	0	0	193068	1	0	6.82180998875911e-05
718	0	193069	0	0	0	0
719	193069	0	0	0	0	0
720	193063	0	6	0	0	0.00035362573719471
721	193069	0	0	0	0	0
722	193069	0	0	0	0	0
723	0	193069	0	0	0	0
724	0	0	193069	0	0	0
725	0	0	193069	0	0	0
726	0	8	0	193061	0	0.000459580384504987
727	0	0	0	193069	0	0
728	0	191955	0	1114	0	0.0354979346623519
729	193069	0	0	0	0	0
730	0	193069	0	0	0	0
731	0	8	0	193061	0	0.000459580384504987
732	0	0	193069	0	0	0
733	0	0	193069	0	0	0
734	193069	0	0	0	0	0
735	193069	0	0	0	0	0
736	0	193069	0	0	0	0
737	193069	0	0	0	0	0
738	0	0	0	193069	0	0
739	193069	0	0	0	0	0
740	0	193069	0	0	0	0
741	0	193069	0	0	0	0
742	126	192938	0	5	0	0.00573842522396994
743	3	165873	0	27193	0	0.406681511665668
744	0	2047	0	191022	0	0.058751783674966
745	0	193069	0	0	0	0
746	193069	0	0	0	0	0
747	0	0	0	193069	0	0
748	187361	0	5708	0	0	0.13322526188384
749	0	193069	0	0	0	0
750	0	0	0	193069	0	0
751	0	0	0	193069	0	0
752	0	193069	0	0	0	0
753	192982	0	87	0	0	0.00392246421075448
754	193069	0	0	0	0	0
755	124	2696	0	190249	0	0.0788636995925939
756	0	193069	0	0	0	0
757	193069	0	0	0	0	0
758	0	0	0	193069	0	0
759	0	193069	0	0	0	0
760	193069	0	0	0	0	0
761	0	193069	0	0	0	0
762	193067	0	0	2	0	0.00012925586766261
763	192768	301	0	0	0	0.0116348908035534
764	193069	0	0	0	0	0
765	193069	0	0	0	0	0
766	0	0	0	193069	0	0
767	193056	0	13	0	0	0.000714126341339812
768	191394	1177	498	0	0	0.0551030295320155
769	0	0	0	193069	0	0
770	2	0	0	193067	0	0.00012925586766261
771	0	193069	0	0	0	0
772	0	193069	0	0	0	0
773	0	193069	0	0	0	0
774	193069	0	0	0	0	0
775	0	0	193069	0	0	0
776	193069	0	0	0	0	0
777	0	0	0	193069	0	0
778	0	193069	0	0	0	0
779	0	193069	0	0	0	0
780	193069	0	0	0	0	0
781	0	0	0	193069	0	0
782	0	3	193066	0	0	0.000187583447249398
783	0	193069	0	0	0	0
784	0	193069	0	0	0	0
785	0	193064	0	5	0	0.000299409849734165
786	0	0	193069	0	0	0
787	0	0	0	193069	0	0
788	0	192848	0	221	0	0.00889644092761243
789	193009	0	60	0	0	0.00282064017126449
790	2	0	0	193067	0	0.00012925586766261
791	0	193069	0	0	0	0
792	31	0	0	193038	0	0.00156337267093937
793	0	193061	8	0	0	0.000459580384504987
794	0	0	0	193069	0	0
795	193048	21	0	0	0	0.00110142357366307
796	0	193069	0	0	0	0
797	2	0	193067	0	0	0.00012925586766261
798	0	0	193069	0	0	0
799	0	193041	28	0	0	0.00142684079230367
800	0	0	0	193069	0	0
801	5	193062	0	2	0	0.000428665449120073
802	0	217	0	192852	0	0.00875596037124482
803	193069	0	0	0	0	0
804	193069	0	0	0	0	0
805	0	193069	0	0	0	0
806	193067	0	0	2	0	0.00012925586766261
807	0	0	0	193069	0	0
808	0	193037	0	32	0	0.00160854146654602
809	19	0	193050	0	0	0.00100637585468545
810	0	0	0	193069	0	0
811	0	0	0	193069	0	0
812	2	0	193067	0	0	0.00012925586766261
813	0	0	0	193069	0	0
814	18	0	0	193051	0	0.000958449682541498
815	0	0	193069	0	0	0
816	193000	0	69	0	0	0.00319377901783443
817	165226	0	0	27843	0	0.412537650664004
818	193069	0	0	0	0	0
819	0	193069	0	0	0	0
820	23	192715	0	331	0	0.0138267766861958
821	0	0	0	193069	0	0
822	0	191652	1417	0	0	0.0433815985502608
823	0	0	191138	1931	0	0.0560089123493261
824	0	193069	0	0	0	0
825	0	0	0	193069	0	0
826	0	0	0	193069	0	0
827	0	0	0	193069	0	0
828	192502	0	565	2	0	0.0201239920951713
829	0	0	0	193069	0	0
830	193069	0	0	0	0	0
831	0	193069	0	0	0	0
832	193067	0	0	2	0	0.00012925586766261
833	0	0	0	193069	0	0
834	0	193069	0	0	0	0
835	193069	0	0	0	0	0
836	193069	0	0	0	0	0
837	193069	0	0	0	0	0
838	0	192825	4	240	0	0.00980283289640532
839	0	0	0	193069	0	0
840	0	193064	0	5	0	0.000299409849734165
841	0	0	0	193069	0	0
842	0	187578	5491	0	0	0.129279070105052
843	0	187540	0	5529	0	0.129973361633677
844	0	0	0	193069	0	0
845	0	0	0	193069	0	0
846	0	178	0	192891	0	0.00736505274523779
847	2	0	193067	0	0	0.00012925586766261
848	0	193069	0	0	0	0
849	0	0	0	193069	0	0
850	193069	0	0	0	0	0
851	0	193068	1	0	0	6.82180998875911e-05
852	0	193069	0	0	0	0
853	193069	0	0	0	0	0
854	0	193069	0	0	0	0
855	5	0	0	193064	0	0.000299409849734165
856	0	124	192945	0	0	0.00536297810149808
857	0	0	0	193069	0	0
858	5	0	0	193064	0	0.000299409849734165
859	0	0	0	193069	0	0
860	0	0	193069	0	0	0
861	0	0	0	193069	0	0
862	193069	0	0	0	0	0
863	0	193069	0	0	0	0
864	0	0	0	193069	0	0
865	3	3	0	193063	0	0.00037516665305049
866	0	0	193069	0	0	0
867	0	0	192955	114	0	0.00498014309095532
868	0	193069	0	0	0	0
869	0	0	193069	0	0	0
870	0	0	0	193069	0	0
871	0	550	0	192519	0	0.0195406948171841
872	6	0	193063	0	0	0.00035362573719471
873	9	193060	0	0	0	0.000511537301605511
874	193069	0	0	0	0	0
875	193023	46	0	0	0	0.00222580502100122
876	193069	0	0	0	0	0
877	0	193069	0	0	0	0
878	0	0	193069	0	0	0
879	0	0	0	193069	0	0
880	193069	0	0	0	0	0
881	193069	0	0	0	0	0
882	193062	0	0	7	0	0.000406974306989038
883	193069	0	0	0	0	0
884	0	0	0	193069	0	0
885	193067	0	0	2	0	0.00012925586766261
886	193069	0	0	0	0	0
887	193069	0	0	0	0	0
888	0	193064	2	3	0	0.000316839153946888
889	193069	0	0	0	0	0
890	0	0	0	193069	0	0
891	0	0	0	193069	0	0
892	193069	0	0	0	0	0
893	0	193069	0	0	0	0
894	3	0	0	193066	0	0.000187583447249398
895	0	191221	0	1848	0	0.0540240809278219
896	193069	0	0	0	0	0
897	0	193069	0	0	0	0
898	0	0	193069	0	0	0
899	0	193065	0	4	0	0.000244151017444898
900	0	0	0	193069	0	0
901	0	193057	0	12	0	0.000664168676869515
902	0	193069	0	0	0	0
903	0	2	0	193067	0	0.00012925586766261
904	0	0	0	193069	0	0
905	192903	0	166	0	0	0.00692856920477641
906	0	0	0	193069	0	0
907	193069	0	0	0	0	0
908	0	3	0	193066	0	0.000187583447249398
909	0	261	0	192808	0	0.0102816259433616
910	193069	0	0	0	0	0
911	0	193069	0	0	0	0
912	0	2	0	193062	5	0.000428665449120073
913	193067	0	0	2	0	0.00012925586766261
914	0	193022	0	47	0	0.00226895606544404
915	0	193069	0	0	0	0
916	0	193069	0	0	0	0
917	0	193069	0	0	0	0
918	192680	53	336	0	0	0.0153213377955899
919	0	0	0	193069	0	0
920	0	193069	0	0	0	0
921	193069	0	0	0	0	0
922	0	193035	0	34	0	0.00169839822765524
923	0	0	183330	9739	0	0.199817880423677
924	0	2088	0	190981	0	0.0597129128993837
925	0	0	0	193069	0	0
926	0	193069	0	0	0	0
927	2	2	193065	0	0	0.000258511628015418
928	0	118	0	192951	0	0.0051338013431326
929	0	0	0	193069	0	0
930	193069	0	0	0	0	0
931	0	0	0	193069	0	0
932	0	0	0	193069	0	0
933	193067	0	0	2	0	0.00012925586766261
934	0	193069	0	0	0	0
935	0	0	0	193069	0	0
936	0	0	0	193069	0	0
937	193069	0	0	0	0	0
938	0	193069	0	0	0	0
939	0	193069	0	0	0	0
940	0	193069	0	0	0	0
941	0	0	193069	0	0	0
942	0	193069	0	0	0	0
943	0	46	0	193023	0	0.00222580502100122
944	0	193069	0	0	0	0
945	0	193069	0	0	0	0
946	0	193069	0	0	0	0
947	0	193069	0	0	0	0
948	0	0	192908	161	0	0.00674539164417109
949	0	0	0	193069	0	0
950	193069	0	0	0	0	0
951	0	0	0	193069	0	0
952	0	0	2	193067	0	0.00012925586766261
953	193069	0	0	0	0	0
954	0	193069	0	0	0	0
955	192481	0	0	588	0	0.0206870101865156
956	0	192484	585	0	0	0.0205969865844631
957	0	0	0	193069	0	0
958	0	191188	1881	0	0	0.0548155181912029
959	0	193069	0	0	0	0
960	0	0	0	193069	0	0
961	192385	0	684	0	0	0.0235278212305058
962	0	192574	0	495	0	0.017857119762831
963	193069	0	0	0	0	0
964	192605	0	464	0	0	0.0168944165645986
965	0	0	0	193069	0	0
966	0	0	0	193069	0	0
967	0	193069	0	0	0	0
968	0	0	193069	0	0	0
969	0	193069	0	0	0	0
970	0	0	0	193069	0	0
971	193069	0	0	0	0	0
972	0	0	0	193069	0	0
973	0	0	0	193069	0	0
974	0	193069	0	0	0	0
975	0	193066	0	3	0	0.000187583447249398
976	0	0	193069	0	0	0
977	193069	0	0	0	0	0
978	193066	0	0	3	0	0.000187583447249398
979	193069	0	0	0	0	0
980	0	0	0	193069	0	0
981	0	189398	3671	0	0	0.0941762829046007
982	191016	0	2053	0	0	0.05889270324662
983	0	1568	0	191501	0	0.0471789170065491
984	4	0	0	193065	0	0.000244151017444898
985	0	193069	0	0	0	0
986	0	0	0	193069	0	0
987	0	193069	0	0	0	0
988	0	0	193069	0	0	0
989	0	0	0	193069	0	0
990	193069	0	0	0	0	0
991	0	193069	0	0	0	0
992	0	0	193069	0	0	0
993	0	17	0	193052	0	0.000910235585620215
994	0	0	0	193069	0	0
995	192677	0	392	0	0	0.0146156134938914
996	0	68	0	193001	0	0.00315263505793759
997	0	0	0	193069	0	0
998	0	193069	0	0	0	0
999	193069	0	0	0	0	0
1000	0	221	0	192848	0	0.00889644092761243
1001	0	0	0	193069	0	0
1002	0	0	193069	0	0	0
1003	192055	0	1014	0	0	0.0328067443085923
1004	0	0	0	193069	0	0
1005	0	0	0	193069	0	0
1006	193069	0	0	0	0	0
1007	193067	0	2	0	0	0.00012925586766261
1008	0	0	0	193069	0	0
1009	0	193069	0	0	0	0
1010	0	192686	0	383	0	0.014326173427033
1011	0	193069	0	0	0	0
1012	0	0	0	193069	0	0
1013	193069	0	0	0	0	0
1014	0	193069	0	0	0	0
1015	0	0	193069	0	0	0
1016	0	193069	0	0	0	0
1017	0	193069	0	0	0	0
1018	0	0	0	193069	0	0
1019	0	192163	0	906	0	0.0298423296354168
1020	0	0	192999	70	0	0.00323484788311558
1021	0	193069	0	0	0	0
1022	0	193069	0	0	0	0
1023	0	193069	0	0	0	0
1024	0	0	0	193069	0	0
1025	0	0	193069	0	0	0
1026	193069	0	0	0	0	0
1027	28	282	0	192759	0	0.0124224001569456
1028	0	0	0	193069	0	0
1029	0	191816	0	1253	0	0.039161758085239
1030	193069	0	0	0	0	0
1031	0	3	0	193066	0	0.000187583447249398
1032	0	15822	0	177247	0	0.283506248660537
1033	0	193069	0	0	0	0
1034	0	0	0	193069	0	0
1035	0	193069	0	0	0	0
1036	0	193069	0	0	0	0
1037	0	590	192479	0	0	0.0207469817182268
1038	0	192471	590	8	0	0.0212064352819742
1039	193069	0	0	0	0	0
1040	193069	0	0	0	0	0
1041	193069	0	0	0	0	0
1042	0	193069	0	0	0	0
1043	0	0	191531	1538	0	0.0464307702258977
1044	193069	0	0	0	0	0
1045	0	766	0	192303	0	0.0258983468540143
1046	193069	0	0	0	0	0
1047	193069	0	0	0	0	0
1048	193069	0	0	0	0	0
1049	0	192851	0	218	0	0.00879111608123416
1050	5	0	0	193064	0	0.000299409849734165
1051	193063	0	6	0	0	0.00035362573719471
1052	0	2	0	193067	0	0.00012925586766261
1053	0	0	0	193069	0	0
1054	0	193069	0	0	0	0
1055	0	193069	0	0	0	0
1056	0	193069	0	0	0	0
1057	0	193069	0	0	0	0
1058	0	193069	0	0	0	0
1059	0	1	0	193068	0	6.82180998875911e-05
1060	193067	0	2	0	0	0.00012925586766261
1061	0	193069	0	0	0	0
1062	0	188	0	192881	0	0.00772557115646286
1063	3	0	191948	1118	0	0.0357920736841912
1064	0	193069	0	0	0	0
1065	193069	0	0	0	0	0
1066	0	193069	0	0	0	0
1067	26	0	193043	0	0	0.00133490417987375
1068	3	0	0	193066	0	0.000187583447249398
1069	181919	0	11150	0	0	0.220734988418793
1070	0	282	0	192787	0	0.0109957713622323
1071	0	0	0	193069	0	0
1072	0	193069	0	0	0	0
1073	0	193069	0	0	0	0
1074	193069	0	0	0	0	0
1075	0	193069	0	0	0	0
1076	0	193069	0	0	0	0
1077	0	13	0	193056	0	0.000714126341339812
1078	0	193069	0	0	0	0
1079	0	249	0	192820	0	0.00986965032750345
1080	0	0	0	193069	0	0
1081	193069	0	0	0	0	0
1082	0	346	0	192723	0	0.0131244258450953
1083	193069	0	0	0	0	0
1084	0	193069	0	0	0	0
1085	246	814	0	192009	0	0.037025253229383
1086	193069	0	0	0	0	0
1087	0	548	0	192521	0	0.019479992607768
1088	193069	0	0	0	0	0
1089	192518	0	551	0	0	0.0195710317470553
1090	0	193069	0	0	0	0
1091	0	0	193069	0	0	0
1092	0	0	3	193066	0	0.000187583447249398
1093	193069	0	0	0	0	0
1094	0	0	0	193069	0	0
1095	0	193054	0	15	0	0.000812873677438445
1096	193069	0	0	0	0	0
1097	0	193069	0	0	0	0
1098	0	193069	0	0	0	0
1099	0	0	192738	331	0	0.0126314979910073
1100	37	0	0	193032	0	0.00183205071538217
1101	0	192192	877	0	0	0.0290352291304258
1102	0	193069	0	0	0	0
1103	0	193069	0	0	0	0
1104	0	193069	0	0	0	0
1105	0	0	193069	0	0	0
1106	0	4	0	193065	0	0.000244151017444898
1107	0	193069	0	0	0	0
1108	0	193069	0	0	0	0
1109	0	192820	0	249	0	0.00986965032750345
1110	0	193069	0	0	0	0
1111	0	193069	0	0	0	0
1112	0	14	0	193055	0	0.00076368516240224
1113	193069	0	0	0	0	0
1114	0	0	0	193069	0	0
1115	0	0	0	193069	0	0
1116	0	193069	0	0	0	0
1117	27	0	135790	57252	0	0.609232811285101
1118	0	193069	0	0	0	0
1119	0	0	0	193069	0	0
1120	193069	0	0	0	0	0
1121	36	192837	0	196	0	0.00979944825576136
1122	193069	0	0	0	0	0
1123	0	191289	0	1780	0	0.052383460406185
1124	0	7	0	193062	0	0.000406974306989038
1125	0	7	0	193062	0	0.000406974306989038
1126	0	193069	0	0	0	0
1127	193069	0	0	0	0	0
1128	0	193069	0	0	0	0
1129	0	193069	0	0	0	0
1130	2	0	193067	0	0	0.00012925586766261
1131	2	0	0	193067	0	0.00012925586766261
1132	0	190767	0	2302	0	0.064662890056391
1133	193069	0	0	0	0	0
1134	0	193069	0	0	0	0
1135	0	193069	0	0	0	0
1136	193069	0	0	0	0	0
1137	0	0	193069	0	0	0
1138	192874	0	195	0	0	0.00797628384959907
1139	0	193069	0	0	0	0
1140	0	0	193058	11	0	0.000613778859994184
1141	193069	0	0	0	0	0
1142	193069	0	0	0	0	0
1143	193069	0	0	0	0	0
1144	0	193069	0	0	0	0
1145	184851	0	8218	0	0	0.176012179855818
1146	0	193069	0	0	0	0
1147	193069	0	0	0	0	0
1148	193000	0	69	0	0	0.00319377901783443
1149	0	193069	0	0	0	0
1150	193069	0	0	0	0	0
1151	192918	0	151	0	0	0.00637659552213184
1152	193069	0	0	0	0	0
1153	193069	0	0	0	0	0
1154	193069	0	0	0	0	0
1155	20	193041	0	8	0	0.00151360536082781
1156	0	193069	0	0	0	0
1157	2	0	187358	5709	0	0.133372288841039
1158	0	192816	0	253	0	0.0100073018336633
1159	0	0	0	193069	0	0
1160	0	0	0	193069	0	0
1161	0	193067	0	2	0	0.00012925586766261
1162	0	0	311	192758	0	0.0119687443032909
1163	0	0	0	193069	0	0
1164	193069	0	0	0	0	0
1165	0	0	0	193069	0	0
1166	0	0	0	193069	0	0
1167	0	0	0	193069	0	0
1168	193069	0	0	0	0	0
1169	0	192594	475	0	0	0.0172372160317333
1170	193069	0	0	0	0	0
1171	193069	0	0	0	0	0
1172	2	8	0	193059	0	0.000588835822921717
1173	193069	0	0	0	0	0
1174	0	0	0	193069	0	0
1175	0	0	2	193067	0	0.00012925586766261
1176	0	193069	0	0	0	0
1177	588	0	0	192481	0	0.0206870101865156
1178	0	191836	0	1233	0	0.0386397611115655
1179	0	0	0	193069	0	0
1180	192823	0	232	14	0	0.0100444445092216
1181	0	0	0	193069	0	0
1182	0	193069	0	0	0	0
1183	0	2	0	193067	0	0.00012925586766261
1184	0	0	0	193069	0	0
1185	0	1884	0	191185	0	0.0548873160792617
1186	191766	147	1156	0	0	0.0428375878870026
1187	0	0	0	193069	0	0
1188	0	0	0	193069	0	0
1189	0	193069	0	0	0	0
1190	193069	0	0	0	0	0
1191	0	0	0	193069	0	0
1192	0	193069	0	0	0	0
1193	0	0	193069	0	0	0
1194	193069	0	0	0	0	0
1195	193069	0	0	0	0	0
1196	0	0	0	193069	0	0
1197	193057	0	0	12	0	0.000664168676869515
1198	0	193069	0	0	0	0
1199	0	0	193069	0	0	0
1200	0	193069	0	0	0	0
1201	0	0	0	193069	0	0
1202	0	191566	0	1503	0	0.0455540663732714
1203	0	0	193069	0	0	0
1204	5	0	193064	0	0	0.000299409849734165
1205	193066	0	0	3	0	0.000187583447249398
1206	19	0	0	193050	0	0.00100637585468545
1207	586	0	0	192483	0	0.0206270033124373
1208	0	3	0	193066	0	0.000187583447249398
1209	0	193069	0	0	0	0
1210	0	0	193049	20	0	0.00105402926898162
1211	0	202	0	192867	0	0.00822569343297111
1212	0	0	0	193069	0	0
1213	0	0	0	193069	0	0
1214	0	193069	0	0	0	0
1215	0	0	0	193069	0	0
1216	193069	0	0	0	0	0
1217	0	193069	0	0	0	0
1218	193069	0	0	0	0	0
1219	0	186467	0	6602	0	0.149034902084218
1220	0	0	0	193069	0	0
1221	193063	0	0	6	0	0.00035362573719471
1222	0	242	0	192827	0	0.00962795501493791
1223	0	0	4	193065	0	0.000244151017444898
1224	0	193069	0	0	0	0
1225	0	0	193069	0	0	0
1226	0	0	0	193069	0	0
1227	2	0	193067	0	0	0.00012925586766261
1228	0	193069	0	0	0	0
1229	0	193069	0	0	0	0
1230	0	193069	0	0	0	0
1231	0	0	0	193069	0	0
1232	0	0	0	193069	0	0
1233	10	0	193059	0	0	0.00056291750234523
1234	0	193019	50	0	0	0.00239775686748128
1235	6	187143	0	0	5920	0.13739064306151
1236	193069	0	0	0	0	0
1237	193069	0	0	0	0	0
1238	192738	0	155	176	0	0.0138163858083193
1239	64	0	0	193005	0	0.00298728568838469
1240	0	193069	0	0	0	0
1241	193069	0	0	0	0	0
1242	0	193069	0	0	0	0
1243	0	0	0	193069	0	0
1244	4	0	193065	0	0	0.000244151017444898
1245	0	0	193069	0	0	0
1246	0	193069	0	0	0	0
1247	0	193069	0	0	0	0
1248	0	0	193069	0	0	0
1249	0	0	0	193062	7	0.000406974306989038
1250	0	0	193069	0	0	0
1251	2	3	193064	0	0	0.000316839153946888
1252	0	0	0	193069	0	0
1253	0	0	0	193069	0	0
1254	193069	0	0	0	0	0
1255	0	193069	0	0	0	0
1256	193068	0	1	0	0	6.82180998875911e-05
1257	0	193069	0	0	0	0
1258	0	0	22	193047	0	0.00114857111557765
1259	0	193069	0	0	0	0
1260	193069	0	0	0	0	0
1261	0	0	0	193069	0	0
1262	0	0	0	193069	0	0
1263	193069	0	0	0	0	0
1264	0	0	193069	0	0	0
1265	193069	0	0	0	0	0
1266	193069	0	0	0	0	0
1267	193069	0	0	0	0	0
1268	0	0	193069	0	0	0
1269	0	0	0	193069	0	0
1270	193069	0	0	0	0	0
1271	0	6	0	193063	0	0.00035362573719471
1272	0	0	0	193069	0	0
1273	0	0	193069	0	0	0
1274	0	193069	0	0	0	0
1275	0	193069	0	0	0	0
1276	0	193069	0	0	0	0
1277	0	2	0	193067	0	0.00012925586766261
1278	0	0	0	193069	0	0
1279	0	0	0	193069	0	0
1280	0	0	193069	0	0	0
1281	0	193069	0	0	0	0
1282	0	0	0	193069	0	0
1283	0	0	0	193069	0	0
1284	1	0	193068	0	0	6.82180998875911e-05
1285	193069	0	0	0	0	0
1286	0	193069	0	0	0	0
1287	0	0	0	193069	0	0
1288	193069	0	0	0	0	0
1289	193069	0	0	0	0	0
1290	0	0	0	193069	0	0
1291	0	193069	0	0	0	0
1292	0	0	193069	0	0	0
1293	0	193069	0	0	0	0
1294	193069	0	0	0	0	0
1295	0	0	193069	0	0	0
1296	0	193069	0	0	0	0
1297	0	193069	0	0	0	0
1298	193069	0	0	0	0	0
1299	193069	0	0	0	0	0
1300	0	0	193069	0	0	0
1301	0	0	0	193069	0	0
1302	0	193069	0	0	0	0
1303	0	0	193069	0	0	0
1304	0	0	193069	0	0	0
1305	0	193069	0	0	0	0
1306	193069	0	0	0	0	0
1307	193069	0	0	0	0	0
1308	0	0	193069	0	0	0
1309	193069	0	0	0	0	0
1310	0	0	193069	0	0	0
1311	0	0	0	193069	0	0
1312	0	0	0	193069	0	0
1313	0	193069	0	0	0	0
1314	0	0	193069	0	0	0
1315	193069	0	0	0	0	0
1316	0	0	5	193064	0	0.000299409849734165
1317	0	0	0	193069	0	0
1318	0	0	193069	0	0	0
1319	193069	0	0	0	0	0
1320	0	0	193069	0	0	0
1321	0	193069	0	0	0	0
1322	193067	0	0	2	0	0.00012925586766261
1323	2	0	193067	0	0	0.00012925586766261
1324	0	193063	0	6	0	0.00035362573719471
1325	0	0	193069	0	0	0
1326	0	193069	0	0	0	0
1327	193069	0	0	0	0	0
1328	0	0	193069	0	0	0
1329	0	193069	0	0	0	0
1330	0	0	193069	0	0	0
1331	3	5	193061	0	0	0.000486992894567524
1332	0	0	193069	0	0	0
1333	0	193069	0	0	0	0
1334	0	0	193069	0	0	0
1335	193069	0	0	0	0	0
1336	0	0	0	193069	0	0
1337	0	0	0	193069	0	0
1338	193069	0	0	0	0	0
1339	0	193069	0	0	0	0
1340	193069	0	0	0	0	0
1341	0	0	0	193069	0	0
1342	0	0	193069	0	0	0
1343	0	25	0	193044	0	0.00128864063438359
1344	0	0	193069	0	0	0
1345	193069	0	0	0	0	0
1346	193069	0	0	0	0	0
1347	193069	0	0	0	0	0
1348	0	0	0	193069	0	0
1349	0	193069	0	0	0	0
1350	0	0	0	193069	0	0
1351	193069	0	0	0	0	0
1352	0	0	193069	0	0	0
1353	0	0	193069	0	0	0
1354	0	193069	0	0	0	0
1355	0	0	193069	0	0	0
1356	0	0	0	193069	0	0
1357	0	193069	0	0	0	0
1358	5	0	193064	0	0	0.000299409849734165
1359	0	0	8	193061	0	0.000459580384504987
1360	193069	0	0	0	0	0
1361	193065	0	4	0	0	0.000244151017444898
1362	0	193069	0	0	0	0
1363	0	0	0	193069	0	0
1364	0	193069	0	0	0	0
1365	0	193069	0	0	0	0
1366	0	193069	0	0	0	0
1367	192723	242	0	78	26	0.0145229470368439
1368	0	193069	0	0	0	0
1369	0	193069	0	0	0	0
1370	0	193069	0	0	0	0
1371	0	0	0	193069	0	0
1372	0	193069	0	0	0	0
1373	0	193069	0	0	0	0
1374	0	193069	0	0	0	0
1375	0	193069	0	0	0	0
1376	0	193069	0	0	0	0
1377	0	193069	0	0	0	0
1378	0	193069	0	0	0	0
1379	0	193069	0	0	0	0
1380	0	193069	0	0	0	0
1381	0	193069	0	0	0	0
1382	0	193069	0	0	0	0
1383	0	193069	0	0	0	0
1384	0	193069	0	0	0	0
1385	0	193069	0	0	0	0
1386	0	193069	0	0	0	0
1387	0	193069	0	0	0	0
1388	0	193069	0	0	0	0
1389	0	193069	0	0	0	0
1390	0	193069	0	0	0	0
1391	0	193069	0	0	0	0
1392	0	193069	0	0	0	0
1393	0	193069	0	0	0	0
1394	0	193069	0	0	0	0
1395	0	193069	0	0	0	0
1396	0	193069	0	0	0	0
1397	0	193069	0	0	0	0
1398	0	193069	0	0	0	0
1399	0	193069	0	0	0	0
1400	0	193069	0	0	0	0
1401	0	0	0	193069	0	0
1402	0	193069	0	0	0	0
1403	193069	0	0	0	0	0
1404	0	0	192847	222	0	0.00893150214023531
1405	0	193069	0	0	0	0
1406	0	193069	0	0	0	0
1407	0	193069	0	0	0	0
1408	0	0	0	193069	0	0
1409	0	192878	0	191	0	0.00783318204695681
1410	0	193069	0	0	0	0
1411	0	1627	191442	0	0	0.0486415806044591
1412	0	0	193069	0	0	0
1413	0	0	0	193069	0	0
1414	0	193042	0	27	0	0.00138096843802675
1415	0	193069	0	0	0	0
1416	0	0	0	193069	0	0
1417	0	0	0	193069	0	0
1418	0	193069	0	0	0	0
1419	193069	0	0	0	0	0
1420	0	193069	0	0	0	0
1421	0	0	193069	0	0	0
1422	0	6	0	193063	0	0.00035362573719471
1423	0	193069	0	0	0	0
1424	192786	0	283	0	0	0.0110295709914295
1425	193069	0	0	0	0	0
1426	193066	3	0	0	0	0.000187583447249398
1427	0	193069	0	0	0	0
1428	0	0	0	193069	0	0
1429	0	0	0	193069	0	0
1430	0	0	0	193069	0	0
1431	192847	0	222	0	0	0.00893150214023531
1432	0	193069	0	0	0	0
1433	193069	0	0	0	0	0
1434	193039	30	0	0	0	0.00151803673901512
1435	1322	0	0	191747	0	0.0409500327895988
1436	0	193069	0	0	0	0
1437	193069	0	0	0	0	0
1438	193065	4	0	0	0	0.000244151017444898
1439	0	0	0	193069	0	0
1440	0	0	0	193069	0	0
1441	0	193065	0	4	0	0.000244151017444898
1442	193046	23	0	0	0	0.00119548311791372
1443	0	0	0	193069	0	0
1444	0	0	0	193069	0	0
1445	193069	0	0	0	0	0
1446	0	193069	0	0	0	0
1447	0	193069	0	0	0	0
1448	0	0	0	193069	0	0
1449	0	3	193066	0	0	0.000187583447249398
1450	193069	0	0	0	0	0
1451	0	193069	0	0	0	0
1452	0	193069	0	0	0	0
1453	0	0	0	193069	0	0
1454	192912	157	0	0	0	0.00659827115963629
1455	5	0	193064	0	0	0.000299409849734165
1456	193069	0	0	0	0	0
1457	193069	0	0	0	0	0
1458	193069	0	0	0	0	0
1459	193069	0	0	0	0	0
1460	193069	0	0	0	0	0
1461	0	193069	0	0	0	0
1462	0	192483	0	586	0	0.0206270033124373
1463	0	0	0	193069	0	0
1464	0	0	193065	4	0	0.000244151017444898
1465	0	533	0	192536	0	0.019023507859131
1466	192965	100	0	4	0	0.00468057166907815
1467	99	0	0	192970	0	0.00439722191111842
1468	0	193026	0	43	0	0.00209566596219435
1469	193069	0	0	0	0	0
1470	0	193069	0	0	0	0
1471	0	2	0	193067	0	0.00012925586766261
1472	0	1	0	193068	0	6.82180998875911e-05
1473	193060	0	9	0	0	0.000511537301605511
1474	0	0	193033	36	0	0.00178764517713378
1475	0	0	0	193069	0	0
1476	0	192709	360	0	0	0.0135814437256813
1477	191	0	192878	0	0	0.00783318204695681
1478	0	0	29	193040	0	0.00147252809842599
1479	193059	0	0	10	0	0.00056291750234523
1480	0	0	0	193069	0	0
1481	3	192941	0	125	0	0.00558859930664279
1482	0	0	0	193069	0	0
1483	0	192896	0	173	0	0.00718371114505069
1484	0	193069	0	0	0	0
1485	0	294	0	192775	0	0.0114001711556121
1486	242	192827	0	0	0	0.00962795501493791
1487	0	192685	240	144	0	0.0156741876536579
1488	240	0	0	192829	0	0.00955870764933395
1489	257	192615	0	197	0	0.0181909401746752
1490	0	0	193067	2	0	0.00012925586766261
1491	193020	0	49	0	0	0.00235492973917448
1492	193069	0	0	0	0	0
1493	0	0	193069	0	0	0
1494	193069	0	0	0	0	0
1495	0	0	188757	4312	0	0.106988600474451
1496	0	191472	0	1597	0	0.0478992757248433
1497	8	192717	0	344	0	0.0135184068338795
1498	193035	0	34	0	0	0.00169839822765524
1499	192030	808	231	0	0	0.0363355011976477
1500	972	0	192097	0	0	0.0316614046001173
1501	0	38	0	193031	0	0.00187631622338831
1502	192724	27	304	14	0	0.0138795340455189
1503	0	0	0	193069	0	0
1504	0	193069	0	0	0	0
1505	0	0	0	193069	0	0
1506	0	0	0	192724	345	0.013091670615079
1507	193069	0	0	0	0	0
1508	0	193069	0	0	0	0
1509	0	193069	0	0	0	0
1510	193069	0	0	0	0	0
1511	0	192483	0	586	0	0.0206270033124373
1512	95	0	192974	0	0	0.00423985516111086
1513	581	0	0	192488	0	0.0204768307131869
1514	0	193069	0	0	0	0
1515	0	0	0	193069	0	0
1516	192709	0	360	0	0	0.0135814437256813
1517	0	193069	0	0	0	0
1518	0	193069	0	0	0	0
1519	0	0	193069	0	0	0
1520	0	0	193069	0	0	0
1521	88	0	192295	686	0	0.0275469403805646
1522	0	193069	0	0	0	0
1523	0	193069	0	0	0	0
1524	0	0	193069	0	0	0
1525	0	0	0	193069	0	0
1526	0	192938	131	0	0	0.00562845345480299
1527	193069	0	0	0	0	0
1528	0	0	0	193069	0	0
1529	0	193069	0	0	0	0
1530	193069	0	0	0	0	0
1531	0	199	0	192870	0	0.00811896020852468
1532	0	193069	0	0	0	0
1533	0	193069	0	0	0	0
1534	0	0	193069	0	0	0
1535	193069	0	0	0	0	0
1536	0	193069	0	0	0	0
1537	193069	0	0	0	0	0
1538	0	193066	0	3	0	0.000187583447249398
1539	0	0	193069	0	0	0
1540	0	192897	172	0	0	0.00714735360853052
1541	193069	0	0	0	0	0
1542	0	0	0	193069	0	0
1543	193062	0	7	0	0	0.000406974306989038
1544	193069	0	0	0	0	0
1545	192411	0	0	658	0	0.0227657932192024
1546	0	0	0	193069	0	0
1547	190291	0	1716	0	1062	0.0848823341085018
1548	193069	0	0	0	0	0
1549	0	193069	0	0	0	0
1550	193069	0	0	0	0	0
1551	0	193069	0	0	0	0
1552	0	191964	0	1105	0	0.0352577075973412
1553	0	2812	0	190257	0	0.0760546556090392
1554	0	193069	0	0	0	0
1555	0	0	0	193069	0	0
1556	0	0	0	193069	0	0
1557	0	193069	0	0	0	0
1558	0	0	0	193069	0	0
1559	0	0	0	193069	0	0
1560	0	0	193069	0	0	0
1561	192847	0	222	0	0	0.00893150214023531
1562	0	193069	0	0	0	0
1563	193069	0	0	0	0	0
1564	0	189924	0	0	3145	0.0832238456035929
1565	0	193069	0	0	0	0
1566	0	0	0	193069	0	0
1567	0	0	0	193069	0	0
1568	0	193069	0	0	0	0
1569	193069	0	0	0	0	0
1570	0	0	0	193069	0	0
1571	193069	0	0	0	0	0
1572	193069	0	0	0	0	0
1573	193069	0	0	0	0	0
1574	193069	0	0	0	0	0
1575	193069	0	0	0	0	0
1576	193069	0	0	0	0	0
1577	193069	0	0	0	0	0
1578	193069	0	0	0	0	0
1579	193069	0	0	0	0	0
1580	193069	0	0	0	0	0
1581	193069	0	0	0	0	0
1582	193069	0	0	0	0	0
1583	193069	0	0	0	0	0
1584	193069	0	0	0	0	0
1585	193069	0	0	0	0	0
1586	193069	0	0	0	0	0
1587	193069	0	0	0	0	0
1588	0	0	0	193069	0	0
1589	193069	0	0	0	0	0
1590	0	0	0	193069	0	0
1591	0	193069	0	0	0	0
1592	0	0	0	193069	0	0
1593	0	0	0	193069	0	0
1594	0	0	193069	0	0	0
1595	0	0	193069	0	0	0
1596	0	193069	0	0	0	0
1597	0	193069	0	0	0	0
1598	0	193069	0	0	0	0
1599	0	193069	0	0	0	0
1600	0	0	193069	0	0	0
1601	0	193069	0	0	0	0
1602	0	180416	0	12653	0	0.24193621846951
1603	0	0	0	193069	0	0
1604	0	193069	0	0	0	0
1605	0	0	0	193069	0	0
1606	0	193049	20	0	0	0.00105402926898162
1607	0	193069	0	0	0	0
1608	0	0	0	193069	0	0
1609	0	150	0	192919	0	0.0063395307325784
1610	0	0	0	193069	0	0
1611	0	193069	0	0	0	0
1612	0	0	0	193069	0	0
1613	0	0	0	193069	0	0
1614	193069	0	0	0	0	0
1615	0	192946	0	123	0	0.00532488848265533
1616	1882	191187	0	0	0	0.0548394535992831
1617	0	192930	0	139	0	0.00592948469315574
1618	0	0	0	193069	0	0
1619	0	26	0	193043	0	0.00133490417987375
1620	0	0	0	193069	0	0
1621	0	193069	0	0	0	0
1622	0	0	0	192527	542	0.0192976579391566
1623	0	193069	0	0	0	0
1624	0	0	121	192948	0	0.00524858248871563
1625	0	193069	0	0	0	0
1626	0	193069	0	0	0	0
1627	0	0	0	193069	0	0
1628	0	193069	0	0	0	0
1629	193069	0	0	0	0	0
1630	0	0	0	193069	0	0
1631	0	0	193069	0	0	0
1632	0	0	193069	0	0	0
1633	0	193069	0	0	0	0
1634	0	193069	0	0	0	0
1635	193069	0	0	0	0	0
1636	193020	0	49	0	0	0.00235492973917448
1637	0	192944	0	0	125	0.00540102592291945
1638	163208	6	0	29855	0	0.431011846275848
1639	0	108	0	192961	0	0.00474828341188753
1640	0	193069	0	0	0	0
1641	0	193069	0	0	0	0
1642	0	192645	0	424	0	0.0156362105573245
1643	10	2252	0	190807	0	0.0640783701790279
1644	0	0	0	193069	0	0
1645	0	189610	0	3459	0	0.0898132862377534
1646	0	0	0	193069	0	0
1647	0	193069	0	0	0	0
1648	0	190497	0	2572	0	0.0707603164278147
1649	0	0	0	193069	0	0
1650	0	0	193069	0	0	0
1651	0	192973	0	96	0	0.00427927726654415
1652	0	0	0	193069	0	0
1653	0	193069	0	0	0	0
1654	0	193069	0	0	0	0
1655	0	193069	0	0	0	0
1656	0	193069	0	0	0	0
1657	0	193069	0	0	0	0
1658	0	0	0	193069	0	0
1659	0	193069	0	0	0	0
1660	193069	0	0	0	0	0
1661	0	0	0	193069	0	0
1662	185587	0	7482	0	0	0.163960613068025
1663	0	0	0	193069	0	0
1664	0	0	0	193069	0	0
1665	0	0	0	193069	0	0
1666	0	193069	0	0	0	0
1667	0	0	0	193069	0	0
1668	0	0	193069	0	0	0
1669	0	193069	0	0	0	0
1670	0	193069	0	0	0	0
1671	0	142321	0	50748	0	0.576015871923963
1672	193069	0	0	0	0	0
1673	0	0	193069	0	0	0
1674	0	193069	0	0	0	0
1675	0	192612	0	457	0	0.016675568475173
1676	241	0	192828	0	0	0.00959334209143828
1677	0	3	0	193066	0	0.000187583447249398
1678	0	193069	0	0	0	0
1679	0	193069	0	0	0	0
1680	0	0	0	193069	0	0
1681	0	192972	97	0	0	0.00431864539108394
1682	0	193069	0	0	0	0
1683	164019	29050	0	0	0	0.423513690694703
1684	0	193069	0	0	0	0
1685	0	191947	0	1122	0	0.0357111517356174
1686	0	0	0	193069	0	0
1687	0	17	0	193052	0	0.000910235585620215
1688	0	193069	0	0	0	0
1689	0	193069	0	0	0	0
1690	0	0	0	193069	0	0
1691	0	0	4108	188961	0	0.102969613919504
1692	0	0	0	193069	0	0
1693	0	0	193069	0	0	0
1694	0	0	0	193069	0	0
1695	0	193069	0	0	0	0
1696	0	193069	0	0	0	0
1697	0	192776	293	0	0	0.0113665696741583
1698	0	0	0	193069	0	0
1699	0	0	185	192884	0	0.00761771205919697
1700	0	192434	0	0	635	0.02208724642599
1701	0	0	193069	0	0	0
1702	0	0	0	193069	0	0
1703	178124	0	14945	0	0	0.272391615996969
1704	0	0	0	193069	0	0
1705	0	193069	0	0	0	0
1706	193069	0	0	0	0	0
1707	193069	0	0	0	0	0
1708	0	0	0	193069	0	0
1709	193069	0	0	0	0	0
1710	0	193069	0	0	0	0
1711	0	193069	0	0	0	0
1712	0	193069	0	0	0	0
1713	0	193069	0	0	0	0
1714	0	0	193069	0	0	0
1715	0	0	0	193069	0	0
1716	0	0	0	193069	0	0
1717	0	0	193069	0	0	0
1718	0	0	0	193069	0	0
1719	192610	0	459	0	0	0.0167381529346184
1720	0	144330	47261	1478	0	0.599302965956479
1721	0	192532	0	537	0	0.0191454490018884
1722	188805	0	4264	0	0	0.106047646330744
1723	0	0	0	193069	0	0
1724	193069	0	0	0	0	0
1725	0	0	0	193069	0	0
1726	0	193069	0	0	0	0
1727	193069	0	0	0	0	0
1728	0	193069	0	0	0	0
1729	193069	0	0	0	0	0
1730	0	167759	0	25310	0	0.388459240058317
1731	0	536	191175	1358	0	0.0609708802942977
1732	193069	0	0	0	0	0
1733	0	191569	1299	201	0	0.0485391872114486
1734	0	0	0	193069	0	0
1735	0	0	193069	0	0	0
1736	0	192700	0	369	0	0.0138737418601758
1737	193069	0	0	0	0	0
1738	0	0	193069	0	0	0
1739	0	193069	0	0	0	0
1740	193069	0	0	0	0	0
1741	0	0	0	192906	163	0.00681875788631201
1742	193069	0	0	0	0	0
1743	0	193069	0	0	0	0
1744	0	0	0	193069	0	0
1745	0	193069	0	0	0	0
1746	0	192337	0	732	0	0.0249212819923053
1747	193069	0	0	0	0	0
1748	0	826	0	192243	0	0.0276036364127508
1749	193069	0	0	0	0	0
1750	193069	0	0	0	0	0
1751	0	0	0	193069	0	0
1752	0	193069	0	0	0	0
1753	0	0	0	193069	0	0
1754	0	0	0	193069	0	0
1755	0	0	193069	0	0	0
1756	0	0	0	193069	0	0
1757	186051	0	7018	0	0	0.156164492916922
1758	0	193069	0	0	0	0
1759	193069	0	0	0	0	0
1760	0	0	0	193069	0	0
1761	0	0	0	193069	0	0
1762	0	0	193069	0	0	0
1763	0	0	0	193069	0	0
1764	0	0	193069	0	0	0
1765	0	193069	0	0	0	0
1766	0	0	0	193069	0	0
1767	0	1139	191930	0	0	0.0361632539120166
1768	0	0	0	193069	0	0
1769	0	0	0	193069	0	0
1770	86	0	192983	0	0	0.00388252918262954
1771	0	0	0	193069	0	0
1772	1383	0	191315	0	371	0.0564400055132997
1773	0	190147	0	0	2922	0.0784446664282148
1774	68	0	0	193001	0	0.00315263505793759
1775	7012	0	186057	0	0	0.156062623027783
1776	0	244	0	192825	0	0.00969711666062959
1777	0	0	0	193069	0	0
1778	191	0	192878	0	0	0.00783318204695681
1779	0	0	0	193069	0	0
1780	0	187	192882	0	0	0.00768964589850089
1781	0	193069	0	0	0	0
1782	0	0	0	193069	0	0
1783	0	0	193069	0	0	0
1784	0	63	0	193006	0	0.00294574901293426
1785	0	0	0	193069	0	0
1786	193069	0	0	0	0	0
1787	193069	0	0	0	0	0
1788	193069	0	0	0	0	0
1789	193069	0	0	0	0	0
1790	193069	0	0	0	0	0
1791	584	192485	0	0	0	0.0205669609757375
1792	0	193069	0	0	0	0
1793	584	192485	0	0	0	0.0205669609757375
1794	193069	0	0	0	0	0
1795	0	0	0	193069	0	0
1796	0	193069	0	0	0	0
1797	0	193069	0	0	0	0
1798	0	0	0	193069	0	0
1799	0	0	193069	0	0	0
1800	0	0	0	193069	0	0
1801	0	0	0	193069	0	0
1802	193069	0	0	0	0	0
1803	192893	0	0	176	0	0.00729260464312801
1804	0	0	0	193069	0	0
1805	0	0	0	193069	0	0
1806	192486	0	583	0	0	0.0205369264711
1807	0	193069	0	0	0	0
1808	0	193069	0	0	0	0
1809	0	0	0	193069	0	0
1810	0	0	0	193069	0	0
1811	193069	0	0	0	0	0
1812	0	193069	0	0	0	0
1813	193069	0	0	0	0	0
1814	0	193069	0	0	0	0
1815	0	0	0	193069	0	0
1816	0	190561	0	2508	0	0.0693290629686709
1817	0	0	193069	0	0	0
1818	0	193069	0	0	0	0
1819	0	191222	0	1847	0	0.0540000501456644
1820	193069	0	0	0	0	0
1821	193069	0	0	0	0	0
1822	0	0	193069	0	0	0
1823	0	193069	0	0	0	0
1824	193069	0	0	0	0	0
1825	0	193069	0	0	0	0
1826	193053	0	16	0	0	0.000861716609717803
1827	0	0	0	193069	0	0
1828	193069	0	0	0	0	0
1829	0	193069	0	0	0	0
1830	63	0	150920	0	42086	0.527210322727391
1831	0	193069	0	0	0	0
1832	193069	0	0	0	0	0
1833	0	193069	0	0	0	0
1834	193069	0	0	0	0	0
1835	0	193069	0	0	0	0
1836	193069	0	0	0	0	0
1837	0	193069	0	0	0	0
1838	0	193069	0	0	0	0
1839	0	0	193069	0	0	0
1840	0	0	0	193069	0	0
1841	193069	0	0	0	0	0
1842	0	0	0	193069	0	0
1843	0	193069	0	0	0	0
1844	0	0	193069	0	0	0
1845	0	0	193069	0	0	0
1846	0	0	0	193069	0	0
1847	0	192886	0	0	183	0.00754566612120988
1848	193069	0	0	0	0	0
1849	0	193069	0	0	0	0
1850	0	193069	0	0	0	0
1851	0	0	0	193069	0	0
1852	193069	0	0	0	0	0
1853	0	193069	0	0	0	0
1854	56	5514	0	187499	0	0.132343672435128
1855	0	193069	0	0	0	0
1856	0	193069	0	0	0	0
1857	0	0	193069	0	0	0
1858	0	0	0	193069	0	0
1859	193069	0	0	0	0	0
1860	0	0	0	193069	0	0
1861	0	193016	0	53	0	0.00252562455864441
1862	0	193069	0	0	0	0
1863	0	193069	0	0	0	0
1864	0	193069	0	0	0	0
1865	0	0	0	193069	0	0
1866	0	0	0	192847	222	0.00893150214023531
1867	0	193069	0	0	0	0
1868	0	0	0	193069	0	0
1869	0	193069	0	0	0	0
1870	0	193069	0	0	0	0
1871	0	193069	0	0	0	0
1872	0	0	0	193069	0	0
1873	0	193069	0	0	0	0
1874	0	192483	0	586	0	0.0206270033124373
1875	0	2	0	193067	0	0.00012925586766261
1876	0	193069	0	0	0	0
1877	0	193069	0	0	0	0
1878	0	0	0	193069	0	0
1879	0	0	0	193069	0	0
1880	0	0	0	193069	0	0
1881	184447	0	2225	6397	0	0.207974082456284
1882	586	0	192483	0	0	0.0206270033124373
1883	0	193069	0	0	0	0
1884	193069	0	0	0	0	0
1885	584	0	192485	0	0	0.0205669609757375
1886	0	0	0	193069	0	0
1887	0	0	0	193069	0	0
1888	0	193069	0	0	0	0
1889	0	0	0	193069	0	0
1890	193067	0	0	0	2	0.00012925586766261
1891	0	193069	0	0	0	0
1892	461	0	0	192608	0	0.0168006921491416
1893	0	0	0	193069	0	0
1894	0	193057	0	12	0	0.000664168676869515
1895	0	193069	0	0	0	0
1896	0	193069	0	0	0	0
1897	0	172471	0	20598	0	0.339532677585726
1898	193069	0	0	0	0	0
1899	0	465	0	192604	0	0.0169256356250248
1900	0	0	193069	0	0	0
1901	0	0	0	193069	0	0
1902	0	193069	0	0	0	0
1903	0	0	193069	0	0	0
1904	0	0	0	193069	0	0
1905	0	0	0	193069	0	0
1906	0	193069	0	0	0	0
1907	0	0	0	193069	0	0
1908	0	193069	0	0	0	0
1909	0	0	0	193069	0	0
1910	0	193069	0	0	0	0
1911	586	0	192483	0	0	0.0206270033124373
1912	0	0	157857	35212	0	0.474983859907255
1913	193069	0	0	0	0	0
1914	193069	0	0	0	0	0
1915	0	0	0	193069	0	0
1916	0	193069	0	0	0	0
1917	0	193069	0	0	0	0
1918	0	0	193069	0	0	0
1919	0	0	0	193069	0	0
1920	0	0	0	193069	0	0
1921	193069	0	0	0	0	0
1922	0	193069	0	0	0	0
1923	0	0	0	193069	0	0
1924	193069	0	0	0	0	0
1925	0	193069	0	0	0	0
1926	0	0	0	193069	0	0
1927	192978	0	91	0	0	0.00408161538765055
1928	0	193069	0	0	0	0
1929	0	192311	0	758	0	0.0256691684206355
1930	0	0	0	193069	0	0
1931	0	0	0	193069	0	0
1932	0	563	0	192506	0	0.0199343444198294
1933	0	193069	0	0	0	0
1934	193069	0	0	0	0	0
1935	0	0	193069	0	0	0
1936	192926	0	143	0	0	0.0060790964068078
1937	193069	0	0	0	0	0
1938	193069	0	0	0	0	0
1939	0	221	0	192848	0	0.00889644092761243
1940	0	193069	0	0	0	0
1941	0	0	193069	0	0	0
1942	0	0	0	193069	0	0
1943	0	0	0	193069	0	0
1944	193069	0	0	0	0	0
1945	0	193069	0	0	0	0
1946	0	193069	0	0	0	0
1947	0	193069	0	0	0	0
1948	193069	0	0	0	0	0
1949	0	0	0	193069	0	0
1950	0	193069	0	0	0	0
1951	0	193069	0	0	0	0
1952	193069	0	0	0	0	0
1953	193069	0	0	0	0	0
1954	193069	0	0	0	0	0
1955	193069	0	0	0	0	0
1956	193069	0	0	0	0	0
1957	193069	0	0	0	0	0
1958	193069	0	0	0	0	0
1959	193069	0	0	0	0	0
1960	193069	0	0	0	0	0
1961	193069	0	0	0	0	0
1962	193069	0	0	0	0	0
1963	193069	0	0	0	0	0
1964	193069	0	0	0	0	0
1965	193069	0	0	0	0	0
1966	193069	0	0	0	0	0
1967	193069	0	0	0	0	0
1968	193069	0	0	0	0	0
1969	193069	0	0	0	0	0
1970	193069	0	0	0	0	0
1971	193069	0	0	0	0	0
1972	193069	0	0	0	0	0
1973	193069	0	0	0	0	0
1974	0	193069	0	0	0	0
1975	0	0	193069	0	0	0
1976	0	192494	0	575	0	0.0202963283446166
1977	0	0	0	193069	0	0
1978	0	0	0	193069	0	0
1979	0	1814	0	191255	0	0.0532054367742376
1980	0	0	0	193069	0	0
1981	193069	0	0	0	0	0
1982	0	0	0	179052	14017	0.26031551749993
1983	0	103428	0	0	89641	0.690595336323616
1984	0	0	193069	0	0	0
1985	74527	118542	0	0	0	0.666930856274749
1986	0	192945	0	124	0	0.00536297810149808
1987	0	0	0	193069	0	0
1988	185128	0	0	0	7941	0.171520045044159
1989	0	0	0	193069	0	0
1990	0	193069	0	0	0	0
1991	0	0	193069	0	0	0
1992	1209	191860	0	0	0	0.0380111299844792
1993	0	192695	0	374	0	0.0140356356795963
1994	0	0	0	193069	0	0
1995	193069	0	0	0	0	0
1996	0	0	0	193069	0	0
1997	0	193069	0	0	0	0
1998	0	0	193069	0	0	0
1999	0	193069	0	0	0	0
[truncated: 7,138 more rows]
