# Supplementary material for: Varying strength of selection contributes to the intragenomic diversity of rRNA genes
Source: Nat Commun. 2022 Nov 25;13:7245. doi: 10.1038/s41467-022-34989-w (PMC9700816; doi:10.1038/s41467-022-34989-w)
Supplement: Supplementary file 4 — Supplementary Data 1-6 [file 41467_2022_34989_MOESM4_ESM.zip › Supplementary_Data1-6/Supplementary_Data_1.txt]

NAME	ACCESSION	POSITION	REFERENCE	ISOLATE	VF	INDEL	HRUN	REGION	QUAL_SCORE	SB	DP	DP4	one_copy_VF
AAA	ERR1309487	557	C	T	0.99881		NA	NTS2	49314	4	31086	8,12,15530,15519	0.008
AAA	ERR1309487	638	C	T	0.998471		NA	NTS2	49314	4	30082	7,10,16621,13415	0.008
AAA	ERR1309487	648	A	G	0.997793		NA	NTS2	49314	0	30810	14,11,16814,13928	0.008
AAA	ERR1309487	817	C	A	0.998855		NA	NTS2	49314	6	30563	7,11,16277,14258	0.008
AAA	ERR1309487	1435	C	A	0.225855		NA	NTS1	49314	7	24073	7903,10718,2364,3073	0.008
AAA	ERR1309487	1983	TG	T	0.94947	INDEL	1	NTS1	17577	3	28122	820,906,12958,13743	0.008
AAA	ERR1309487	1985	T	A	0.963587		NA	NTS1	3090	4	29028	177,205,13662,14310	0.008
AAA	ERR1309487	2073	G	A	0.998694		NA	NTS1	49314	3	31399	17,10,16912,14446	0.008
AAA	ERR1309487	2227	C	T	0.997827		NA	NTS1	49314	0	31287	12,16,14499,16735	0.008
AAA	ERR1309487	5192	G	A	0.014547		NA	25S	1803	5	26879	12061,14362,190,201	0.008
AAA	ERR1309487	6007	C	T	0.198166		NA	ITS2	49314	28	28027	11446,10955,2972,2582	0.008
AAB	ERR1308784	130	C	T	0.997717		NA	NTS2	49314	2	16204	27,1,14728,1441	0.006
AAB	ERR1308784	227	A	T	0.997349		NA	NTS2	49314	0	15465	9,2,12227,3197	0.006
AAB	ERR1308784	557	C	T	0.999186		NA	NTS2	49314	1	35639	4,6,17570,18040	0.006
AAB	ERR1308784	638	C	T	0.998907		NA	NTS2	49314	1	40272	10,7,21179,19049	0.006
AAB	ERR1308784	817	C	A	0.999525		NA	NTS2	49314	1	37915	3,4,19208,18692	0.006
AAB	ERR1308784	1983	TG	T	0.938154	INDEL	1	NTS1	21598	20	34521	1304,1229,15799,16587	0.006
AAB	ERR1308784	1985	T	A	0.956663		NA	NTS1	3448	1	35766	287,288,16829,17387	0.006
AAB	ERR1308784	2073	G	A	0.998956		NA	NTS1	49314	0	41172	15,12,22513,18616	0.006
AAB	ERR1308784	7701	T	C	0.995279		NA	18S	49314	6	35161	37,41,19144,15870	0.006
AAB	ERR1308784	9019	A	G	0.998215		NA	ETS1	49314	0	19048	0,18,964,18050	0.006
AAC	ERR1309038	130	C	T	0.987179		NA	NTS2	10519	0	468	4,0,424,39	0.019
AAC	ERR1309038	227	A	T	0.997268		NA	NTS2	6806	0	366	1,0,309,56	0.019
AAC	ERR1309038	272	GAACATACAA	G	0.971922	INDEL	2	NTS2	8705	3	463	5,8,231,219	0.019
AAC	ERR1309038	557	C	T	1		NA	NTS2	48463	0	1453	0,0,741,712	0.019
AAC	ERR1309038	602	C	T	0.024303		NA	NTS2	308	8	1687	839,807,26,15	0.019
AAC	ERR1309038	607	G	A	0.941558		NA	NTS2	49314	6	1694	57,40,827,768	0.019
AAC	ERR1309038	623	G	T	0.031847		NA	NTS2	547	12	1727	889,781,37,18	0.019
AAC	ERR1309038	638	C	T	0.999431		NA	NTS2	49314	0	1757	1,0,960,796	0.019
AAC	ERR1309038	700	C	T	0.959148		NA	NTS2	49314	6	1738	43,27,891,777	0.019
AAC	ERR1309038	743	T	C	0.988527		NA	NTS2	49314	0	1656	10,8,860,777	0.019
AAC	ERR1309038	817	C	A	0.998745		NA	NTS2	49314	0	1594	0,0,796,796	0.019
AAC	ERR1309038	975	T	C	0.051457		NA	NTS2	1219	4	1613	655,875,40,43	0.019
AAC	ERR1309038	1117	G	C	0.995034		NA	NTS2	49314	3	1611	5,2,837,766	0.019
AAC	ERR1309038	1157	G	A	0.028327		NA	NTS2	285	0	1518	820,653,24,19	0.019
AAC	ERR1309038	1234	T	G	0.921116		NA	NTS2	37014	0	1255	52,47,595,561	0.019
AAC	ERR1309038	1486	T	A	0.06447		NA	NTS1	882	0	1396	597,709,40,50	0.019
AAC	ERR1309038	1487	T	G	0.062902		NA	NTS1	816	0	1399	606,703,40,48	0.019
AAC	ERR1309038	1488	C	A	0.062767		NA	NTS1	888	0	1402	614,700,40,48	0.019
AAC	ERR1309038	1489	T	A	0.067954		NA	NTS1	985	0	1398	613,689,45,50	0.019
AAC	ERR1309038	1638	A	C	0.993496		NA	NTS1	35896	1	1230	3,2,589,633	0.019
AAC	ERR1309038	1645	T	C	0.916996		NA	NTS1	32454	1	1265	49,55,567,593	0.019
AAC	ERR1309038	1683	A	T	0.994334		NA	NTS1	40170	20	1412	8,0,733,671	0.019
AAC	ERR1309038	1720	T	G	0.992678		NA	NTS1	24454	21	956	7,0,467,482	0.019
AAC	ERR1309038	1730	T	C	0.989848		NA	NTS1	19658	11	788	7,1,391,389	0.019
AAC	ERR1309038	1757	A	G	0.85023		NA	NTS1	5838	1	434	30,33,184,185	0.019
AAC	ERR1309038	1773	TC	T	0.549858	INDEL	1	NTS1	52	10	351	108,106,81,112	0.019
AAC	ERR1309038	1830	G	GTA	0.929772	INDEL	1	NTS1	28751	1	1011	32,36,467,473	0.019
AAC	ERR1309038	1897	T	C	0.105697		NA	NTS1	1302	3	1334	659,534,83,58	0.019
AAC	ERR1309038	1912	G	C	0.904		NA	NTS1	31328	0	1250	70,50,644,486	0.019
AAC	ERR1309038	2117	C	A	0.99631		NA	NTS1	34215	4	1084	3,1,507,573	0.019
AAC	ERR1309038	2181	G	A	0.054502		NA	NTS1	506	31	1266	542,654,46,23	0.019
AAC	ERR1309038	2208	T	C	0.991736		NA	NTS1	32297	11	1089	1,7,523,558	0.019
AAC	ERR1309038	2227	C	T	0.996753		NA	NTS1	26449	2	924	1,2,467,454	0.019
AAC	ERR1309038	2290	G	A	0.913043		NA	ETS2	565	0	115	6,4,58,47	0.019
AAC	ERR1309038	2302	C	CCA	0.595628	INDEL	1	ETS2	136	3	366	74,52,138,80	0.019
AAC	ERR1309038	2304	T	A	0.978622		NA	ETS2	2118	1	421	5,2,254,158	0.019
AAC	ERR1309038	2392	A	G	0.934573		NA	ETS2	44019	2	1452	54,41,728,629	0.019
AAC	ERR1309038	2478	A	G	0.982563		NA	ETS2	39561	1	1319	12,11,737,559	0.019
AAC	ERR1309038	4486	T	C	0.052778		NA	25S	772	0	1440	688,673,37,39	0.019
AAC	ERR1309038	6358	T	TA	0.886091	INDEL	1	ITS1	47676	18	1668	108,102,894,584	0.019
AAC	ERR1309038	6360	C	A	0.028419		NA	ITS1	166	6	1689	975,666,33,15	0.019
AAC	ERR1309038	6847	G	A	0.977181		NA	18S	48566	1	1490	17,16,695,761	0.019
AAC	ERR1309038	7274	C	A	0.023256		NA	18S	411	4	1419	753,632,21,12	0.019
AAC	ERR1309038	8509	T	C	0.983344		NA	ETS1	49314	2	1561	9,13,767,770	0.019
AAC	ERR1309038	8742	T	G	0.95734		NA	ETS1	49314	3	1594	34,34,692,834	0.019
AAC	ERR1309038	8866	T	C	0.953088		NA	ETS1	40203	6	1279	20,40,511,708	0.019
AAD	ERR1308805	217	GT	G	0.964333	INDEL	2	NTS2	49314	6	6757	290,30,5756,760	0.005
AAD	ERR1308805	224	A	G	0.995775		NA	NTS2	49314	8	6390	13,4,5621,749	0.005
AAD	ERR1308805	429	G	C	0.997943		NA	NTS2	49314	0	18474	17,13,10612,7824	0.005
AAD	ERR1308805	557	C	T	0.999072		NA	NTS2	49314	4	20485	1,4,9573,10893	0.005
AAD	ERR1308805	626	A	G	0.997032		NA	NTS2	49314	12	21903	19,33,11118,10720	0.005
AAD	ERR1308805	638	C	T	0.998725		NA	NTS2	49314	12	21955	2,8,11535,10394	0.005
AAD	ERR1308805	648	A	G	0.998156		NA	NTS2	49314	0	22230	13,12,11723,10466	0.005
AAD	ERR1308805	691	G	C	0.997905		NA	NTS2	49314	9	21961	20,11,10756,11159	0.005
AAD	ERR1308805	817	C	A	0.999401		NA	NTS2	49314	0	20026	1,2,9956,10062	0.005
AAD	ERR1308805	1069	A	G	0.993983		NA	NTS2	49314	9	17616	19,28,9175,8335	0.005
AAD	ERR1308805	1671	T	C	0.998338		NA	NTS1	49314	11	16845	14,6,8161,8656	0.005
AAD	ERR1308805	1703	A	G	0.997575		NA	NTS1	49314	0	14022	14,13,6776,7212	0.005
AAD	ERR1308805	1720	T	G	0.997867		NA	NTS1	49314	6	14062	14,9,6529,7504	0.005
AAD	ERR1308805	1830	G	GTA	0.85931	INDEL	1	NTS1	49314	40	13384	932,1059,5936,5565	0.005
AAD	ERR1308805	1912	G	C	0.997914		NA	NTS1	49314	0	15822	14,8,9381,6408	0.005
AAD	ERR1308805	2162	C	T	0.981754		NA	NTS1	49314	19	19347	210,138,10151,8843	0.005
AAD	ERR1308805	2227	C	T	0.997853		NA	NTS1	49314	3	12575	7,11,6188,6360	0.005
AAD	ERR1308805	2277	CAAATAGT	C	0.791579	INDEL	3	NTS1	49314	5	6151	676,693,2328,2541	0.005
AAD	ERR1308805	2331	A	G	0.054679		NA	ETS2	2925	24	17868	8703,8183,551,426	0.005
AAD	ERR1308805	2348	T	C	0.997723		NA	ETS2	49314	1	20640	16,17,10688,9905	0.005
AAD	ERR1308805	6337	G	A	0.998308		NA	ITS1	49314	0	22461	15,14,12124,10299	0.005
AAD	ERR1308805	8455	A	G	0.314925		NA	ETS1	49314	18	21621	6579,8223,2903,3906	0.005
AAD	ERR1308805	8728	T	C	0.997214		NA	ETS1	49314	0	19742	19,23,8543,11144	0.005
AAD	ERR1308805	8934	G	A	0.997488		NA	ETS1	49314	1	11945	5,18,2241,9674	0.005
AAE	ERR1309410	172	A	G	0.99703		NA	NTS2	49314	2	10100	14,0,9294,777	0.016
AAE	ERR1309410	313	A	G	0.983268		NA	NTS2	49314	10	14882	142,92,8043,6591	0.016
AAE	ERR1309410	328	C	A	0.86822		NA	NTS2	4616	3	16869	22,22,8303,6343	0.016
AAE	ERR1309410	557	C	T	0.998644		NA	NTS2	49314	6	16221	3,8,7502,8697	0.016
AAE	ERR1309410	630	T	C	0.997365		NA	NTS2	49314	1	17076	20,17,8677,8354	0.016
AAE	ERR1309410	638	C	T	0.998898		NA	NTS2	49314	1	17239	6,4,8900,8321	0.016
AAE	ERR1309410	648	A	G	0.997719		NA	NTS2	49314	2	17538	13,9,9109,8389	0.016
AAE	ERR1309410	817	C	A	0.999111		NA	NTS2	49314	9	15747	7,2,7832,7902	0.016
AAE	ERR1309410	923	G	C	0.995949		NA	NTS2	49314	0	15058	12,14,6839,8159	0.016
AAE	ERR1309410	1235	T	TA	0.917831	INDEL	3	NTS2	49314	7	12815	682,540,6802,4960	0.016
AAE	ERR1309410	1881	A	C	0.995084		NA	NTS1	49314	5	14848	38,25,7959,6817	0.016
AAE	ERR1309410	1890	ATCC	A	0.024783	INDEL	1	NTS1	486	8	14526	7959,6307,186,174	0.016
AAE	ERR1309410	2227	C	T	0.997352		NA	NTS1	49314	0	12842	13,10,6723,6092	0.016
AAE	ERR1309410	2289	A	G	0.626555		NA	ETS2	13563	86	3216	607,587,806,1209	0.016
AAE	ERR1309410	2302	C	CCA	0.545036	INDEL	1	ETS2	1696	9	4774	1100,855,1527,1075	0.016
AAE	ERR1309410	2304	T	A	0.966531		NA	ETS2	21701	77	5169	32,70,2981,2015	0.016
AAE	ERR1309410	5321	C	CA	0.919426	INDEL	1	25S	49314	42	14136	603,707,6744,6253	0.016
AAE	ERR1309410	5323	C	A	0.021959		NA	25S	440	17	14254	7158,6765,139,174	0.016
AAE	ERR1309410	5626	A	G	0.994789		NA	25S	49314	4	14777	20,14,7498,7202	0.016
AAE	ERR1309410	6497	A	C	0.7935		NA	ITS1	702	65	3908	314,376,1745,1356	0.016
AAE	ERR1309410	6502	A	ATCT	0.044261	INDEL	1	ITS1	108	111	3886	1957,1808,44,128	0.016
AAE	ERR1309410	6509	A	AG	0.114837	INDEL	1	ITS1	3285	32	5129	1803,2490,292,297	0.016
AAE	ERR1309410	6509	AGCC	A	0.079353	INDEL	1	ITS1	1151	5	5129	2128,2603,171,236	0.016
AAE	ERR1309410	6512	C	CGTTTGGAA	0.075229	INDEL	1	ITS1	759	9	5131	1836,2362,185,201	0.016
AAE	ERR1309410	6512	C	CTGGAA	0.076788	INDEL	1	ITS1	1422	41	5131	1836,2362,132,262	0.016
AAE	ERR1309410	6512	C	CTTTGGAA	0.080101	INDEL	1	ITS1	1615	81	5131	1836,2362,120,291	0.016
AAE	ERR1309410	6744	T	C	0.029145		NA	18S	840	5	12352	6810,5171,194,166	0.016
AAG	ERR1308974	272	GAACATACAA	G	0.378322	INDEL	2	NTS2	49314	122	7639	2607,2190,1325,1565	0.014
AAG	ERR1308974	1736	T	C	0.030664		NA	NTS1	1332	8	14186	6659,7085,226,209	0.014
AAG	ERR1308974	1830	G	GTA	0.192432	INDEL	1	NTS1	49314	0	13028	5523,5129,1297,1210	0.014
AAG	ERR1308974	2073	G	A	0.031652		NA	NTS1	3292	2	13143	6464,6256,206,210	0.014
AAG	ERR1308974	2189	T	C	0.031236		NA	NTS1	2604	18	13062	5785,6859,212,196	0.014
AAG	ERR1308974	2227	C	T	0.043891		NA	NTS1	1645	90	12531	4948,7014,301,249	0.014
AAG	ERR1308974	2277	CAAATAGT	C	0.035124	INDEL	3	NTS1	803	14	8285	3835,4269,156,135	0.014
AAG	ERR1308974	2304	T	TA	0.022719	INDEL	2	ETS2	138	87	8627	4767,3561,153,43	0.014
AAG	ERR1308974	2664	T	C	0.028421		NA	25S	4452	2	14602	7311,6872,221,194	0.014
AAG	ERR1308974	5362	G	C	0.048584		NA	25S	8605	2	13914	6810,6415,341,335	0.014
AAG	ERR1308974	7701	T	C	0.06145		NA	18S	13845	9	15004	8128,5948,507,415	0.014
AAG	ERR1308974	8900	C	T	0.065517		NA	ETS1	12520	1	12180	3692,7686,252,546	0.014
AAG	ERR1308974	8934	G	A	0.629362		NA	ETS1	49314	1	9543	800,2729,1339,4667	0.014
AAH	ERR1309088	130	C	T	0.98928		NA	NTS2	49314	4	3918	39,1,3595,281	0.026
AAH	ERR1309088	227	A	T	0.988111		NA	NTS2	49314	18	3112	21,12,2509,566	0.026
AAH	ERR1309088	272	GAACATACAA	G	0.925744	INDEL	2	NTS2	49314	3	3259	125,117,1473,1544	0.026
AAH	ERR1309088	377	A	T	0.967304		NA	NTS2	49314	3	10307	196,118,6426,3544	0.026
AAH	ERR1309088	557	C	T	0.999097		NA	NTS2	49314	2	9970	0,2,4722,5239	0.026
AAH	ERR1309088	607	G	A	0.969085		NA	NTS2	49314	4	11192	177,167,5313,5533	0.026
AAH	ERR1309088	626	A	G	0.954574		NA	NTS2	49314	1	11205	255,249,5507,5189	0.026
AAH	ERR1309088	638	C	T	0.999022		NA	NTS2	49314	0	11247	3,2,5950,5286	0.026
AAH	ERR1309088	648	A	G	0.957019		NA	NTS2	49314	1	11377	265,220,5873,5015	0.026
AAH	ERR1309088	743	T	C	0.992871		NA	NTS2	49314	0	10240	35,35,5089,5078	0.026
AAH	ERR1309088	817	C	A	0.998521		NA	NTS2	49314	5	10140	5,2,4892,5234	0.026
AAH	ERR1309088	1069	A	G	0.939042		NA	NTS2	49314	26	9121	228,293,4335,4230	0.026
AAH	ERR1309088	1117	G	C	0.050168		NA	NTS2	5416	18	10126	5375,4235,256,252	0.026
AAH	ERR1309088	1222	C	T	0.034466		NA	NTS2	2584	1	8066	4760,3026,173,105	0.026
AAH	ERR1309088	1545	A	C	0.139353		NA	NTS1	69	1	3954	1355,2047,213,338	0.026
AAH	ERR1309088	1547	A	AATATCCTCCTCCG	0.101276	INDEL	2	NTS1	100	19	3841	1459,2088,134,255	0.026
AAH	ERR1309088	1547	A	G	0.182072		NA	NTS1	792	2	3938	1307,1910,283,434	0.026
AAH	ERR1309088	1552	T	C	0.512687		NA	NTS1	20421	26	4020	909,1048,858,1204	0.026
AAH	ERR1309088	1564	T	TTC	0.299778	INDEL	2	NTS1	5980	0	4063	1336,1597,556,662	0.026
AAH	ERR1309088	1638	A	C	0.053406		NA	NTS1	75	1	8426	3756,4184,208,242	0.026
AAH	ERR1309088	1671	T	C	0.99496		NA	NTS1	49314	15	8531	30,12,4583,3905	0.026
AAH	ERR1309088	1720	T	G	0.991524		NA	NTS1	49314	16	5545	32,11,3116,2382	0.026
AAH	ERR1309088	1730	T	C	0.987621		NA	NTS1	49314	12	4847	39,16,2764,2025	0.026
AAH	ERR1309088	1830	G	GTA	0.915091	INDEL	1	NTS1	49314	14	6348	287,245,3414,2395	0.026
AAH	ERR1309088	1912	G	C	0.948628		NA	NTS1	49314	1	8020	242,168,4563,3045	0.026
AAH	ERR1309088	2073	G	A	0.040223		NA	NTS1	606	3	9696	5254,4049,213,177	0.026
AAH	ERR1309088	2227	C	T	0.956532		NA	NTS1	49314	14	8558	158,208,4002,4184	0.026
AAH	ERR1309088	2277	CAAATAGT	C	0.693805	INDEL	3	NTS1	49314	48	5908	697,1116,1335,2764	0.026
AAH	ERR1309088	2348	T	C	0.948703		NA	ETS2	49314	23	11677	326,265,5447,5631	0.026
AAH	ERR1309088	2662	G	A	0.943965		NA	25S	49314	2	10315	294,273,4937,4800	0.026
AAH	ERR1309088	6094	C	T	0.89817		NA	ITS2	49314	0	11038	627,492,5541,4373	0.026
AAH	ERR1309088	6337	G	A	0.895657		NA	ITS1	49314	1	12411	696,594,6050,5066	0.026
AAH	ERR1309088	6358	T	TA	0.088885	INDEL	1	ITS1	25954	1	12488	6893,4646,655,455	0.026
AAH	ERR1309088	6407	T	TA	0.843341	INDEL	1	ITS1	49314	9	11375	1011,894,5289,4304	0.026
AAH	ERR1309088	8509	T	C	0.451599		NA	ETS1	49314	0	11725	3285,3128,2710,2593	0.026
AAH	ERR1309088	8915	G	A	0.920928		NA	ETS1	49314	1	7841	166,445,1899,5322	0.026
AAH	ERR1309088	8934	G	A	0.914925		NA	ETS1	49314	5	6700	127,440,1249,4881	0.026
AAI	ERR1309457	557	C	T	0.999413		NA	NTS2	49314	0	3409	0,1,1534,1873	0.011
AAI	ERR1309457	638	C	T	0.99942		NA	NTS2	49314	0	3450	1,0,1813,1635	0.011
AAI	ERR1309457	648	A	G	0.999134		NA	NTS2	49314	3	3465	0,1,1850,1612	0.011
AAI	ERR1309457	817	C	A	0.999393		NA	NTS2	49314	0	3297	1,0,1706,1589	0.011
AAI	ERR1309457	1983	TG	T	0.938134	INDEL	1	NTS1	1904	11	2958	111,92,1329,1446	0.011
AAI	ERR1309457	1985	T	A	0.95672		NA	NTS1	369	1	3073	26,24,1419,1521	0.011
AAI	ERR1309457	2073	G	A	0.998845		NA	NTS1	49314	2	3464	2,0,1897,1563	0.011
AAI	ERR1309457	5776	G	A	0.054108		NA	25S	1932	0	3031	1379,1485,81,83	0.011
AAK	ERR1308664	172	A	G	0.995966		NA	NTS2	49314	7	11404	30,6,10234,1126	0.017
AAK	ERR1308664	313	A	G	0.997194		NA	NTS2	49314	14	17819	18,27,9938,7831	0.017
AAK	ERR1308664	328	C	A	0.866375		NA	NTS2	5105	11	18971	29,34,9507,6929	0.017
AAK	ERR1308664	557	C	T	0.998829		NA	NTS2	49314	8	18787	2,9,8071,10694	0.017
AAK	ERR1308664	630	T	C	0.994519		NA	NTS2	49314	6	19339	39,51,9626,9609	0.017
AAK	ERR1308664	638	C	T	0.999334		NA	NTS2	49314	3	19506	3,5,9972,9521	0.017
AAK	ERR1308664	648	A	G	0.996757		NA	NTS2	49314	12	19735	22,34,10239,9432	0.017
AAK	ERR1308664	817	C	A	0.99916		NA	NTS2	49314	3	17865	5,2,9031,8821	0.017
AAK	ERR1308664	923	G	C	0.99601		NA	NTS2	49314	11	16291	35,26,7401,8825	0.017
AAK	ERR1308664	1235	T	TA	0.917392	INDEL	3	NTS2	49314	4	13897	777,587,7428,5321	0.017
AAK	ERR1308664	1881	A	C	0.996097		NA	NTS1	49314	30	15372	38,12,8041,7272	0.017
AAK	ERR1308664	1983	TG	T	0.928743	INDEL	1	NTS1	6878	15	11634	331,627,3363,7442	0.017
AAK	ERR1308664	1985	T	A	0.956522		NA	NTS1	523	1	11868	68,153,3608,7744	0.017
AAK	ERR1308664	2227	C	T	0.997044		NA	NTS1	49314	4	6090	6,8,1846,4226	0.017
AAK	ERR1308664	2239	G	GGT	0.2747	INDEL	1	NTS1	560	50	2581	655,1636,144,565	0.017
AAK	ERR1308664	2302	C	CA	0.413212	INDEL	1	ETS2	3149	58	4511	1769,644,1239,625	0.017
AAK	ERR1308664	2304	T	TA	0.107354	INDEL	2	ETS2	969	117	5086	2530,1453,428,118	0.017
AAK	ERR1308664	3723	T	C	0.084372		NA	25S	26401	0	17980	8026,8431,736,781	0.017
AAK	ERR1308664	4482	A	G	0.997436		NA	25S	49314	3	17554	13,16,9150,8367	0.017
AAK	ERR1308664	5321	C	CA	0.927584	INDEL	1	25S	49314	28	16198	628,734,7609,7416	0.017
AAK	ERR1308664	5323	C	A	0.020063		NA	25S	577	30	16299	8021,7938,134,193	0.017
AAK	ERR1308664	5626	A	G	0.997193		NA	25S	49314	1	16742	18,18,8861,7834	0.017
AAK	ERR1308664	6509	A	AG	0.91749	INDEL	1	ITS1	49314	38	16907	695,913,7476,8036	0.017
AAK	ERR1308664	6511	C	G	0.025372		NA	ITS1	1197	44	16987	7848,8698,248,183	0.017
AAK	ERR1308664	6744	T	C	0.027968		NA	18S	2036	0	15589	7839,7296,225,211	0.017
AAL	ERR1309297	552	A	G	0.059746		NA	NTS2	15320	25	21876	9926,10632,575,732	0.004
AAL	ERR1309297	557	C	T	0.890149		NA	NTS2	49314	60	22130	1053,1371,9601,10098	0.004
AAL	ERR1309297	607	G	A	0.646334		NA	NTS2	49314	86	24362	4052,4554,8047,7699	0.004
AAL	ERR1309297	626	A	G	0.642119		NA	NTS2	49314	58	24877	4383,4514,8380,7594	0.004
AAL	ERR1309297	638	C	T	0.757367		NA	NTS2	49314	21	25112	3084,2992,10027,8992	0.004
AAL	ERR1309297	648	A	G	0.755344		NA	NTS2	49314	15	25542	3218,3018,10264,9029	0.004
AAL	ERR1309297	743	T	C	0.155281		NA	NTS2	49314	8	23918	10385,9816,1859,1855	0.004
AAL	ERR1309297	817	C	A	0.746075		NA	NTS2	49314	1	23566	3006,2969,8799,8783	0.004
AAL	ERR1309297	981	T	G	0.213947		NA	NTS2	49314	11	22585	7754,9986,2184,2648	0.004
AAL	ERR1309297	1117	G	C	0.682309		NA	NTS2	49314	0	23142	3758,3584,8087,7703	0.004
AAL	ERR1309297	1671	T	C	0.260888		NA	NTS1	49314	85	19242	6638,7577,2589,2431	0.004
AAL	ERR1309297	1720	T	G	0.60443		NA	NTS1	49314	42	15034	2854,3088,4059,5029	0.004
AAL	ERR1309297	1730	T	C	0.573967		NA	NTS1	49314	41	13959	2845,3096,3564,4449	0.004
AAL	ERR1309297	1830	G	GTA	0.622627	INDEL	1	NTS1	49314	2	16175	3178,2983,5144,4927	0.004
AAL	ERR1309297	1881	A	G	0.272929		NA	NTS1	49314	3	19822	7812,6589,2965,2445	0.004
AAL	ERR1309297	1897	T	C	0.41971		NA	NTS1	49314	21	18265	5964,4631,4160,3506	0.004
AAL	ERR1309297	1912	G	C	0.307934		NA	NTS1	49314	4	16549	6336,5102,2781,2315	0.004
AAL	ERR1309297	2073	G	A	0.141181		NA	NTS1	31309	9	18069	8234,7278,1397,1154	0.004
AAL	ERR1309297	2227	C	T	0.851848		NA	NTS1	49314	111	17644	1091,1514,7386,7645	0.004
AAL	ERR1309297	2304	T	TA	0.047077	INDEL	2	ETS2	131	103	9219	5091,3388,328,106	0.004
AAL	ERR1309297	2392	A	G	0.505805		NA	ETS2	49314	4	23343	5928,5601,5996,5811	0.004
AAL	ERR1309297	5950	A	T	0.005295		NA	ITS2	398	0	24553	6678,6516,66,64	0.004
AAL	ERR1309297	6321	A	G	0.494652		NA	ITS1	49314	0	27581	7431,6498,7289,6354	0.004
AAL	ERR1309297	6358	T	TA	0.46049	INDEL	1	ITS1	49314	9	27449	8670,6401,7393,5247	0.004
AAL	ERR1309297	6358	T	A	0.016563		NA	ITS1	1967	58	27713	15847,11398,215,244	0.004
AAL	ERR1309297	6360	C	A	0.015068		NA	ITS1	1314	0	27741	15844,11472,244,174	0.004
AAL	ERR1309297	7701	T	C	0.054031		NA	18S	19234	0	22746	11863,9637,677,552	0.004
AAL	ERR1309297	8509	T	C	0.493236		NA	ETS1	49314	3	25059	6344,6332,6252,6117	0.004
AAL	ERR1309297	8934	G	A	0.128236		NA	ETS1	36683	2	14177	2266,10084,324,1494	0.004
AAM	ERR1308737	557	C	T	0.908889		NA	NTS2	49314	63	25639	1002,1325,11312,11991	0.008
AAM	ERR1308737	607	G	A	0.85162		NA	NTS2	49314	30	28791	2007,2251,12232,12287	0.008
AAM	ERR1308737	626	A	G	0.854173		NA	NTS2	49314	13	29007	2116,2106,12829,11948	0.008
AAM	ERR1308737	638	C	T	0.913778		NA	NTS2	49314	1	29482	1311,1213,14127,12813	0.008
AAM	ERR1308737	648	A	G	0.91342		NA	NTS2	49314	0	29799	1369,1201,14482,12737	0.008
AAM	ERR1308737	743	T	C	0.165904		NA	NTS2	49314	0	27299	11699,11061,2319,2210	0.008
AAM	ERR1308737	817	C	A	0.916268		NA	NTS2	49314	0	28018	1164,1172,12845,12828	0.008
AAM	ERR1308737	981	T	G	0.236209		NA	NTS2	49314	3	25706	8662,10952,2712,3360	0.008
AAM	ERR1308737	1117	G	C	0.920914		NA	NTS2	49314	19	27995	1097,1098,13606,12175	0.008
AAM	ERR1308737	1538	T	C	0.021026		NA	NTS1	82	21	15029	7620,7088,188,128	0.008
AAM	ERR1308737	1638	A	C	0.905991		NA	NTS1	49314	112	20030	947,925,7668,10479	0.008
AAM	ERR1308737	1671	T	C	0.259104		NA	NTS1	49314	83	21420	6982,8885,2695,2855	0.008
AAM	ERR1308737	1720	T	G	0.873513		NA	NTS1	49314	80	15045	908,988,5375,7768	0.008
AAM	ERR1308737	1730	T	C	0.858114		NA	NTS1	49314	82	13539	909,1002,4697,6922	0.008
AAM	ERR1308737	1830	G	GTA	0.824074	INDEL	1	NTS1	49314	3	17297	1483,1570,7027,7227	0.008
AAM	ERR1308737	1881	A	G	0.248782		NA	NTS1	49314	14	22578	9000,7947,3073,2544	0.008
AAM	ERR1308737	1897	T	C	0.633701		NA	NTS1	49314	35	20385	4189,3270,6917,6002	0.008
AAM	ERR1308737	1912	G	C	0.29791		NA	NTS1	49314	4	17992	6805,5816,2929,2431	0.008
AAM	ERR1308737	1982	CTGTT	C	0.204647	INDEL	1	NTS1	582	1	7574	3095,2934,804,746	0.008
AAM	ERR1308737	1983	TG	T	0.699794	INDEL	1	NTS1	1131	33	7758	1156,1235,2860,2569	0.008
AAM	ERR1308737	1988	ACTGT	A	0.168861	INDEL	1	NTS1	331	1	9191	3994,3646,804,748	0.008
AAM	ERR1308737	2073	G	A	0.091817		NA	NTS1	13327	23	19223	9065,8386,980,785	0.008
AAM	ERR1308737	2117	C	A	0.618611		NA	NTS1	49314	74	19408	4189,3203,7286,4720	0.008
AAM	ERR1308737	2227	C	T	0.907954		NA	NTS1	49314	49	19023	815,920,9073,8205	0.008
AAM	ERR1308737	2288	T	A	0.209156		NA	ETS2	73	104	4915	2048,1803,673,368	0.008
AAM	ERR1308737	2290	G	A	0.424811		NA	ETS2	6049	36	4635	1413,1200,1172,797	0.008
AAM	ERR1308737	2302	C	CCA	0.4432	INDEL	1	ETS2	3585	37	9287	2936,1886,2665,1451	0.008
AAM	ERR1308737	2304	T	TA	0.056026	INDEL	2	ETS2	200	115	10031	5465,3602,420,142	0.008
AAM	ERR1308737	2304	T	A	0.790742		NA	ETS2	35794	72	10045	1189,881,5083,2860	0.008
AAM	ERR1308737	2392	A	G	0.65224		NA	ETS2	49314	16	26987	4924,4457,8986,8616	0.008
AAM	ERR1308737	2603	C	G	0.008473		NA	25S	818	8	25376	13534,11615,105,110	0.008
AAM	ERR1308737	5636	C	A	0.035173		NA	25S	13200	11	25986	13052,12010,504,410	0.008
AAM	ERR1308737	6321	A	G	0.65396		NA	ITS1	49314	1	31086	5795,4950,11016,9313	0.008
AAM	ERR1308737	6358	T	TA	0.608017	INDEL	1	ITS1	49314	11	31458	7282,5386,11192,7935	0.008
AAM	ERR1308737	6360	C	A	0.019188		NA	ITS1	1919	1	31686	18106,12960,359,249	0.008
AAM	ERR1308737	7701	T	C	0.169623		NA	18S	49314	1	26665	12478,9636,2564,1959	0.008
AAM	ERR1308737	8509	T	C	0.738607		NA	ETS1	49314	11	29010	3838,3711,11161,10277	0.008
AAM	ERR1308737	8934	G	A	0.17394		NA	ETS1	49314	0	16339	2813,10676,598,2244	0.008
AAN	ERR1308608	272	GAACATACAA	G	0.619716	INDEL	2	NTS2	49314	107	6269	1308,1148,1733,2152	0.007
AAN	ERR1308608	557	C	T	0.864383		NA	NTS2	49314	21	15212	898,1156,6172,6977	0.007
AAN	ERR1308608	607	G	A	0.810592		NA	NTS2	49314	3	16805	1529,1647,6462,7160	0.007
AAN	ERR1308608	638	C	T	0.874396		NA	NTS2	49314	0	17181	1122,1030,7806,7217	0.007
AAN	ERR1308608	743	T	C	0.726674		NA	NTS2	49314	4	15648	2159,2111,5851,5520	0.007
AAN	ERR1308608	817	C	A	0.870135		NA	NTS2	49314	4	16240	1062,1041,6993,7140	0.007
AAN	ERR1308608	1117	G	C	0.826063		NA	NTS2	49314	6	16414	1539,1302,7177,6382	0.007
AAN	ERR1308608	1638	A	C	0.777855		NA	NTS1	49314	8	12942	1317,1544,4476,5591	0.007
AAN	ERR1308608	1683	A	T	0.780344		NA	NTS1	49314	0	14459	1609,1560,5758,5525	0.007
AAN	ERR1308608	1720	T	G	0.721168		NA	NTS1	49314	21	10483	1418,1502,3893,3667	0.007
AAN	ERR1308608	1730	T	C	0.696881		NA	NTS1	49314	28	9620	1399,1515,3456,3250	0.007
AAN	ERR1308608	1830	G	GTA	0.696772	INDEL	1	NTS1	49314	17	11183	1740,1670,4169,3623	0.007
AAN	ERR1308608	2073	G	A	0.008715		NA	NTS1	83	1	12622	5977,6531,55,55	0.007
AAN	ERR1308608	2117	C	A	0.782841		NA	NTS1	49314	11	11411	1230,1241,4629,4304	0.007
AAN	ERR1308608	2208	T	C	0.724763		NA	NTS1	49314	15	14017	1654,2183,4174,5996	0.007
AAN	ERR1308608	2227	C	T	0.992393		NA	NTS1	49314	6	12620	30,59,5015,7510	0.007
AAN	ERR1308608	2290	G	A	0.573372		NA	ETS2	1527	18	2058	453,399,693,487	0.007
AAN	ERR1308608	2302	C	CCA	0.509111	INDEL	1	ETS2	2071	14	4610	1226,832,1472,875	0.007
AAN	ERR1308608	2304	T	TA	0.05743	INDEL	2	ETS2	82	28	5067	2687,1878,199,92	0.007
AAN	ERR1308608	2304	T	A	0.89698		NA	ETS2	21812	13	5067	291,221,2795,1750	0.007
AAN	ERR1308608	2392	A	G	0.776311		NA	ETS2	49314	0	14699	1781,1505,6159,5252	0.007
AAN	ERR1308608	3338	C	A	0.007914		NA	25S	791	5	14657	6248,8289,44,72	0.007
AAN	ERR1308608	6023	C	T	0.022737		NA	ITS2	3949	6	16097	8152,7575,177,189	0.007
AAN	ERR1308608	6358	T	TA	0.696692	INDEL	1	ITS1	49314	5	17807	3191,2388,7206,5200	0.007
AAN	ERR1308608	6360	C	A	0.022391		NA	ITS1	1421	20	17954	10227,7319,208,194	0.007
AAN	ERR1308608	8558	T	C	0.157344		NA	ETS1	49314	3	17484	8075,6654,1528,1223	0.007
AAP	ERR1309494	227	A	T	0.769148		NA	NTS2	47519	132	3734	558,295,2252,620	0.009
AAP	ERR1309494	272	GAACATACAA	G	0.707252	INDEL	2	NTS2	49314	65	4468	714,634,1410,1750	0.009
AAP	ERR1309494	557	C	T	0.905728		NA	NTS2	49314	9	11976	476,650,4852,5995	0.009
AAP	ERR1309494	607	G	A	0.841909		NA	NTS2	49314	1	13119	977,1092,5156,5889	0.009
AAP	ERR1309494	626	A	G	0.009091		NA	NTS2	771	7	13200	6540,6539,52,68	0.009
AAP	ERR1309494	638	C	T	0.909758		NA	NTS2	49314	12	13353	588,612,6312,5836	0.009
AAP	ERR1309494	648	A	G	0.010033		NA	NTS2	985	9	13356	7013,6204,62,72	0.009
AAP	ERR1309494	743	T	C	0.836623		NA	NTS2	49314	0	12107	1008,968,5179,4950	0.009
AAP	ERR1309494	817	C	A	0.912837		NA	NTS2	49314	2	12402	545,527,5655,5670	0.009
AAP	ERR1309494	1117	G	C	0.893807		NA	NTS2	49314	1	12628	678,652,5820,5467	0.009
AAP	ERR1309494	1638	A	C	0.842694		NA	NTS1	49314	28	9739	742,786,3619,4588	0.009
AAP	ERR1309494	1683	A	T	0.835412		NA	NTS1	49314	1	10906	928,862,4666,4445	0.009
AAP	ERR1309494	1720	T	G	0.790749		NA	NTS1	49314	7	7761	798,821,3138,2999	0.009
AAP	ERR1309494	1730	T	C	0.76884		NA	NTS1	49314	4	7086	813,819,2782,2668	0.009
AAP	ERR1309494	1830	G	GTA	0.756833	INDEL	1	NTS1	49314	39	8451	1012,1058,3439,2957	0.009
AAP	ERR1309494	2073	G	A	0.010865		NA	NTS1	132	4	9664	4643,4909,46,59	0.009
AAP	ERR1309494	2117	C	A	0.854244		NA	NTS1	49314	34	8672	578,677,3814,3594	0.009
AAP	ERR1309494	2208	T	C	0.845985		NA	NTS1	49314	39	10960	766,903,3785,5502	0.009
AAP	ERR1309494	2227	C	T	0.988681		NA	NTS1	49314	0	9895	40,59,3885,5901	0.009
AAP	ERR1309494	2290	G	A	0.673616		NA	ETS2	2677	4	1391	259,183,575,362	0.009
AAP	ERR1309494	2302	C	CCA	0.558952	INDEL	1	ETS2	1712	4	3435	822,512,1213,707	0.009
AAP	ERR1309494	2304	T	TA	0.063718	INDEL	2	ETS2	67	16	3798	2041,1351,164,78	0.009
AAP	ERR1309494	2304	T	A	0.965254		NA	ETS2	18101	16	3799	86,33,2270,1397	0.009
AAP	ERR1309494	2392	A	G	0.845216		NA	ETS2	49314	3	11487	997,779,5365,4344	0.009
AAP	ERR1309494	6023	C	T	0.04816		NA	ITS2	8762	0	12230	5903,5735,298,292	0.009
AAP	ERR1309494	6358	T	TA	0.772458	INDEL	1	ITS1	49314	24	13681	1793,1447,6154,4414	0.009
AAP	ERR1309494	6360	C	A	0.022357		NA	ITS1	812	5	13821	7798,5708,188,121	0.009
AAP	ERR1309494	8558	T	C	0.100089		NA	ETS1	26139	0	13408	6498,5561,725,617	0.009
AAQ	ERR1309237	110	T	G	0.187243		NA	NTS2	16325	3	8983	6951,344,1596,86	0.009
AAQ	ERR1309237	130	C	T	0.63801		NA	NTS2	49314	12	9387	3190,206,5564,425	0.009
AAQ	ERR1309237	227	A	T	0.698689		NA	NTS2	49314	110	9608	2395,482,5178,1535	0.009
AAQ	ERR1309237	243	G	GCGGAAGCGGAAAATA	0.216365	INDEL	1	NTS2	7339	0	9655	5211,2082,1491,598	0.009
AAQ	ERR1309237	557	C	T	0.999038		NA	NTS2	49314	0	19757	4,4,9297,10441	0.009
AAQ	ERR1309237	607	G	A	0.572956		NA	NTS2	49314	13	21417	4396,4734,6082,6189	0.009
AAQ	ERR1309237	626	A	G	0.15585		NA	NTS2	49314	3	21495	9308,8830,1744,1606	0.009
AAQ	ERR1309237	638	C	T	0.999028		NA	NTS2	49314	2	21613	3,1,11446,10146	0.009
AAQ	ERR1309237	648	A	G	0.152306		NA	NTS2	49314	6	21831	9956,8542,1753,1572	0.009
AAQ	ERR1309237	743	T	C	0.568675		NA	NTS2	49314	18	20182	4559,4143,5809,5668	0.009
AAQ	ERR1309237	817	C	A	0.999464		NA	NTS2	49314	1	20520	4,3,10237,10272	0.009
AAQ	ERR1309237	1638	A	C	0.846298		NA	NTS1	49314	0	16005	1156,1291,6372,7173	0.009
AAQ	ERR1309237	1671	T	C	0.558983		NA	NTS1	49314	0	17149	3800,3757,4814,4772	0.009
AAQ	ERR1309237	1683	A	T	0.427415		NA	NTS1	49314	0	17545	5107,4928,3824,3675	0.009
AAQ	ERR1309237	1720	T	G	0.984161		NA	NTS1	49314	0	11996	93,95,5846,5960	0.009
AAQ	ERR1309237	1730	T	C	0.980111		NA	NTS1	49314	1	10458	99,105,5096,5154	0.009
AAQ	ERR1309237	1816	T	C	0.403459		NA	NTS1	49314	46	10120	2882,3150,2127,1956	0.009
AAQ	ERR1309237	1830	G	GTA	0.922922	INDEL	1	NTS1	49314	4	12935	503,472,6342,5596	0.009
AAQ	ERR1309237	1897	T	C	0.416837		NA	NTS1	49314	17	18115	6149,4401,4540,3019	0.009
AAQ	ERR1309237	1912	G	C	0.571323		NA	NTS1	49314	4	17624	4466,3078,5889,4180	0.009
AAQ	ERR1309237	1983	TG	T	0.569184	INDEL	1	NTS1	455	9	15018	3719,2856,4943,3605	0.009
AAQ	ERR1309237	1985	T	A	0.965246		NA	NTS1	6988	3	15538	48,30,8619,6379	0.009
AAQ	ERR1309237	2073	G	A	0.585309		NA	NTS1	49314	18	18896	4657,3167,6778,4282	0.009
AAQ	ERR1309237	2117	C	A	0.422469		NA	NTS1	49314	20	18612	6732,4010,4779,3084	0.009
AAQ	ERR1309237	2227	C	T	0.849732		NA	NTS1	49314	3	19798	1315,1638,7353,9474	0.009
AAQ	ERR1309237	2304	T	A	0.031402		NA	ETS2	361	42	20126	10014,9462,377,255	0.009
AAQ	ERR1309237	4021	G	A	0.015046		NA	25S	3052	6	20737	10672,9749,152,160	0.009
AAQ	ERR1309237	4730	C	T	0.016897		NA	25S	2795	1	17755	8569,8878,151,149	0.009
AAQ	ERR1309237	6923	T	C	0.428892		NA	18S	49314	16	18718	5496,5185,3997,4031	0.009
AAQ	ERR1309237	8509	T	C	0.422259		NA	ETS1	49314	3	21160	6269,5937,4641,4300	0.009
AAQ	ERR1309237	9019	A	G	0.5551		NA	ETS1	49314	1	9991	221,4221,267,5279	0.009
AAR	ERR1308657	227	A	T	0.134218		NA	NTS2	10107	50	10781	7281,2040,1053,394	0.008
AAR	ERR1308657	431	T	C	0.890023		NA	NTS2	49314	3	25669	1745,1066,14353,8494	0.008
AAR	ERR1308657	557	C	T	0.998959		NA	NTS2	49314	3	29782	4,9,13583,16168	0.008
AAR	ERR1308657	638	C	T	0.999255		NA	NTS2	49314	3	32215	2,4,16587,15604	0.008
AAR	ERR1308657	743	T	C	0.253955		NA	NTS2	49314	7	30151	11726,10757,3923,3734	0.008
AAR	ERR1308657	817	C	A	0.999548		NA	NTS2	49314	2	30965	6,3,15704,15248	0.008
AAR	ERR1308657	1117	G	C	0.199764		NA	NTS2	49314	4	31417	13140,11969,3244,3032	0.008
AAR	ERR1308657	1222	C	T	0.196846		NA	NTS2	49314	0	26508	12023,9251,2953,2270	0.008
AAR	ERR1308657	1638	A	C	0.998269		NA	NTS1	49314	14	24260	18,9,11165,13053	0.008
AAR	ERR1308657	1671	T	C	0.200285		NA	NTS1	48297	8	25928	10229,10501,2623,2570	0.008
AAR	ERR1308657	1683	A	T	0.798023		NA	NTS1	49314	8	26399	2723,2593,10548,10519	0.008
AAR	ERR1308657	1720	T	G	0.998372		NA	NTS1	49314	0	17810	10,9,8810,8973	0.008
AAR	ERR1308657	1730	T	C	0.996827		NA	NTS1	49314	2	15760	17,21,7789,7923	0.008
AAR	ERR1308657	1830	G	GTA	0.922221	INDEL	1	NTS1	49314	17	19671	748,759,9588,8553	0.008
AAR	ERR1308657	1912	G	C	0.801686		NA	NTS1	49314	4	26095	2993,2157,12309,8611	0.008
AAR	ERR1308657	1983	TG	T	0.943294	INDEL	1	NTS1	15752	0	22643	869,646,12276,9083	0.008
AAR	ERR1308657	1985	T	A	0.962156		NA	NTS1	5909	13	23491	79,80,13069,9533	0.008
AAR	ERR1308657	2073	G	A	0.998682		NA	NTS1	49314	9	28831	8,12,17088,11705	0.008
AAR	ERR1308657	2152	A	G	0.194433		NA	NTS1	49314	1	31219	13363,11782,3246,2824	0.008
AAR	ERR1308657	2227	C	T	0.727096		NA	NTS1	49314	44	28827	3558,4278,8951,12019	0.008
AAR	ERR1308657	6597	C	A	0.032254		NA	ITS1	70	26	29268	11602,16681,351,619	0.008
AAR	ERR1308657	9019	A	G	0.99066		NA	ETS1	49314	2	14347	8,116,774,13439	0.008
AAS	ERR1309268	217	GT	G	0.075361	INDEL	2	NTS2	8341	1	8174	5583,2003,449,167	0.017
AAS	ERR1309268	227	A	T	0.095384		NA	NTS2	9549	59	8471	5358,2295,631,177	0.017
AAS	ERR1309268	272	GAACATACAA	G	0.045845	INDEL	2	NTS2	4925	23	9205	5041,3918,208,214	0.017
AAS	ERR1309268	285	A	T	0.112327		NA	NTS2	11252	1	10051	4981,3935,622,507	0.017
AAS	ERR1309268	307	A	G	0.106381		NA	NTS2	19508	2	11346	5662,4472,663,544	0.017
AAS	ERR1309268	557	C	T	0.999178		NA	NTS2	49314	7	13387	4,1,5807,7569	0.017
AAS	ERR1309268	638	C	T	0.998988		NA	NTS2	49314	12	13836	0,4,7000,6822	0.017
AAS	ERR1309268	648	A	G	0.997486		NA	NTS2	49314	1	13923	16,17,7243,6645	0.017
AAS	ERR1309268	817	C	A	0.999142		NA	NTS2	49314	11	12825	7,1,6513,6301	0.017
AAS	ERR1309268	924	C	T	0.043312		NA	NTS2	8038	1	11798	5261,6025,243,268	0.017
AAS	ERR1309268	1132	T	C	0.260053		NA	NTS2	49314	1	13255	5353,4449,1873,1574	0.017
AAS	ERR1309268	1671	T	C	0.253129		NA	NTS1	49314	4	12144	4773,4297,1647,1427	0.017
AAS	ERR1309268	1720	T	G	0.25142		NA	NTS1	8033	5	12501	4635,4722,1524,1619	0.017
AAS	ERR1309268	1830	G	GTA	0.18561	INDEL	1	NTS1	4882	8	11244	4654,4610,1087,1000	0.017
AAS	ERR1309268	1983	TG	T	0.94926	INDEL	1	NTS1	7037	2	11214	339,334,5234,5411	0.017
AAS	ERR1309268	1985	T	A	0.967282		NA	NTS1	2771	1	11645	29,33,5592,5672	0.017
AAS	ERR1309268	2073	G	A	0.760686		NA	NTS1	49314	10	13405	1749,1449,5747,4450	0.017
AAS	ERR1309268	2189	T	C	0.233044		NA	NTS1	48580	48	13019	4708,5270,1568,1466	0.017
AAS	ERR1309268	2227	C	T	0.263647		NA	NTS1	41216	77	12384	3938,5170,1599,1667	0.017
AAS	ERR1309268	2277	CAAATAGT	C	0.06189	INDEL	3	NTS1	2105	30	13314	6009,6622,442,382	0.017
AAS	ERR1309268	2620	T	C	0.028042		NA	25S	3932	1	12624	6318,5946,180,175	0.017
AAS	ERR1309268	5870	C	T	0.111077		NA	25S	29159	7	12955	5583,5928,724,715	0.017
AAS	ERR1309268	6285	T	C	0.215925		NA	ITS1	49314	2	14857	5819,5823,1585,1623	0.017
AAS	ERR1309268	6331	T	C	0.24601		NA	ITS1	49314	19	15288	6469,5054,2023,1738	0.017
AAS	ERR1309268	6337	G	A	0.272266		NA	ITS1	49314	18	15360	6329,4838,2278,1904	0.017
AAS	ERR1309268	6518	A	C	0.696707		NA	ITS1	49314	4	12783	1856,2011,4201,4705	0.017
AAS	ERR1309268	8934	G	A	0.240529		NA	ETS1	44940	0	7787	1224,4686,387,1486	0.017
AAT	ERR1308747	557	C	T	0.998635		NA	NTS2	49314	0	23448	6,9,9972,13444	0.01
AAT	ERR1308747	638	C	T	0.999097		NA	NTS2	49314	4	24350	8,4,12374,11954	0.01
AAT	ERR1308747	648	A	G	0.574083		NA	NTS2	49314	0	24486	5426,4997,7314,6743	0.01
AAT	ERR1308747	817	C	A	0.998981		NA	NTS2	49314	4	22570	8,4,11337,11214	0.01
AAT	ERR1308747	1983	TG	T	0.946716	INDEL	1	NTS1	12991	0	20419	643,689,9395,9936	0.01
AAT	ERR1308747	1985	T	A	0.963047		NA	NTS1	4164	10	21216	81,108,10024,10408	0.01
AAT	ERR1308747	2073	G	A	0.998081		NA	NTS1	49314	0	25015	19,15,13779,11188	0.01
AAT	ERR1308747	2227	C	T	0.394895		NA	NTS1	49314	6	23819	6008,8388,3855,5553	0.01
AAT	ERR1308747	5870	C	T	0.064034		NA	25S	25739	0	23097	10869,10739,745,734	0.01
AAT	ERR1308747	6518	A	C	0.66608		NA	ITS1	49314	3	21607	3476,3720,6874,7521	0.01
AAT	ERR1308747	7292	C	A	0.023182		NA	18S	5456	0	21568	11031,10028,261,239	0.01
AAT	ERR1308747	7558	G	A	0.418763		NA	18S	49314	26	23770	7057,6524,5446,4644	0.01
AAV	ERR1309414	557	C	T	0.999285		NA	NTS2	49314	4	44756	6,4,18761,25963	0.005
AAV	ERR1309414	638	C	T	0.999402		NA	NTS2	49314	1	46856	3,4,23491,23337	0.005
AAV	ERR1309414	648	A	G	0.021433		NA	NTS2	12442	18	46937	23600,22322,556,450	0.005
AAV	ERR1309414	817	C	A	0.999024		NA	NTS2	49314	54	42002	19,0,21132,20835	0.005
AAV	ERR1309414	1983	TG	T	0.930888	INDEL	1	NTS1	23734	2	39443	1623,1644,18428,18289	0.005
AAV	ERR1309414	1985	T	A	0.950513		NA	NTS1	2324	35	40900	370,466,19667,19209	0.005
AAV	ERR1309414	2073	G	A	0.999021		NA	NTS1	49314	4	45986	11,5,25469,20472	0.005
AAV	ERR1309414	2227	C	T	0.987967		NA	NTS1	49314	49	44378	242,246,17386,26469	0.005
AAV	ERR1309414	6518	A	C	0.008832		NA	ITS1	2418	9	41442	19614,21447,190,176	0.005
AAV	ERR1309414	7558	G	A	0.066153		NA	18S	42931	9	45410	21992,20326,1631,1422	0.005
ABA	ERR1308820	557	C	T	0.999192		NA	NTS2	49314	0	19796	4,5,8571,11209	0.012
ABA	ERR1308820	638	C	T	0.999039		NA	NTS2	49314	0	20803	2,2,10540,10243	0.012
ABA	ERR1308820	648	A	G	0.792023		NA	NTS2	49314	2	21060	2261,2113,8703,7977	0.012
ABA	ERR1308820	817	C	A	0.999533		NA	NTS2	49314	6	19265	5,1,9737,9520	0.012
ABA	ERR1308820	1983	TG	T	0.949214	INDEL	1	NTS1	11029	9	17249	564,504,8225,8148	0.012
ABA	ERR1308820	1985	T	A	0.966136		NA	NTS1	4139	2	17895	55,48,8765,8524	0.012
ABA	ERR1308820	2073	G	A	0.998883		NA	NTS1	49314	10	20592	2,7,11353,9216	0.012
ABA	ERR1308820	2227	C	T	0.088474		NA	NTS1	6526	1	19712	7712,10239,741,1003	0.012
ABA	ERR1308820	5633	T	C	0.031634		NA	25S	7702	0	18145	9184,8377,301,273	0.012
ABA	ERR1308820	6337	G	A	0.031282		NA	ITS1	9837	0	22153	11948,9507,389,304	0.012
ABA	ERR1308820	6518	A	C	0.965844		NA	ITS1	49314	0	18679	294,328,8623,9420	0.012
ABB	ERR1308725	217	GT	G	0.953065	INDEL	2	NTS2	49314	3	14275	508,233,9514,4091	0.011
ABB	ERR1308725	224	A	G	0.822327		NA	NTS2	49314	5	14825	1814,812,8283,3909	0.011
ABB	ERR1308725	557	C	T	0.999029		NA	NTS2	49314	3	20592	2,6,8867,11705	0.011
ABB	ERR1308725	626	A	G	0.909772		NA	NTS2	49314	5	21490	960,972,9454,10097	0.011
ABB	ERR1308725	638	C	T	0.998982		NA	NTS2	49314	10	21603	3,9,10818,10763	0.011
ABB	ERR1308725	648	A	G	0.174472		NA	NTS2	49314	12	21717	9038,8884,1976,1813	0.011
ABB	ERR1308725	753	A	G	0.218335		NA	NTS2	49314	5	19406	7703,7458,2191,2046	0.011
ABB	ERR1308725	817	C	A	0.999079		NA	NTS2	49314	8	19550	9,3,9802,9730	0.011
ABB	ERR1308725	1468	T	C	0.109119		NA	NTS1	30461	3	16899	6946,8103,869,975	0.011
ABB	ERR1308725	1671	T	C	0.997306		NA	NTS1	49314	7	16331	26,16,8238,8049	0.011
ABB	ERR1308725	1703	A	G	0.78473		NA	NTS1	49314	24	14080	1546,1478,5316,5733	0.011
ABB	ERR1308725	1720	T	G	0.996572		NA	NTS1	49314	15	14585	26,15,6697,7839	0.011
ABB	ERR1308725	1830	G	GTA	0.854354	INDEL	1	NTS1	49314	129	13677	888,1239,5902,5783	0.011
ABB	ERR1308725	1912	G	C	0.924161		NA	NTS1	49314	7	15401	617,541,7880,6353	0.011
ABB	ERR1308725	2189	T	C	0.074825		NA	NTS1	6245	5	17748	8140,8274,639,689	0.011
ABB	ERR1308725	2227	C	T	0.997637		NA	NTS1	49314	14	12275	4,15,5677,6569	0.011
ABB	ERR1308725	2277	CAAATAGT	C	0.7277	INDEL	3	NTS1	49314	107	6816	1233,698,2725,2235	0.011
ABB	ERR1308725	2331	A	G	0.786643		NA	ETS2	49314	14	17145	1875,1774,7192,6295	0.011
ABB	ERR1308725	2348	T	C	0.805624		NA	ETS2	49314	0	19488	2034,1749,8473,7227	0.011
ABB	ERR1308725	5053	A	G	0.011235		NA	25S	424	3	18513	9105,9128,98,110	0.011
ABB	ERR1308725	5990	G	GTA	0.75826	INDEL	1	ITS2	49314	11	20580	2624,2543,7699,7906	0.011
ABB	ERR1308725	5993	C	T	0.019088		NA	ITS2	450	33	20851	10293,10157,165,233	0.011
ABB	ERR1308725	6337	G	A	0.997644		NA	ITS1	49314	5	22070	29,17,12048,9970	0.011
ABB	ERR1308725	6728	A	G	0.804097		NA	18S	49314	11	18795	2023,1648,8582,6531	0.011
ABB	ERR1308725	8728	T	C	0.816076		NA	ETS1	49314	2	19595	1628,1968,7168,8823	0.011
ABB	ERR1308725	8934	G	A	0.997829		NA	ETS1	49314	25	12898	0,23,3223,9647	0.011
ABC	ERR1309192	130	C	T	0.997821		NA	NTS2	49314	4	6885	13,0,6045,826	0.014
ABC	ERR1309192	227	A	T	0.994781		NA	NTS2	49314	20	6515	9,9,5055,1426	0.014
ABC	ERR1309192	2227	C	T	0.998002		NA	NTS1	49314	0	12511	6,11,4756,7731	0.014
ABC	ERR1309192	2277	CAAATAGT	C	0.163516	INDEL	3	NTS1	6305	42	5290	2051,2452,459,406	0.014
ABC	ERR1309192	2302	C	CCA	0.449572	INDEL	1	ETS2	1801	24	5374	1668,1065,1569,847	0.014
ABC	ERR1309192	2304	T	TA	0.05274	INDEL	2	ETS2	189	66	5802	3230,2058,231,75	0.014
ABC	ERR1309192	2304	T	A	0.770012		NA	ETS2	18095	89	5809	738,580,2920,1553	0.014
ABC	ERR1309192	8934	G	A	0.997793		NA	ETS1	49314	2	10422	4,10,2398,8001	0.014
ABD	ERR1309216	227	A	T	0.744806		NA	NTS2	49314	101	7461	1262,626,4151,1406	0.006
ABD	ERR1309216	557	C	T	0.197918		NA	NTS2	49314	37	15850	5964,6742,1355,1782	0.006
ABD	ERR1309216	638	C	T	0.178519		NA	NTS2	49314	2	17606	7398,7054,1592,1551	0.006
ABD	ERR1309216	648	A	G	0.17758		NA	NTS2	49314	0	17823	7642,7007,1646,1519	0.006
ABD	ERR1309216	817	C	A	0.175848		NA	NTS2	49314	1	16355	6747,6726,1428,1448	0.006
ABD	ERR1309216	2073	G	A	0.483064		NA	NTS1	49314	31	16917	5127,3605,4588,3584	0.006
ABD	ERR1309216	2227	C	T	0.745008		NA	NTS1	49314	23	16475	1875,2305,5196,7080	0.006
ABD	ERR1309216	5633	T	C	0.02744		NA	25S	5344	7	14978	7466,7092,197,214	0.006
ABD	ERR1309216	5870	C	T	0.02893		NA	25S	6404	22	15693	7515,7715,254,200	0.006
ABD	ERR1309216	6518	A	C	0.323572		NA	ITS1	49314	6	15366	4939,5443,2316,2657	0.006
ABD	ERR1309216	8934	G	A	0.841573		NA	ETS1	49314	3	10093	437,1157,2251,6243	0.006
ABE	ERR1309094	557	C	T	0.999152		NA	NTS2	49314	3	53040	4,10,22326,30669	0.004
ABE	ERR1309094	638	C	T	0.99916		NA	NTS2	49314	0	54786	8,8,27911,26829	0.004
ABE	ERR1309094	648	A	G	0.998897		NA	NTS2	49314	7	55318	19,10,29066,26191	0.004
ABE	ERR1309094	817	C	A	0.999301		NA	NTS2	49314	41	51527	18,1,25993,25501	0.004
ABE	ERR1309094	1983	TG	T	0.944694	INDEL	1	NTS1	29769	20	45727	1571,1460,21333,21865	0.004
ABE	ERR1309094	1985	T	A	0.963252		NA	NTS1	9526	0	47486	175,173,22840,22901	0.004
ABE	ERR1309094	2073	G	A	0.998825		NA	NTS1	49314	4	53609	14,16,29901,23645	0.004
ABE	ERR1309094	2718	A	G	0.007599		NA	25S	2376	6	46061	22875,22813,187,163	0.004
ABE	ERR1309094	3136	C	T	0.014812		NA	25S	6373	0	48880	22560,25580,337,387	0.004
ABE	ERR1309094	3668	T	C	0.014522		NA	25S	7196	4	48752	22897,25132,351,357	0.004
ABE	ERR1309094	4542	C	T	0.027942		NA	25S	16727	0	46454	21061,24074,602,696	0.004
ABE	ERR1309094	5575	G	A	0.038925		NA	25S	29935	0	52460	28778,21615,1165,877	0.004
ABE	ERR1309094	6822	C	T	0.053144		NA	18S	36810	2	46007	19035,24515,1081,1364	0.004
ABE	ERR1309094	8522	T	C	0.155399		NA	ETS1	49314	1	55470	24636,22199,4520,4100	0.004
ABF	ERR1308756	217	GT	G	0.95265	INDEL	2	NTS2	49314	8	12566	476,195,8795,3176	0.011
ABF	ERR1308756	285	A	T	0.994311		NA	NTS2	49314	20	15996	34,53,8514,7391	0.011
ABF	ERR1308756	307	A	G	0.012046		NA	NTS2	238	0	17599	9404,7975,114,98	0.011
ABF	ERR1308756	557	C	T	0.015551		NA	NTS2	3278	59	19549	8361,10880,175,129	0.011
ABF	ERR1308756	638	C	T	0.017748		NA	NTS2	3785	63	20397	10029,9997,230,132	0.011
ABF	ERR1308756	648	A	G	0.016019		NA	NTS2	3429	43	20663	10429,9896,207,124	0.011
ABF	ERR1308756	817	C	A	0.02303		NA	NTS2	5085	2	18932	9383,9104,215,221	0.011
ABF	ERR1308756	1132	T	C	0.018741		NA	NTS2	337	20	16595	7794,8481,126,185	0.011
ABF	ERR1308756	1233	G	A	0.10983		NA	NTS2	18361	0	11445	4922,5263,607,650	0.011
ABF	ERR1308756	1671	T	C	0.124044		NA	NTS1	34253	3	15567	7502,6130,1043,888	0.011
ABF	ERR1308756	1720	T	G	0.128574		NA	NTS1	28472	1	15423	6543,6894,955,1028	0.011
ABF	ERR1308756	1830	G	GTA	0.299237	INDEL	1	NTS1	49314	28	14293	5033,5138,2241,2036	0.011
ABF	ERR1308756	2189	T	C	0.014549		NA	NTS1	346	62	11135	3263,7706,79,83	0.011
ABF	ERR1308756	2227	C	T	0.996584		NA	NTS1	49314	29	9368	15,10,2636,6701	0.011
ABF	ERR1308756	2288	T	A	0.486974		NA	ETS2	200	88	1497	437,277,565,179	0.011
ABF	ERR1308756	2302	C	CCA	0.547038	INDEL	1	ETS2	2292	6	3731	1142,380,1568,473	0.011
ABF	ERR1308756	2304	T	TA	0.072021	INDEL	2	ETS2	449	30	4096	2650,932,244,51	0.011
ABF	ERR1308756	2304	T	A	0.943373		NA	ETS2	18139	21	4097	147,69,2951,914	0.011
ABF	ERR1308756	2371	T	C	0.046938		NA	ETS2	4945	1	10972	7469,2986,373,142	0.011
ABF	ERR1308756	6285	T	C	0.265374		NA	ITS1	49314	49	18050	5783,7474,2266,2524	0.011
ABF	ERR1308756	6331	T	C	0.268042		NA	ITS1	49314	8	18180	7120,6177,2550,2324	0.011
ABF	ERR1308756	6337	G	A	0.99676		NA	ITS1	49314	0	18211	31,25,9839,8313	0.011
ABF	ERR1308756	7063	T	C	0.963808		NA	18S	49314	0	16744	260,312,7291,8847	0.011
ABF	ERR1308756	8542	T	C	0.021179		NA	ETS1	4232	5	20539	10713,9381,243,192	0.011
ABF	ERR1308756	8558	T	C	0.874108		NA	ETS1	49314	0	20184	1351,1171,9501,8142	0.011
ABF	ERR1308756	8934	G	A	0.996263		NA	ETS1	49314	13	10971	3,34,2453,8477	0.011
ABG	ERR1308928	33	G	A	0.229922		NA	NTS2	10911	5	3088	2363,15,703,7	0.011
ABG	ERR1308928	227	A	T	0.164571		NA	NTS2	19611	83	9145	5675,1956,1224,281	0.011
ABG	ERR1308928	557	C	T	0.999008		NA	NTS2	49314	0	16126	2,3,7329,8781	0.011
ABG	ERR1308928	638	C	T	0.999079		NA	NTS2	49314	0	17374	3,2,8968,8390	0.011
ABG	ERR1308928	648	A	G	0.9889		NA	NTS2	49314	4	17657	104,82,9172,8289	0.011
ABG	ERR1308928	664	AT	A	0.202207	INDEL	1	NTS2	49314	10	17398	7452,6660,1801,1717	0.011
ABG	ERR1308928	665	T	A	0.013375		NA	NTS2	400	50	17570	7242,6445,90,145	0.011
ABG	ERR1308928	744	C	T	0.222684		NA	NTS2	49314	0	16346	6449,6250,1840,1800	0.011
ABG	ERR1308928	817	C	A	0.9992		NA	NTS2	49314	4	16246	7,3,8366,7867	0.011
ABG	ERR1308928	1032	C	T	0.219029		NA	NTS2	49314	1	15482	5512,6563,1561,1830	0.011
ABG	ERR1308928	1132	T	C	0.337968		NA	NTS2	49314	4	16543	5724,5224,2879,2712	0.011
ABG	ERR1308928	1671	T	C	0.546453		NA	NTS1	49314	0	16199	3874,3466,4688,4164	0.011
ABG	ERR1308928	1720	T	G	0.323741		NA	NTS1	27443	0	16436	5523,5587,2656,2665	0.011
ABG	ERR1308928	1830	G	GTA	0.234479	INDEL	1	NTS1	19771	28	14722	5940,5472,1904,1548	0.011
ABG	ERR1308928	1912	G	C	0.221597		NA	NTS1	17831	10	16521	6948,5901,2038,1623	0.011
ABG	ERR1308928	1983	TG	T	0.947216	INDEL	1	NTS1	8657	0	14834	445,476,6731,7320	0.011
ABG	ERR1308928	1985	T	A	0.964527		NA	NTS1	2651	5	15364	50,66,7179,7640	0.011
ABG	ERR1308928	2073	G	A	0.484787		NA	NTS1	49314	2	16861	4586,4088,4360,3814	0.011
ABG	ERR1308928	2189	T	C	0.290661		NA	NTS1	49314	65	17443	5726,6636,2565,2505	0.011
ABG	ERR1308928	2227	C	T	0.520025		NA	NTS1	49314	48	15955	3259,4388,3820,4478	0.011
ABG	ERR1308928	2277	CAAATAGT	C	0.188282	INDEL	3	NTS1	18889	11	15344	6457,6152,1424,1465	0.011
ABG	ERR1308928	2296	T	TA	0.118436	INDEL	1	ETS2	10416	4	15806	7448,6598,970,902	0.011
ABG	ERR1308928	6285	T	C	0.343538		NA	ITS1	49314	1	18880	6051,6338,3147,3339	0.011
ABG	ERR1308928	6331	T	C	0.343295		NA	ITS1	49314	3	18806	6647,5699,3436,3020	0.011
ABG	ERR1308928	6337	G	A	0.56016		NA	ITS1	49314	0	18800	4451,3812,5692,4839	0.011
ABG	ERR1308928	6518	A	C	0.431058		NA	ITS1	49314	4	15912	4321,4720,3329,3532	0.011
ABG	ERR1308928	7558	G	A	0.040418		NA	18S	8234	3	16849	8478,7668,370,315	0.011
ABG	ERR1308928	7649	T	C	0.049573		NA	18S	13593	1	16501	7549,8129,401,418	0.011
ABG	ERR1308928	8934	G	A	0.520151		NA	ETS1	49314	0	10074	886,3942,957,4283	0.011
ABH	ERR1309451	133	C	A	0.105067		NA	NTS2	16177	2	8328	7128,322,841,34	0.014
ABH	ERR1309451	172	A	G	0.883109		NA	NTS2	49314	0	8632	903,98,6876,747	0.014
ABH	ERR1309451	557	C	T	0.998847		NA	NTS2	49314	11	14750	0,5,6269,8464	0.014
ABH	ERR1309451	638	C	T	0.999033		NA	NTS2	49314	6	15519	0,2,7915,7589	0.014
ABH	ERR1309451	648	A	G	0.998595		NA	NTS2	49314	1	15654	8,6,8188,7444	0.014
ABH	ERR1309451	817	C	A	0.998704		NA	NTS2	49314	11	14660	9,2,7572,7071	0.014
ABH	ERR1309451	1070	C	T	0.664932		NA	NTS2	49314	0	14218	2297,2453,4578,4876	0.014
ABH	ERR1309451	1983	TG	T	0.93323	INDEL	1	NTS1	8071	2	13494	538,531,6224,6369	0.014
ABH	ERR1309451	1985	T	A	0.951955		NA	NTS1	828	7	13966	117,140,6623,6672	0.014
ABH	ERR1309451	2073	G	A	0.998388		NA	NTS1	49314	2	15512	7,8,8551,6936	0.014
ABH	ERR1309451	2227	C	T	0.125008		NA	NTS1	14737	30	15111	5354,7860,842,1048	0.014
ABH	ERR1309451	9007	G	A	0.451709		NA	ETS1	49314	1	7020	207,3639,164,3007	0.014
ABI	ERR1309242	33	G	A	0.990087		NA	NTS2	49314	0	3329	28,0,3285,11	0.014
ABI	ERR1309242	557	C	T	0.998903		NA	NTS2	49314	0	16408	3,5,7012,9378	0.014
ABI	ERR1309242	638	C	T	0.998935		NA	NTS2	49314	0	16902	2,2,8399,8485	0.014
ABI	ERR1309242	648	A	G	0.999239		NA	NTS2	49314	1	17082	4,5,8699,8370	0.014
ABI	ERR1309242	664	AT	A	0.913572	INDEL	1	NTS2	49314	26	16615	786,862,7852,7327	0.014
ABI	ERR1309242	744	C	T	0.992453		NA	NTS2	49314	3	15636	51,57,7873,7645	0.014
ABI	ERR1309242	817	C	A	0.99909		NA	NTS2	49314	6	15379	5,1,7740,7629	0.014
ABI	ERR1309242	1032	C	T	0.99075		NA	NTS2	49314	4	14919	69,66,6971,7810	0.014
ABI	ERR1309242	1671	T	C	0.993352		NA	NTS1	49314	3	15193	46,49,8010,7082	0.014
ABI	ERR1309242	1912	G	C	0.99308		NA	NTS1	49314	0	15318	51,44,8272,6940	0.014
ABI	ERR1309242	1983	TG	T	0.954456	INDEL	1	NTS1	7845	9	14184	348,304,6799,6739	0.014
ABI	ERR1309242	1985	T	A	0.971888		NA	NTS1	4249	2	14691	7,4,7227,7051	0.014
ABI	ERR1309242	2227	C	T	0.991795		NA	NTS1	49314	8	16576	42,77,6968,9474	0.014
ABI	ERR1309242	6337	G	A	0.994034		NA	ITS1	49314	10	17766	61,35,9625,8035	0.014
ABI	ERR1309242	7174	C	A	0.098277		NA	18S	27108	8	14571	6994,6141,792,640	0.014
ABI	ERR1309242	8934	G	A	0.992493		NA	ETS1	49314	25	8925	18,43,1273,7585	0.014
ABK	ERR1309051	557	C	T	0.99904		NA	NTS2	49314	7	17700	4,1,7335,10348	0.013
ABK	ERR1309051	638	C	T	0.9993		NA	NTS2	49314	11	18569	1,6,9309,9247	0.013
ABK	ERR1309051	648	A	G	0.395716		NA	NTS2	49314	25	18579	5657,5562,3871,3481	0.013
ABK	ERR1309051	817	C	A	0.999504		NA	NTS2	49314	6	16131	4,1,8040,8083	0.013
ABK	ERR1309051	1983	TG	T	0.937547	INDEL	1	NTS1	10056	3	16060	603,554,7664,7393	0.013
ABK	ERR1309051	1985	T	A	0.954106		NA	NTS1	2253	30	16647	91,135,8161,7722	0.013
ABK	ERR1309051	2073	G	A	0.996364		NA	NTS1	49314	2	18154	26,24,10197,7891	0.013
ABK	ERR1309051	2227	C	T	0.598849		NA	NTS1	49314	28	17557	2968,4058,4187,6330	0.013
ABK	ERR1309051	5633	T	C	0.03381		NA	25S	7718	0	16090	8339,7202,289,255	0.013
ABK	ERR1309051	6337	G	A	0.037583		NA	ITS1	11483	0	20089	10675,8651,418,337	0.013
ABK	ERR1309051	6518	A	C	0.386293		NA	ITS1	49314	1	15861	4781,4943,2995,3132	0.013
ABK	ERR1309051	7558	G	A	0.529719		NA	18S	49314	13	17615	4243,3848,5091,4345	0.013
ABL	ERR1309450	217	GT	G	0.963152	INDEL	2	NTS2	49314	3	14112	480,161,10007,3585	0.016
ABL	ERR1309450	557	C	T	0.998847		NA	NTS2	49314	3	21684	6,12,9246,12413	0.016
ABL	ERR1309450	638	C	T	0.999163		NA	NTS2	49314	1	22698	7,5,11958,10721	0.016
ABL	ERR1309450	648	A	G	0.998302		NA	NTS2	49314	3	22969	20,13,12445,10485	0.016
ABL	ERR1309450	817	C	A	0.999077		NA	NTS2	49314	0	21677	6,6,11252,10406	0.016
ABL	ERR1309450	1671	T	C	0.997438		NA	NTS1	49314	3	20295	18,22,10421,9822	0.016
ABL	ERR1309450	1912	G	C	0.997249		NA	NTS1	49314	10	21083	17,26,11240,9785	0.016
ABL	ERR1309450	1983	TG	T	0.953548	INDEL	1	NTS1	12176	8	19052	460,434,8886,9281	0.016
ABL	ERR1309450	1985	T	A	0.970578		NA	NTS1	6072	0	19713	11,11,9425,9708	0.016
ABL	ERR1309450	2227	C	T	0.998006		NA	NTS1	49314	22	22065	17,7,9107,12918	0.016
ABL	ERR1309450	6337	G	A	0.997679		NA	ITS1	49314	1	23261	24,17,12660,10547	0.016
ABL	ERR1309450	8737	T	C	0.996416		NA	ETS1	49314	3	20090	21,35,8515,11506	0.016
ABL	ERR1309450	8934	G	A	0.998064		NA	ETS1	49314	5	12398	2,19,2704,9670	0.016
ABM	ERR1309305	95	C	T	0.894276		NA	NTS2	49314	4	9591	980,27,8386,191	0.012
ABM	ERR1309305	249	G	GCGGAAAATA	0.560873	INDEL	1	NTS2	49314	135	12789	3819,1206,5003,2170	0.012
ABM	ERR1309305	249	G	GATA	0.032215	INDEL	1	NTS2	107	37	12789	3819,1206,346,66	0.012
ABM	ERR1309305	557	C	T	0.999137		NA	NTS2	49314	13	18538	0,6,7732,10790	0.012
ABM	ERR1309305	638	C	T	0.998963		NA	NTS2	49314	7	19295	2,6,9860,9415	0.012
ABM	ERR1309305	648	A	G	0.999126		NA	NTS2	49314	0	19442	7,6,10166,9259	0.012
ABM	ERR1309305	817	C	A	0.999203		NA	NTS2	49314	9	17567	8,2,9075,8478	0.012
ABM	ERR1309305	823	G	C	0.997712		NA	NTS2	49314	3	17481	16,21,8873,8568	0.012
ABM	ERR1309305	1063	G	C	0.351935		NA	NTS2	49314	21	17722	5359,6109,2783,3454	0.012
ABM	ERR1309305	1983	TG	T	0.935274	INDEL	1	NTS1	10455	15	16485	687,603,7721,7697	0.012
ABM	ERR1309305	1985	T	A	0.952961		NA	NTS1	1331	2	17071	160,148,8187,8081	0.012
ABM	ERR1309305	2073	G	A	0.998533		NA	NTS1	49314	0	18407	9,7,10384,7996	0.012
ABM	ERR1309305	2227	C	T	0.334535		NA	NTS1	49314	115	16650	4486,6577,2577,2996	0.012
ABM	ERR1309305	5322	A	G	0.996142		NA	25S	49314	6	15810	22,32,7745,8008	0.012
ABM	ERR1309305	5338	A	C	0.996605		NA	25S	49314	1	15905	20,23,8034,7818	0.012
ABM	ERR1309305	5343	G	A	0.996538		NA	25S	49314	8	15886	17,26,8137,7695	0.012
ABM	ERR1309305	5349	C	T	0.99672		NA	25S	49314	1	15855	21,22,8249,7554	0.012
ABM	ERR1309305	5360	T	C	0.996551		NA	25S	49314	2	15947	21,23,8318,7575	0.012
ABP	ERR1309483	33	G	A	0.995961		NA	NTS2	49314	0	3961	14,0,3936,9	0.011
ABP	ERR1309483	557	C	T	0.998652		NA	NTS2	49314	0	22253	9,9,9939,12284	0.011
ABP	ERR1309483	638	C	T	0.998395		NA	NTS2	49314	3	23058	12,16,11862,11159	0.011
ABP	ERR1309483	648	A	G	0.998497		NA	NTS2	49314	0	23291	16,14,12260,10996	0.011
ABP	ERR1309483	817	C	A	0.998849		NA	NTS2	49314	0	20852	10,10,10090,10738	0.011
ABP	ERR1309483	1032	C	T	0.996596		NA	NTS2	49314	1	19680	22,29,9137,10476	0.011
ABP	ERR1309483	1117	G	C	0.9973		NA	NTS2	49314	1	20738	28,21,11290,9392	0.011
ABP	ERR1309483	1145	A	G	0.996293		NA	NTS2	49314	1	20769	38,26,11659,9033	0.011
ABP	ERR1309483	1495	G	C	0.997652		NA	NTS1	49314	1	22145	23,24,11524,10569	0.011
ABP	ERR1309483	1602	T	C	0.996278		NA	NTS1	49314	9	17462	29,22,7899,9499	0.011
ABP	ERR1309483	1606	T	G	0.220738		NA	NTS1	12968	2	17437	6180,7404,1769,2080	0.011
ABP	ERR1309483	1671	T	C	0.996545		NA	NTS1	49314	10	16785	28,23,7120,9607	0.011
ABP	ERR1309483	1897	T	C	0.996069		NA	NTS1	49314	3	16028	30,31,8744,7222	0.011
ABP	ERR1309483	1927	A	G	0.992934		NA	NTS1	49314	0	10755	39,35,5681,4998	0.011
ABP	ERR1309483	1982	CTGTT	C	0.97541	INDEL	1	NTS1	28996	11	2684	24,36,1367,1251	0.011
ABP	ERR1309483	1988	ACTGT	A	0.532899	INDEL	1	NTS1	10885	4	4909	1227,1066,1366,1250	0.011
ABP	ERR1309483	2083	G	A	0.997469		NA	NTS1	49314	13	20938	21,25,12580,8305	0.011
ABP	ERR1309483	2166	A	G	0.993976		NA	NTS1	49314	25	19920	82,32,11484,8316	0.011
ABP	ERR1309483	2171	A	T	0.993771		NA	NTS1	49314	36	19745	86,30,11252,8370	0.011
ABP	ERR1309483	2227	C	T	0.996692		NA	NTS1	49314	0	18138	20,21,9051,9030	0.011
ABP	ERR1309483	2277	CAAATAGT	C	0.744722	INDEL	3	NTS1	49314	61	17005	2342,2146,7151,5513	0.011
ABP	ERR1309483	3864	GC	G	0.088585	INDEL	2	25S	40184	4	18660	9295,7898,913,740	0.011
ABP	ERR1309483	5305	C	T	0.040809		NA	25S	12290	1	20363	9476,10048,398,433	0.011
ABP	ERR1309483	6337	G	A	0.997438		NA	ITS1	49314	13	24983	38,18,13560,11359	0.011
ABP	ERR1309483	7525	C	T	0.207961		NA	18S	49314	7	21581	9170,7913,2359,2129	0.011
ABP	ERR1309483	8934	G	A	0.997852		NA	ETS1	49314	5	12571	2,23,2203,10341	0.011
ABQ	ERR1309108	557	C	T	0.998595		NA	NTS2	49314	20	19935	14,5,8469,11438	0.012
ABQ	ERR1309108	638	C	T	0.997916		NA	NTS2	49314	0	20632	13,13,10647,9942	0.012
ABQ	ERR1309108	648	A	G	0.997907		NA	NTS2	49314	0	21025	19,18,11185,9796	0.012
ABQ	ERR1309108	817	C	A	0.998603		NA	NTS2	49314	4	20050	9,13,10335,9689	0.012
ABQ	ERR1309108	1983	TG	T	0.950673	INDEL	1	NTS1	11274	7	17597	517,496,8160,8569	0.012
ABQ	ERR1309108	1985	T	A	0.968609		NA	NTS1	5039	1	18222	24,22,8685,8965	0.012
ABQ	ERR1309108	2073	G	A	0.998386		NA	NTS1	49314	4	20448	11,14,11111,9304	0.012
ABQ	ERR1309108	6518	A	C	0.997682		NA	ITS1	49314	9	17690	19,11,8437,9214	0.012
ABR	ERR1308614	557	C	T	0.998387		NA	NTS2	49314	0	22312	10,13,9438,12838	0.01
ABR	ERR1308614	638	C	T	0.998448		NA	NTS2	49314	7	23195	6,12,11616,11543	0.01
ABR	ERR1308614	648	A	G	0.998586		NA	NTS2	49314	1	23342	15,12,12037,11272	0.01
ABR	ERR1308614	817	C	A	0.998444		NA	NTS2	49314	3	21215	14,9,10732,10453	0.01
ABR	ERR1308614	1983	TG	T	0.952913	INDEL	1	NTS1	12910	0	20048	555,575,9356,9748	0.01
ABR	ERR1308614	1985	T	A	0.970033		NA	NTS1	5681	1	20756	21,24,9947,10187	0.01
ABR	ERR1308614	2073	G	A	0.998097		NA	NTS1	49314	1	23126	14,9,12624,10458	0.01
ABR	ERR1308614	6518	A	C	0.997238		NA	ITS1	49314	1	19913	20,24,9528,10335	0.01
ABS	ERR1309033	172	A	G	0.638381		NA	NTS2	49314	1	6670	2144,266,3798,460	0.005
ABS	ERR1309033	557	C	T	0.999044		NA	NTS2	49314	0	10462	2,4,4280,6172	0.005
ABS	ERR1309033	638	C	T	0.998924		NA	NTS2	49314	1	11149	5,6,5591,5546	0.005
ABS	ERR1309033	648	A	G	0.998573		NA	NTS2	49314	3	11214	9,5,5814,5384	0.005
ABS	ERR1309033	817	C	A	0.998895		NA	NTS2	49314	0	9957	4,3,5125,4821	0.005
ABS	ERR1309033	1474	G	C	0.195518		NA	NTS1	35947	5	9861	4051,3878,957,971	0.005
ABS	ERR1309033	1983	TG	T	0.930998	INDEL	1	NTS1	5724	14	9478	400,355,4314,4510	0.005
ABS	ERR1309033	1985	T	A	0.950422		NA	NTS1	663	8	9823	107,89,4599,4737	0.005
ABS	ERR1309033	2031	T	C	0.763393		NA	NTS1	49314	1	11069	1307,1307,4197,4253	0.005
ABS	ERR1309033	2073	G	A	0.998487		NA	NTS1	49314	1	10572	4,5,5689,4867	0.005
ABS	ERR1309033	8558	T	C	0.021688		NA	ETS1	2682	2	11942	6292,5385,135,124	0.005
ABT	ERR1308686	557	C	T	0.998969		NA	NTS2	49314	4	28128	11,9,12062,16037	0.009
ABT	ERR1308686	638	C	T	0.999071		NA	NTS2	49314	3	29070	6,9,14698,14345	0.009
ABT	ERR1308686	648	A	G	0.998667		NA	NTS2	49314	2	29262	17,12,15114,14109	0.009
ABT	ERR1308686	817	C	A	0.998549		NA	NTS2	49314	10	26886	20,10,13436,13413	0.009
ABT	ERR1308686	1617	T	C	0.216585		NA	NTS1	30493	2	25251	10256,9516,2816,2657	0.009
ABT	ERR1308686	1983	TG	T	0.94721	INDEL	1	NTS1	16201	11	24967	802,760,11570,12079	0.009
ABT	ERR1308686	1985	T	A	0.96473		NA	NTS1	5492	2	25886	107,101,12361,12612	0.009
ABT	ERR1308686	2073	G	A	0.998706		NA	NTS1	49314	0	28603	11,10,15568,12998	0.009
ABT	ERR1308686	2227	C	T	0.372023		NA	NTS1	49314	14	27423	6797,10400,4168,6037	0.009
ABV	ERR1308582	227	A	T	0.950008		NA	NTS2	49314	72	12882	445,172,9955,2283	0.002
ABV	ERR1308582	557	C	T	0.976847		NA	NTS2	49314	66	32695	304,441,16083,15855	0.002
ABV	ERR1308582	607	G	A	0.864918		NA	NTS2	49314	6	36911	2463,2509,16101,15824	0.002
ABV	ERR1308582	626	A	G	0.295502		NA	NTS2	49314	10	37509	13779,12634,5891,5193	0.002
ABV	ERR1308582	638	C	T	0.979522		NA	NTS2	49314	11	38188	385,378,20089,17317	0.002
ABV	ERR1308582	648	A	G	0.289956		NA	NTS2	49314	3	38761	15024,12491,6089,5150	0.002
ABV	ERR1308582	743	T	C	0.609292		NA	NTS2	49314	13	36375	7266,6926,11591,10572	0.002
ABV	ERR1308582	817	C	A	0.978571		NA	NTS2	49314	27	36539	431,340,17974,17784	0.002
ABV	ERR1308582	1010	T	C	0.053727		NA	NTS2	25840	15	33782	14208,17746,760,1055	0.002
ABV	ERR1308582	1117	G	C	0.972594		NA	NTS2	49314	5	36343	527,458,18308,17039	0.002
ABV	ERR1308582	1638	A	C	0.980433		NA	NTS1	49314	4	27035	215,304,11514,14992	0.002
ABV	ERR1308582	1645	T	C	0.047591		NA	NTS1	1136	0	27064	11210,14554,566,724	0.002
ABV	ERR1308582	1683	A	T	0.984669		NA	NTS1	49314	16	29092	224,208,13259,15387	0.002
ABV	ERR1308582	1720	T	G	0.364613		NA	NTS1	49314	16	24478	6594,8954,3920,5005	0.002
ABV	ERR1308582	1730	T	C	0.353251		NA	NTS1	49314	24	22375	6118,8343,3503,4402	0.002
ABV	ERR1308582	1757	A	G	0.65242		NA	NTS1	49314	38	15349	2363,2929,4149,5867	0.002
ABV	ERR1308582	1897	T	C	0.847329		NA	NTS1	49314	10	28545	2385,1925,13066,11158	0.002
ABV	ERR1308582	1982	CTGTT	C	0.507296	INDEL	1	NTS1	22253	38	9389	1690,2056,1953,2810	0.002
ABV	ERR1308582	2117	C	A	0.958117		NA	NTS1	49314	4	26622	626,478,14823,10684	0.002
ABV	ERR1308582	2208	T	C	0.874197		NA	NTS1	49314	64	28473	1668,1851,12962,11970	0.002
ABV	ERR1308582	2227	C	T	0.909655		NA	NTS1	49314	78	25801	1035,1281,11939,11536	0.002
ABV	ERR1308582	2289	A	G	0.385579		NA	ETS2	1093	43	4951	1847,1188,1049,860	0.002
ABV	ERR1308582	2290	G	A	0.589324		NA	ETS2	6272	17	4646	1062,831,1632,1106	0.002
ABV	ERR1308582	2302	C	CCA	0.55239	INDEL	1	ETS2	4122	0	10145	2540,1513,3519,2085	0.002
ABV	ERR1308582	2304	T	TA	0.065284	INDEL	2	ETS2	68	41	11090	6015,3868,494,230	0.002
ABV	ERR1308582	2304	T	A	0.968361		NA	ETS2	49314	10	11094	196,93,6746,3997	0.002
ABV	ERR1308582	2392	A	G	0.422738		NA	ETS2	49314	5	35166	10301,9990,7634,7232	0.002
ABV	ERR1308582	2456	G	A	0.548537		NA	ETS2	49314	20	32594	7129,7440,9013,8869	0.002
ABV	ERR1308582	2620	T	C	0.106233		NA	25S	49314	2	31977	15162,13393,1823,1576	0.002
ABV	ERR1308582	4073	T	C	0.017248		NA	25S	5371	0	33744	18141,15007,315,267	0.002
ABV	ERR1308582	6321	A	G	0.270601		NA	ITS1	49314	2	40362	15528,13893,5803,5119	0.002
ABV	ERR1308582	6337	G	A	0.498713		NA	ITS1	49314	3	40406	11038,9208,11056,9095	0.002
ABV	ERR1308582	6358	T	TA	0.420502	INDEL	1	ITS1	49314	9	40240	13995,9733,9845,7076	0.002
ABV	ERR1308582	6358	T	A	0.014759		NA	ITS1	2412	43	40654	23539,16506,303,297	0.002
ABV	ERR1308582	6360	C	A	0.013597		NA	ITS1	1270	3	40672	23564,16534,335,218	0.002
ABV	ERR1308582	6421	A	G	0.061793		NA	ITS1	36026	0	34826	17485,15165,1152,1000	0.002
ABV	ERR1308582	7701	T	C	0.570028		NA	18S	49314	0	33865	8162,6362,10868,8440	0.002
ABV	ERR1308582	8509	T	C	0.837255		NA	ETS1	49314	4	36296	2957,2895,15560,14854	0.002
ACA	ERR1309429	217	GT	G	0.041329	INDEL	2	NTS2	1807	14	8880	6847,1699,277,90	0.005
ACA	ERR1309429	307	A	G	0.037272		NA	NTS2	3118	1	11671	6458,4768,246,189	0.005
ACA	ERR1309429	557	C	T	0.041873		NA	NTS2	9445	2	15571	6659,8258,284,368	0.005
ACA	ERR1309429	638	C	T	0.038389		NA	NTS2	9044	2	17010	8221,8125,320,333	0.005
ACA	ERR1309429	648	A	G	0.038991		NA	NTS2	9707	0	17158	8448,8039,343,326	0.005
ACA	ERR1309429	817	C	A	0.0412		NA	NTS2	9183	4	15364	7479,7250,309,324	0.005
ACA	ERR1309429	1132	T	C	0.037396		NA	NTS2	1295	3	15991	8359,7026,315,283	0.005
ACA	ERR1309429	1671	T	C	0.03805		NA	NTS1	3528	2	13929	6848,6549,277,253	0.005
ACA	ERR1309429	1720	T	G	0.040677		NA	NTS1	3049	0	13226	6101,6581,261,277	0.005
ACA	ERR1309429	1830	G	GTA	0.026604	INDEL	1	NTS1	4279	7	12404	6554,5652,165,165	0.005
ACA	ERR1309429	1983	TG	T	0.042583	INDEL	1	NTS1	123	125	9910	2959,6692,203,219	0.005
ACA	ERR1309429	2064	G	T	0.015776		NA	NTS1	1034	9	13755	7078,6454,126,91	0.005
ACA	ERR1309429	2189	T	C	0.041708		NA	NTS1	5194	20	14026	6192,7233,302,283	0.005
ACA	ERR1309429	2302	C	CCA	0.162713	INDEL	1	ETS2	1479	110	9022	4035,3410,937,531	0.005
ACA	ERR1309429	2304	T	TA	0.020099	INDEL	2	ETS2	207	54	9304	5000,4037,135,52	0.005
ACA	ERR1309429	8934	G	A	0.041976		NA	ETS1	4863	4	8338	1463,6522,71,279	0.005
ACB	ERR1308825	217	GT	G	0.161955	INDEL	2	NTS2	49314	7	16023	10033,3478,1959,636	0.011
ACB	ERR1308825	285	A	T	0.171599		NA	NTS2	49314	0	19598	9377,6850,1945,1418	0.011
ACB	ERR1308825	307	A	G	0.163226		NA	NTS2	49314	1	21265	10115,7666,1984,1487	0.011
ACB	ERR1308825	557	C	T	0.175743		NA	NTS2	49314	1	24644	8653,11654,1860,2471	0.011
ACB	ERR1308825	638	C	T	0.175375		NA	NTS2	49314	3	26030	10772,10679,2323,2242	0.011
ACB	ERR1308825	648	A	G	0.176755		NA	NTS2	49314	2	26285	11110,10522,2410,2236	0.011
ACB	ERR1308825	817	C	A	0.171148		NA	NTS2	49314	1	23541	9823,9680,2015,2014	0.011
ACB	ERR1308825	1132	T	C	0.165956		NA	NTS2	49314	11	24157	10896,9241,2108,1901	0.011
ACB	ERR1308825	1671	T	C	0.159976		NA	NTS1	49314	4	21972	9719,8735,1880,1635	0.011
ACB	ERR1308825	1720	T	G	0.171092		NA	NTS1	44017	6	21503	8543,9275,1807,1873	0.011
ACB	ERR1308825	1830	G	GTA	0.130624	INDEL	1	NTS1	45634	23	19560	8976,8260,1408,1147	0.011
ACB	ERR1308825	2189	T	C	0.186569		NA	NTS1	49314	0	22903	9120,9489,2088,2185	0.011
ACB	ERR1308825	2227	C	T	0.108293		NA	NTS1	19603	45	21294	8411,10548,1130,1178	0.011
ACB	ERR1308825	2277	CAAATAGT	C	0.050706	INDEL	3	NTS1	13785	67	22581	10055,11597,622,523	0.011
ACB	ERR1308825	8934	G	A	0.167408		NA	ETS1	49314	14	14623	2644,9527,484,1964	0.011
ACC	ERR1308993	33	G	A	0.994396		NA	NTS2	49314	0	5175	19,0,5139,7	0.011
ACC	ERR1308993	557	C	T	0.99884		NA	NTS2	49314	6	26730	2,8,11351,15348	0.011
ACC	ERR1308993	638	C	T	0.998474		NA	NTS2	49314	17	28180	1,8,14393,13744	0.011
ACC	ERR1308993	648	A	G	0.998074		NA	NTS2	49314	0	28564	13,11,14922,13587	0.011
ACC	ERR1308993	664	AT	A	0.919083	INDEL	1	NTS2	49314	139	27485	1163,1401,13478,11783	0.011
ACC	ERR1308993	744	C	T	0.995759		NA	NTS2	49314	7	25465	32,43,13014,12343	0.011
ACC	ERR1308993	817	C	A	0.998986		NA	NTS2	49314	1	25640	8,6,13063,12552	0.011
ACC	ERR1308993	1032	C	T	0.995779		NA	NTS2	49314	5	23690	31,48,10808,12782	0.011
ACC	ERR1308993	1671	T	C	0.998083		NA	NTS1	49314	3	23996	9,14,11923,12027	0.011
ACC	ERR1308993	1912	G	C	0.9964		NA	NTS1	49314	21	23056	38,14,12561,10412	0.011
ACC	ERR1308993	1983	TG	T	0.950085	INDEL	1	NTS1	11896	16	21877	604,494,10704,10081	0.011
ACC	ERR1308993	1985	T	A	0.969597		NA	NTS1	6628	0	22662	8,8,11394,10579	0.011
ACC	ERR1308993	2227	C	T	0.997589		NA	NTS1	49314	13	25710	4,17,10829,14821	0.011
ACC	ERR1308993	6337	G	A	0.997657		NA	ITS1	49314	0	29024	21,17,15880,13076	0.011
ACC	ERR1308993	7390	C	T	0.079689		NA	18S	34210	5	24533	11072,11480,935,1020	0.011
ACC	ERR1308993	8934	G	A	0.998093		NA	ETS1	49314	5	14684	4,8,2851,11805	0.011
ACD	ERR1308915	429	G	A	0.99057		NA	NTS2	49314	0	22482	89,85,11596,10674	0.01
ACD	ERR1308915	557	C	T	0.994583		NA	NTS2	49314	11	23075	54,53,9634,13316	0.01
ACD	ERR1308915	638	C	T	0.993826		NA	NTS2	49314	1	24457	57,60,12372,11934	0.01
ACD	ERR1308915	648	A	G	0.994096		NA	NTS2	49314	0	24731	66,62,12865,11720	0.01
ACD	ERR1308915	817	C	A	0.993799		NA	NTS2	49314	4	22254	70,55,11324,10794	0.01
ACD	ERR1308915	895	T	C	0.990852		NA	NTS2	49314	6	20660	82,86,9023,11448	0.01
ACD	ERR1308915	1671	T	C	0.99215		NA	NTS1	49314	0	21401	82,69,11318,9915	0.01
ACD	ERR1308915	1819	T	C	0.992169		NA	NTS1	49314	0	21325	72,73,10520,10638	0.01
ACD	ERR1308915	1897	T	C	0.991621		NA	NTS1	49314	2	23034	89,63,12905,9951	0.01
ACD	ERR1308915	1983	TG	T	0.945147	INDEL	1	NTS1	12526	0	20965	654,681,9783,10032	0.01
ACD	ERR1308915	1985	T	A	0.964151		NA	NTS1	5493	1	21702	55,59,10402,10522	0.01
ACD	ERR1308915	2083	G	A	0.992199		NA	NTS1	49314	0	23844	93,74,13277,10381	0.01
ACD	ERR1308915	2227	C	T	0.99583		NA	NTS1	49314	0	24218	25,38,9725,14394	0.01
ACD	ERR1308915	3071	C	T	0.015758		NA	25S	3077	1	21322	10622,10347,166,170	0.01
ACD	ERR1308915	6337	G	A	0.992021		NA	ITS1	49314	2	26320	104,79,14242,11868	0.01
ACD	ERR1308915	8934	G	A	0.993048		NA	ETS1	49314	6	13089	18,57,2409,10589	0.01
ACF	ERR1309423	33	G	A	0.445019		NA	NTS2	46574	6	4638	2548,21,2054,10	0.01
ACF	ERR1309423	42	G	T	0.454545		NA	NTS2	49314	21	5522	2964,42,2494,16	0.01
ACF	ERR1309423	94	G	T	0.491723		NA	NTS2	49314	29	12202	5873,308,5774,226	0.01
ACF	ERR1309423	557	C	T	0.998684		NA	NTS2	49314	1	22036	4,4,9467,12540	0.01
ACF	ERR1309423	638	C	T	0.998265		NA	NTS2	49314	5	23061	2,5,11913,11108	0.01
ACF	ERR1309423	648	A	G	0.998327		NA	NTS2	49314	1	23316	11,7,12276,11001	0.01
ACF	ERR1309423	817	C	A	0.998676		NA	NTS2	49314	24	21152	12,1,10620,10508	0.01
ACF	ERR1309423	1324	T	C	0.059811		NA	5S	6810	3	17639	7412,9115,460,595	0.01
ACF	ERR1309423	1983	TG	T	0.947652	INDEL	1	NTS1	12457	2	19886	632,627,9291,9554	0.01
ACF	ERR1309423	1985	T	A	0.964845		NA	NTS1	4498	5	20623	44,55,9892,10006	0.01
ACF	ERR1309423	2073	G	A	0.996421		NA	NTS1	49314	1	23469	31,30,12548,10837	0.01
ACF	ERR1309423	2227	C	T	0.093679		NA	NTS1	11186	16	21691	8267,11360,802,1230	0.01
ACF	ERR1309423	6518	A	C	0.011224		NA	ITS1	1744	0	20580	9873,10456,112,120	0.01
ACF	ERR1309423	7817	T	C	0.258868		NA	18S	49314	8	20184	6292,8646,2141,3084	0.01
ACF	ERR1309423	8934	G	A	0.482713		NA	ETS1	49314	8	13536	1748,5241,1563,4971	0.01
ACG	ERR1309431	272	GAACATACAA	G	0.047501	INDEL	2	NTS2	18581	99	28757	15470,12403,636,730	0.005
ACG	ERR1309431	557	C	T	0.998159		NA	NTS2	49314	15	39117	2,12,16911,22134	0.005
ACG	ERR1309431	638	C	T	0.998331		NA	NTS2	49314	32	40753	2,16,20945,19740	0.005
ACG	ERR1309431	648	A	G	0.998612		NA	NTS2	49314	0	41053	10,8,21613,19383	0.005
ACG	ERR1309431	817	C	A	0.998786		NA	NTS2	49314	11	37905	17,7,18980,18883	0.005
ACG	ERR1309431	924	C	T	0.701052		NA	NTS2	49314	2	34976	4733,5684,11053,13467	0.005
ACG	ERR1309431	1983	TG	T	0.92249	INDEL	1	NTS1	24563	47	32744	1483,1402,14264,15942	0.005
ACG	ERR1309431	1985	T	A	0.949214		NA	NTS1	4621	20	33848	231,316,15397,16734	0.005
ACG	ERR1309431	2073	G	A	0.997614		NA	NTS1	49314	0	40236	20,14,22626,17514	0.005
ACG	ERR1309431	2227	C	T	0.711241		NA	NTS1	49314	28	38288	4542,6433,10789,16451	0.005
ACG	ERR1309431	2666	G	C	0.014316		NA	25S	4526	2	37302	18277,18455,273,262	0.005
ACG	ERR1309431	6346	G	C	0.010405		NA	ITS1	3627	7	42962	23920,18562,266,181	0.005
ACG	ERR1309431	8558	T	C	0.287845		NA	ETS1	49314	17	43183	16891,13809,6683,5747	0.005
ACG	ERR1309431	9088	C	T	0.058021		NA	ETS1	10109	0	12685	98,11837,5,731	0.005
ACH	ERR1309194	272	GAACATACAA	G	0.056273	INDEL	2	NTS2	32050	121	38473	19845,17071,992,1173	0.005
ACH	ERR1309194	557	C	T	0.998647		NA	NTS2	49314	11	50983	3,13,21558,29356	0.005
ACH	ERR1309194	638	C	T	0.997984		NA	NTS2	49314	47	53065	3,24,27144,25814	0.005
ACH	ERR1309194	648	A	G	0.998372		NA	NTS2	49314	12	53455	23,10,28111,25257	0.005
ACH	ERR1309194	817	C	A	0.999068		NA	NTS2	49314	6	49338	11,5,24941,24352	0.005
ACH	ERR1309194	924	C	T	0.632226		NA	NTS2	49314	10	46031	7593,9292,13321,15781	0.005
ACH	ERR1309194	1983	TG	T	0.923473	INDEL	1	NTS1	32399	46	43736	1982,1890,19232,21157	0.005
ACH	ERR1309194	1985	T	A	0.948943		NA	NTS1	5160	11	45263	377,459,20766,22186	0.005
ACH	ERR1309194	2073	G	A	0.998145		NA	NTS1	49314	0	52819	22,16,29329,23392	0.005
ACH	ERR1309194	2227	C	T	0.652129		NA	NTS1	49314	15	50835	7255,10338,13344,19814	0.005
ACH	ERR1309194	6346	G	C	0.007297		NA	ITS1	2600	4	55504	31375,23673,221,184	0.005
ACH	ERR1309194	8558	T	C	0.354968		NA	ETS1	49314	8	55712	19635,16238,10698,9078	0.005
ACH	ERR1309194	9088	C	T	0.074628		NA	ETS1	18475	0	16254	113,14910,9,1204	0.005
ACI	ERR1309154	217	GT	G	0.955341	INDEL	2	NTS2	49314	7	9539	363,133,6926,2187	0.014
ACI	ERR1309154	557	C	T	0.997842		NA	NTS2	49314	0	15295	4,6,6567,8695	0.014
ACI	ERR1309154	626	A	G	0.996303		NA	NTS2	49314	8	15960	18,29,7816,8085	0.014
ACI	ERR1309154	638	C	T	0.998069		NA	NTS2	49314	9	16050	2,7,8092,7927	0.014
ACI	ERR1309154	648	A	G	0.9976		NA	NTS2	49314	2	16250	10,13,8369,7842	0.014
ACI	ERR1309154	817	C	A	0.998385		NA	NTS2	49314	5	14859	9,4,7579,7261	0.014
ACI	ERR1309154	1123	T	C	0.956325		NA	NTS2	49314	0	15020	338,297,7696,6668	0.014
ACI	ERR1309154	1547	A	AATATTCTCCTCCG	0.155633	INDEL	2	NTS1	1041	0	9426	2613,5463,470,997	0.014
ACI	ERR1309154	1671	T	C	0.997521		NA	NTS1	49314	0	11294	12,11,5530,5736	0.014
ACI	ERR1309154	1720	T	G	0.9909		NA	NTS1	49314	1	5824	21,19,2790,2982	0.014
ACI	ERR1309154	1741	C	CACTATATG	0.271048	INDEL	1	NTS1	154	53	3302	932,1087,496,399	0.014
ACI	ERR1309154	1767	G	T	0.546746		NA	NTS1	2255	10	1690	18,14,379,549	0.014
ACI	ERR1309154	1772	G	A	0.594068		NA	NTS1	5507	27	2259	13,3,556,786	0.014
ACI	ERR1309154	1775	G	A	0.661726		NA	NTS1	2778	60	2631	56,20,791,964	0.014
ACI	ERR1309154	1830	G	GTA	0.873884	INDEL	1	NTS1	49314	29	9412	617,550,4769,3456	0.014
ACI	ERR1309154	1983	TG	T	0.945354	INDEL	1	NTS1	6065	2	10504	429,252,6365,3565	0.014
ACI	ERR1309154	1985	T	A	0.96338		NA	NTS1	3425	6	10923	19,16,6779,3744	0.014
ACI	ERR1309154	2227	C	T	0.997386		NA	NTS1	49314	3	16066	7,6,6497,9530	0.014
ACI	ERR1309154	2289	A	G	0.981252		NA	ETS2	49314	65	16642	205,89,8965,7365	0.014
ACI	ERR1309154	2296	T	TA	0.911132	INDEL	1	ETS2	49314	0	16879	909,722,8519,6860	0.014
ACI	ERR1309154	2371	T	C	0.975003		NA	ETS2	49314	29	14722	214,145,7291,7064	0.014
ACI	ERR1309154	2865	C	T	0.023495		NA	25S	3649	6	13833	6469,7028,145,180	0.014
ACI	ERR1309154	4121	C	A	0.070157		NA	25S	11777	25	13484	6318,6192,430,516	0.014
ACI	ERR1309154	6147	G	A	0.128598		NA	5.8S	34462	6	12854	5831,5359,889,764	0.014
ACI	ERR1309154	6337	G	A	0.996647		NA	ITS1	49314	2	16702	23,14,9339,7307	0.014
ACI	ERR1309154	6493	AAG	A	0.078478	INDEL	2	ITS1	22529	4	12220	6058,5371,523,436	0.014
ACI	ERR1309154	8934	G	A	0.997067		NA	ETS1	49314	0	8524	3,12,1742,6757	0.014
ACK	ERR1308893	217	GT	G	0.95479	INDEL	2	NTS2	49314	1	17076	615,231,11978,4326	0.009
ACK	ERR1308893	224	A	G	0.76097		NA	NTS2	49314	13	17889	3100,1158,9692,3925	0.009
ACK	ERR1308893	557	C	T	0.998526		NA	NTS2	49314	6	26462	2,8,11695,14728	0.009
ACK	ERR1308893	626	A	G	0.936611		NA	NTS2	49314	1	27560	851,864,12716,13097	0.009
ACK	ERR1308893	638	C	T	0.998339		NA	NTS2	49314	24	27692	0,8,14044,13602	0.009
ACK	ERR1308893	648	A	G	0.243251		NA	NTS2	49314	18	27782	10771,10225,3585,3173	0.009
ACK	ERR1308893	753	A	G	0.133134		NA	NTS2	49314	15	25373	11025,10936,1765,1613	0.009
ACK	ERR1308893	817	C	A	0.999137		NA	NTS2	49314	9	25485	7,2,12592,12872	0.009
ACK	ERR1308893	1468	T	C	0.072021		NA	NTS1	21236	1	22438	9366,11433,735,881	0.009
ACK	ERR1308893	1671	T	C	0.997714		NA	NTS1	49314	0	21875	15,16,10663,11162	0.009
ACK	ERR1308893	1703	A	G	0.702184		NA	NTS1	49314	127	19371	2946,2792,6195,7407	0.009
ACK	ERR1308893	1720	T	G	0.99669		NA	NTS1	49314	21	19637	10,32,8824,10752	0.009
ACK	ERR1308893	1830	G	GTA	0.845241	INDEL	1	NTS1	49314	78	17944	1338,1580,7826,7341	0.009
ACK	ERR1308893	1912	G	C	0.797074		NA	NTS1	49314	22	20367	2113,1982,8767,7467	0.009
ACK	ERR1308893	2189	T	C	0.180132		NA	NTS1	44943	17	23072	9667,9224,2043,2113	0.009
ACK	ERR1308893	2227	C	T	0.997239		NA	NTS1	49314	4	15935	8,13,7608,8284	0.009
ACK	ERR1308893	2331	A	G	0.708969		NA	ETS2	49314	52	22544	3298,3250,8584,7399	0.009
ACK	ERR1308893	2348	T	C	0.733333		NA	ETS2	49314	17	25725	3563,3274,10144,8721	0.009
ACK	ERR1308893	5053	A	G	0.010584		NA	25S	259	10	23527	11555,11574,111,138	0.009
ACK	ERR1308893	5058	A	G	0.009356		NA	25S	1021	0	24050	11638,12150,112,113	0.009
ACK	ERR1308893	5059	T	C	0.009463		NA	25S	1069	2	23989	11660,12079,107,120	0.009
ACK	ERR1308893	5060	T	C	0.009701		NA	25S	1052	4	24018	11711,12037,107,126	0.009
ACK	ERR1308893	5137	C	T	0.009393		NA	25S	983	0	24167	11850,12065,113,114	0.009
ACK	ERR1308893	5990	G	GTA	0.707179	INDEL	1	ITS2	49314	10	26774	4204,3881,9634,9300	0.009
ACK	ERR1308893	5993	C	T	0.017673		NA	ITS2	399	47	27047	13764,12784,200,278	0.009
ACK	ERR1308893	6337	G	A	0.998022		NA	ITS1	49314	1	29329	21,15,15879,13392	0.009
ACK	ERR1308893	6728	A	G	0.752325		NA	18S	49314	0	24726	3408,2689,10380,8222	0.009
ACK	ERR1308893	8728	T	C	0.74999		NA	ETS1	49314	5	25247	2911,3379,8619,10316	0.009
ACK	ERR1308893	8934	G	A	0.997864		NA	ETS1	49314	32	15916	11,9,3143,12739	0.009
ACL	ERR1309459	216	A	G	0.016021		NA	NTS2	330	0	13919	9998,3666,164,59	0.011
ACL	ERR1309459	217	GT	G	0.943223	INDEL	2	NTS2	49314	2	13914	663,234,9575,3549	0.011
ACL	ERR1309459	269	C	A	0.015542		NA	NTS2	1202	5	16471	9052,7137,152,105	0.011
ACL	ERR1309459	557	C	T	0.998064		NA	NTS2	49314	4	21179	6,14,9020,12118	0.011
ACL	ERR1309459	626	A	G	0.996698		NA	NTS2	49314	8	22105	20,32,10987,11045	0.011
ACL	ERR1309459	638	C	T	0.997938		NA	NTS2	49314	22	22313	4,16,11435,10832	0.011
ACL	ERR1309459	648	A	G	0.997395		NA	NTS2	49314	2	22645	16,18,11883,10703	0.011
ACL	ERR1309459	817	C	A	0.998574		NA	NTS2	49314	3	21031	11,7,10726,10276	0.011
ACL	ERR1309459	1547	A	G	0.148017		NA	NTS1	112	26	6756	1648,4098,335,665	0.011
ACL	ERR1309459	1564	T	TTC	0.320121	INDEL	2	NTS1	4243	101	6635	1433,2573,586,1538	0.011
ACL	ERR1309459	1671	T	C	0.996197		NA	NTS1	49314	6	13935	12,21,6689,7193	0.011
ACL	ERR1309459	1720	T	G	0.993842		NA	NTS1	49314	5	6983	13,19,3557,3385	0.011
ACL	ERR1309459	1854	C	A	0.613512		NA	NTS1	25951	4	9858	35,26,3079,2969	0.011
ACL	ERR1309459	1983	TG	T	0.944336	INDEL	1	NTS1	7401	2	13348	576,319,8230,4375	0.011
ACL	ERR1309459	1985	T	A	0.962942		NA	NTS1	4641	0	13897	28,14,8807,4575	0.011
ACL	ERR1309459	2182	C	CAAAT	0.89129	INDEL	3	NTS1	49314	15	20872	1215,1099,9322,9281	0.011
ACL	ERR1309459	2227	C	T	0.997713		NA	NTS1	49314	17	20991	3,15,9292,11659	0.011
ACL	ERR1309459	2371	T	C	0.995211		NA	ETS2	49314	5	20047	42,32,10004,9947	0.011
ACL	ERR1309459	6337	G	A	0.996197		NA	ITS1	49314	21	22352	38,14,12043,10224	0.011
ACL	ERR1309459	8677	T	C	0.979153		NA	ETS1	49314	6	19331	174,203,9351,9577	0.011
ACL	ERR1309459	8934	G	A	0.982516		NA	ETS1	49314	5	11954	40,160,2731,9014	0.011
ACM	ERR1308607	217	GT	G	0.956323	INDEL	2	NTS2	49314	1	29031	1043,390,20327,7436	0.006
ACM	ERR1308607	224	A	G	0.835152		NA	NTS2	49314	2	30240	3548,1394,18016,7249	0.006
ACM	ERR1308607	557	C	T	0.99821		NA	NTS2	49314	10	46362	5,17,19814,26465	0.006
ACM	ERR1308607	626	A	G	0.943062		NA	NTS2	49314	5	48755	1346,1371,22278,23701	0.006
ACM	ERR1308607	638	C	T	0.998304		NA	NTS2	49314	8	48929	7,14,24475,24371	0.006
ACM	ERR1308607	648	A	G	0.162527		NA	NTS2	49314	19	49124	21042,20050,4213,3771	0.006
ACM	ERR1308607	753	A	G	0.096746		NA	NTS2	49314	6	44374	20635,19392,2256,2037	0.006
ACM	ERR1308607	817	C	A	0.99868		NA	NTS2	49314	9	44695	14,6,22638,22001	0.006
ACM	ERR1308607	1468	T	C	0.059237		NA	NTS1	24062	5	33543	16164,15359,1043,945	0.006
ACM	ERR1308607	1671	T	C	0.997712		NA	NTS1	49314	1	34970	25,28,17581,17309	0.006
ACM	ERR1308607	1703	A	G	0.798892		NA	NTS1	49314	102	29959	3084,2891,11218,12717	0.006
ACM	ERR1308607	1720	T	G	0.997146		NA	NTS1	49314	0	30836	22,25,13870,16882	0.006
ACM	ERR1308607	1830	G	GTA	0.854035	INDEL	1	NTS1	49314	121	29925	2004,2635,12506,13051	0.006
ACM	ERR1308607	1912	G	C	0.885214		NA	NTS1	49314	54	33044	1902,1868,15929,13322	0.006
ACM	ERR1308607	2227	C	T	0.997157		NA	NTS1	49314	28	21811	2,22,8507,13242	0.006
ACM	ERR1308607	2277	CAAATAGT	C	0.770538	INDEL	3	NTS1	49314	137	11357	1673,1055,4637,4114	0.006
ACM	ERR1308607	4428	G	A	0.011395		NA	25S	3208	4	42212	20603,21044,249,232	0.006
ACM	ERR1308607	5990	G	GTA	0.780001	INDEL	1	ITS2	49314	3	44932	5109,5174,17565,17482	0.006
ACM	ERR1308607	5993	C	T	0.020589		NA	ITS2	1182	45	45363	22415,21974,407,527	0.006
ACM	ERR1308607	6337	G	A	0.99765		NA	ITS1	49314	8	40000	37,19,22263,17643	0.006
ACM	ERR1308607	6728	A	G	0.839274		NA	18S	49314	3	39701	3707,2623,19324,13996	0.006
ACM	ERR1308607	8728	T	C	0.840305		NA	ETS1	49314	2	42888	2991,3811,15704,20335	0.006
ACM	ERR1308607	8934	G	A	0.997923		NA	ETS1	49314	1	26966	5,23,6240,20670	0.006
ACM	ERR1308607	9058	T	C	0.015633		NA	ETS1	1903	8	22068	398,21298,10,335	0.006
ACN	ERR1308890	557	C	T	0.908889		NA	NTS2	49314	6	38349	1493,1983,15365,19490	0.006
ACN	ERR1308890	607	G	A	0.834861		NA	NTS2	49314	8	40142	3155,3454,16332,17181	0.006
ACN	ERR1308890	626	A	G	0.832644		NA	NTS2	49314	15	39921	3332,3331,17106,16134	0.006
ACN	ERR1308890	638	C	T	0.908187		NA	NTS2	49314	18	40038	1842,1799,19163,17199	0.006
ACN	ERR1308890	648	A	G	0.908086		NA	NTS2	49314	11	40157	1921,1753,19637,16829	0.006
ACN	ERR1308890	743	T	C	0.819855		NA	NTS2	49314	3	36848	3422,3202,15443,14767	0.006
ACN	ERR1308890	817	C	A	0.908908		NA	NTS2	49314	5	37775	1739,1679,17124,17212	0.006
ACN	ERR1308890	981	T	G	0.793822		NA	NTS2	49314	5	34800	3267,3879,12420,15206	0.006
ACN	ERR1308890	1117	G	C	0.798504		NA	NTS2	49314	1	36353	3698,3604,14614,14414	0.006
ACN	ERR1308890	1454	A	T	0.124364		NA	NTS1	49314	20	27532	12821,11264,1740,1684	0.006
ACN	ERR1308890	2073	G	A	0.939686		NA	NTS1	49314	94	35846	911,1230,16689,16995	0.006
ACN	ERR1308890	2227	C	T	0.998621		NA	NTS1	49314	2	32639	6,7,11983,20618	0.006
ACN	ERR1308890	5901	T	A	0.026941		NA	ITS2	9935	0	35671	16847,17841,471,492	0.006
ACN	ERR1308890	6518	A	C	0.789865		NA	ITS1	49314	5	35815	3613,3897,13801,14491	0.006
ACN	ERR1308890	8871	A	G	0.855183		NA	ETS1	49314	0	30549	1740,2674,10259,15866	0.006
ACP	ERR1308665	557	C	T	0.999223		NA	NTS2	49314	8	39906	1,7,17217,22658	0.008
ACP	ERR1308665	638	C	T	0.998951		NA	NTS2	49314	20	41931	1,9,21482,20405	0.008
ACP	ERR1308665	648	A	G	0.999006		NA	NTS2	49314	5	42241	14,7,22267,19932	0.008
ACP	ERR1308665	817	C	A	0.999205		NA	NTS2	49314	3	38985	10,6,19712,19246	0.008
ACP	ERR1308665	1983	TG	T	0.934345	INDEL	1	NTS1	17826	16	30127	1023,1370,11352,16797	0.008
ACP	ERR1308665	1985	T	A	0.952003		NA	NTS1	1311	3	31085	221,348,12009,17586	0.008
ACP	ERR1308665	2073	G	A	0.998894		NA	NTS1	49314	9	30754	10,6,12488,18232	0.008
ACQ	ERR1308618	33	G	A	0.995968		NA	NTS2	31150	0	992	4,0,980,8	0.015
ACQ	ERR1308618	281	A	G	0.995809		NA	NTS2	49314	2	3818	9,4,2252,1550	0.015
ACQ	ERR1308618	425	T	C	0.996081		NA	NTS2	49314	2	4848	8,9,2605,2224	0.015
ACQ	ERR1308618	557	C	T	0.997992		NA	NTS2	49314	0	4981	1,2,2095,2876	0.015
ACQ	ERR1308618	585	T	C	0.995182		NA	NTS2	49314	0	5189	10,14,2195,2969	0.015
ACQ	ERR1308618	638	C	T	0.999222		NA	NTS2	49314	3	5143	0,2,2490,2649	0.015
ACQ	ERR1308618	648	A	G	0.9981		NA	NTS2	49314	1	5264	3,5,2610,2644	0.015
ACQ	ERR1308618	668	G	A	0.993205		NA	NTS2	49314	8	5151	7,14,2597,2519	0.015
ACQ	ERR1308618	755	C	T	0.996798		NA	NTS2	49314	0	4685	7,7,2402,2268	0.015
ACQ	ERR1308618	817	C	A	0.999784		NA	NTS2	49314	0	4638	0,0,2443,2194	0.015
ACQ	ERR1308618	822	T	G	0.994829		NA	NTS2	49314	0	4641	12,11,2395,2222	0.015
ACQ	ERR1308618	958	T	G	0.996716		NA	NTS2	49314	1	4567	7,7,2002,2550	0.015
ACQ	ERR1308618	1032	C	T	0.99591		NA	NTS2	49314	3	4401	6,11,1948,2435	0.015
ACQ	ERR1308618	1117	G	C	0.998105		NA	NTS2	49314	0	4750	4,3,2510,2231	0.015
ACQ	ERR1308618	1185	C	T	0.995797		NA	NTS2	49314	0	4283	11,6,2497,1768	0.015
ACQ	ERR1308618	1602	T	C	0.996697		NA	NTS1	49314	5	3936	4,8,1981,1942	0.015
ACQ	ERR1308618	1616	T	A	0.996194		NA	NTS1	49314	5	3941	4,9,1946,1980	0.015
ACQ	ERR1308618	1671	T	C	0.998187		NA	NTS1	49314	0	3861	3,3,1704,2150	0.015
ACQ	ERR1308618	2108	A	G	0.994283		NA	NTS1	49314	5	3673	9,12,2000,1652	0.015
ACQ	ERR1308618	2173	C	T	0.993714		NA	NTS1	49314	1	3659	7,12,1558,2078	0.015
ACQ	ERR1308618	2195	G	A	0.984131		NA	NTS1	49314	3	3592	9,10,1404,2133	0.015
ACQ	ERR1308618	2227	C	T	0.998841		NA	NTS1	49314	5	3452	2,1,1259,2189	0.015
ACQ	ERR1308618	2277	CAAATAGT	C	0.788326	INDEL	3	NTS1	35499	103	3255	257,459,1276,1290	0.015
ACQ	ERR1308618	2343	GTA	G	0.908872	INDEL	1	ETS2	49314	77	3731	162,212,1991,1400	0.015
ACQ	ERR1308618	2369	C	T	0.991687		NA	ETS2	49314	0	3609	17,12,2193,1386	0.015
ACQ	ERR1308618	6337	G	A	0.996338		NA	ITS1	49314	0	4642	10,6,2633,1992	0.015
ACQ	ERR1308618	8934	G	A	0.99613		NA	ETS1	49314	3	2842	3,7,556,2275	0.015
ACR	ERR1309466	557	C	T	0.998718		NA	NTS2	49314	0	28090	9,11,12043,16011	0.011
ACR	ERR1309466	638	C	T	0.999017		NA	NTS2	49314	5	29508	4,8,14932,14547	0.011
ACR	ERR1309466	648	A	G	0.998794		NA	NTS2	49314	3	29847	14,9,15476,14335	0.011
ACR	ERR1309466	817	C	A	0.998733		NA	NTS2	49314	37	26825	17,1,13771,13021	0.011
ACR	ERR1309466	923	G	C	0.052248		NA	NTS2	18034	2	24843	11073,12445,622,677	0.011
ACR	ERR1309466	1983	TG	T	0.934227	INDEL	1	NTS1	15096	15	24843	1022,949,11444,11765	0.011
ACR	ERR1309466	1985	T	A	0.952475		NA	NTS1	1848	1	25755	224,234,12209,12322	0.011
ACR	ERR1309466	2073	G	A	0.998269		NA	NTS1	49314	1	28893	22,16,15754,13089	0.011
ACR	ERR1309466	2227	C	T	0.896002		NA	NTS1	49314	32	28289	1295,1622,10405,14948	0.011
ACR	ERR1309466	5993	C	CT	0.304481	INDEL	2	ITS2	49314	0	28166	10558,9232,4578,3998	0.011
ACS	ERR1309144	557	C	T	0.999288		NA	NTS2	49314	4	22475	1,4,9768,12691	0.012
ACS	ERR1309144	599	T	A	0.166204		NA	NTS2	49314	5	23062	9113,10098,1780,2053	0.012
ACS	ERR1309144	638	C	T	0.998958		NA	NTS2	49314	2	23038	3,1,12055,10959	0.012
ACS	ERR1309144	648	A	G	0.998932		NA	NTS2	49314	0	23401	5,5,12492,10884	0.012
ACS	ERR1309144	817	C	A	0.99942		NA	NTS2	49314	6	22412	1,4,11539,10861	0.012
ACS	ERR1309144	1983	TG	T	0.93469	INDEL	1	NTS1	12360	21	20487	824,782,9140,10009	0.012
ACS	ERR1309144	1985	T	A	0.952146		NA	NTS1	1745	2	21252	179,205,9754,10481	0.012
ACS	ERR1309144	2073	G	A	0.997331		NA	NTS1	49314	0	23602	28,23,12592,10947	0.012
ACT	ERR1308791	557	C	T	0.999307		NA	NTS2	49314	6	24517	1,6,10478,14022	0.012
ACT	ERR1308791	638	C	T	0.999334		NA	NTS2	49314	9	25525	1,5,13004,12505	0.012
ACT	ERR1308791	648	A	G	0.999148		NA	NTS2	49314	8	25816	3,8,13503,12291	0.012
ACT	ERR1308791	817	C	A	0.99929		NA	NTS2	49314	6	23941	5,1,12039,11886	0.012
ACT	ERR1308791	1983	TG	T	0.933875	INDEL	1	NTS1	13253	11	22155	891,888,9890,10800	0.012
ACT	ERR1308791	1985	T	A	0.952165		NA	NTS1	1588	2	22933	192,218,10509,11327	0.012
ACT	ERR1308791	2073	G	A	0.998738		NA	NTS1	49314	1	25355	12,8,13465,11858	0.012
ACV	ERR1308596	557	C	T	0.99913		NA	NTS2	49314	1	24151	4,7,10354,13776	0.013
ACV	ERR1308596	638	C	T	0.998835		NA	NTS2	49314	14	24883	2,9,12659,12196	0.013
ACV	ERR1308596	648	A	G	0.999083		NA	NTS2	49314	3	25085	9,5,13012,12050	0.013
ACV	ERR1308596	817	C	A	0.998849		NA	NTS2	49314	5	22585	6,2,11377,11183	0.013
ACV	ERR1308596	1983	TG	T	0.932714	INDEL	1	NTS1	13090	56	21312	923,793,9504,10374	0.013
ACV	ERR1308596	1985	T	A	0.951619		NA	NTS1	1587	1	22054	199,219,10168,10819	0.013
ACV	ERR1308596	2073	G	A	0.99405		NA	NTS1	49314	2	24874	72,66,13460,11266	0.013
ACV	ERR1308596	7265	G	A	0.07246		NA	18S	20429	6	20577	10226,8818,776,715	0.013
ADA	ERR1309427	362	A	G	0.998856		NA	NTS2	49314	0	3497	2,2,2088,1405	0.01
ADA	ERR1309427	557	C	T	0.999386		NA	NTS2	49314	0	3256	0,0,1355,1899	0.01
ADA	ERR1309427	609	C	A	0.998492		NA	NTS2	49314	2	3315	2,1,1489,1821	0.01
ADA	ERR1309427	638	C	T	0.998465		NA	NTS2	49314	0	3257	0,0,1585,1667	0.01
ADA	ERR1309427	648	A	G	0.999397		NA	NTS2	49314	0	3317	0,0,1664,1651	0.01
ADA	ERR1309427	817	C	A	0.999022		NA	NTS2	49314	0	3066	1,1,1586,1478	0.01
ADA	ERR1309427	1043	G	C	0.997704		NA	NTS2	49314	2	3049	1,3,1410,1632	0.01
ADA	ERR1309427	1117	G	C	0.999359		NA	NTS2	49314	0	3121	1,0,1567,1552	0.01
ADA	ERR1309427	1691	C	G	0.998371		NA	NTS1	49314	0	3070	2,1,1550,1517	0.01
ADA	ERR1309427	1983	TG	T	0.952933	INDEL	1	NTS1	1756	3	2932	75,65,1394,1400	0.01
ADA	ERR1309427	1985	T	A	0.971627		NA	NTS1	982	3	3031	0,1,1480,1465	0.01
ADA	ERR1309427	2227	C	T	0.999699		NA	NTS1	49314	0	3325	0,0,1233,2091	0.01
ADA	ERR1309427	2277	CAAATAGT	C	0.726792	INDEL	3	NTS1	46048	51	3027	398,466,1214,986	0.01
ADA	ERR1309427	4270	C	G	0.018519		NA	25S	445	1	2970	1537,1372,31,24	0.01
ADA	ERR1309427	5633	T	C	0.997892		NA	25S	49314	2	2846	3,1,1464,1376	0.01
ADA	ERR1309427	6337	G	A	0.998581		NA	ITS1	49314	2	3524	3,1,1906,1613	0.01
ADA	ERR1309427	6455	T	C	0.674039		NA	ITS1	49314	6	2758	428,470,934,925	0.01
ADA	ERR1309427	8934	G	A	0.99948		NA	ETS1	49314	6	1923	1,0,445,1477	0.01
ADB	ERR1309415	103	G	A	0.107139		NA	NTS2	49314	6	25789	20297,2714,2414,349	0.007
ADB	ERR1309415	217	GT	G	0.879104	INDEL	2	NTS2	49314	2	31374	2720,1340,18362,9219	0.007
ADB	ERR1309415	557	C	T	0.998842		NA	NTS2	49314	0	43174	9,12,19102,24022	0.007
ADB	ERR1309415	626	A	G	0.914644		NA	NTS2	49314	1	44531	1899,1884,20579,20151	0.007
ADB	ERR1309415	638	C	T	0.999178		NA	NTS2	49314	3	45016	6,9,23071,21909	0.007
ADB	ERR1309415	648	A	G	0.999012		NA	NTS2	49314	5	45541	9,14,23582,21914	0.007
ADB	ERR1309415	690	T	C	0.076203		NA	NTS2	49314	1	44775	20234,21121,1681,1731	0.007
ADB	ERR1309415	817	C	A	0.998997		NA	NTS2	49314	10	41872	10,3,21078,20755	0.007
ADB	ERR1309415	1671	T	C	0.877382		NA	NTS1	49314	29	29490	1930,1679,13087,12787	0.007
ADB	ERR1309415	1720	T	G	0.778779		NA	NTS1	49314	1	16983	1865,1882,6539,6689	0.007
ADB	ERR1309415	1772	G	A	0.413359		NA	NTS1	9080	0	7381	2,2,1677,1374	0.007
ADB	ERR1309415	1775	G	A	0.485533		NA	NTS1	6151	19	8018	97,98,2314,1611	0.007
ADB	ERR1309415	1983	TG	T	0.94842	INDEL	1	NTS1	17688	6	30477	1029,868,15233,13672	0.007
ADB	ERR1309415	1985	T	A	0.966588		NA	NTS1	6602	13	31546	79,48,16149,14343	0.007
ADB	ERR1309415	2073	G	A	0.106857		NA	NTS1	32104	8	37349	18377,14966,2149,1842	0.007
ADB	ERR1309415	2227	C	T	0.889958		NA	NTS1	49314	79	32851	1535,2046,14011,15232	0.007
ADB	ERR1309415	2371	T	C	0.899701		NA	ETS2	49314	8	41177	2104,2005,19415,17634	0.007
ADB	ERR1309415	4019	C	T	0.028326		NA	25S	12570	7	40351	21294,17889,644,499	0.007
ADB	ERR1309415	5310	G	A	0.056928		NA	25S	31287	4	37398	17613,17631,1042,1087	0.007
ADB	ERR1309415	6337	G	A	0.931921		NA	ITS1	49314	0	46769	1728,1436,23854,19731	0.007
ADB	ERR1309415	6976	C	T	0.011248		NA	18S	2322	12	36805	17626,18746,222,195	0.007
ADB	ERR1309415	8934	G	A	0.91801		NA	ETS1	49314	6	30150	734,1727,7935,19743	0.007
ADC	ERR1308809	87	T	A	0.976851		NA	NTS2	49314	8	12441	270,15,11704,449	0.011
ADC	ERR1308809	172	A	G	0.996667		NA	NTS2	49314	0	15901	32,5,13620,2229	0.011
ADC	ERR1308809	557	C	T	0.999086		NA	NTS2	49314	1	26266	3,6,11362,14880	0.011
ADC	ERR1308809	638	C	T	0.998871		NA	NTS2	49314	11	27461	4,11,14269,13161	0.011
ADC	ERR1308809	648	A	G	0.998881		NA	NTS2	49314	11	27715	9,2,14773,12911	0.011
ADC	ERR1308809	817	C	A	0.999061		NA	NTS2	49314	1	25569	4,2,12924,12623	0.011
ADC	ERR1308809	1983	TG	T	0.949867	INDEL	1	NTS1	14061	8	22101	697,617,10678,10315	0.011
ADC	ERR1308809	1985	T	A	0.966911		NA	NTS1	6155	8	22908	40,26,11315,10835	0.011
ADC	ERR1308809	2015	A	C	0.99724		NA	NTS1	49314	1	26083	30,26,13154,12857	0.011
ADC	ERR1308809	2073	G	A	0.998606		NA	NTS1	49314	0	26545	14,12,14551,11957	0.011
ADD	ERR1308917	332	A	C	0.296017		NA	NTS2	49314	6	30326	12680,8660,5265,3712	0.008
ADD	ERR1308917	465	C	A	0.0088		NA	NTS2	1644	2	30341	15529,14515,143,124	0.008
ADD	ERR1308917	557	C	T	0.999116		NA	NTS2	49314	10	31657	1,8,13357,18272	0.008
ADD	ERR1308917	583	C	T	0.013687		NA	NTS2	3816	5	33025	14338,18215,211,241	0.008
ADD	ERR1308917	638	C	T	0.998959		NA	NTS2	49314	9	33629	1,5,17207,16387	0.008
ADD	ERR1308917	648	A	G	0.999121		NA	NTS2	49314	0	34140	10,10,17833,16277	0.008
ADD	ERR1308917	817	C	A	0.998762		NA	NTS2	49314	25	30697	15,2,15872,14789	0.008
ADD	ERR1308917	1642	T	C	0.139742		NA	NTS1	625	58	17933	8400,7017,1236,1272	0.008
ADD	ERR1308917	1983	TG	T	0.931464	INDEL	1	NTS1	16674	25	28000	1210,1035,13203,12878	0.008
ADD	ERR1308917	1985	T	A	0.950351		NA	NTS1	2428	0	29044	259,243,14097,13505	0.008
ADD	ERR1308917	2073	G	A	0.998705		NA	NTS1	49314	3	33968	18,11,18467,15457	0.008
ADD	ERR1308917	2227	C	T	0.611341		NA	NTS1	49314	13	32800	5308,7393,8163,11902	0.008
ADD	ERR1308917	4964	G	A	0.014056		NA	25S	1527	0	26821	13294,13099,187,190	0.008
ADD	ERR1308917	5993	C	CT	0.391053	INDEL	2	ITS2	49314	2	32837	10638,9613,6784,6057	0.008
ADD	ERR1308917	5993	C	T	0.008007		NA	ITS2	284	8	33098	17291,15532,128,137	0.008
ADD	ERR1308917	6345	T	C	0.013207		NA	ITS1	4246	1	35437	19402,15554,257,212	0.008
ADD	ERR1308917	8428	C	G	0.020595		NA	18S	4410	2	33261	14473,18064,312,373	0.008
ADE	ERR1309020	33	G	A	0.997201		NA	NTS2	49314	0	5001	13,0,4940,47	0.011
ADE	ERR1309020	557	C	T	0.999072		NA	NTS2	49314	1	26945	2,5,11607,15313	0.011
ADE	ERR1309020	638	C	T	0.99864		NA	NTS2	49314	5	27936	2,5,14235,13663	0.011
ADE	ERR1309020	648	A	G	0.998939		NA	NTS2	49314	8	28286	9,3,14712,13544	0.011
ADE	ERR1309020	768	A	G	0.997227		NA	NTS2	49314	10	24525	33,19,12678,11780	0.011
ADE	ERR1309020	817	C	A	0.999442		NA	NTS2	49314	0	25103	2,2,12383,12708	0.011
ADE	ERR1309020	1007	A	G	0.02768		NA	NTS2	4041	0	23880	10715,12426,309,352	0.011
ADE	ERR1309020	1032	C	T	0.99676		NA	NTS2	49314	0	24380	27,32,11560,12741	0.011
ADE	ERR1309020	1117	G	C	0.997483		NA	NTS2	49314	0	26223	24,22,14050,12107	0.011
ADE	ERR1309020	1145	A	G	0.996747		NA	NTS2	49314	8	25516	27,32,14133,11300	0.011
ADE	ERR1309020	1411	G	T	0.985566		NA	NTS1	49314	128	19814	102,28,9075,10453	0.011
ADE	ERR1309020	1424	A	G	0.996227		NA	NTS1	49314	2	22263	26,30,11277,10905	0.011
ADE	ERR1309020	1495	G	C	0.997958		NA	NTS1	49314	5	27420	26,16,14408,12956	0.011
ADE	ERR1309020	1521	G	A	0.99764		NA	NTS1	49314	14	22886	24,15,10162,12670	0.011
ADE	ERR1309020	1602	T	C	0.996884		NA	NTS1	49314	0	21503	23,23,10426,11010	0.011
ADE	ERR1309020	1671	T	C	0.997362		NA	NTS1	49314	0	20852	18,25,9057,11740	0.011
ADE	ERR1309020	1897	T	C	0.996755		NA	NTS1	49314	3	19412	30,21,10350,8999	0.011
ADE	ERR1309020	1982	CTGTT	C	0.973838	INDEL	1	NTS1	29118	48	2905	19,50,1531,1298	0.011
ADE	ERR1309020	1988	ACTGT	A	0.518132	INDEL	1	NTS1	9302	0	5460	1425,1206,1531,1298	0.011
ADE	ERR1309020	2083	G	A	0.997612		NA	NTS1	49314	1	25964	33,19,15798,10104	0.011
ADE	ERR1309020	2156	C	A	0.995144		NA	NTS1	49314	3	25332	30,25,15248,9963	0.011
ADE	ERR1309020	2166	A	G	0.997107		NA	NTS1	49314	9	25577	28,32,14665,10838	0.011
ADE	ERR1309020	2227	C	T	0.997826		NA	NTS1	49314	21	23003	10,27,11320,11633	0.011
ADE	ERR1309020	2275	A	C	0.971311		NA	NTS1	49314	3	21785	229,159,12028,9136	0.011
ADE	ERR1309020	2434	C	T	0.99826		NA	ETS2	49314	1	27584	16,22,12620,14916	0.011
ADE	ERR1309020	6337	G	A	0.998037		NA	ITS1	49314	0	30053	27,22,16374,13620	0.011
ADE	ERR1309020	8513	C	A	0.992068		NA	ETS1	49314	98	29502	26,90,15116,14152	0.011
ADE	ERR1309020	8934	G	A	0.997944		NA	ETS1	49314	0	16534	5,18,3527,12973	0.011
ADF	ERR1309089	220	C	A	0.996749		NA	NTS2	49314	18	23072	26,19,17143,5854	0.01
ADF	ERR1309089	226	T	C	0.997962		NA	NTS2	49314	3	23548	24,12,17081,6419	0.01
ADF	ERR1309089	362	A	G	0.997714		NA	NTS2	49314	3	36304	43,25,21208,15013	0.01
ADF	ERR1309089	557	C	T	0.998938		NA	NTS2	49314	14	33889	1,10,14122,19731	0.01
ADF	ERR1309089	638	C	T	0.998362		NA	NTS2	49314	24	34801	2,13,17622,17122	0.01
ADF	ERR1309089	648	A	G	0.999089		NA	NTS2	49314	7	35129	13,6,18129,16968	0.01
ADF	ERR1309089	817	C	A	0.998824		NA	NTS2	49314	23	30620	15,3,15111,15474	0.01
ADF	ERR1309089	1117	G	C	0.997904		NA	NTS2	49314	10	31010	20,29,16600,14345	0.01
ADF	ERR1309089	1434	A	T	0.11144		NA	NTS1	9631	25	30429	14382,12608,1899,1492	0.01
ADF	ERR1309089	1553	C	T	0.998282		NA	NTS1	49314	3	28514	21,16,13906,14560	0.01
ADF	ERR1309089	1648	T	C	0.873979		NA	NTS1	49314	14	26694	1582,1771,10564,12772	0.01
ADF	ERR1309089	1671	T	C	0.998552		NA	NTS1	49314	4	26240	14,13,11197,15005	0.01
ADF	ERR1309089	1897	T	C	0.997622		NA	NTS1	49314	9	25653	31,16,13787,11805	0.01
ADF	ERR1309089	1912	G	C	0.997734		NA	NTS1	49314	1	21628	18,13,11568,10011	0.01
ADF	ERR1309089	1979	C	T	0.981261		NA	NTS1	3782	16	2188	9,24,1024,1123	0.01
ADF	ERR1309089	1982	CTGTT	C	0.730612	INDEL	1	NTS1	1406	90	2940	278,514,1024,1124	0.01
ADF	ERR1309089	1988	ACTGT	A	0.344196	INDEL	1	NTS1	1195	94	6229	2292,1793,1023,1121	0.01
ADF	ERR1309089	2059	C	CA	0.979407	INDEL	3	NTS1	49314	74	29622	413,188,16714,12298	0.01
ADF	ERR1309089	2227	C	T	0.998326		NA	NTS1	49314	9	28071	11,4,14499,13531	0.01
ADF	ERR1309089	2277	CAAATAGT	C	0.750191	INDEL	3	NTS1	49314	70	27437	3559,3533,11090,9493	0.01
ADF	ERR1309089	6337	G	A	0.998775		NA	ITS1	49314	2	37541	16,10,20635,16860	0.01
ADF	ERR1309089	8934	G	A	0.998495		NA	ETS1	49314	1	19940	4,12,4110,15800	0.01
ADG	ERR1308685	337	A	T	0.997304		NA	NTS2	49314	3	31156	45,27,17882,13190	0.009
ADG	ERR1308685	532	C	T	0.996308		NA	NTS2	49314	20	30067	23,50,13995,15981	0.009
ADG	ERR1308685	557	C	T	0.999088		NA	NTS2	49314	3	31807	4,9,13814,17964	0.009
ADG	ERR1308685	638	C	T	0.998284		NA	NTS2	49314	15	33224	2,9,17422,15745	0.009
ADG	ERR1308685	648	A	G	0.99875		NA	NTS2	49314	4	33608	19,11,17930,15636	0.009
ADG	ERR1308685	817	C	A	0.99888		NA	NTS2	49314	23	30345	14,2,15187,15131	0.009
ADG	ERR1308685	1671	T	C	0.998803		NA	NTS1	49314	0	29232	11,9,15183,14014	0.009
ADG	ERR1308685	1897	T	C	0.989661		NA	NTS1	49314	1	30079	159,120,16673,13108	0.009
ADG	ERR1308685	1983	TG	T	0.950947	INDEL	1	NTS1	17475	37	27623	756,609,13188,13080	0.009
ADG	ERR1308685	1985	T	A	0.969968		NA	NTS1	9233	1	28603	21,18,13991,13753	0.009
ADG	ERR1308685	2199	G	C	0.996754		NA	NTS1	49314	1	32035	22,22,14841,17122	0.009
ADG	ERR1308685	2227	C	T	0.998602		NA	NTS1	49314	7	32198	9,5,13960,18197	0.009
ADG	ERR1308685	6337	G	A	0.998989		NA	ITS1	49314	5	36586	15,7,19983,16566	0.009
ADG	ERR1308685	8934	G	A	0.998344		NA	ETS1	49314	19	19928	11,14,4179,15716	0.009
ADH	ERR1309064	217	GT	G	0.955466	INDEL	2	NTS2	49314	2	23398	839,343,15710,6646	0.01
ADH	ERR1309064	224	A	G	0.748461		NA	NTS2	49314	2	24362	4133,1943,12474,5770	0.01
ADH	ERR1309064	557	C	T	0.999031		NA	NTS2	49314	0	34070	6,10,14682,19355	0.01
ADH	ERR1309064	626	A	G	0.939388		NA	NTS2	49314	3	36082	1082,1082,16638,17257	0.01
ADH	ERR1309064	638	C	T	0.999146		NA	NTS2	49314	1	36297	5,3,18384,17882	0.01
ADH	ERR1309064	648	A	G	0.243874		NA	NTS2	49314	12	36441	14115,13419,4658,4229	0.01
ADH	ERR1309064	753	A	G	0.15444		NA	NTS2	49314	15	32796	14161,13550,2502,2563	0.01
ADH	ERR1309064	817	C	A	0.998766		NA	NTS2	49314	41	32413	18,1,16189,16185	0.01
ADH	ERR1309064	1468	T	C	0.073384		NA	NTS1	28061	28	28998	12332,14524,1053,1075	0.01
ADH	ERR1309064	1671	T	C	0.997981		NA	NTS1	49314	3	28733	24,18,14390,14285	0.01
ADH	ERR1309064	1703	A	G	0.701369		NA	NTS1	49314	93	25195	3853,3640,8329,9342	0.01
ADH	ERR1309064	1720	T	G	0.997139		NA	NTS1	49314	0	25868	29,31,12071,13728	0.01
ADH	ERR1309064	1912	G	C	0.801626		NA	NTS1	49314	19	27680	2933,2525,12345,9844	0.01
ADH	ERR1309064	2189	T	C	0.181095		NA	NTS1	49314	1	31188	12617,12894,2811,2837	0.01
ADH	ERR1309064	2227	C	T	0.998586		NA	NTS1	49314	3	21923	5,10,10119,11773	0.01
ADH	ERR1309064	2331	A	G	0.709933		NA	ETS2	49314	38	30886	4450,4494,11430,10497	0.01
ADH	ERR1309064	2348	T	C	0.73383		NA	ETS2	49314	4	35019	4846,4449,13539,12159	0.01
ADH	ERR1309064	5990	G	GTA	0.699219	INDEL	1	ITS2	49314	5	35082	5607,5258,12516,12014	0.01
ADH	ERR1309064	5993	C	T	0.017841		NA	ITS2	576	77	35593	18080,16864,257,378	0.01
ADH	ERR1309064	6337	G	A	0.998354		NA	ITS1	49314	25	40107	36,11,21944,18097	0.01
ADH	ERR1309064	6728	A	G	0.745758		NA	18S	49314	6	31061	4345,3523,12984,10180	0.01
ADH	ERR1309064	8728	T	C	0.748279		NA	ETS1	49314	0	32401	3704,4435,11033,13212	0.01
ADH	ERR1309064	8934	G	A	0.998605		NA	ETS1	49314	3	21508	3,18,5294,16184	0.01
ADI	ERR1308593	332	A	C	0.408446		NA	NTS2	49314	0	5707	1905,1469,1322,1009	0.006
ADI	ERR1308593	557	C	T	0.998761		NA	NTS2	49314	1	5650	1,3,2438,3205	0.006
ADI	ERR1308593	583	C	T	0.015985		NA	NTS2	828	3	5818	2641,3082,39,54	0.006
ADI	ERR1308593	638	C	T	0.998624		NA	NTS2	49314	0	5815	0,0,3054,2753	0.006
ADI	ERR1308593	648	A	G	0.999147		NA	NTS2	49314	2	5864	2,0,3137,2722	0.006
ADI	ERR1308593	817	C	A	0.998289		NA	NTS2	49314	15	5259	5,0,2605,2647	0.006
ADI	ERR1308593	1983	TG	T	0.93332	INDEL	1	NTS1	2976	6	4829	192,183,2164,2343	0.006
ADI	ERR1308593	1985	T	A	0.958057		NA	NTS1	423	15	4983	21,41,2315,2459	0.006
ADI	ERR1308593	2073	G	A	0.998165		NA	NTS1	49314	4	5995	4,1,3318,2666	0.006
ADI	ERR1308593	2227	C	T	0.642844		NA	NTS1	49314	8	5387	825,1093,1419,2044	0.006
ADI	ERR1308593	5993	C	CT	0.458942	INDEL	2	ITS2	49314	4	5541	1622,1412,1393,1150	0.006
ADI	ERR1308593	5993	C	T	0.013443		NA	ITS2	88	10	5579	2981,2521,33,42	0.006
ADI	ERR1308593	5996	G	T	0.00995		NA	ITS2	89	2	5628	3013,2547,28,28	0.006
ADI	ERR1308593	8428	C	G	0.026789		NA	18S	1215	2	5898	2513,3223,73,85	0.006
ADK	ERR1308807	227	A	T	0.395194		NA	NTS2	49314	15	11278	5615,1188,3605,852	0.004
ADK	ERR1308807	272	GAACATACAA	G	0.296425	INDEL	2	NTS2	49314	33	13764	5230,4493,2060,2020	0.004
ADK	ERR1308807	284	C	T	0.554764		NA	NTS2	49314	1	17256	4178,3491,5251,4322	0.004
ADK	ERR1308807	362	A	G	0.023346		NA	NTS2	3781	11	34396	20773,12802,472,331	0.004
ADK	ERR1308807	387	T	C	0.516004		NA	NTS2	49314	18	32711	9705,6117,10128,6751	0.004
ADK	ERR1308807	557	C	T	0.999289		NA	NTS2	49314	3	32362	2,5,15037,17302	0.004
ADK	ERR1308807	609	C	A	0.387757		NA	NTS2	49314	46	35156	10751,10762,6495,7137	0.004
ADK	ERR1308807	638	C	T	0.999135		NA	NTS2	49314	5	35840	2,5,19013,16796	0.004
ADK	ERR1308807	648	A	G	0.845889		NA	NTS2	49314	9	36279	2985,2593,16767,13921	0.004
ADK	ERR1308807	817	C	A	0.999128		NA	NTS2	49314	54	33254	18,0,16596,16633	0.004
ADK	ERR1308807	1117	G	C	0.610734		NA	NTS2	49314	2	33743	7011,6105,11091,9517	0.004
ADK	ERR1308807	1180	A	G	0.142871		NA	NTS2	46517	36	31756	16849,10094,2714,1834	0.004
ADK	ERR1308807	1404	G	C	0.067438		NA	NTS1	1668	64	23177	7828,13707,469,1094	0.004
ADK	ERR1308807	1500	G	A	0.360124		NA	NTS1	49314	5	32325	10366,10306,5761,5880	0.004
ADK	ERR1308807	1553	C	T	0.487967		NA	NTS1	49314	40	28629	7618,7030,6940,7031	0.004
ADK	ERR1308807	1691	C	G	0.93313		NA	NTS1	49314	39	30103	895,1090,13930,14162	0.004
ADK	ERR1308807	1983	TG	T	0.917208	INDEL	1	NTS1	12980	5	26959	1203,1137,12401,12326	0.004
ADK	ERR1308807	1985	T	A	0.940428		NA	NTS1	2623	1	27882	167,155,13254,12967	0.004
ADK	ERR1308807	2227	C	T	0.9987		NA	NTS1	49314	1	33076	5,9,14288,18748	0.004
ADK	ERR1308807	2392	A	G	0.179917		NA	ETS2	49314	2	32465	12300,14308,2679,3162	0.004
ADK	ERR1308807	2620	T	C	0.020823		NA	25S	5210	8	30495	15043,14793,340,297	0.004
ADK	ERR1308807	3001	A	G	0.007067		NA	25S	1049	3	26886	13219,13462,89,101	0.004
ADK	ERR1308807	4222	G	A	0.108033		NA	25S	49314	1	30065	13820,12977,1664,1586	0.004
ADK	ERR1308807	4307	T	C	0.204743		NA	25S	49314	0	30150	12064,11836,3119,3054	0.004
ADK	ERR1308807	5633	T	C	0.07285		NA	25S	38726	0	30254	14619,13411,1148,1056	0.004
ADK	ERR1308807	6337	G	A	0.805528		NA	ITS1	49314	6	35203	3776,3058,15449,12909	0.004
ADK	ERR1308807	7701	T	C	0.403574		NA	18S	49314	0	30277	10258,7761,6964,5262	0.004
ADK	ERR1308807	8902	G	T	0.006992		NA	ETS1	735	0	22455	6185,16099,44,113	0.004
ADK	ERR1308807	8934	G	A	0.885201		NA	ETS1	49314	0	18136	411,1664,3183,12871	0.004
ADL	ERR1309122	130	C	T	0.805377		NA	NTS2	49314	0	5431	953,102,3948,426	0.008
ADL	ERR1309122	227	A	T	0.945685		NA	NTS2	49314	0	5376	212,59,3954,1130	0.008
ADL	ERR1309122	557	C	T	0.999021		NA	NTS2	49314	0	13280	2,3,6196,7071	0.008
ADL	ERR1309122	607	G	A	0.611721		NA	NTS2	49314	4	14948	2810,2986,4362,4782	0.008
ADL	ERR1309122	626	A	G	0.031466		NA	NTS2	5221	4	15159	7419,7257,230,247	0.008
ADL	ERR1309122	638	C	T	0.998764		NA	NTS2	49314	4	15371	1,3,8009,7343	0.008
ADL	ERR1309122	648	A	G	0.034171		NA	NTS2	6130	0	15481	7981,6964,281,248	0.008
ADL	ERR1309122	743	T	C	0.864656		NA	NTS2	49314	2	13994	965,919,6094,6006	0.008
ADL	ERR1309122	817	C	A	0.999276		NA	NTS2	49314	4	13808	3,1,6744,7054	0.008
ADL	ERR1309122	1010	T	C	0.061208		NA	NTS2	11259	0	12433	5139,6529,333,428	0.008
ADL	ERR1309122	1117	G	C	0.993812		NA	NTS2	49314	0	13897	39,35,7277,6534	0.008
ADL	ERR1309122	1638	A	C	0.991969		NA	NTS1	49314	6	11331	44,40,5119,6121	0.008
ADL	ERR1309122	1645	T	C	0.138142		NA	NTS1	10923	2	11423	4529,5306,738,841	0.008
ADL	ERR1309122	1683	A	T	0.992171		NA	NTS1	49314	2	12007	46,42,5770,6143	0.008
ADL	ERR1309122	1720	T	G	0.940644		NA	NTS1	49314	14	8289	206,281,3690,4109	0.008
ADL	ERR1309122	1730	T	C	0.932277		NA	NTS1	49314	5	7324	214,272,3182,3651	0.008
ADL	ERR1309122	1830	G	GTA	0.902646	INDEL	1	NTS1	49314	24	9296	411,475,4325,4066	0.008
ADL	ERR1309122	1897	T	C	0.770313		NA	NTS1	49314	1	12295	1630,1177,5473,4010	0.008
ADL	ERR1309122	1982	CTGTT	C	0.421532	INDEL	1	NTS1	8278	34	5378	1216,1381,946,1321	0.008
ADL	ERR1309122	2117	C	A	0.990527		NA	NTS1	49314	18	11084	67,29,6280,4699	0.008
ADL	ERR1309122	2208	T	C	0.987402		NA	NTS1	49314	56	12383	91,44,5729,6512	0.008
ADL	ERR1309122	2227	C	T	0.998468		NA	NTS1	49314	3	11748	8,6,5326,6405	0.008
ADL	ERR1309122	2289	A	G	0.528148		NA	ETS2	5294	30	2700	750,522,749,677	0.008
ADL	ERR1309122	2290	G	A	0.449179		NA	ETS2	1625	23	2558	740,666,670,479	0.008
ADL	ERR1309122	2302	C	CCA	0.549224	INDEL	1	ETS2	1525	5	4317	1042,732,1433,938	0.008
ADL	ERR1309122	2304	T	A	0.949754		NA	ETS2	19282	5	4677	108,58,2685,1757	0.008
ADL	ERR1309122	2392	A	G	0.180481		NA	ETS2	49314	14	14345	5978,5769,1377,1212	0.008
ADL	ERR1309122	2456	G	A	0.792678		NA	ETS2	49314	7	12319	1223,1158,4861,4907	0.008
ADL	ERR1309122	2519	A	G	0.017462		NA	25S	703	5	12828	6911,5682,131,93	0.008
ADL	ERR1309122	2620	T	C	0.047626		NA	25S	6967	3	12829	6472,5736,314,297	0.008
ADL	ERR1309122	2803	G	C	0.116281		NA	25S	28166	2	13734	5767,6357,772,825	0.008
ADL	ERR1309122	3193	T	A	0.086156		NA	25S	19921	9	12872	6177,5584,554,555	0.008
ADL	ERR1309122	4070	C	T	0.008996		NA	25S	515	6	12783	7494,5165,75,40	0.008
ADL	ERR1309122	4256	G	T	0.00811		NA	25S	377	2	13810	6862,6828,53,59	0.008
ADL	ERR1309122	4714	A	G	0.015516		NA	25S	406	1	11859	5783,5846,88,96	0.008
ADL	ERR1309122	5288	G	A	0.338331		NA	25S	49314	0	12940	4340,4215,2232,2146	0.008
ADL	ERR1309122	6337	G	A	0.704204		NA	ITS1	49314	1	16819	2750,2217,6605,5239	0.008
ADL	ERR1309122	6358	T	TA	0.270732	INDEL	1	ITS1	49314	3	16810	7490,4950,2770,1781	0.008
ADL	ERR1309122	6358	T	A	0.009297		NA	ITS1	318	35	16994	10188,6643,73,85	0.008
ADL	ERR1309122	6360	C	A	0.008931		NA	ITS1	185	0	17020	10227,6630,93,59	0.008
ADL	ERR1309122	6421	A	G	0.057467		NA	ITS1	13255	2	14739	7470,6417,464,383	0.008
ADL	ERR1309122	6837	C	T	0.009258		NA	18S	728	4	13610	5751,7726,48,78	0.008
ADL	ERR1309122	7701	T	C	0.809293		NA	18S	49314	2	13429	1440,1105,6074,4797	0.008
ADL	ERR1309122	8509	T	C	0.64983		NA	ETS1	49314	0	15324	2548,2791,4774,5196	0.008
ADM	ERR1309212	557	C	T	0.872787		NA	NTS2	49314	52	20281	1125,1445,8599,9102	0.007
ADM	ERR1309212	607	G	A	0.856577		NA	NTS2	49314	15	22458	1498,1709,9385,9852	0.007
ADM	ERR1309212	638	C	T	0.881677		NA	NTS2	49314	30	23233	1349,1385,10798,9686	0.007
ADM	ERR1309212	743	T	C	0.79552		NA	NTS2	49314	2	21787	2275,2170,8772,8560	0.007
ADM	ERR1309212	817	C	A	0.872277		NA	NTS2	49314	8	21578	1348,1392,9555,9271	0.007
ADM	ERR1309212	1117	G	C	0.867888		NA	NTS2	49314	0	22655	1533,1445,10146,9516	0.007
ADM	ERR1309212	1638	A	C	0.806789		NA	NTS1	49314	9	17763	1670,1746,6795,7536	0.007
ADM	ERR1309212	1683	A	T	0.800408		NA	NTS1	49314	14	19620	2100,1805,8149,7555	0.007
ADM	ERR1309212	1720	T	G	0.737242		NA	NTS1	49314	2	14226	1863,1865,5306,5185	0.007
ADM	ERR1309212	1730	T	C	0.714526		NA	NTS1	49314	0	13094	1860,1876,4677,4679	0.007
ADM	ERR1309212	1830	G	GTA	0.709225	INDEL	1	NTS1	49314	31	15242	2235,2202,5769,5041	0.007
ADM	ERR1309212	2117	C	A	0.782267		NA	NTS1	49314	34	16309	1841,1699,7066,5692	0.007
ADM	ERR1309212	2208	T	C	0.848581		NA	NTS1	49314	32	18954	1367,1474,7180,8920	0.007
ADM	ERR1309212	2227	C	T	0.998539		NA	NTS1	49314	5	17107	8,6,7359,9724	0.007
ADM	ERR1309212	2290	G	A	0.555556		NA	ETS2	1503	8	3078	745,581,1006,704	0.007
ADM	ERR1309212	2302	C	CCA	0.508753	INDEL	1	ETS2	2852	9	6569	1785,1167,2087,1255	0.007
ADM	ERR1309212	2304	T	A	0.864676		NA	ETS2	27869	31	7168	531,416,3833,2365	0.007
ADM	ERR1309212	2392	A	G	0.842651		NA	ETS2	49314	5	20642	1698,1543,8943,8451	0.007
ADM	ERR1309212	6023	C	T	0.315983		NA	ITS2	49314	0	21729	7718,7127,3557,3309	0.007
ADM	ERR1309212	6260	T	C	0.015394		NA	5.8S	2766	2	22996	9251,13377,139,215	0.007
ADM	ERR1309212	6358	T	TA	0.769742	INDEL	1	ITS1	49314	67	24351	3166,2682,10875,7869	0.007
ADM	ERR1309212	6360	C	A	0.024716		NA	ITS1	1577	8	24519	13659,10237,365,241	0.007
ADM	ERR1309212	7317	G	C	0.021285		NA	18S	3139	1	19685	9861,9386,219,200	0.007
ADM	ERR1309212	8558	T	C	0.166799		NA	ETS1	49314	3	23849	10631,9225,2155,1823	0.007
ADN	ERR1309159	217	GT	G	0.960413	INDEL	2	NTS2	49314	0	11039	465,73,9136,1466	0.007
ADN	ERR1309159	224	A	G	0.992908		NA	NTS2	49314	29	10434	37,17,8935,1435	0.007
ADN	ERR1309159	429	G	C	0.997021		NA	NTS2	49314	6	29205	37,34,17399,11719	0.007
ADN	ERR1309159	557	C	T	0.998882		NA	NTS2	49314	6	31294	3,8,14832,16427	0.007
ADN	ERR1309159	626	A	G	0.997051		NA	NTS2	49314	6	34929	39,49,17707,17119	0.007
ADN	ERR1309159	638	C	T	0.998871		NA	NTS2	49314	3	35432	3,5,18344,17048	0.007
ADN	ERR1309159	648	A	G	0.99897		NA	NTS2	49314	7	35933	14,7,18731,17165	0.007
ADN	ERR1309159	691	G	C	0.997341		NA	NTS2	49314	18	35346	29,51,17673,17579	0.007
ADN	ERR1309159	817	C	A	0.999308		NA	NTS2	49314	5	31780	8,4,15726,16033	0.007
ADN	ERR1309159	1069	A	G	0.99203		NA	NTS2	49314	8	28859	52,67,14495,14134	0.007
ADN	ERR1309159	1671	T	C	0.998764		NA	NTS1	49314	4	26698	15,10,13000,13665	0.007
ADN	ERR1309159	1703	A	G	0.996877		NA	NTS1	49314	3	22417	29,26,10591,11757	0.007
ADN	ERR1309159	1720	T	G	0.99666		NA	NTS1	49314	1	23052	24,26,10546,12434	0.007
ADN	ERR1309159	1830	G	GTA	0.849126	INDEL	1	NTS1	49314	135	22151	1701,1832,10367,8442	0.007
ADN	ERR1309159	1912	G	C	0.996744		NA	NTS1	49314	0	26108	35,23,15699,10324	0.007
ADN	ERR1309159	2162	C	T	0.994852		NA	NTS1	49314	37	32831	101,45,17481,15181	0.007
ADN	ERR1309159	2227	C	T	0.998553		NA	NTS1	49314	0	21416	8,9,10209,11176	0.007
ADN	ERR1309159	2277	CAAATAGT	C	0.808363	INDEL	3	NTS1	49314	30	11240	1022,1259,4424,4662	0.007
ADN	ERR1309159	2348	T	C	0.997021		NA	ETS2	49314	0	35241	48,46,17966,17170	0.007
ADN	ERR1309159	6337	G	A	0.998666		NA	ITS1	49314	0	39742	24,19,21678,18011	0.007
ADN	ERR1309159	8455	A	G	0.996301		NA	ETS1	49314	2	35958	50,59,15623,20202	0.007
ADN	ERR1309159	8728	T	C	0.996374		NA	ETS1	49314	10	31994	50,42,14430,17448	0.007
ADN	ERR1309159	8934	G	A	0.998139		NA	ETS1	49314	3	19877	6,19,3543,16297	0.007
ADP	ERR1308698	272	GAACATACAA	G	0.680617	INDEL	2	NTS2	49314	137	9653	1847,1356,3247,3323	0.005
ADP	ERR1308698	557	C	T	0.933255		NA	NTS2	49314	20	23837	691,889,10492,11754	0.005
ADP	ERR1308698	607	G	A	0.90489		NA	NTS2	49314	12	26422	1183,1318,11783,12126	0.005
ADP	ERR1308698	626	A	G	0.428902		NA	NTS2	49314	13	26393	7723,7337,5947,5373	0.005
ADP	ERR1308698	638	C	T	0.937363		NA	NTS2	49314	19	26965	847,827,13593,11683	0.005
ADP	ERR1308698	648	A	G	0.466413		NA	NTS2	49314	5	27049	7848,6570,6953,5663	0.005
ADP	ERR1308698	743	T	C	0.47061		NA	NTS2	49314	0	24668	6578,6472,5856,5753	0.005
ADP	ERR1308698	817	C	A	0.940992		NA	NTS2	49314	0	24810	719,732,11502,11848	0.005
ADP	ERR1308698	1117	G	C	0.90309		NA	NTS2	49314	1	24043	1271,1034,11885,9828	0.005
ADP	ERR1308698	1638	A	C	0.888818		NA	NTS1	49314	50	18735	981,1082,7058,9594	0.005
ADP	ERR1308698	1683	A	T	0.880408		NA	NTS1	49314	40	20804	1300,1174,8847,9469	0.005
ADP	ERR1308698	1720	T	G	0.836029		NA	NTS1	49314	15	14655	1172,1220,5697,6555	0.005
ADP	ERR1308698	1730	T	C	0.814579		NA	NTS1	49314	16	13197	1205,1230,5048,5706	0.005
ADP	ERR1308698	1830	G	GTA	0.796268	INDEL	1	NTS1	49314	4	16453	1673,1670,6683,6418	0.005
ADP	ERR1308698	1897	T	C	0.377327		NA	NTS1	49314	101	20094	7388,5121,4121,3461	0.005
ADP	ERR1308698	1982	CTGTT	C	0.097004	INDEL	1	NTS1	60	35	9948	3952,5135,479,486	0.005
ADP	ERR1308698	2117	C	A	0.870195		NA	NTS1	49314	64	18158	1191,1148,8935,6866	0.005
ADP	ERR1308698	2208	T	C	0.851619		NA	NTS1	49314	60	19733	1311,1585,8453,8372	0.005
ADP	ERR1308698	2288	T	A	0.322381		NA	ETS2	253	93	3074	1128,935,662,334	0.005
ADP	ERR1308698	2290	G	A	0.675916		NA	ETS2	7184	0	2811	513,363,1114,786	0.005
ADP	ERR1308698	2302	C	CCA	0.567251	INDEL	1	ETS2	4023	67	7182	1632,1137,2656,1418	0.005
ADP	ERR1308698	2304	T	TA	0.065613	INDEL	2	ETS2	114	49	7971	4249,2843,364,159	0.005
ADP	ERR1308698	2304	T	A	0.973655		NA	ETS2	38983	22	7971	133,52,4809,2952	0.005
ADP	ERR1308698	2392	A	G	0.867449		NA	ETS2	49314	25	24617	1774,1474,11062,10292	0.005
ADP	ERR1308698	6321	A	G	0.370207		NA	ITS1	49314	2	27725	9231,8219,5464,4800	0.005
ADP	ERR1308698	6358	T	TA	0.784753	INDEL	1	ITS1	49314	80	28465	3567,2882,13254,9084	0.005
ADP	ERR1308698	6360	C	A	0.024292		NA	ITS1	1860	10	28610	16366,11541,430,265	0.005
ADP	ERR1308698	8509	T	C	0.404753		NA	ETS1	49314	0	26384	7802,7862,5335,5355	0.005
ADQ	ERR1309029	217	GT	G	0.956788	INDEL	2	NTS2	49314	6	12242	514,142,9418,2295	0.008
ADQ	ERR1309029	224	A	G	0.99547		NA	NTS2	49314	11	11920	19,10,9445,2435	0.008
ADQ	ERR1309029	429	G	C	0.997365		NA	NTS2	49314	1	26942	30,19,15598,11273	0.008
ADQ	ERR1309029	557	C	T	0.998754		NA	NTS2	49314	3	28902	7,5,13274,15592	0.008
ADQ	ERR1309029	626	A	G	0.99756		NA	NTS2	49314	34	31151	16,42,15898,15177	0.008
ADQ	ERR1309029	638	C	T	0.998922		NA	NTS2	49314	8	31539	6,1,16308,15197	0.008
ADQ	ERR1309029	648	A	G	0.998811		NA	NTS2	49314	0	31965	12,12,16723,15204	0.008
ADQ	ERR1309029	691	G	C	0.99766		NA	NTS2	49314	13	31619	35,19,15874,15671	0.008
ADQ	ERR1309029	817	C	A	0.998891		NA	NTS2	49314	17	28851	12,3,14232,14592	0.008
ADQ	ERR1309029	1069	A	G	0.058358		NA	NTS2	11489	0	26012	11817,12439,738,780	0.008
ADQ	ERR1309029	1077	C	T	0.056602		NA	NTS2	19535	4	26501	12101,12887,744,756	0.008
ADQ	ERR1309029	1180	A	C	0.105334		NA	NTS2	18075	53	25405	13712,8833,1544,1201	0.008
ADQ	ERR1309029	1671	T	C	0.998005		NA	NTS1	49314	5	23556	12,18,11793,11716	0.008
ADQ	ERR1309029	1703	A	G	0.995307		NA	NTS1	49314	3	19389	29,36,9525,9774	0.008
ADQ	ERR1309029	1720	T	G	0.997243		NA	NTS1	49314	0	19586	18,21,9491,10043	0.008
ADQ	ERR1309029	1830	G	GTA	0.85818	INDEL	1	NTS1	49314	122	18735	1395,1465,9016,7062	0.008
ADQ	ERR1309029	1912	G	C	0.997552		NA	NTS1	49314	1	22877	14,7,13839,8982	0.008
ADQ	ERR1309029	2162	C	T	0.4647		NA	NTS1	49314	6	28612	8059,7241,6910,6386	0.008
ADQ	ERR1309029	2227	C	T	0.998672		NA	NTS1	49314	1	18824	7,6,8770,10029	0.008
ADQ	ERR1309029	2277	CAAATAGT	C	0.799522	INDEL	3	NTS1	49314	35	9632	927,1107,3857,3844	0.008
ADQ	ERR1309029	2331	A	G	0.051402		NA	ETS2	3002	6	26244	12752,12134,715,634	0.008
ADQ	ERR1309029	2348	T	C	0.997703		NA	ETS2	49314	0	30471	32,30,15760,14641	0.008
ADQ	ERR1309029	6337	G	A	0.998757		NA	ITS1	49314	0	34603	16,11,19147,15413	0.008
ADQ	ERR1309029	8728	T	C	0.997649		NA	ETS1	49314	3	28929	26,26,12936,15925	0.008
ADQ	ERR1309029	8934	G	A	0.998466		NA	ETS1	49314	0	18254	4,16,3751,14475	0.008
ADR	ERR1308788	172	A	G	0.996453		NA	NTS2	49314	0	18890	47,7,16130,2694	0.009
ADR	ERR1308788	557	C	T	0.999117		NA	NTS2	49314	1	29452	4,4,12654,16772	0.009
ADR	ERR1308788	638	C	T	0.998508		NA	NTS2	49314	7	30163	2,6,15424,14695	0.009
ADR	ERR1308788	648	A	G	0.998393		NA	NTS2	49314	6	30496	17,9,15901,14546	0.009
ADR	ERR1308788	817	C	A	0.999134		NA	NTS2	49314	19	27727	9,1,13758,13947	0.009
ADR	ERR1308788	1983	TG	T	0.948716	INDEL	1	NTS1	15998	12	24959	794,704,11934,11745	0.009
ADR	ERR1308788	1985	T	A	0.968266		NA	NTS1	7540	10	25934	49,32,12747,12364	0.009
ADR	ERR1308788	2015	A	C	0.997203		NA	NTS1	49314	0	30029	34,33,15097,14848	0.009
ADR	ERR1308788	2073	G	A	0.997054		NA	NTS1	49314	1	31228	31,29,17044,14092	0.009
ADS	ERR1309526	332	A	C	0.064202		NA	NTS2	28766	4	32055	17198,12792,1201,857	0.004
ADS	ERR1309526	557	C	T	0.998669		NA	NTS2	49314	7	33062	3,10,14431,18587	0.004
ADS	ERR1309526	638	C	T	0.998528		NA	NTS2	49314	5	33961	5,9,17720,16191	0.004
ADS	ERR1309526	648	A	G	0.998777		NA	NTS2	49314	6	34352	17,9,18241,16069	0.004
ADS	ERR1309526	817	C	A	0.999067		NA	NTS2	49314	45	31077	15,0,15460,15590	0.004
ADS	ERR1309526	1983	TG	T	0.927471	INDEL	1	NTS1	17922	42	29409	1307,1158,13303,13973	0.004
ADS	ERR1309526	1985	T	A	0.947015		NA	NTS1	3118	3	30537	350,378,14273,14646	0.004
ADS	ERR1309526	2073	G	A	0.997945		NA	NTS1	49314	0	35531	21,18,19710,15748	0.004
ADS	ERR1309526	2227	C	T	0.607018		NA	NTS1	49314	21	32630	5676,7120,8484,11327	0.004
ADS	ERR1309526	2432	T	G	0.00686		NA	ETS2	435	4	33819	15831,17734,117,115	0.004
ADS	ERR1309526	3549	G	A	0.013288		NA	25S	1866	0	26866	13516,12963,180,177	0.004
ADS	ERR1309526	4460	A	G	0.551209		NA	25S	49314	5	29448	7071,6129,8793,7439	0.004
ADS	ERR1309526	6287	A	T	0.026795		NA	ITS1	6969	123	37693	18669,17995,398,612	0.004
ADS	ERR1309526	6561	T	C	0.241878		NA	ITS1	49314	0	34476	9788,16313,3127,5212	0.004
ADT	ERR1309028	217	GT	G	0.020835	INDEL	2	NTS2	5697	7	19822	14759,4735,300,113	0.009
ADT	ERR1309028	285	A	T	0.021483		NA	NTS2	4596	5	25508	14453,10498,330,218	0.009
ADT	ERR1309028	307	A	G	0.013991		NA	NTS2	2507	4	27733	15465,11854,229,159	0.009
ADT	ERR1309028	557	C	T	0.02584		NA	NTS2	9835	1	31192	13174,17207,344,462	0.009
ADT	ERR1309028	638	C	T	0.025418		NA	NTS2	8962	1	33559	16517,16158,425,428	0.009
ADT	ERR1309028	648	A	G	0.022887		NA	NTS2	8691	3	33775	17143,15849,391,382	0.009
ADT	ERR1309028	817	C	A	0.025651		NA	NTS2	8384	5	30018	14891,14344,407,363	0.009
ADT	ERR1309028	1671	T	C	0.016457		NA	NTS1	729	0	28560	14738,13346,248,222	0.009
ADT	ERR1309028	1720	T	G	0.017897		NA	NTS1	945	0	27156	12965,13697,234,252	0.009
ADT	ERR1309028	1830	G	GTA	0.012622	INDEL	1	NTS1	3146	6	24798	12875,11899,174,139	0.009
ADT	ERR1309028	1983	TG	T	0.0214	INDEL	1	NTS1	257	125	20794	7407,13253,236,209	0.009
ADT	ERR1309028	2189	T	C	0.016121		NA	NTS1	2308	4	28535	13627,14427,214,246	0.009
ADV	ERR1309484	314	A	G	0.749976		NA	NTS2	49314	11	21174	2901,2378,8959,6921	0.011
ADV	ERR1309484	362	A	G	0.793859		NA	NTS2	49314	19	23285	2713,2068,10862,7625	0.011
ADV	ERR1309484	432	T	C	0.216288		NA	NTS2	49314	23	20015	8659,7007,2288,2043	0.011
ADV	ERR1309484	557	C	T	0.998164		NA	NTS2	49314	12	21241	1,9,9137,12065	0.011
ADV	ERR1309484	621	A	G	0.99598		NA	NTS2	49314	1	22386	30,27,11069,11227	0.011
ADV	ERR1309484	638	C	T	0.998125		NA	NTS2	49314	0	22932	8,7,11855,11034	0.011
ADV	ERR1309484	648	A	G	0.997687		NA	NTS2	49314	0	23346	11,9,12350,10942	0.011
ADV	ERR1309484	817	C	A	0.99845		NA	NTS2	49314	3	21289	6,9,11137,10120	0.011
ADV	ERR1309484	1117	G	C	0.998061		NA	NTS2	49314	13	22171	18,7,11307,10821	0.011
ADV	ERR1309484	1983	TG	T	0.949579	INDEL	1	NTS1	11987	17	19813	547,458,9529,9285	0.011
ADV	ERR1309484	1985	T	A	0.971906		NA	NTS1	6887	17	20574	15,4,10176,9820	0.011
ADV	ERR1309484	2227	C	T	0.997684		NA	NTS1	49314	1	22880	2,5,9049,13783	0.011
ADV	ERR1309484	2417	G	A	0.012875		NA	ETS2	1053	4	21826	9437,12075,131,150	0.011
ADV	ERR1309484	2432	T	G	0.995199		NA	ETS2	49314	6	21664	33,28,9972,11588	0.011
ADV	ERR1309484	6337	G	A	0.997442		NA	ITS1	49314	7	25800	24,11,14470,11264	0.011
ADV	ERR1309484	6612	C	A	0.071317		NA	ITS1	28003	8	24328	9188,13364,739,996	0.011
ADV	ERR1309484	8934	G	A	0.997106		NA	ETS1	49314	10	12094	6,9,2451,9608	0.011
AEA	ERR1309406	130	C	T	0.042518		NA	NTS2	5412	1	12183	10614,1047,475,43	0.009
AEA	ERR1309406	227	A	T	0.113022		NA	NTS2	5583	23	9768	6939,1711,844,260	0.009
AEA	ERR1309406	431	T	C	0.908791		NA	NTS2	49314	8	23068	1246,853,12798,8166	0.009
AEA	ERR1309406	557	C	T	0.99891		NA	NTS2	49314	11	25688	2,9,11726,13934	0.009
AEA	ERR1309406	607	G	A	0.04051		NA	NTS2	13915	2	28215	12748,14320,549,594	0.009
AEA	ERR1309406	638	C	T	0.999061		NA	NTS2	49314	4	28765	3,6,14800,13938	0.009
AEA	ERR1309406	743	T	C	0.088788		NA	NTS2	44563	8	26490	12499,11627,1181,1171	0.009
AEA	ERR1309406	817	C	A	0.999099		NA	NTS2	49314	6	26648	8,3,13396,13229	0.009
AEA	ERR1309406	1117	G	C	0.04937		NA	NTS2	18166	12	26413	12842,12231,632,672	0.009
AEA	ERR1309406	1222	C	T	0.048865		NA	NTS2	13956	2	22020	12199,8737,637,440	0.009
AEA	ERR1309406	1638	A	C	0.998136		NA	NTS1	49314	5	21458	19,14,10333,11085	0.009
AEA	ERR1309406	1671	T	C	0.08893		NA	NTS1	3966	10	23063	10872,10135,1021,1030	0.009
AEA	ERR1309406	1683	A	T	0.911699		NA	NTS1	49314	14	23635	1032,1037,11267,10281	0.009
AEA	ERR1309406	1720	T	G	0.99777		NA	NTS1	49314	1	16142	17,14,8218,7888	0.009
AEA	ERR1309406	1730	T	C	0.996142		NA	NTS1	49314	1	14256	27,24,7223,6979	0.009
AEA	ERR1309406	1830	G	GTA	0.926312	INDEL	1	NTS1	49314	37	18144	666,647,9418,7389	0.009
AEA	ERR1309406	1912	G	C	0.912205		NA	NTS1	49314	3	24580	1263,884,13005,9417	0.009
AEA	ERR1309406	1983	TG	T	0.915586	INDEL	1	NTS1	11431	2	20672	1059,862,10566,8361	0.009
AEA	ERR1309406	1985	T	A	0.968139		NA	NTS1	6793	4	21437	33,32,11666,9088	0.009
AEA	ERR1309406	2073	G	A	0.948784		NA	NTS1	49314	0	25617	751,545,14129,10176	0.009
AEA	ERR1309406	2117	C	A	0.049456		NA	NTS1	9292	0	24648	14492,8924,753,466	0.009
AEA	ERR1309406	2152	A	G	0.049052		NA	NTS1	9252	1	27787	13903,12509,712,651	0.009
AEA	ERR1309406	2227	C	T	0.942051		NA	NTS1	49314	13	25833	660,812,10269,14072	0.009
AEA	ERR1309406	5082	C	A	0.01006		NA	25S	1811	1	23956	11560,12143,114,127	0.009
AEA	ERR1309406	6597	C	A	0.039851		NA	ITS1	322	12	26298	10416,14788,413,661	0.009
AEA	ERR1309406	7164	G	GCAC	0.014954	INDEL	1	18S	6342	1	24743	13110,11438,202,168	0.009
AEA	ERR1309406	8509	T	C	0.04411		NA	ETS1	15668	12	27341	12902,13215,631,576	0.009
AEA	ERR1309406	9019	A	G	0.946236		NA	ETS1	49314	2	12964	46,646,743,11525	0.009
AEA	ERR1309406	9025	T	C	0.009346		NA	ETS1	613	8	13161	676,12357,10,113	0.009
AEB	ERR1309300	130	C	T	0.99507		NA	NTS2	49314	4	5274	20,1,4507,742	0.003
AEB	ERR1309300	215	C	A	0.3372		NA	NTS2	5536	22	4828	2411,788,1285,343	0.003
AEB	ERR1309300	227	A	T	0.992195		NA	NTS2	49314	9	4100	12,8,3082,986	0.003
AEB	ERR1309300	272	GAACATACAA	G	0.98531	INDEL	2	NTS2	49314	40	5650	26,57,2971,2596	0.003
AEB	ERR1309300	557	C	T	0.999103		NA	NTS2	49314	1	18942	2,4,8937,9988	0.003
AEB	ERR1309300	601	T	A	0.186683		NA	NTS2	49314	1	21582	8170,9369,1863,2166	0.003
AEB	ERR1309300	607	G	A	0.19308		NA	NTS2	49314	0	21618	8168,9265,1950,2224	0.003
AEB	ERR1309300	638	C	T	0.999275		NA	NTS2	49314	0	22061	2,2,11305,10740	0.003
AEB	ERR1309300	743	T	C	0.997774		NA	NTS2	49314	0	20217	18,16,10231,9941	0.003
AEB	ERR1309300	817	C	A	0.999098		NA	NTS2	49314	4	19959	8,4,10014,9928	0.003
AEB	ERR1309300	1117	G	C	0.998057		NA	NTS2	49314	2	18528	16,13,8962,9530	0.003
AEB	ERR1309300	1358	G	A	0.014295		NA	5S	127	2	12172	6434,5551,89,85	0.003
AEB	ERR1309300	1638	A	C	0.997648		NA	NTS1	49314	0	16584	12,15,7713,8832	0.003
AEB	ERR1309300	1645	T	C	0.257596		NA	NTS1	49030	1	16654	5835,6520,2014,2277	0.003
AEB	ERR1309300	1683	A	T	0.997364		NA	NTS1	49314	1	17449	15,13,8682,8721	0.003
AEB	ERR1309300	1720	T	G	0.997211		NA	NTS1	49314	1	11473	13,12,5474,5967	0.003
AEB	ERR1309300	1730	T	C	0.996126		NA	NTS1	49314	3	9810	18,15,4734,5038	0.003
AEB	ERR1309300	1773	TC	T	0.526363	INDEL	1	NTS1	150	18	4476	1301,1653,957,1399	0.003
AEB	ERR1309300	1830	G	GTA	0.945942	INDEL	1	NTS1	49314	4	13689	388,327,6770,6179	0.003
AEB	ERR1309300	1897	T	C	0.266893		NA	NTS1	49314	19	17700	7410,5552,2605,2127	0.003
AEB	ERR1309300	1912	G	C	0.499939		NA	NTS1	49314	29	16518	4514,3736,4726,3532	0.003
AEB	ERR1309300	2117	C	A	0.997225		NA	NTS1	49314	4	14776	20,13,7661,7074	0.003
AEB	ERR1309300	2208	T	C	0.997039		NA	NTS1	49314	4	16213	10,18,7508,8664	0.003
AEB	ERR1309300	2227	C	T	0.998501		NA	NTS1	49314	3	14006	2,5,6333,7655	0.003
AEB	ERR1309300	2288	T	A	0.342228		NA	ETS2	81	79	2361	816,727,529,283	0.003
AEB	ERR1309300	2290	G	A	0.738249		NA	ETS2	5357	28	2170	287,268,956,648	0.003
AEB	ERR1309300	2302	C	CCA	0.577186	INDEL	1	ETS2	2676	12	5707	1307,821,2108,1186	0.003
AEB	ERR1309300	2304	T	A	0.99312		NA	ETS2	30637	6	6250	9,10,3887,2320	0.003
AEB	ERR1309300	2392	A	G	0.998228		NA	ETS2	49314	0	19192	13,13,10058,9100	0.003
AEB	ERR1309300	2478	A	G	0.447809		NA	ETS2	49314	3	16775	4895,4362,4019,3493	0.003
AEB	ERR1309300	2620	T	C	0.16935		NA	25S	49314	8	18512	8577,6786,1707,1430	0.003
AEB	ERR1309300	3828	A	G	0.20865		NA	25S	49314	3	18543	8478,6162,2216,1653	0.003
AEB	ERR1309300	3834	G	A	0.785933		NA	25S	49314	7	18298	2179,1666,8351,6064	0.003
AEB	ERR1309300	3904	C	A	0.005162		NA	25S	297	8	18791	9262,9425,41,57	0.003
AEB	ERR1309300	5185	G	A	0.449728		NA	25S	49314	2	19832	5443,5454,4418,4501	0.003
AEB	ERR1309300	5949	T	A	0.011657		NA	ITS2	415	30	20588	10342,9990,96,144	0.003
AEB	ERR1309300	5957	G	A	0.007413		NA	ITS2	164	3	21044	10450,10412,83,73	0.003
AEB	ERR1309300	6358	T	TA	0.73571	INDEL	1	ITS1	49314	69	22691	3431,2773,9886,6808	0.003
AEB	ERR1309300	6360	C	A	0.022016		NA	ITS1	1539	14	22892	13048,9330,317,187	0.003
AEB	ERR1309300	6597	C	A	0.048177		NA	ITS1	81	35	20134	8127,11020,358,620	0.003
AEB	ERR1309300	7751	C	T	0.692105		NA	18S	49314	3	19695	2867,3178,6543,7088	0.003
AEB	ERR1309300	8509	T	C	0.652454		NA	ETS1	49314	5	21436	3635,3781,6971,7031	0.003
AEE	ERR1309047	130	C	T	0.993805		NA	NTS2	49314	1	6134	32,2,5546,553	0.005
AEE	ERR1309047	227	A	T	0.994275		NA	NTS2	49314	2	6288	11,5,4709,1543	0.005
AEE	ERR1309047	557	C	T	0.999497		NA	NTS2	49314	0	15915	3,2,8361,7546	0.005
AEE	ERR1309047	607	G	A	0.996969		NA	NTS2	49314	2	17155	25,19,8845,8258	0.005
AEE	ERR1309047	638	C	T	0.999073		NA	NTS2	49314	3	17260	2,4,9313,7931	0.005
AEE	ERR1309047	743	T	C	0.99789		NA	NTS2	49314	2	17533	10,13,8839,8657	0.005
AEE	ERR1309047	817	C	A	0.999054		NA	NTS2	49314	1	16912	5,3,8566,8331	0.005
AEE	ERR1309047	1082	C	T	0.090769		NA	NTS2	19169	0	15578	7405,6748,745,669	0.005
AEE	ERR1309047	1117	G	C	0.997846		NA	NTS2	49314	16	16248	18,5,8796,7417	0.005
AEE	ERR1309047	1638	A	C	0.996769		NA	NTS1	49314	5	13926	19,17,6056,7825	0.005
AEE	ERR1309047	1645	T	C	0.117693		NA	NTS1	10278	5	14181	5497,7008,758,912	0.005
AEE	ERR1309047	1671	T	C	0.080151		NA	NTS1	5370	3	15396	6819,7338,581,653	0.005
AEE	ERR1309047	1683	A	T	0.919392		NA	NTS1	49314	4	15842	607,657,7203,7362	0.005
AEE	ERR1309047	1720	T	G	0.997362		NA	NTS1	49314	3	10614	11,7,5388,5200	0.005
AEE	ERR1309047	1730	T	C	0.996276		NA	NTS1	49314	0	9131	13,14,4668,4430	0.005
AEE	ERR1309047	1816	T	C	0.804534		NA	NTS1	49314	0	8779	876,835,3641,3422	0.005
AEE	ERR1309047	1830	G	GTA	0.946747	INDEL	1	NTS1	49314	6	11173	290,285,5621,4957	0.005
AEE	ERR1309047	1897	T	C	0.789691		NA	NTS1	49314	4	14997	1721,1416,6609,5246	0.005
AEE	ERR1309047	1912	G	C	0.203875		NA	NTS1	19608	0	14244	6257,5073,1603,1301	0.005
AEE	ERR1309047	2117	C	A	0.997167		NA	NTS1	49314	0	13062	14,14,6381,6644	0.005
AEE	ERR1309047	2202	A	G	0.799798		NA	NTS1	49314	0	13876	1427,1307,5838,5288	0.005
AEE	ERR1309047	2208	T	C	0.993886		NA	NTS1	49314	27	13411	16,35,7176,6177	0.005
AEE	ERR1309047	2227	C	T	0.998943		NA	NTS1	49314	4	12299	4,1,6792,5498	0.005
AEE	ERR1309047	2290	G	A	0.722396		NA	ETS2	5296	9	1920	270,260,766,621	0.005
AEE	ERR1309047	2302	C	CCA	0.582835	INDEL	1	ETS2	3016	2	4847	1082,698,1690,1135	0.005
AEE	ERR1309047	2304	T	A	0.990734		NA	ETS2	25731	2	5288	19,15,3168,2071	0.005
AEE	ERR1309047	2392	A	G	0.847161		NA	ETS2	49314	8	17188	1354,1270,7280,7281	0.005
AEE	ERR1309047	2456	G	A	0.042738		NA	ETS2	2840	1	15677	7604,7385,345,325	0.005
AEE	ERR1309047	6358	T	TA	0.916578	INDEL	1	ITS1	49314	121	17933	799,873,9365,7072	0.005
AEE	ERR1309047	6360	C	A	0.031342		NA	ITS1	1440	17	18091	9888,7627,291,276	0.005
AEE	ERR1309047	6597	C	A	0.035762		NA	ITS1	145	59	17197	7985,8568,240,386	0.005
AEE	ERR1309047	7701	T	C	0.111283		NA	18S	34126	1	16768	8059,6826,1005,865	0.005
AEE	ERR1309047	8509	T	C	0.994556		NA	ETS1	49314	0	17818	29,29,8919,8817	0.005
AEF	ERR1308873	217	GT	G	0.962906	INDEL	2	NTS2	49314	2	7090	250,82,5234,1593	0.013
AEF	ERR1308873	224	A	G	0.993267		NA	NTS2	49314	0	6684	27,8,5105,1538	0.013
AEF	ERR1308873	429	G	C	0.997136		NA	NTS2	49314	0	17459	27,15,10965,6444	0.013
AEF	ERR1308873	523	G	C	0.014172		NA	NTS2	1871	12	19404	9891,9223,159,116	0.013
AEF	ERR1308873	557	C	T	0.999274		NA	NTS2	49314	8	20659	0,4,9458,11186	0.013
AEF	ERR1308873	626	A	G	0.997305		NA	NTS2	49314	1	22262	28,24,11219,10983	0.013
AEF	ERR1308873	638	C	T	0.998975		NA	NTS2	49314	0	22443	4,4,11556,10864	0.013
AEF	ERR1308873	648	A	G	0.99899		NA	NTS2	49314	0	22780	11,9,11957,10800	0.013
AEF	ERR1308873	691	G	C	0.997462		NA	NTS2	49314	0	22066	23,23,11323,10687	0.013
AEF	ERR1308873	817	C	A	0.99906		NA	NTS2	49314	13	21277	12,4,10526,10731	0.013
AEF	ERR1308873	1069	A	G	0.386691		NA	NTS2	49314	13	18529	5353,5917,3510,3655	0.013
AEF	ERR1308873	1547	A	AATATCCTCCTCCG	0.199342	INDEL	2	NTS1	2149	136	14598	4967,6783,1459,1451	0.013
AEF	ERR1308873	1671	T	C	0.996992		NA	NTS1	49314	3	16957	26,21,8408,8498	0.013
AEF	ERR1308873	1703	A	G	0.994997		NA	NTS1	49314	0	13991	28,29,6803,7118	0.013
AEF	ERR1308873	1720	T	G	0.995926		NA	NTS1	49314	1	14237	19,25,6657,7524	0.013
AEF	ERR1308873	1830	G	GTA	0.844201	INDEL	1	NTS1	49314	103	13158	986,1199,5870,5238	0.013
AEF	ERR1308873	1912	G	C	0.996466		NA	NTS1	49314	2	16412	25,22,9455,6899	0.013
AEF	ERR1308873	2162	C	T	0.664312		NA	NTS1	49314	4	19533	3321,3225,6670,6306	0.013
AEF	ERR1308873	2227	C	T	0.998234		NA	NTS1	49314	1	13022	5,5,5624,7375	0.013
AEF	ERR1308873	2277	CAAATAGT	C	0.801191	INDEL	3	NTS1	49314	107	6549	599,761,2848,2399	0.013
AEF	ERR1308873	2331	A	G	0.634049		NA	ETS2	49314	0	18027	3535,3052,6137,5293	0.013
AEF	ERR1308873	2348	T	C	0.997406		NA	ETS2	49314	11	20821	31,15,11246,9521	0.013
AEF	ERR1308873	6337	G	A	0.998152		NA	ITS1	49314	12	23816	16,24,13127,10645	0.013
AEF	ERR1308873	8455	A	G	0.928812		NA	ETS1	49314	1	22279	664,913,8643,12050	0.013
AEF	ERR1308873	8728	T	C	0.996757		NA	ETS1	49314	0	20042	25,32,9124,10853	0.013
AEF	ERR1308873	8934	G	A	0.997152		NA	ETS1	49314	0	13693	10,25,3809,9845	0.013
AEG	ERR1308731	227	A	T	0.742043		NA	NTS2	49314	60	8986	1544,736,4879,1789	0.013
AEG	ERR1308731	557	C	T	0.948545		NA	NTS2	49314	12	22505	521,620,10377,10970	0.013
AEG	ERR1308731	607	G	A	0.951475		NA	NTS2	49314	9	24338	565,605,11747,11410	0.013
AEG	ERR1308731	626	A	G	0.952486		NA	NTS2	49314	3	24372	589,563,12162,11052	0.013
AEG	ERR1308731	638	C	T	0.954601		NA	NTS2	49314	0	24582	589,517,12533,10933	0.013
AEG	ERR1308731	648	A	G	0.953507		NA	NTS2	49314	0	24993	623,533,12888,10943	0.013
AEG	ERR1308731	743	T	C	0.951537		NA	NTS2	49314	3	24142	581,583,11757,11215	0.013
AEG	ERR1308731	817	C	A	0.951778		NA	NTS2	49314	14	24263	605,553,11336,11758	0.013
AEG	ERR1308731	981	T	G	0.948904		NA	NTS2	49314	6	21939	497,609,8983,11835	0.013
AEG	ERR1308731	1117	G	C	0.838021		NA	NTS2	49314	7	18169	1270,1666,6376,8850	0.013
AEG	ERR1308731	1983	TG	T	0.919066	INDEL	1	NTS1	13223	56	16186	529,929,6347,8529	0.013
AEG	ERR1308731	1985	T	A	0.933805		NA	NTS1	3033	48	16678	242,466,6607,8967	0.013
AEG	ERR1308731	2073	G	A	0.948767		NA	NTS1	49314	67	15127	293,478,4161,10191	0.013
AEG	ERR1308731	2227	C	T	0.99824		NA	NTS1	49314	2	10226	2,7,1511,8701	0.013
AEG	ERR1308731	2277	CAAATAGT	C	0.024757	INDEL	3	NTS1	88	0	5049	2737,2251,68,57	0.013
AEG	ERR1308731	6337	G	A	0.757353		NA	ITS1	49314	14	13600	1776,1521,5330,4970	0.013
AEG	ERR1308731	7701	T	C	0.900236		NA	18S	49314	4	23255	1271,1029,11362,9580	0.013
AEG	ERR1308731	8934	G	A	0.885447		NA	ETS1	49314	1	15818	419,1390,3294,10712	0.013
AEH	ERR1308847	557	C	T	0.99843		NA	NTS2	49314	3	25481	5,10,11356,14085	0.011
AEH	ERR1308847	607	G	A	0.930737		NA	NTS2	49314	4	26190	858,944,11874,12502	0.011
AEH	ERR1308847	626	A	G	0.928115		NA	NTS2	49314	1	26000	939,917,12328,11803	0.011
AEH	ERR1308847	638	C	T	0.998972		NA	NTS2	49314	3	26261	3,5,13752,12482	0.011
AEH	ERR1308847	648	A	G	0.997624		NA	NTS2	49314	13	26937	34,17,14060,12813	0.011
AEH	ERR1308847	743	T	C	0.930895		NA	NTS2	49314	3	23949	813,827,10810,11484	0.011
AEH	ERR1308847	817	C	A	0.999132		NA	NTS2	49314	20	23041	9,1,11188,11834	0.011
AEH	ERR1308847	981	T	G	0.925489		NA	NTS2	49314	0	21809	700,903,8805,11379	0.011
AEH	ERR1308847	1117	G	C	0.929406		NA	NTS2	49314	0	24053	933,737,12459,9896	0.011
AEH	ERR1308847	1454	A	T	0.075527		NA	NTS1	27438	0	21714	9788,10262,803,837	0.011
AEH	ERR1308847	1983	TG	T	0.859568	INDEL	1	NTS1	11854	7	23442	1804,1671,10199,9951	0.011
AEH	ERR1308847	1985	T	A	0.875567		NA	NTS1	87	0	24262	1235,1185,10821,10422	0.011
AEH	ERR1308847	2073	G	A	0.99747		NA	NTS1	49314	9	27673	26,33,15181,12422	0.011
AEH	ERR1308847	2227	C	T	0.998455		NA	NTS1	49314	0	26531	5,7,11364,15135	0.011
AEH	ERR1308847	6518	A	C	0.916924		NA	ITS1	49314	4	24893	1010,1037,11517,11311	0.011
AEH	ERR1308847	8871	A	G	0.92441		NA	ETS1	49314	6	19209	464,980,6002,11755	0.011
AEI	ERR1308980	105	C	A	0.733877		NA	NTS2	49314	8	17894	4306,445,11805,1327	0.005
AEI	ERR1308980	110	T	G	0.224351		NA	NTS2	19362	0	18324	12643,1545,3661,453	0.005
AEI	ERR1308980	227	A	T	0.974857		NA	NTS2	49314	39	15949	237,117,11839,3709	0.005
AEI	ERR1308980	557	C	T	0.999222		NA	NTS2	49314	0	55236	9,9,26687,28506	0.005
AEI	ERR1308980	607	G	A	0.830356		NA	NTS2	49314	24	60910	5236,5065,24910,25667	0.005
AEI	ERR1308980	608	A	G	0.126196		NA	NTS2	49314	16	60731	26333,26676,3916,3748	0.005
AEI	ERR1308980	638	C	T	0.999225		NA	NTS2	49314	0	61953	11,10,33291,28615	0.005
AEI	ERR1308980	743	T	C	0.997933		NA	NTS2	49314	6	57560	32,43,28949,28494	0.005
AEI	ERR1308980	817	C	A	0.999278		NA	NTS2	49314	13	58140	12,4,28408,29695	0.005
AEI	ERR1308980	1117	G	C	0.994724		NA	NTS2	49314	3	57052	144,128,31411,25340	0.005
AEI	ERR1308980	1222	C	T	0.052287		NA	NTS2	30668	4	49247	26750,19898,1454,1125	0.005
AEI	ERR1308980	1638	A	C	0.99826		NA	NTS1	49314	17	44261	31,23,17939,26245	0.005
AEI	ERR1308980	1671	T	C	0.993419		NA	NTS1	49314	7	45887	138,152,19894,25691	0.005
AEI	ERR1308980	1720	T	G	0.991152		NA	NTS1	49314	10	30401	117,135,12410,17728	0.005
AEI	ERR1308980	1730	T	C	0.990278		NA	NTS1	49314	15	26228	119,126,10783,15193	0.005
AEI	ERR1308980	1773	TC	T	0.429563	INDEL	1	NTS1	63	79	10804	3490,5226,1625,3016	0.005
AEI	ERR1308980	1775	G	A	0.673456		NA	NTS1	372	16	10311	765,1056,2747,4287	0.005
AEI	ERR1308980	1784	C	T	0.200689		NA	NTS1	3933	27	12771	3826,6378,1048,1515	0.005
AEI	ERR1308980	1816	T	C	0.240737		NA	NTS1	49314	40	27017	8851,11648,2990,3514	0.005
AEI	ERR1308980	1830	G	GTA	0.926093	INDEL	1	NTS1	49314	4	34300	1216,1255,15317,16448	0.005
AEI	ERR1308980	1897	T	C	0.264706		NA	NTS1	49314	4	43860	18443,13781,6599,5024	0.005
AEI	ERR1308980	1912	G	C	0.641709		NA	NTS1	49314	3	38452	7994,5752,14459,10216	0.005
AEI	ERR1308980	2202	A	G	0.628692		NA	NTS1	49314	11	43573	8139,7953,13639,13811	0.005
AEI	ERR1308980	2208	T	C	0.864549		NA	NTS1	49314	94	42532	2624,3038,18727,18115	0.005
AEI	ERR1308980	2227	C	T	0.861521		NA	NTS1	49314	78	39349	2437,2990,16630,17279	0.005
AEI	ERR1308980	2302	C	CCA	0.404175	INDEL	1	ETS2	7292	90	19640	6240,4873,4810,3128	0.005
AEI	ERR1308980	2304	T	TA	0.045949	INDEL	2	ETS2	56	136	20958	10992,8379,665,298	0.005
AEI	ERR1308980	4687	T	A	0.005045		NA	25S	356	7	50348	25524,24519,141,113	0.005
AEI	ERR1308980	5778	T	C	0.024889		NA	25S	15367	7	56611	26349,28821,700,709	0.005
AEI	ERR1308980	5946	G	T	0.008536		NA	ITS2	3116	0	57403	28786,28108,250,240	0.005
AEI	ERR1308980	6337	G	A	0.053498		NA	ITS1	49314	9	66563	34162,28821,1882,1679	0.005
AEI	ERR1308980	6358	T	TA	0.667659	INDEL	1	ITS1	49314	139	67542	12878,10318,26430,18665	0.005
AEI	ERR1308980	6360	C	A	0.021483		NA	ITS1	3524	11	68008	38577,27946,812,649	0.005
AEI	ERR1308980	6509	A	G	0.053465		NA	ITS1	49121	0	58356	26288,28930,1493,1627	0.005
AEI	ERR1308980	7701	T	C	0.20743		NA	18S	49314	5	57012	24635,20522,6520,5309	0.005
AEI	ERR1308980	8509	T	C	0.947287		NA	ETS1	49314	10	61484	1618,1519,29156,29124	0.005
AEI	ERR1308980	8934	G	A	0.00913		NA	ETS1	1509	8	37570	9784,27410,78,265	0.005
AEI	ERR1308980	9025	T	C	0.038978		NA	ETS1	14413	6	30966	1592,28149,55,1154	0.005
AEK	ERR1308639	313	A	G	0.997303		NA	NTS2	49314	1	22614	28,26,12467,10086	0.014
AEK	ERR1308639	328	C	A	0.855936		NA	NTS2	5619	2	25329	32,28,12600,9080	0.014
AEK	ERR1308639	557	C	T	0.999098		NA	NTS2	49314	1	24399	5,5,10906,13471	0.014
AEK	ERR1308639	630	T	C	0.996386		NA	NTS2	49314	15	25179	47,28,12463,12626	0.014
AEK	ERR1308639	638	C	T	0.999102		NA	NTS2	49314	0	25600	2,1,12973,12604	0.014
AEK	ERR1308639	648	A	G	0.997232		NA	NTS2	49314	5	26010	38,27,13316,12622	0.014
AEK	ERR1308639	817	C	A	0.999048		NA	NTS2	49314	19	23105	10,1,11617,11466	0.014
AEK	ERR1308639	923	G	C	0.995771		NA	NTS2	49314	5	21283	37,36,9365,11828	0.014
AEK	ERR1308639	1235	T	TA	0.91843	INDEL	3	NTS2	49314	6	17531	1030,654,9602,6499	0.014
AEK	ERR1308639	1239	C	A	0.014114		NA	NTS2	75	23	17359	10220,6891,168,77	0.014
AEK	ERR1308639	1881	A	C	0.994754		NA	NTS1	49314	4	21349	56,41,11176,10062	0.014
AEK	ERR1308639	2227	C	T	0.998744		NA	NTS1	49314	6	17511	4,1,8682,8814	0.014
AEK	ERR1308639	2289	A	G	0.611202		NA	ETS2	17579	83	4267	928,716,1231,1377	0.014
AEK	ERR1308639	2290	G	A	0.404489		NA	ETS2	2134	124	4010	1075,1302,924,698	0.014
AEK	ERR1308639	2302	C	CCA	0.513589	INDEL	1	ETS2	2873	6	7138	1883,1152,2328,1338	0.014
AEK	ERR1308639	2304	T	TA	0.075298	INDEL	2	ETS2	185	101	7809	4230,2660,439,149	0.014
AEK	ERR1308639	2304	T	A	0.973637		NA	ETS2	34349	22	7814	65,60,4885,2723	0.014
AEK	ERR1308639	3723	T	C	0.069961		NA	25S	26372	0	23070	10429,11013,786,828	0.014
AEK	ERR1308639	4120	G	A	0.033839		NA	25S	6059	3	21602	11112,9738,380,351	0.014
AEK	ERR1308639	4274	T	C	0.191505		NA	25S	49314	5	23733	9555,9585,2311,2234	0.014
AEK	ERR1308639	5198	A	C	0.933459		NA	25S	49314	0	22768	743,732,10718,10549	0.014
AEK	ERR1308639	5321	C	CA	0.923914	INDEL	1	25S	49314	64	21055	825,1033,9843,9610	0.014
AEK	ERR1308639	5323	C	A	0.019556		NA	25S	564	42	21170	10445,10297,167,247	0.014
AEK	ERR1308639	5626	A	G	0.995336		NA	25S	49314	0	21868	43,37,11442,10324	0.014
AEK	ERR1308639	6497	A	C	0.941899		NA	ITS1	1355	95	4888	37,93,2600,2004	0.014
AEK	ERR1308639	6509	AGCC	A	0.096425	INDEL	1	ITS1	1816	11	7384	3012,3662,296,416	0.014
AEK	ERR1308639	6512	C	CGTTTGGAA	0.088324	INDEL	1	ITS1	971	32	7314	2507,3294,325,321	0.014
AEK	ERR1308639	6512	C	CTTTGGAA	0.088324	INDEL	1	ITS1	1977	94	7314	2507,3294,197,449	0.014
AEK	ERR1308639	6512	C	CTGGAA	0.090238	INDEL	1	ITS1	2038	53	7314	2507,3294,224,436	0.014
AEK	ERR1308639	6744	T	C	0.029483		NA	18S	1501	14	18621	10274,7787,337,212	0.014
AEK	ERR1308639	7375	A	AT	0.056228	INDEL	2	18S	27770	5	22142	10817,10282,657,588	0.014
AEK	ERR1308639	8111	A	C	0.032923		NA	18S	5674	0	22811	10932,11055,370,381	0.014
AEK	ERR1308639	8652	A	C	0.064795		NA	ETS1	17969	4	23860	11806,10460,800,746	0.014
AEL	ERR1309101	130	C	T	0.996677		NA	NTS2	49314	3	12037	31,2,10588,1411	0.004
AEL	ERR1309101	227	A	T	0.995524		NA	NTS2	49314	0	8713	14,5,6096,2578	0.004
AEL	ERR1309101	557	C	T	0.999039		NA	NTS2	49314	0	27061	4,4,14690,12345	0.004
AEL	ERR1309101	607	G	A	0.553271		NA	NTS2	49314	6	29819	7070,6233,8891,7607	0.004
AEL	ERR1309101	638	C	T	0.999215		NA	NTS2	49314	1	30587	5,5,16937,13626	0.004
AEL	ERR1309101	670	C	T	0.009195		NA	NTS2	1272	1	30778	15996,14476,146,137	0.004
AEL	ERR1309101	743	T	C	0.997697		NA	NTS2	49314	11	29959	27,16,14505,15385	0.004
AEL	ERR1309101	817	C	A	0.999354		NA	NTS2	49314	6	29431	7,3,14435,14978	0.004
AEL	ERR1309101	1082	C	T	0.408358		NA	NTS2	49314	6	26418	8466,7130,5774,5014	0.004
AEL	ERR1309101	1117	G	C	0.998018		NA	NTS2	49314	6	27755	10,15,14570,13130	0.004
AEL	ERR1309101	1487	T	C	0.009025		NA	NTS1	696	16	25374	11984,13140,127,102	0.004
AEL	ERR1309101	1638	A	C	0.997822		NA	NTS1	49314	20	22961	23,13,9469,13442	0.004
AEL	ERR1309101	1645	T	C	0.737013		NA	NTS1	49314	43	23389	2656,3470,6965,10286	0.004
AEL	ERR1309101	1662	A	G	0.225801		NA	NTS1	38294	66	23627	7432,10648,2415,2941	0.004
AEL	ERR1309101	1671	T	C	0.049339		NA	NTS1	654	31	24342	10050,13088,462,739	0.004
AEL	ERR1309101	1683	A	T	0.949816		NA	NTS1	49314	17	24669	493,729,10261,13170	0.004
AEL	ERR1309101	1720	T	G	0.984786		NA	NTS1	49314	12	17090	116,130,6917,9917	0.004
AEL	ERR1309101	1730	T	C	0.981166		NA	NTS1	49314	7	14867	127,145,6201,8386	0.004
AEL	ERR1309101	1816	T	C	0.185215		NA	NTS1	18527	67	14664	5261,6677,1348,1368	0.004
AEL	ERR1309101	1830	G	GTA	0.89901	INDEL	1	NTS1	49314	110	18893	1072,800,8315,8670	0.004
AEL	ERR1309101	1897	T	C	0.574839		NA	NTS1	49314	46	21907	5072,4233,6502,6093	0.004
AEL	ERR1309101	1912	G	C	0.337079		NA	NTS1	49314	38	19313	6599,6182,3550,2960	0.004
AEL	ERR1309101	1982	CTGTT	C	0.228256	INDEL	1	NTS1	367	2	8416	3102,3325,943,978	0.004
AEL	ERR1309101	1983	TG	T	0.692577	INDEL	1	NTS1	870	0	8568	1305,1390,2874,3060	0.004
AEL	ERR1309101	1988	ACTGT	A	0.191248	INDEL	1	NTS1	208	4	10055	4094,4042,944,979	0.004
AEL	ERR1309101	2117	C	A	0.997384		NA	NTS1	49314	2	22556	27,16,12856,9641	0.004
AEL	ERR1309101	2208	T	C	0.995802		NA	NTS1	49314	3	21916	26,23,12850,9004	0.004
AEL	ERR1309101	2227	C	T	0.998677		NA	NTS1	49314	0	20414	6,4,12292,8098	0.004
AEL	ERR1309101	2289	A	G	0.437453		NA	ETS2	1793	123	3973	1260,971,780,958	0.004
AEL	ERR1309101	2302	C	CCA	0.598126	INDEL	1	ETS2	4604	1	7577	1562,1145,2591,1941	0.004
AEL	ERR1309101	2304	T	A	0.990923		NA	ETS2	39292	12	8263	21,27,4700,3488	0.004
AEL	ERR1309101	2392	A	G	0.990945		NA	ETS2	49314	6	30480	144,127,14957,15247	0.004
AEL	ERR1309101	2620	T	C	0.006504		NA	25S	175	2	28444	15372,12862,98,90	0.004
AEL	ERR1309101	6360	C	A	0.031484		NA	ITS1	2905	11	33700	17052,15570,524,537	0.004
AEL	ERR1309101	7701	T	C	0.94776		NA	18S	49314	3	28484	754,675,13982,13031	0.004
AEL	ERR1309101	8509	T	C	0.992322		NA	ETS1	49314	1	30216	97,91,15051,14953	0.004
AEM	ERR1308627	227	A	T	0.795489		NA	NTS2	9629	29	665	103,33,463,66	0.005
AEM	ERR1308627	272	GAACATACAA	G	0.790257	INDEL	2	NTS2	12302	25	739	100,57,294,290	0.005
AEM	ERR1308627	557	C	T	0.913969		NA	NTS2	49314	8	2348	106,95,1244,902	0.005
AEM	ERR1308627	607	G	A	0.861495		NA	NTS2	49314	6	2462	195,142,1153,968	0.005
AEM	ERR1308627	638	C	T	0.919596		NA	NTS2	49314	11	2475	123,73,1274,1002	0.005
AEM	ERR1308627	743	T	C	0.920727		NA	NTS2	49314	23	2586	76,126,1148,1233	0.005
AEM	ERR1308627	817	C	A	0.928262		NA	NTS2	49314	0	2537	97,83,1287,1069	0.005
AEM	ERR1308627	1117	G	C	0.927489		NA	NTS2	49314	3	2441	83,93,1143,1121	0.005
AEM	ERR1308627	1638	A	C	0.921964		NA	NTS1	49314	1	2281	78,97,909,1194	0.005
AEM	ERR1308627	1683	A	T	0.923513		NA	NTS1	49314	0	2471	88,99,1096,1186	0.005
AEM	ERR1308627	1720	T	G	0.892512		NA	NTS1	35569	7	1656	83,95,771,707	0.005
AEM	ERR1308627	1730	T	C	0.879868		NA	NTS1	30601	5	1515	86,95,690,643	0.005
AEM	ERR1308627	1830	G	GTA	0.851733	INDEL	1	NTS1	48679	7	1875	127,153,795,802	0.005
AEM	ERR1308627	1983	TG	T	0.872896	INDEL	1	NTS1	998	36	1723	80,157,699,805	0.005
AEM	ERR1308627	2117	C	A	0.914522		NA	NTS1	49314	3	2176	96,87,1107,883	0.005
AEM	ERR1308627	2208	T	C	0.898515		NA	NTS1	49314	0	2424	131,111,1196,986	0.005
AEM	ERR1308627	2227	C	T	0.998625		NA	NTS1	49314	0	2181	0,0,1174,1005	0.005
AEM	ERR1308627	2290	G	A	0.648084		NA	ETS2	362	16	287	57,37,85,101	0.005
AEM	ERR1308627	2302	C	CCA	0.584475	INDEL	1	ETS2	444	21	657	154,90,199,185	0.005
AEM	ERR1308627	2304	T	A	0.982044		NA	ETS2	3529	19	724	8,0,400,311	0.005
AEM	ERR1308627	2392	A	G	0.896993		NA	ETS2	49314	0	2660	135,139,1194,1192	0.005
AEM	ERR1308627	6358	T	TA	0.881169	INDEL	1	ITS1	49314	0	2533	176,156,1172,1060	0.005
AEM	ERR1308627	6360	C	A	0.026121		NA	ITS1	135	8	2565	1325,1172,29,38	0.005
AEM	ERR1308627	7109	T	C	0.017872		NA	18S	320	0	2350	1296,1011,23,19	0.005
AEM	ERR1308627	8558	T	C	0.076067		NA	ETS1	3745	1	2787	1433,1142,121,91	0.005
AEN	ERR1309076	32	T	C	0.9707		NA	NTS2	49314	3	3413	99,1,3292,21	0.003
AEN	ERR1309076	272	GAACATACAA	G	0.984844	INDEL	2	NTS2	49314	46	12602	69,129,6218,6193	0.003
AEN	ERR1309076	387	T	C	0.996557		NA	NTS2	49314	4	35432	67,42,23287,12023	0.003
AEN	ERR1309076	557	C	T	0.999166		NA	NTS2	49314	7	35965	6,2,17833,18102	0.003
AEN	ERR1309076	625	A	C	0.995667		NA	NTS2	49314	14	39927	64,84,20570,19184	0.003
AEN	ERR1309076	638	C	T	0.999114		NA	NTS2	49314	5	40618	6,2,21458,19124	0.003
AEN	ERR1309076	648	A	G	0.998357		NA	NTS2	49314	0	41383	28,26,22065,19250	0.003
AEN	ERR1309076	817	C	A	0.999154		NA	NTS2	49314	14	37835	11,3,18556,19252	0.003
AEN	ERR1309076	1117	G	C	0.998286		NA	NTS2	49314	0	36758	19,17,19826,16869	0.003
AEN	ERR1309076	2073	G	A	0.991652		NA	NTS1	49314	0	29228	92,137,11624,17360	0.003
AEN	ERR1309076	2154	A	C	0.054627		NA	NTS1	8315	0	35019	15057,18030,868,1045	0.003
AEN	ERR1309076	2166	A	G	0.990658		NA	NTS1	49314	31	33720	172,132,15625,17780	0.003
AEN	ERR1309076	2171	A	T	0.990669		NA	NTS1	49314	26	33116	167,127,15687,17120	0.003
AEN	ERR1309076	2179	G	A	0.990195		NA	NTS1	49314	32	32126	176,122,15554,16257	0.003
AEN	ERR1309076	2227	C	T	0.999311		NA	NTS1	49314	8	24687	4,0,13293,11379	0.003
AEN	ERR1309076	2290	G	A	0.8735		NA	ETS2	14879	31	3834	211,102,1935,1427	0.003
AEN	ERR1309076	2302	C	CCA	0.572965	INDEL	1	ETS2	5774	8	11903	2904,1651,4251,2569	0.003
AEN	ERR1309076	2304	T	A	0.989516		NA	ETS2	49314	22	12972	28,34,8101,4735	0.003
AEN	ERR1309076	2479	A	G	0.997111		NA	ETS2	49314	1	33227	43,43,17379,15752	0.003
AEN	ERR1309076	2620	T	C	0.991616		NA	25S	49314	4	35784	140,129,19420,16079	0.003
AEN	ERR1309076	3947	C	T	0.00659		NA	25S	696	0	37479	18031,19177,122,125	0.003
AEN	ERR1309076	5333	T	C	0.839922		NA	25S	49314	4	35214	2774,2832,14823,14755	0.003
AEN	ERR1309076	5362	G	C	0.996317		NA	25S	49314	5	34756	55,41,17921,16707	0.003
AEN	ERR1309076	5415	T	C	0.796121		NA	25S	49314	8	36502	3663,3751,14076,14987	0.003
AEN	ERR1309076	6055	G	A	0.020776		NA	ITS2	3707	22	40960	22013,18069,428,426	0.003
AEN	ERR1309076	6415	C	A	0.01053		NA	ITS1	877	31	39413	20567,18413,254,162	0.003
AEN	ERR1309076	8575	T	C	0.997465		NA	ETS1	49314	0	43401	49,44,23206,20085	0.003
AEN	ERR1309076	8936	A	G	0.995707		NA	ETS1	49314	9	22830	5,42,4657,18078	0.003
AEN	ERR1309076	9020	T	C	0.997458		NA	ETS1	49314	6	18886	3,36,760,18080	0.003
AEP	ERR1309160	217	GT	G	0.956616	INDEL	2	NTS2	49314	9	42919	1655,605,30668,10389	0.003
AEP	ERR1309160	224	A	G	0.992288		NA	NTS2	49314	2	44868	93,31,32427,12282	0.003
AEP	ERR1309160	429	G	C	0.997051		NA	NTS2	49314	2	67490	82,67,35295,31996	0.003
AEP	ERR1309160	557	C	T	0.998857		NA	NTS2	49314	0	69111	10,16,29210,39822	0.003
AEP	ERR1309160	626	A	G	0.996425		NA	NTS2	49314	2	71333	112,107,34940,36138	0.003
AEP	ERR1309160	638	C	T	0.998983		NA	NTS2	49314	0	71797	9,7,36288,35437	0.003
AEP	ERR1309160	648	A	G	0.996746		NA	NTS2	49314	16	72524	118,79,37266,35022	0.003
AEP	ERR1309160	691	G	C	0.996493		NA	NTS2	49314	8	70135	111,90,34763,35130	0.003
AEP	ERR1309160	817	C	A	0.999263		NA	NTS2	49314	51	62385	20,1,30265,32077	0.003
AEP	ERR1309160	1069	A	G	0.310639		NA	NTS2	49314	0	57826	20566,18836,9396,8567	0.003
AEP	ERR1309160	1132	T	C	0.692175		NA	NTS2	49314	17	63627	11385,8148,25224,18817	0.003
AEP	ERR1309160	1662	A	G	0.994738		NA	NTS1	49314	3	49985	80,87,25205,24534	0.003
AEP	ERR1309160	1671	T	C	0.996847		NA	NTS1	49314	5	51069	64,71,26758,24150	0.003
AEP	ERR1309160	1720	T	G	0.998241		NA	NTS1	49314	12	33537	14,24,17740,15744	0.003
AEP	ERR1309160	1748	C	T	0.99549		NA	NTS1	49314	11	20400	39,47,11227,9081	0.003
AEP	ERR1309160	1775	G	A	0.675781		NA	NTS1	235	3	10789	989,839,4065,3309	0.003
AEP	ERR1309160	1830	G	GTA	0.926516	INDEL	1	NTS1	49314	84	36171	1412,1164,20370,13143	0.003
AEP	ERR1309160	1912	G	C	0.997606		NA	NTS1	49314	2	47612	37,27,29365,18133	0.003
AEP	ERR1309160	2227	C	T	0.999169		NA	NTS1	49314	1	42103	6,8,20703,21366	0.003
AEP	ERR1309160	2348	T	C	0.63484		NA	ETS2	49314	18	71911	13774,12456,23538,22114	0.003
AEP	ERR1309160	2429	G	C	0.621638		NA	ETS2	49314	0	64388	12442,11863,20514,19512	0.003
AEP	ERR1309160	6337	G	A	0.997097		NA	ITS1	49314	1	80939	113,99,43869,36835	0.003
AEP	ERR1309160	6728	A	G	0.369104		NA	18S	49314	0	61931	21863,17167,12796,10063	0.003
AEP	ERR1309160	8637	G	A	0.995694		NA	ETS1	49314	1	68281	111,104,35862,32127	0.003
AEP	ERR1309160	8934	G	A	0.997346		NA	ETS1	49314	4	38808	14,77,7582,31123	0.003
AEP	ERR1309160	8959	T	C	0.996791		NA	ETS1	49314	2	34278	9,75,4636,29532	0.003
AEQ	ERR1309512	130	C	T	0.201411		NA	NTS2	49314	9	23395	17622,1039,4422,290	0.005
AEQ	ERR1309512	243	G	GCGGAAGCGGAAAATA	0.084282	INDEL	1	NTS2	1392	4	19506	12970,4853,1179,465	0.005
AEQ	ERR1309512	557	C	T	0.998908		NA	NTS2	49314	2	47625	6,4,22617,24956	0.005
AEQ	ERR1309512	607	G	A	0.204313		NA	NTS2	49314	2	52126	20147,21303,5140,5510	0.005
AEQ	ERR1309512	638	C	T	0.999231		NA	NTS2	49314	0	53287	7,7,27974,25272	0.005
AEQ	ERR1309512	743	T	C	0.21812		NA	NTS2	49314	14	48698	19234,18814,5248,5374	0.005
AEQ	ERR1309512	817	C	A	0.999261		NA	NTS2	49314	17	47373	12,3,23221,24121	0.005
AEQ	ERR1309512	1117	G	C	0.017901		NA	NTS2	5584	2	46700	24801,20991,460,376	0.005
AEQ	ERR1309512	1222	C	T	0.018175		NA	NTS2	5118	0	39504	23068,15701,426,292	0.005
AEQ	ERR1309512	1638	A	C	0.998723		NA	NTS1	49314	35	39163	28,8,18456,20657	0.005
AEQ	ERR1309512	1671	T	C	0.211145		NA	NTS1	49314	5	40986	16340,15983,4431,4223	0.005
AEQ	ERR1309512	1683	A	T	0.787016		NA	NTS1	49314	9	41637	4593,4256,16699,16070	0.005
AEQ	ERR1309512	1720	T	G	0.998619		NA	NTS1	49314	13	28242	4,12,14189,14018	0.005
AEQ	ERR1309512	1730	T	C	0.996705		NA	NTS1	49314	3	24889	32,25,12491,12323	0.005
AEQ	ERR1309512	1816	T	C	0.168286		NA	NTS1	22668	32	25635	10246,11062,2198,2116	0.005
AEQ	ERR1309512	1830	G	GTA	0.926796	INDEL	1	NTS1	49314	7	32621	1188,1136,15910,14323	0.005
AEQ	ERR1309512	1897	T	C	0.19613		NA	NTS1	49314	22	44904	21447,14631,5383,3432	0.005
AEQ	ERR1309512	1912	G	C	0.800293		NA	NTS1	49314	13	43699	5266,3423,20782,14190	0.005
AEQ	ERR1309512	1983	TG	T	0.785917	INDEL	1	NTS1	9896	0	38074	4919,3497,17444,12479	0.005
AEQ	ERR1309512	1985	T	A	0.96935		NA	NTS1	15050	7	39445	87,48,22364,15873	0.005
AEQ	ERR1309512	2073	G	A	0.822296		NA	NTS1	49314	1	47551	5247,3180,24420,14681	0.005
AEQ	ERR1309512	2117	C	A	0.180234		NA	NTS1	49314	1	46584	24872,13286,5454,2942	0.005
AEQ	ERR1309512	2152	A	G	0.018344		NA	NTS1	1812	0	52605	28583,23050,537,428	0.005
AEQ	ERR1309512	2227	C	T	0.976579		NA	NTS1	49314	1	49186	476,605,21434,26623	0.005
AEQ	ERR1309512	3110	C	A	0.008361		NA	25S	1782	3	47243	22880,23923,186,209	0.005
AEQ	ERR1309512	6597	C	A	0.036551		NA	ITS1	615	9	51955	19724,30253,727,1207	0.005
AEQ	ERR1309512	6656	T	C	0.01498		NA	18S	3286	12	55008	30085,23957,488,338	0.005
AEQ	ERR1309512	7810	C	A	0.005858		NA	18S	1139	3	44553	19033,25236,118,143	0.005
AEQ	ERR1309512	8509	T	C	0.197103		NA	ETS1	49314	2	54753	21939,21959,5431,5374	0.005
AEQ	ERR1309512	9019	A	G	0.795603		NA	ETS1	49314	5	24423	216,4758,775,18657	0.005
AEQ	ERR1309512	9025	T	C	0.005794		NA	ETS1	368	4	24855	852,23840,7,139	0.005
AER	ERR1309522	362	A	G	0.787066		NA	NTS2	49314	10	32658	4065,2876,15339,10365	0.007
AER	ERR1309522	557	C	T	0.796413		NA	NTS2	49314	0	31338	2653,3708,10394,14564	0.007
AER	ERR1309522	609	C	A	0.786799		NA	NTS2	49314	2	32209	3186,3660,11682,13660	0.007
AER	ERR1309522	638	C	T	0.787257		NA	NTS2	49314	1	31766	3420,3297,12791,12218	0.007
AER	ERR1309522	648	A	G	0.786192		NA	NTS2	49314	1	31968	3545,3271,13151,11982	0.007
AER	ERR1309522	817	C	A	0.7972		NA	NTS2	49314	3	27781	2754,2866,10993,11156	0.007
AER	ERR1309522	1720	T	G	0.702317		NA	NTS1	49314	15	20112	2974,3002,7273,6853	0.007
AER	ERR1309522	1730	T	C	0.699721		NA	NTS1	49314	5	20078	2997,3019,7117,6938	0.007
AER	ERR1309522	1775	G	A	0.261022		NA	NTS1	260	49	14834	2890,3160,1709,2242	0.007
AER	ERR1309522	1912	G	C	0.813214		NA	NTS1	49314	20	26260	2794,2081,12672,8683	0.007
AER	ERR1309522	2227	C	T	0.998604		NA	NTS1	49314	6	29363	4,12,12371,16956	0.007
AER	ERR1309522	2620	T	C	0.072741		NA	25S	25904	6	27536	12947,12563,988,1015	0.007
AER	ERR1309522	3539	T	C	0.012056		NA	25S	1554	2	24719	12366,12030,146,152	0.007
AER	ERR1309522	5089	C	T	0.019574		NA	25S	3422	7	26208	12277,13385,261,252	0.007
AER	ERR1309522	8569	T	C	0.78488		NA	ETS1	49314	1	33149	3714,3371,13718,12310	0.007
AER	ERR1309522	8934	G	A	0.786998		NA	ETS1	49314	9	18920	980,3034,3814,11076	0.007
AER	ERR1309522	9088	C	T	0.209468		NA	ETS1	40062	4	9801	78,7666,25,2028	0.007
AES	ERR1309368	172	A	G	0.086199		NA	NTS2	18048	0	27622	22776,2436,2148,234	0.005
AES	ERR1309368	313	A	G	0.996781		NA	NTS2	49314	0	41318	61,44,23667,17518	0.005
AES	ERR1309368	328	C	A	0.842142		NA	NTS2	12448	6	44388	82,44,22157,15224	0.005
AES	ERR1309368	557	C	T	0.99812		NA	NTS2	49314	2	44685	14,23,19719,24882	0.005
AES	ERR1309368	630	T	C	0.996114		NA	NTS2	49314	17	45811	45,68,23255,22379	0.005
AES	ERR1309368	638	C	T	0.998363		NA	NTS2	49314	3	46431	8,11,24077,22278	0.005
AES	ERR1309368	648	A	G	0.998043		NA	NTS2	49314	2	47006	32,25,24615,22299	0.005
AES	ERR1309368	817	C	A	0.999263		NA	NTS2	49314	4	40716	10,6,19477,21213	0.005
AES	ERR1309368	923	G	C	0.996128		NA	NTS2	49314	7	36678	51,53,15591,20946	0.005
AES	ERR1309368	1235	T	TA	0.915259	INDEL	3	NTS2	49314	18	31083	1937,1132,17309,11140	0.005
AES	ERR1309368	1881	A	C	0.995701		NA	NTS1	49314	4	33493	57,46,16710,16645	0.005
AES	ERR1309368	2227	C	T	0.998908		NA	NTS1	49314	3	13739	1,6,4625,9099	0.005
AES	ERR1309368	2239	G	GGT	0.258384	INDEL	1	NTS1	1029	107	5755	1629,3497,340,1147	0.005
AES	ERR1309368	2277	CAAATAGT	C	0.19	INDEL	3	NTS1	68	0	100	38,45,8,11	0.005
AES	ERR1309368	2302	C	CA	0.428668	INDEL	1	ETS2	6755	72	10332	3829,1514,2948,1481	0.005
AES	ERR1309368	5198	A	C	0.911403		NA	25S	49314	0	39437	1706,1707,17901,18073	0.005
AES	ERR1309368	5318	T	TC	0.011087	INDEL	3	25S	1002	85	37252	18624,18483,147,266	0.005
AES	ERR1309368	5321	C	CA	0.919307	INDEL	1	25S	49314	51	37500	1586,1830,17392,17082	0.005
AES	ERR1309368	5323	C	A	0.020767		NA	25S	785	47	37704	18514,18385,332,451	0.005
AES	ERR1309368	5626	A	G	0.995932		NA	25S	49314	8	39576	68,43,21283,18133	0.005
AES	ERR1309368	6509	A	AG	0.907212	INDEL	1	ITS1	49314	23	41126	1955,2319,17916,19394	0.005
AES	ERR1309368	6511	C	G	0.02806		NA	ITS1	2403	46	41198	18976,21034,621,535	0.005
AES	ERR1309368	6744	T	C	0.031562		NA	18S	5178	18	35676	17271,17249,606,521	0.005
AET	ERR1308679	313	A	G	0.998159		NA	NTS2	49314	4	32596	26,16,17692,14844	0.007
AET	ERR1308679	328	C	A	0.845768		NA	NTS2	8508	1	34513	33,22,16680,12510	0.007
AET	ERR1308679	557	C	T	0.998811		NA	NTS2	49314	2	33637	4,8,14521,19076	0.007
AET	ERR1308679	630	T	C	0.997931		NA	NTS2	49314	3	34312	16,21,17181,17061	0.007
AET	ERR1308679	638	C	T	0.999072		NA	NTS2	49314	9	34486	1,5,17733,16721	0.007
AET	ERR1308679	648	A	G	0.998911		NA	NTS2	49314	0	34896	11,9,18259,16599	0.007
AET	ERR1308679	817	C	A	0.999338		NA	NTS2	49314	8	31710	8,3,15786,15904	0.007
AET	ERR1308679	923	G	C	0.997601		NA	NTS2	49314	0	29183	16,21,12876,16239	0.007
AET	ERR1308679	1101	T	G	0.996365		NA	NTS2	49314	45	29708	26,59,15766,13834	0.007
AET	ERR1308679	1235	T	TA	0.912892	INDEL	3	NTS2	49314	19	24326	1495,929,13101,9106	0.007
AET	ERR1308679	1239	C	A	0.014962		NA	NTS2	78	36	23994	14001,9630,247,112	0.007
AET	ERR1308679	1881	A	C	0.997179		NA	NTS1	49314	0	29063	35,27,16014,12967	0.007
AET	ERR1308679	2073	G	A	0.998132		NA	NTS1	49314	6	27295	18,13,12352,14892	0.007
AET	ERR1308679	2227	C	T	0.99853		NA	NTS1	49314	12	23803	2,8,12756,11018	0.007
AET	ERR1308679	2302	C	CCA	0.574476	INDEL	1	ETS2	5210	54	10171	2310,1672,3663,2180	0.007
AET	ERR1308679	2304	T	TA	0.068121	INDEL	2	ETS2	116	59	11142	5906,4003,520,239	0.007
AET	ERR1308679	2304	T	A	0.979638		NA	ETS2	49314	91	11148	29,66,6806,4115	0.007
AET	ERR1308679	5198	A	C	0.996164		NA	25S	49314	1	29719	26,29,15006,14637	0.007
AET	ERR1308679	5318	T	TC	0.011153	INDEL	3	25S	737	129	28153	14328,13703,95,219	0.007
AET	ERR1308679	5321	C	CA	0.923978	INDEL	1	25S	49314	62	28176	1144,1333,13395,12639	0.007
AET	ERR1308679	5323	C	A	0.021074		NA	25S	640	86	28329	14202,13517,232,365	0.007
AET	ERR1308679	6509	AGCC	A	0.098432	INDEL	1	ITS1	1006	20	9245	3703,4628,363,547	0.007
AET	ERR1308679	6512	C	CTGGAA	0.092236	INDEL	1	ITS1	1172	77	9389	3171,4238,285,581	0.007
AET	ERR1308679	6512	C	CGTTTGGAA	0.081798	INDEL	1	ITS1	388	19	9389	3171,4238,292,476	0.007
AET	ERR1308679	6578	A	G	0.432309		NA	ITS1	49314	13	30041	5941,11086,4389,8598	0.007
AET	ERR1308679	6744	T	C	0.029942		NA	18S	1884	6	23779	12974,10079,417,296	0.007
AEV	ERR1308650	130	C	T	0.384526		NA	NTS2	29284	3	6863	3754,468,2330,309	0.006
AEV	ERR1308650	227	A	T	0.992483		NA	NTS2	49314	2	6652	20,4,5099,1503	0.006
AEV	ERR1308650	557	C	T	0.998661		NA	NTS2	49314	8	19416	1,6,9263,10127	0.006
AEV	ERR1308650	607	G	A	0.607085		NA	NTS2	49314	2	22160	4220,4471,6584,6869	0.006
AEV	ERR1308650	638	C	T	0.998818		NA	NTS2	49314	9	22846	1,5,12163,10656	0.006
AEV	ERR1308650	743	T	C	0.945954		NA	NTS2	49314	2	20501	560,533,9742,9651	0.006
AEV	ERR1308650	817	C	A	0.99911		NA	NTS2	49314	10	20235	7,2,9759,10459	0.006
AEV	ERR1308650	1117	G	C	0.9951		NA	NTS2	49314	14	19590	34,48,10391,9103	0.006
AEV	ERR1308650	1638	A	C	0.996883		NA	NTS1	49314	2	15720	20,21,6772,8899	0.006
AEV	ERR1308650	1662	A	G	0.331221		NA	NTS1	49314	32	16252	5094,5575,2424,2978	0.006
AEV	ERR1308650	1683	A	T	0.996969		NA	NTS1	49314	1	17155	20,19,8336,8767	0.006
AEV	ERR1308650	1757	A	G	0.305238		NA	NTS1	4253	128	6739	2265,2411,796,1261	0.006
AEV	ERR1308650	1816	T	C	0.294241		NA	NTS1	30779	18	10957	3476,4252,1534,1690	0.006
AEV	ERR1308650	1830	G	GTA	0.906002	INDEL	1	NTS1	49314	48	13213	550,688,6093,5878	0.006
AEV	ERR1308650	1897	T	C	0.187904		NA	NTS1	35621	36	16535	7903,5516,1718,1391	0.006
AEV	ERR1308650	1983	TG	T	0.838853	INDEL	1	NTS1	3787	47	10810	756,1110,4163,4905	0.006
AEV	ERR1308650	1985	T	A	0.875635		NA	NTS1	229	22	11217	116,184,4598,5224	0.006
AEV	ERR1308650	2117	C	A	0.996064		NA	NTS1	49314	1	14734	29,21,8037,6639	0.006
AEV	ERR1308650	2208	T	C	0.987717		NA	NTS1	49314	113	16120	112,34,7707,8258	0.006
AEV	ERR1308650	2227	C	T	0.996359		NA	NTS1	49314	78	14832	40,6,6865,7914	0.006
AEV	ERR1308650	2290	G	A	0.733653		NA	ETS2	5984	5	2294	348,254,1016,667	0.006
AEV	ERR1308650	2302	C	CCA	0.583389	INDEL	1	ETS2	3342	3	5984	1388,840,2210,1281	0.006
AEV	ERR1308650	2304	T	A	0.978447		NA	ETS2	30893	15	6542	76,28,4013,2388	0.006
AEV	ERR1308650	2392	A	G	0.842953		NA	ETS2	49314	10	19924	1594,1521,8868,7927	0.006
AEV	ERR1308650	2456	G	A	0.155063		NA	ETS2	32567	26	17251	7462,7075,1459,1216	0.006
AEV	ERR1308650	2620	T	C	0.046429		NA	25S	8579	0	18200	9284,8046,457,391	0.006
AEV	ERR1308650	2803	G	C	0.139807		NA	25S	44697	16	18547	7232,8714,1239,1354	0.006
AEV	ERR1308650	5266	T	C	0.006081		NA	25S	259	5	18912	9623,9165,65,50	0.006
AEV	ERR1308650	6321	A	G	0.044899		NA	ITS1	14462	4	23898	12011,10799,582,491	0.006
AEV	ERR1308650	6337	G	A	0.145164		NA	ITS1	49314	0	23780	11183,9129,1909,1543	0.006
AEV	ERR1308650	6358	T	TA	0.784717	INDEL	1	ITS1	49314	14	23922	3073,2295,11050,7722	0.006
AEV	ERR1308650	6360	C	A	0.027545		NA	ITS1	1377	17	24070	13699,9694,419,244	0.006
AEV	ERR1308650	6421	A	G	0.045717		NA	ITS1	11834	1	21108	10594,9533,501,464	0.006
AEV	ERR1308650	7044	C	A	0.007082		NA	18S	467	0	16520	7147,9248,50,67	0.006
AEV	ERR1308650	7701	T	C	0.197766		NA	18S	49314	2	19518	9043,6586,2256,1606	0.006
AEV	ERR1308650	8509	T	C	0.159139		NA	ETS1	49314	7	22075	8740,9791,1706,1819	0.006
AFA	ERR1309420	243	G	GCGGAAGCGGAAAATA	0.064775	INDEL	1	NTS2	989	35	9587	6147,2851,380,241	0.005
AFA	ERR1309420	431	T	C	0.771761		NA	NTS2	49314	86	20702	2678,2031,9864,6115	0.005
AFA	ERR1309420	557	C	T	0.969346		NA	NTS2	49314	2	22901	297,377,10087,12112	0.005
AFA	ERR1309420	607	G	A	0.180619		NA	NTS2	49314	0	25241	9656,11005,2135,2424	0.005
AFA	ERR1309420	638	C	T	0.998605		NA	NTS2	49314	0	25804	5,5,13182,12586	0.005
AFA	ERR1309420	648	A	G	0.030588		NA	NTS2	8509	14	25991	13162,12024,446,349	0.005
AFA	ERR1309420	743	T	C	0.192242		NA	NTS2	49314	1	23460	9758,9177,2307,2203	0.005
AFA	ERR1309420	817	C	A	0.998525		NA	NTS2	49314	14	23051	11,3,11393,11628	0.005
AFA	ERR1309420	1032	C	T	0.03123		NA	NTS2	6169	3	20077	8639,10787,288,339	0.005
AFA	ERR1309420	1117	G	C	0.03841		NA	NTS2	8634	13	22520	11438,10160,489,376	0.005
AFA	ERR1309420	1145	A	G	0.028544		NA	NTS2	5436	6	22071	12128,9293,373,257	0.005
AFA	ERR1309420	1222	C	T	0.008252		NA	NTS2	444	6	18662	10913,7585,98,56	0.005
AFA	ERR1309420	1431	A	G	0.03074		NA	NTS1	1994	28	18087	7569,9928,279,277	0.005
AFA	ERR1309420	1495	G	C	0.031149		NA	NTS1	3567	0	21413	11052,9680,357,310	0.005
AFA	ERR1309420	1638	A	C	0.970174		NA	NTS1	49314	11	20318	315,281,9659,10053	0.005
AFA	ERR1309420	1671	T	C	0.034016		NA	NTS1	259	5	21431	10617,10078,358,371	0.005
AFA	ERR1309420	1683	A	T	0.965479		NA	NTS1	49314	15	21668	351,386,10845,10075	0.005
AFA	ERR1309420	1720	T	G	0.716389		NA	NTS1	49314	28	16163	2199,2376,5890,5691	0.005
AFA	ERR1309420	1730	T	C	0.714805		NA	NTS1	49314	49	16231	2163,2451,5882,5724	0.005
AFA	ERR1309420	1757	A	G	0.249924		NA	NTS1	136	5	13128	4835,4993,1580,1701	0.005
AFA	ERR1309420	1983	TG	T	0.930127	INDEL	1	NTS1	12071	7	19192	814,737,9058,8793	0.005
AFA	ERR1309420	1985	T	A	0.953466		NA	NTS1	2635	17	19921	137,172,9731,9263	0.005
AFA	ERR1309420	2073	G	A	0.970345		NA	NTS1	49314	2	25392	419,315,13807,10832	0.005
AFA	ERR1309420	2083	G	A	0.028313		NA	NTS1	363	6	24830	13638,10474,414,289	0.005
AFA	ERR1309420	2152	A	G	0.00846		NA	NTS1	414	4	26004	13671,12105,124,96	0.005
AFA	ERR1309420	2166	A	G	0.028805		NA	NTS1	5504	69	24822	12676,11416,448,267	0.005
AFA	ERR1309420	2171	A	T	0.028543		NA	NTS1	5390	71	24524	12514,11302,440,260	0.005
AFA	ERR1309420	2227	C	T	0.211557		NA	NTS1	49314	2	22325	8267,9308,2244,2482	0.005
AFA	ERR1309420	2277	CAAATAGT	C	0.023097	INDEL	3	NTS1	2566	133	24419	10263,13783,331,233	0.005
AFA	ERR1309420	2297	A	C	0.033352		NA	ETS2	6174	133	24976	11553,12553,510,323	0.005
AFA	ERR1309420	6337	G	A	0.026429		NA	ITS1	7469	9	27470	14670,12054,377,349	0.005
AFA	ERR1309420	8708	G	A	0.052282		NA	ETS1	12581	3	21652	9625,10873,520,613	0.005
AFA	ERR1309420	8934	G	A	0.028307		NA	ETS1	3928	5	14131	3277,10444,86,314	0.005
AFA	ERR1309420	9019	A	G	0.78222		NA	ETS1	49314	3	11305	113,2340,445,8398	0.005
AFB	ERR1308680	243	G	GCGGAAGCGGAAAATA	0.270558	INDEL	1	NTS2	27375	79	8634	3906,2023,1381,955	0.016
AFB	ERR1308680	557	C	T	0.956345		NA	NTS2	49314	4	16012	291,392,6809,8504	0.016
AFB	ERR1308680	607	G	A	0.940791		NA	NTS2	49314	0	17075	467,532,7511,8553	0.016
AFB	ERR1308680	626	A	G	0.030139		NA	NTS2	5441	1	17187	8336,8329,264,254	0.016
AFB	ERR1308680	638	C	T	0.998314		NA	NTS2	49314	0	17198	7,8,8946,8223	0.016
AFB	ERR1308680	648	A	G	0.084994		NA	NTS2	24255	8	17260	8485,7305,759,708	0.016
AFB	ERR1308680	743	T	C	0.945386		NA	NTS2	49314	26	15454	371,454,7372,7238	0.016
AFB	ERR1308680	817	C	A	0.998584		NA	NTS2	49314	11	15533	11,4,7321,8193	0.016
AFB	ERR1308680	981	T	G	0.025673		NA	NTS2	2192	4	13516	5891,7267,164,183	0.016
AFB	ERR1308680	1032	C	T	0.047104		NA	NTS2	7475	40	12674	5558,6511,324,273	0.016
AFB	ERR1308680	1117	G	C	0.072919		NA	NTS2	15015	23	14715	7378,6236,630,443	0.016
AFB	ERR1308680	1145	A	G	0.044164		NA	NTS2	7022	3	14831	8240,5916,392,263	0.016
AFB	ERR1308680	1431	A	G	0.055317		NA	NTS1	5054	24	12600	5256,6625,349,349	0.016
AFB	ERR1308680	1495	G	C	0.056971		NA	NTS1	6887	4	14990	7928,6202,465,389	0.016
AFB	ERR1308680	1638	A	C	0.91364		NA	NTS1	49314	2	13988	587,604,6198,6582	0.016
AFB	ERR1308680	1671	T	C	0.05229		NA	NTS1	2284	9	14477	6932,6788,359,398	0.016
AFB	ERR1308680	1683	A	T	0.916165		NA	NTS1	49314	20	14457	565,641,6726,6519	0.016
AFB	ERR1308680	1757	A	G	0.885534		NA	NTS1	49314	90	12021	543,816,5192,5453	0.016
AFB	ERR1308680	1897	T	C	0.045201		NA	NTS1	774	11	14159	7708,5808,341,299	0.016
AFB	ERR1308680	1983	TG	T	0.922333	INDEL	1	NTS1	7278	44	12515	559,520,5220,6323	0.016
AFB	ERR1308680	1985	T	A	0.945699		NA	NTS1	1435	1	13020	102,125,5650,6663	0.016
AFB	ERR1308680	2073	G	A	0.943635		NA	NTS1	49314	9	16677	539,385,8750,6987	0.016
AFB	ERR1308680	2083	G	A	0.053675		NA	NTS1	2054	13	16190	8641,6673,521,348	0.016
AFB	ERR1308680	2166	A	G	0.056005		NA	NTS1	9674	84	15695	7825,6988,554,325	0.016
AFB	ERR1308680	2171	A	T	0.056287		NA	NTS1	9315	80	15563	7754,6925,550,326	0.016
AFB	ERR1308680	2227	C	T	0.998439		NA	NTS1	49314	4	14739	1,4,6856,7871	0.016
AFB	ERR1308680	2277	CAAATAGT	C	0.042815	INDEL	3	NTS1	6589	100	16186	6899,8721,393,300	0.016
AFB	ERR1308680	2297	A	C	0.062396		NA	ETS2	11710	93	16796	7768,7962,622,426	0.016
AFB	ERR1308680	6337	G	A	0.040733		NA	ITS1	9599	2	18437	9669,8004,420,331	0.016
AFB	ERR1308680	6518	A	C	0.027641		NA	ITS1	4198	2	15412	7215,7765,211,215	0.016
AFB	ERR1308680	8871	A	G	0.030044		NA	ETS1	4931	1	13713	5746,7552,183,229	0.016
AFB	ERR1308680	8934	G	A	0.042557		NA	ETS1	5363	3	10151	2815,6897,118,314	0.016
AFC	ERR1309327	227	A	T	0.847401		NA	NTS2	26293	66	1789	189,79,1281,235	0.026
AFC	ERR1309327	272	GAACATACAA	G	0.825887	INDEL	2	NTS2	34558	27	2171	238,154,931,862	0.026
AFC	ERR1309327	557	C	T	0.946362		NA	NTS2	49314	17	6749	139,216,2918,3469	0.026
AFC	ERR1309327	607	G	A	0.748483		NA	NTS2	49314	0	7415	869,988,2600,2950	0.026
AFC	ERR1309327	638	C	T	0.954056		NA	NTS2	49314	0	7618	180,167,3808,3460	0.026
AFC	ERR1309327	743	T	C	0.932189		NA	NTS2	49314	4	6990	235,231,3426,3090	0.026
AFC	ERR1309327	817	C	A	0.955713		NA	NTS2	49314	1	6932	144,161,3207,3418	0.026
AFC	ERR1309327	1117	G	C	0.942342		NA	NTS2	49314	1	6261	178,173,3051,2849	0.026
AFC	ERR1309327	1638	A	C	0.93865		NA	NTS1	49314	23	5053	166,140,2169,2574	0.026
AFC	ERR1309327	1662	A	G	0.157517		NA	NTS1	4894	52	5301	2211,2185,350,488	0.026
AFC	ERR1309327	1683	A	T	0.931883		NA	NTS1	49314	11	5652	204,173,2598,2669	0.026
AFC	ERR1309327	1720	T	G	0.909576		NA	NTS1	49314	1	3937	172,177,1725,1858	0.026
AFC	ERR1309327	1730	T	C	0.898526		NA	NTS1	49314	0	3459	169,177,1507,1601	0.026
AFC	ERR1309327	1816	T	C	0.119596		NA	NTS1	1624	7	3562	1437,1699,211,215	0.026
AFC	ERR1309327	1830	G	GTA	0.850023	INDEL	1	NTS1	49314	4	4294	308,333,1834,1816	0.026
AFC	ERR1309327	1983	TG	T	0.89657	INDEL	1	NTS1	2459	32	3732	156,266,1533,1813	0.026
AFC	ERR1309327	1985	T	A	0.920218		NA	NTS1	349	56	3848	68,157,1637,1905	0.026
AFC	ERR1309327	2073	G	A	0.029358		NA	NTS1	452	3	3849	1419,2312,39,74	0.026
AFC	ERR1309327	2117	C	A	0.924102		NA	NTS1	49314	8	3228	99,144,1076,1907	0.026
AFC	ERR1309327	2208	T	C	0.92754		NA	NTS1	49314	47	3740	104,158,936,2538	0.026
AFC	ERR1309327	2227	C	T	0.983353		NA	NTS1	49314	2	3424	16,36,915,2452	0.026
AFC	ERR1309327	2290	G	A	0.638254		NA	ETS2	794	18	481	100,66,220,88	0.026
AFC	ERR1309327	2302	C	CCA	0.529177	INDEL	1	ETS2	788	0	1251	402,130,497,165	0.026
AFC	ERR1309327	2304	T	TAGACCAAA	0.042754	INDEL	2	ETS2	67	52	1380	896,326,57,2	0.026
AFC	ERR1309327	2304	T	A	0.928986		NA	ETS2	6346	15	1380	57,31,973,309	0.026
AFC	ERR1309327	2392	A	G	0.891507		NA	ETS2	49314	0	4074	302,138,2501,1131	0.026
AFC	ERR1309327	6023	C	T	0.058452		NA	ITS2	5115	1	6484	3120,2983,198,181	0.026
AFC	ERR1309327	6358	T	TA	0.84552	INDEL	1	ITS1	49314	26	5580	507,418,2844,1874	0.026
AFC	ERR1309327	6360	C	A	0.029245		NA	ITS1	475	5	5642	3290,2187,92,73	0.026
AFC	ERR1309327	8558	T	C	0.042093		NA	ETS1	4007	2	7531	3946,3263,168,149	0.026
AFD	ERR1308983	557	C	T	0.997645		NA	NTS2	49314	1	23352	12,13,10028,13269	0.009
AFD	ERR1308983	607	G	A	0.962466		NA	NTS2	49314	1	24058	415,476,10943,12212	0.009
AFD	ERR1308983	626	A	G	0.961498		NA	NTS2	49314	2	23765	458,443,11401,11449	0.009
AFD	ERR1308983	638	C	T	0.998415		NA	NTS2	49314	3	23981	6,9,12400,11543	0.009
AFD	ERR1308983	648	A	G	0.995211		NA	NTS2	49314	8	24221	58,38,12710,11395	0.009
AFD	ERR1308983	743	T	C	0.952104		NA	NTS2	49314	0	21860	505,525,10279,10534	0.009
AFD	ERR1308983	817	C	A	0.998595		NA	NTS2	49314	10	21355	15,8,10196,11130	0.009
AFD	ERR1308983	981	T	G	0.941439		NA	NTS2	49314	14	18579	442,625,7815,9676	0.009
AFD	ERR1308983	1117	G	C	0.942537		NA	NTS2	49314	3	21057	627,561,10703,9144	0.009
AFD	ERR1308983	1454	A	T	0.054429		NA	NTS1	14034	7	18042	8511,8534,512,470	0.009
AFD	ERR1308983	1983	TG	T	0.91336	INDEL	1	NTS1	13478	0	20314	929,968,9032,9522	0.009
AFD	ERR1308983	1985	T	A	0.935176		NA	NTS1	1986	1	21057	393,420,9665,10027	0.009
AFD	ERR1308983	2073	G	A	0.99823		NA	NTS1	49314	0	24852	15,11,13555,11253	0.009
AFD	ERR1308983	2227	C	T	0.997484		NA	NTS1	49314	18	23448	22,12,10160,13236	0.009
AFD	ERR1308983	2398	A	G	0.009432		NA	ETS2	1429	3	23326	10575,12518,95,125	0.009
AFD	ERR1308983	2456	G	A	0.009359		NA	ETS2	252	0	23080	10202,12634,95,121	0.009
AFD	ERR1308983	6518	A	C	0.943345		NA	ITS1	49314	2	21163	566,609,9454,10517	0.009
AFD	ERR1308983	8871	A	G	0.99572		NA	ETS1	49314	2	18926	26,44,7651,11194	0.009
[truncated: 19,563 more rows]
