# Supplementary material for: Varying strength of selection contributes to the intragenomic diversity of rRNA genes
Source: Nat Commun. 2022 Nov 25;13:7245. doi: 10.1038/s41467-022-34989-w (PMC9700816; doi:10.1038/s41467-022-34989-w)
Supplement: Supplementary file 4 — Supplementary Data 1-6 [file 41467_2022_34989_MOESM4_ESM.zip › Supplementary_Data1-6/Supplementary_Data_5.txt]

SUBUNIT	RRNA	DNA_POSITION	DNA_REFERENCE	DNA_ISOLATE	RNA_POSITION	RNA_REFERENCE	RNA_ISOLATE	VF	SHELL	ES	RP	CNE	BRIDGE_WITHIN_5A	INDEL	NAME	ACCESSION
SSU	18S	8428	C	G	10	G	C	0.020595	2		S5(S2)	NA	no		ADD	ERR1308917
SSU	18S	8428	C	G	10	G	C	0.01782	2		S5(S2)	NA	no		BMK	ERR1309395
SSU	18S	8428	C	G	10	G	C	0.026789	2		S5(S2)	NA	no		ADI	ERR1308593
SSU	18S	7431	G	A	1007	C	U	0.065873	2		S11(S14)	NA	no		BFL	ERR1308808
SSU	18S	7430	C	T	1008	G	A	0.0168	3		S11(S14)	NA	no		BLV	ERR1308687
SSU	18S	7428	G	T	1010	C	A	0.011705	3			NA	no		CFD	ERR1309393
SSU	18S	7425	T	C	1013	A	G	0.093848	3			NA	yes		AFV	ERR1308598
SSU	18S	7425	T	C	1013	A	G	0.078342	3			NA	yes		ART	ERR1309369
SSU	18S	7404	G	T	1034	C	A	0.008011	3		S8(S22),S15(S13)	NA	no		AIG	ERR1309438
SSU	18S	7402	T	C	1036	A	G	0.129746	3		S8(S22)	NA	no		BQH	ERR1309501
SSU	18S	7401	G	A	1037	C	U	0.055457	4		S8(S22)	NA	no		BQS	ERR1308579
SSU	18S	8334	T	G	104	A	C	0.162199	4			NA	no		BQH	ERR1309501
SSU	18S	7390	C	T	1048	G	A	0.077428	4			NA	no		CMQ	ERR1308776
SSU	18S	7390	C	T	1048	G	A	0.079689	4			NA	no		ACC	ERR1308993
SSU	18S	7390	C	T	1048	G	A	0.076172	4			NA	no		CMP	ERR1309443
SSU	18S	8333	T	C	105	A	G	0.00879	4		S8e(S8)	NA	no		AVR	ERR1309185
SSU	18S	7385	C	A	1053	G	U	0.013713	5	ES7S		NA	no		AHF	ERR1309361
SSU	18S	7385	C	A	1053	G	U	0.012881	5	ES7S		NA	no		BEM	ERR1309384
SSU	18S	7385	C	A	1053	G	U	0.013992	5	ES7S		NA	no		AVS	ERR1308654
SSU	18S	7385	C	A	1053	G	U	0.012826	5	ES7S		NA	no		BDN	ERR1308696
SSU	18S	7385	C	A	1053	G	U	0.01232	5	ES7S		NA	no		AVR	ERR1309185
SSU	18S	7385	C	A	1053	G	U	0.013343	5	ES7S		NA	no		ANM	ERR1308960
SSU	18S	7385	C	A	1053	G	U	0.012437	5	ES7S		NA	no		BEK	ERR1308948
SSU	18S	7385	C	A	1053	G	U	0.024112	5	ES7S		NA	no		CPB	ERR1309128
SSU	18S	7385	C	A	1053	G	U	0.013604	5	ES7S		NA	no		AVP	ERR1309235
SSU	18S	7385	C	A	1053	G	U	0.012376	5	ES7S		NA	no		ANL	ERR1308751
SSU	18S	7385	C	A	1053	G	U	0.014203	5	ES7S		NA	no		AVN	ERR1309191
SSU	18S	7378	A	T	1060	U	A	0.019509	5	ES7S		NA	no		AQE	ERR1308580
SSU	18S	7378	A	T	1060	U	A	0.046508	5	ES7S		NA	no		ASA	ERR1308769
SSU	18S	7377	T	A	1061	A	U	0.012161	5	ES7S		NA	no		CER	ERR1308780
SSU	18S	7377	T	A	1061	A	U	0.00856	5	ES7S		NA	no		BPI	ERR1308899
SSU	18S	7377	T	A	1061	A	U	0.007901	5	ES7S		NA	no		BSD	ERR1308667
SSU	18S	7377	T	A	1061	A	U	0.005684	5	ES7S		NA	no		BEN	ERR1309147
SSU	18S	7377	T	A	1061	A	U	0.006971	5	ES7S		NA	no		BHA	ERR1308836
SSU	18S	7375	A	AT	1063	U	UA	0.246527	5	ES7S	S27e(S27)	NA	yes	INDEL	AQE	ERR1308580
SSU	18S	7375	A	AT	1063	U	UA	0.552323	5	ES7S	S27e(S27)	NA	yes	INDEL	ASA	ERR1308769
SSU	18S	7375	A	AT	1063	U	UA	0.056228	5	ES7S	S27e(S27)	NA	yes	INDEL	AEK	ERR1308639
SSU	18S	7371	G	A	1067	C	U	0.09266	4	ES7S	S1e(S1)	NA	yes		CKR	ERR1309527
SSU	18S	7361	G	A	1077	C	U	0.009463	3		S26e(S26)	NA	no		CML	ERR1309049
SSU	18S	7354	T	C	1084	A	G	0.027586	3			NA	no		BQM	ERR1309180
SSU	18S	7346	T	C	1092	A	G	0.080912	3			NA	no		AVT	ERR1308900
SSU	18S	7346	T	C	1092	A	G	0.009743	3			NA	no		AVN	ERR1309191
SSU	18S	7346	T	C	1092	A	G	0.097841	3			NA	no		AVP	ERR1309235
SSU	18S	7346	T	C	1092	A	G	0.019007	3			NA	no		AVR	ERR1309185
SSU	18S	8427	T	G	11	A	C	0.016011	2			NA	no		BPA	ERR1309141
SSU	18S	7329	C	T	1109	G	A	0.010041	2			NA	no		BNN	ERR1308605
SSU	18S	7328	C	T	1110	G	A	0.028677	1			NA	no		BSA	ERR1308943
SSU	18S	7326	C	T	1112	G	A	0.448461	2			NA	yes		CDN	ERR1308637
SSU	18S	7325	T	C	1113	A	G	0.046402	2			NA	no		AVT	ERR1308900
SSU	18S	7323	A	C	1115	U	G	0.022049	2			NA	no		BAM	ERR1308775
SSU	18S	7322	T	C	1116	A	G	0.0075	2			NA	no		BLR	ERR1309223
SSU	18S	7320	C	T	1118	G	A	0.033279	2			NA	no		CLG	ERR1308729
SSU	18S	7317	G	C	1121	C	G	0.021285	3			NA	no		ADM	ERR1309212
SSU	18S	7310	G	T	1128	C	A	0.018432	2			NA	no		BLT	ERR1309425
SSU	18S	7309	A	C	1129	U	G	0.015257	2			NA	no		BAM	ERR1308775
SSU	18S	7307	T	C	1131	A	G	0.206002	2			NA	yes		BHL	ERR1308743
SSU	18S	7292	C	A	1146	G	U	0.006794	2		S5(S2)	NA	no		API	ERR1308707
SSU	18S	7292	C	A	1146	G	U	0.023182	2		S5(S2)	NA	no		AAT	ERR1308747
SSU	18S	8323	C	T	115	G	A	0.010319	5		S17(S11)	NA	no		BAD	ERR1309504
SSU	18S	8323	C	T	115	G	A	0.006527	5		S17(S11)	NA	no		BAB	ERR1308961
SSU	18S	7284	C	T	1154	G	A	0.02587	3			NA	no		CBN	ERR1309233
SSU	18S	7282	G	A	1156	C	U	0.038809	3			NA	no		AQG	ERR1308609
SSU	18S	7274	C	A	1164	G	U	0.023256	3		S7(S5)	NA	no		AAC	ERR1309038
SSU	18S	7273	C	T	1165	G	A	0.012307	3			NA	no		CML	ERR1309049
SSU	18S	7271	C	G	1167	G	C	0.011045	3		S7(S5)	NA	no		AVQ	ERR1309333
SSU	18S	7269	C	T	1169	G	A	0.015936	3			NA	no		CMM	ERR1308706
SSU	18S	7266	C	T	1172	G	A	0.008736	3		S13(S18),S19e(S19)	NA	no		CNM	ERR1308862
SSU	18S	7265	G	A	1173	C	U	0.07246	3		S13(S18)	NA	yes		ACV	ERR1308596
SSU	18S	7265	G	A	1173	C	U	0.159609	3		S13(S18)	NA	yes		ALE	ERR1308834
SSU	18S	7265	G	A	1173	C	U	0.011263	3		S13(S18)	NA	yes		CIA	ERR1308712
SSU	18S	7265	G	A	1173	C	U	0.222077	3		S13(S18)	NA	yes		AKP	ERR1309507
SSU	18S	7265	G	A	1173	C	U	0.206795	3		S13(S18)	NA	yes		AKV	ERR1309390
SSU	18S	7261	G	A	1177	C	U	0.006254	2			NA	no		AQH	ERR1309146
SSU	18S	7240	C	T	1198	G	A	0.041684	2		S10(S20),S14(S29)	NA	no		BAP	ERR1309370
SSU	18S	7240	C	T	1198	G	A	0.005182	2		S10(S20),S14(S29)	NA	no		AKD	ERR1309113
SSU	18S	7232	A	G	1206	U	C	0.008547	3			NA	no		CGH	ERR1309139
SSU	18S	8315	C	G	123	G	C	0.009091	6		S4e(S4)	NA	no		ANT	ERR1309011
SSU	18S	7206	A	G	1232	U	C	0.015052	4			NA	no		BNP	ERR1308702
SSU	18S	8312	T	A	126	A	U	0.045169	6	ES2S	S6e(S6)	NA	no		AGM	ERR1309110
SSU	18S	7174	C	A	1264	G	U	0.098277	2			NA	no		ABI	ERR1309242
SSU	18S	8311	C	T	127	G	A	0.033112	6	ES2S	S6e(S6)	NA	no		BGB	ERR1309048
SSU	18S	7165	C	T	1273	G	A	0.005193	2			NA	no		API	ERR1308707
SSU	18S	7164	G	GCAC	1274	C	CGUG	0.005415	1			NA	no	INDEL	AQH	ERR1309146
SSU	18S	7164	G	GCAC	1274	C	CGUG	0.014954	1			NA	no	INDEL	AEA	ERR1309406
SSU	18S	7164	G	GCAC	1274	C	CGUG	0.032173	1			NA	no	INDEL	BRM	ERR1309517
SSU	18S	7160	C	T	1278	G	A	0.008354	2		S3(S3)	NA	no		CQF	ERR1309519
SSU	18S	7156	A	G	1282	U	C	0.006541	2		S10(S20)	NA	no		APL	ERR1309404
SSU	18S	7142	T	C	1296	A	G	0.031298	3		S2(S0)	NA	no		ATM	ERR1308689
SSU	18S	8307	G	A	131	C	U	0.005023	7	ES2S		NA	no		BLL	ERR1309302
SSU	18S	7126	T	G	1312	A	C	0.022317	3		S17e(S17)	NA	no		AVQ	ERR1309333
SSU	18S	7126	T	G	1312	A	C	0.052755	3		S17e(S17)	NA	no		AVS	ERR1308654
SSU	18S	7126	T	G	1312	A	C	0.049602	3		S17e(S17)	NA	no		AVP	ERR1309235
SSU	18S	7126	T	G	1312	A	C	0.025691	3		S17e(S17)	NA	no		AVR	ERR1309185
SSU	18S	7115	G	A	1323	C	U	0.011367	3			NA	no		BBF	ERR1308652
SSU	18S	7109	T	C	1329	A	G	0.017872	3		S3(S3)	NA	no		AEM	ERR1308627
SSU	18S	7106	G	A	1332	C	U	0.005899	3		S3(S3),S17e(S17)	NA	no		ARP	ERR1309069
SSU	18S	7106	G	A	1332	C	U	0.013301	3		S3(S3),S17e(S17)	NA	no		BLT	ERR1309425
SSU	18S	7104	A	G	1334	U	C	0.318448	4		S10(S20),S14(S29)	NA	no		BFS	ERR1308798
SSU	18S	7104	A	G	1334	U	C	0.232925	4		S10(S20),S14(S29)	NA	no		BGM	ERR1309503
SSU	18S	7104	A	G	1334	U	C	0.391595	4		S10(S20),S14(S29)	NA	no		BGP	ERR1308957
SSU	18S	7104	A	T	1334	U	A	0.007504	4		S10(S20),S14(S29)	NA	no		AQT	ERR1309217
SSU	18S	7100	G	A	1338	C	U	0.01412	4			NA	no		AGA	ERR1308814
SSU	18S	7099	G	C	1339	C	G	0.058916	4			NA	no		CHS	ERR1309373
SSU	18S	7098	AG	A	1340	UC	U	0.009065	5		S9(S16)	NA	no	INDEL	BCD	ERR1308841
SSU	18S	8303	T	C	135	A	G	0.599403	7	ES2S		NA	no		AIM	ERR1309350
SSU	18S	8303	T	C	135	A	G	0.005187	7	ES2S		NA	no		CHG	ERR1308990
SSU	18S	8303	T	C	135	A	G	0.400879	7	ES2S		NA	no		CHF	ERR1309205
SSU	18S	7083	G	A	1355	C	U	0.0083	6	ES9S		NA	no		CED	ERR1308922
SSU	18S	7083	G	A	1355	C	U	0.017269	6	ES9S		NA	no		BLP	ERR1309109
SSU	18S	7083	G	A	1355	C	U	0.01776	6	ES9S		NA	no		BLN	ERR1309476
SSU	18S	7083	G	A	1355	C	U	0.015967	6	ES9S		NA	no		CEF	ERR1308703
SSU	18S	7083	G	A	1355	C	U	0.053282	6	ES9S		NA	no		CDV	ERR1309031
SSU	18S	8302	G	A	136	C	U	0.09656	7	ES2S		NA	no		ASC	ERR1309342
SSU	18S	7074	C	T	1364	G	A	0.027701	6	ES9S	S9(S16),S19e(S19)	NA	no		BPV	ERR1309401
SSU	18S	7067	T	C	1371	A	G	0.834431	5	ES9S		NA	no		BME	ERR1309062
SSU	18S	7067	T	C	1371	A	G	0.290425	5	ES9S		NA	no		BGM	ERR1309503
SSU	18S	7067	T	C	1371	A	G	0.994363	5	ES9S		NA	no		AQM	ERR1308875
SSU	18S	7067	T	C	1371	A	G	0.348271	5	ES9S		NA	no		BGP	ERR1308957
SSU	18S	7067	T	C	1371	A	G	0.462531	5	ES9S		NA	no		BFN	ERR1308958
SSU	18S	7064	G	A	1374	C	U	0.197096	5			NA	no		CES	ERR1309165
SSU	18S	7064	G	A	1374	C	U	0.164044	5			NA	no		CER	ERR1308780
SSU	18S	7064	G	A	1374	C	U	0.737776	5			NA	no		CET	ERR1309358
SSU	18S	7063	T	C	1375	A	G	0.963808	5			NA	no		ABF	ERR1308756
SSU	18S	7063	T	C	1375	A	G	0.424153	5			NA	no		CNC	ERR1309379
SSU	18S	7063	T	C	1375	A	G	0.070096	5			NA	no		CNQ	ERR1309357
SSU	18S	7053	C	G	1385	G	C	0.008	4			NA	no		BLS	ERR1308989
SSU	18S	7049	G	T	1389	C	A	0.019158	4		S17e(S17)	NA	no		BCI	ERR1308889
SSU	18S	7044	C	A	1394	G	U	0.007082	4			NA	no		AEV	ERR1308650
SSU	18S	7039	G	A	1399	C	U	0.30298	4			NA	no		ANL	ERR1308751
SSU	18S	7039	G	A	1399	C	U	0.168783	4			NA	no		BER	ERR1308894
SSU	18S	8424	G	A	14	C	U	0.005356	2		S5(S2)	NA	no		CRA	ERR1308711
SSU	18S	7031	A	G	1407	U	C	0.031726	4			NA	no		BTL	ERR1308601
SSU	18S	7031	A	G	1407	U	C	0.203379	4			NA	no		ASV	ERR1308883
SSU	18S	7029	C	T	1409	G	A	0.006837	4			NA	no		AQR	ERR1308923
SSU	18S	7029	C	T	1409	G	A	0.010329	4			NA	no		AIF	ERR1309471
SSU	18S	7025	A	C	1413	U	G	0.017964	4		S7(S5)	NA	no		BGG	ERR1309365
SSU	18S	7025	A	G	1413	U	C	0.007492	4		S7(S5)	NA	no		AVN	ERR1309191
SSU	18S	7010	C	CTGT	1428	G	GACA	0.008298	2			NA	no	INDEL	CBI	ERR1308603
SSU	18S	8295	C	T	143	G	A	0.008741	6		S6e(S6)	NA	no		CPF	ERR1308606
SSU	18S	8295	C	T	143	G	A	0.008871	6		S6e(S6)	NA	no		AQT	ERR1309217
SSU	18S	7006	A	G	1432	U	C	0.338965	2			NA	no		AGL	ERR1308762
SSU	18S	7005	C	T	1433	G	A	0.00502	2		S14(S29)	NA	no		AQH	ERR1309146
SSU	18S	6985	C	T	1453	G	A	0.014465	3		S19(S15)	NA	no		ATB	ERR1309490
SSU	18S	6982	G	A	1456	C	U	0.006467	3			NA	no		CDN	ERR1308637
SSU	18S	6977	G	A	1461	C	U	0.007051	3		S13(S18)	NA	no		BIR	ERR1309247
SSU	18S	6976	C	T	1462	G	A	0.011248	3		S13(S18)	NA	no		ADB	ERR1309415
SSU	18S	6970	AGC	A	1468	UCG	U	0.007572	4		S19e(S19)	NA	no	INDEL	BCL	ERR1308742
SSU	18S	6966	G	A	1472	C	U	0.024592	4		S7(S5)	NA	no		CQF	ERR1309519
SSU	18S	6966	G	A	1472	C	U	0.06093	4		S7(S5)	NA	no		CQM	ERR1308831
SSU	18S	6966	G	A	1472	C	U	0.0288	4		S7(S5)	NA	no		ANN	ERR1308724
SSU	18S	6966	G	A	1472	C	U	0.022932	4		S7(S5)	NA	no		CQN	ERR1309298
SSU	18S	6961	C	T	1477	G	A	0.018495	5		S19e(S19)	NA	no		BVA	ERR1309497
SSU	18S	6960	C	T	1478	G	A	0.005184	5		S19e(S19)	NA	no		AQH	ERR1309146
SSU	18S	6949	A	G	1489	U	C	0.008731	4		S3(S3)	NA	no		AIQ	ERR1308643
SSU	18S	6940	C	G	1498	G	C	0.042143	5		S19e(S19)	NA	no		AIG	ERR1309438
SSU	18S	6939	C	T	1499	G	A	0.245054	5		S19e(S19)	NA	yes		CHS	ERR1309373
SSU	18S	6939	C	T	1499	G	A	0.076062	5		S19e(S19)	NA	yes		CHT	ERR1308919
SSU	18S	6937	G	A	1501	C	U	0.008386	5		S19e(S19)	NA	no		AQH	ERR1309146
SSU	18S	6933	T	G	1505	A	C	0.00918	4			NA	no		AQT	ERR1309217
SSU	18S	6931	C	T	1507	G	A	0.029767	4			NA	no		BHC	ERR1309330
SSU	18S	6930	A	G	1508	U	C	0.027738	5			NA	no		BSE	ERR1308947
SSU	18S	6923	T	C	1515	A	G	0.428892	4		S3(S3)	NA	no		AAQ	ERR1309237
SSU	18S	6919	A	G	1519	U	C	0.040673	4			NA	no		BCP	ERR1308848
SSU	18S	6908	G	A	1530	C	U	0.03191	5		S19e(S19),S25e(S25)	NA	no		BEA	ERR1308785
SSU	18S	6891	T	C	1547	A	G	0.037975	4		S13(S18)	NA	no		BKI	ERR1309186
SSU	18S	6890	C	T	1548	G	A	0.006285	4		S13(S18),S19(S15)	NA	no		CML	ERR1309049
SSU	18S	6889	G	A	1549	C	U	0.006164	4		S19(S15)	NA	no		AMA	ERR1308966
SSU	18S	6872	A	G	1566	U	C	0.00559	4		S13(S18)	NA	no		CNL	ERR1309339
SSU	18S	6872	A	G	1566	U	C	0.01101	4		S13(S18)	NA	no		BVD	ERR1309387
SSU	18S	6872	A	G	1566	U	C	0.005592	4		S13(S18)	NA	no		CNN	ERR1309264
SSU	18S	6872	A	G	1566	U	C	0.008804	4		S13(S18)	NA	no		CNF	ERR1308869
SSU	18S	6872	A	G	1566	U	C	0.007451	4		S13(S18)	NA	no		CNB	ERR1309287
SSU	18S	6872	A	G	1566	U	C	0.023315	4		S13(S18)	NA	no		CNT	ERR1309424
SSU	18S	6865	T	A	1573	A	U	0.022137	4			NA	no		CGG	ERR1309326
SSU	18S	6852	T	C	1586	A	G	0.015478	3		S9(S16)	NA	no		BCE	ERR1309177
SSU	18S	6847	G	A	1591	C	U	0.977181	4		S19e(S19)	NA	yes		AAC	ERR1309038
SSU	18S	6847	G	A	1591	C	U	0.987712	4		S19e(S19)	NA	yes		CFD	ERR1309393
SSU	18S	6847	G	A	1591	C	U	0.996141	4		S19e(S19)	NA	yes		CFM	ERR1309468
SSU	18S	6842	G	T	1596	C	A	0.015447	3		S14(S29)	NA	no		ARS	ERR1308992
SSU	18S	6837	C	T	1601	G	A	0.009258	3		S19e(S19)	NA	no		ADL	ERR1309122
SSU	18S	6831	C	T	1607	G	A	0.500996	4		S9(S16)	NA	no		CEL	ERR1308750
SSU	18S	6831	C	T	1607	G	A	0.037201	4		S9(S16)	NA	no		CEK	ERR1309167
SSU	18S	6822	C	T	1616	G	A	0.053144	3		S28e(S28)	NA	no		ABE	ERR1309094
SSU	18S	8276	T	C	162	A	G	0.007478	5		S6e(S6)	NA	no		CIA	ERR1308712
SSU	18S	6815	G	A	1623	C	U	0.038374	2			NA	no		BRP	ERR1309377
SSU	18S	6802	G	A	1636	C	U	0.006243	2			NA	no		CFP	ERR1308594
SSU	18S	6797	G	A	1641	C	U	0.015244	1			NA	no		BBG	ERR1309440
SSU	18S	6787	T	C	1651	A	G	0.010734	2			NA	no		BPA	ERR1309141
SSU	18S	6786	G	A	1652	C	U	0.024489	2			NA	yes		BKN	ERR1309480
SSU	18S	6786	G	A	1652	C	U	0.068239	2			NA	yes		BNQ	ERR1309272
SSU	18S	6785	G	A	1653	C	U	0.02183	2			NA	no		AGS	ERR1309241
SSU	18S	6774	G	A	1664	C	U	0.006028	3		S8e(S8)	NA	no		CID	ERR1308602
SSU	18S	6770	C	T	1668	G	A	0.009149	4			NA	no		BLM	ERR1308884
SSU	18S	6761	G	A	1677	C	U	0.120217	5		S8e(S8)	NA	yes		AKQ	ERR1309442
SSU	18S	6761	G	A	1677	C	U	0.29925	5		S8e(S8)	NA	yes		CGC	ERR1309334
SSU	18S	6755	G	T	1683	C	A	0.014953	6	ES12S		NA	no		BHM	ERR1309207
SSU	18S	6746	C	T	1692	G	A	0.021561	7	ES12S		NA	no		ASB	ERR1309421
SSU	18S	6745	T	C	1693	A	G	0.087002	7	ES12S		NA	no		BNM	ERR1308620
SSU	18S	6744	T	C	1694	A	G	0.027133	7	ES12S		NA	no		BVT	ERR1309115
SSU	18S	6744	T	C	1694	A	G	0.034151	7	ES12S		NA	no		CBC	ERR1308876
SSU	18S	6744	T	C	1694	A	G	0.015105	7	ES12S		NA	no		CHF	ERR1309205
SSU	18S	6744	T	C	1694	A	G	0.031282	7	ES12S		NA	no		CBB	ERR1309343
SSU	18S	6744	T	C	1694	A	G	0.028572	7	ES12S		NA	no		AHK	ERR1308738
SSU	18S	6744	T	C	1694	A	G	0.027622	7	ES12S		NA	no		CAP	ERR1308586
SSU	18S	6744	T	C	1694	A	G	0.029684	7	ES12S		NA	no		AHP	ERR1309345
SSU	18S	6744	T	C	1694	A	G	0.029353	7	ES12S		NA	no		AFV	ERR1308598
SSU	18S	6744	T	C	1694	A	G	0.027968	7	ES12S		NA	no		AAK	ERR1308664
SSU	18S	6744	T	C	1694	A	G	0.028	7	ES12S		NA	no		AIC	ERR1309173
SSU	18S	6744	T	C	1694	A	G	0.011671	7	ES12S		NA	no		BSS	ERR1308818
SSU	18S	6744	T	C	1694	A	G	0.029774	7	ES12S		NA	no		CAR	ERR1309091
SSU	18S	6744	T	C	1694	A	G	0.029483	7	ES12S		NA	no		AEK	ERR1308639
SSU	18S	6744	T	C	1694	A	G	0.030793	7	ES12S		NA	no		CBD	ERR1308852
SSU	18S	6744	T	C	1694	A	G	0.0273	7	ES12S		NA	no		CAM	ERR1308714
SSU	18S	6744	T	C	1694	A	G	0.027699	7	ES12S		NA	no		AIA	ERR1309200
SSU	18S	6744	T	C	1694	A	G	0.017379	7	ES12S		NA	no		CAS	ERR1308926
SSU	18S	6744	T	C	1694	A	G	0.03111	7	ES12S		NA	no		AFI	ERR1309513
SSU	18S	6744	T	C	1694	A	G	0.027404	7	ES12S		NA	no		AQE	ERR1308580
SSU	18S	6744	T	C	1694	A	G	0.032692	7	ES12S		NA	no		CAT	ERR1309024
SSU	18S	6744	T	C	1694	A	G	0.029448	7	ES12S		NA	no		ASA	ERR1308769
SSU	18S	6744	T	C	1694	A	G	0.029942	7	ES12S		NA	no		AET	ERR1308679
SSU	18S	6744	T	C	1694	A	G	0.0294	7	ES12S		NA	no		BPL	ERR1308968
SSU	18S	6744	T	C	1694	A	G	0.031562	7	ES12S		NA	no		AES	ERR1309368
SSU	18S	6744	T	C	1694	A	G	0.027448	7	ES12S		NA	no		AQP	ERR1309355
SSU	18S	6744	T	C	1694	A	G	0.029188	7	ES12S		NA	no		CAD	ERR1308697
SSU	18S	6744	T	C	1694	A	G	0.025728	7	ES12S		NA	no		CAQ	ERR1308749
SSU	18S	6744	T	C	1694	A	G	0.03248	7	ES12S		NA	no		BPR	ERR1308886
SSU	18S	6744	T	C	1694	A	G	0.023578	7	ES12S		NA	no		BNG	ERR1309266
SSU	18S	6744	T	C	1694	A	G	0.029943	7	ES12S		NA	no		CBE	ERR1309523
SSU	18S	6744	T	C	1694	A	G	0.017308	7	ES12S		NA	no		AIM	ERR1309350
SSU	18S	6744	T	C	1694	A	G	0.0282	7	ES12S		NA	no		AIP	ERR1308832
SSU	18S	6744	T	C	1694	A	G	0.029819	7	ES12S		NA	no		BVV	ERR1309010
SSU	18S	6744	T	C	1694	A	G	0.027617	7	ES12S		NA	no		CAA	ERR1308578
SSU	18S	6744	T	C	1694	A	G	0.0152	7	ES12S		NA	no		BSR	ERR1308588
SSU	18S	6744	T	C	1694	A	G	0.030041	7	ES12S		NA	no		CAV	ERR1309104
SSU	18S	6744	T	C	1694	A	G	0.021425	7	ES12S		NA	no		CAC	ERR1309316
SSU	18S	6744	T	C	1694	A	G	0.022967	7	ES12S		NA	no		CAN	ERR1308933
SSU	18S	6744	T	C	1694	A	G	0.030767	7	ES12S		NA	no		ART	ERR1309369
SSU	18S	6744	T	C	1694	A	G	0.028823	7	ES12S		NA	no		CAB	ERR1308670
SSU	18S	6744	T	C	1694	A	G	0.029442	7	ES12S		NA	no		AQC	ERR1308897
SSU	18S	6744	T	C	1694	A	G	0.029145	7	ES12S		NA	no		AAE	ERR1309410
SSU	18S	6728	A	G	1710	U	C	0.369104	7	ES12S		NA	no		AEP	ERR1309160
SSU	18S	6728	A	G	1710	U	C	0.779893	7	ES12S		NA	no		CEV	ERR1308745
SSU	18S	6728	A	G	1710	U	C	0.752325	7	ES12S		NA	no		ACK	ERR1308893
SSU	18S	6728	A	G	1710	U	C	0.839274	7	ES12S		NA	no		ACM	ERR1308607
SSU	18S	6728	A	G	1710	U	C	0.691772	7	ES12S		NA	no		AKL	ERR1308634
SSU	18S	6728	A	G	1710	U	C	0.804097	7	ES12S		NA	no		ABB	ERR1308725
SSU	18S	6728	A	G	1710	U	C	0.745758	7	ES12S		NA	no		ADH	ERR1309064
SSU	18S	6727	G	A	1711	C	U	0.00844	7	ES12S		NA	no		ATB	ERR1309490
SSU	18S	6717	T	C	1721	A	G	0.005493	5		S6e(S6)	NA	no		BPM	ERR1309290
SSU	18S	6715	A	C	1723	U	G	0.008502	5			NA	no		CFE	ERR1309225
SSU	18S	6693	C	A	1745	G	U	0.010399	2			NA	no		BHN	ERR1309485
SSU	18S	6685	T	C	1753	A	G	0.005075	1			NA	no		CQP	ERR1309388
SSU	18S	6683	T	G	1755	A	C	0.016382	1			NA	no		BSA	ERR1308943
SSU	18S	6661	C	T	1777	G	A	0.011228	2			NA	no		BHS	ERR1309199
SSU	18S	6656	T	C	1782	A	G	0.01498	1			NA	no		AEQ	ERR1309512
SSU	18S	6651	G	A	1787	C	U	0.006656	2		S11(S14)	NA	no		BCM	ERR1309306
SSU	18S	6650	C	A	1788	G	U	0.008361	2		S11(S14)	NA	no		CGR	ERR1309492
SSU	18S	6641	T	C	1797	A	G	0.012863	3		S26e(S26)	NA	no		BGC	ERR1308856
SSU	18S	6639	A	G	1799	U	C	0.014826	NA			NA	no		BFK	ERR1308921
SSU	18S	8420	G	T	18	C	A	0.04318	2			NA	no		CPD	ERR1308646
SSU	18S	6638	T	C	1800	A	G	0.009144	NA			NA	no		CCH	ERR1308722
SSU	18S	8249	G	T	189	C	A	0.152052	8	ES3S		NA	yes		BDP	ERR1308913
SSU	18S	8249	G	A	189	C	U	0.025095	8	ES3S		NA	yes		BGM	ERR1309503
SSU	18S	8237	C	T	201	G	A	0.022462	7	ES3S		NA	no		BIR	ERR1309247
SSU	18S	8236	T	C	202	A	G	0.99511	7	ES3S		NA	no		AHS	ERR1308920
SSU	18S	8222	A	T	216	U	A	0.058501	6	ES3S		NA	no		CAB	ERR1308670
SSU	18S	8222	A	T	216	U	A	0.009364	6	ES3S		NA	no		CAP	ERR1308586
SSU	18S	8211	A	G	227	U	C	0.009142	7	ES3S		NA	no		AVN	ERR1309191
SSU	18S	8205	G	T	233	C	A	0.014205	8	ES3S		NA	no		CBC	ERR1308876
SSU	18S	8205	G	A	233	C	U	0.008205	8	ES3S		NA	no		BDS	ERR1309396
SSU	18S	8204	C	T	234	G	A	0.005245	8	ES3S		NA	no		CQP	ERR1309388
SSU	18S	8201	G	A	237	C	U	0.852012	7	ES3S		NA	no		ANM	ERR1308960
SSU	18S	8201	G	A	237	C	U	0.012581	7	ES3S		NA	no		ANL	ERR1308751
SSU	18S	8191	T	C	247	A	G	0.299803	5	ES3S	S17(S11)	NA	no		CAM	ERR1308714
SSU	18S	8191	T	C	247	A	G	0.090334	5	ES3S	S17(S11)	NA	no		CAN	ERR1308933
SSU	18S	8191	T	C	247	A	G	0.168867	5	ES3S	S17(S11)	NA	no		BVT	ERR1309115
SSU	18S	8191	T	C	247	A	G	0.283246	5	ES3S	S17(S11)	NA	no		CAQ	ERR1308749
SSU	18S	8191	T	C	247	A	G	0.116523	5	ES3S	S17(S11)	NA	no		AIP	ERR1308832
SSU	18S	8191	T	C	247	A	G	0.640277	5	ES3S	S17(S11)	NA	no		CAB	ERR1308670
SSU	18S	8191	T	C	247	A	G	0.685253	5	ES3S	S17(S11)	NA	no		CAP	ERR1308586
SSU	18S	8180	G	GTTAT	258	C	CAAUA	0.007332	6	ES3S	S8e(S8)	NA	no	INDEL	BBA	ERR1308718
SSU	18S	8412	T	C	26	A	G	0.009095	3			NA	no		CPT	ERR1309202
SSU	18S	8170	G	A	268	C	U	0.075706	6	ES3S	S6e(S6)	NA	yes		CHD	ERR1309398
SSU	18S	8152	G	A	286	C	U	0.019994	6	ES3S		NA	no		AGV	ERR1308636
SSU	18S	8122	T	C	316	A	G	0.013235	3			NA	no		AFF	ERR1309131
SSU	18S	8111	A	C	327	U	G	0.032923	5		S17(S11)	NA	no		AEK	ERR1308639
SSU	18S	8405	A	G	33	U	C	0.025294	3			NA	no		BIR	ERR1309247
SSU	18S	8102	C	G	336	G	C	0.023742	4		S8e(S8),S17(S11)	NA	no		BID	ERR1308662
SSU	18S	8101	C	T	337	G	A	0.029712	4		S8e(S8)	NA	no		BIS	ERR1308653
SSU	18S	8097	T	C	341	A	G	0.011735	5		S8e(S8)	NA	no		BFC	ERR1309371
SSU	18S	8087	G	A	351	C	U	0.027104	3		S12(S23),S17(S11)	NA	no		BIS	ERR1308653
SSU	18S	8084	G	T	354	C	A	0.007731	3		S8e(S8)	NA	no		CMG	ERR1308850
SSU	18S	8076	C	T	362	G	A	0.008931	3			NA	no		BSD	ERR1308667
SSU	18S	8067	C	A	371	G	U	0.0298	3		S8(S22)	NA	no		CGH	ERR1309139
SSU	18S	8064	A	C	374	U	G	0.014466	3		S17(S11)	NA	no		BAM	ERR1308775
SSU	18S	8062	G	A	376	C	U	0.00951	3			NA	no		AIM	ERR1309350
SSU	18S	8056	G	A	382	C	U	0.032038	4			NA	no		BGE	ERR1308752
SSU	18S	8056	G	A	382	C	U	0.035516	4			NA	no		BFT	ERR1309477
SSU	18S	8048	C	G	390	G	C	0.048124	4			NA	no		BGM	ERR1309503
SSU	18S	8047	T	C	391	A	G	0.019902	4		S8e(S8)	NA	no		CEP	ERR1308631
SSU	18S	8046	C	T	392	G	A	0.008996	4		S8e(S8)	NA	no		BTB	ERR1309304
SSU	18S	8434	G	A	4	C	U	0.016617	2		S4(S9),S5(S2)	NA	no		AGM	ERR1309110
SSU	18S	8017	T	C	421	A	G	0.037303	4			NA	no		BED	ERR1309232
SSU	18S	8014	G	A	424	C	U	0.010446	4			NA	no		AST	ERR1309383
SSU	18S	8013	T	C	425	A	G	0.283817	4			NA	no		AIB	ERR1308949
SSU	18S	8011	G	A	427	C	U	0.016265	4			NA	no		BNT	ERR1308676
SSU	18S	8004	C	T	434	G	A	0.009734	3			NA	no		BST	ERR1308635
SSU	18S	8004	C	A	434	G	U	0.105263	3			NA	no		ALH	ERR1308972
SSU	18S	8004	C	T	434	G	A	0.009785	3			NA	no		BET	ERR1309096
SSU	18S	8004	C	T	434	G	A	0.016702	3			NA	no		BEV	ERR1308991
SSU	18S	7989	G	A	449	C	U	0.006775	5		S4e(S4)	NA	no		BCE	ERR1309177
SSU	18S	7983	G	A	455	C	U	0.034791	5			NA	no		BQP	ERR1309158
SSU	18S	7979	C	A	459	G	U	0.024477	4		S24e(S24)	NA	no		CFI	ERR1309381
SSU	18S	7979	C	A	459	G	U	0.039242	4		S24e(S24)	NA	no		CHK	ERR1309299
SSU	18S	7976	C	G	462	G	C	0.008981	4		S4(S9)	NA	no		BPA	ERR1309141
SSU	18S	7974	T	C	464	A	G	0.029196	4			NA	no		BQC	ERR1308813
SSU	18S	7973	C	T	465	G	A	0.036643	4			NA	no		BVM	ERR1309067
SSU	18S	7973	C	T	465	G	A	0.040151	4			NA	no		CRK	ERR1308837
SSU	18S	7972	A	C	466	U	G	0.01887	3			NA	no		BAM	ERR1308775
SSU	18S	7967	T	C	471	A	G	0.076781	3		S4(S9)	NA	no		ANF	ERR1308955
SSU	18S	7967	T	C	471	A	G	0.067355	3		S4(S9)	NA	no		AND	ERR1309359
SSU	18S	7964	T	G	474	A	C	0.997959	3		S4(S9)	NA	no		BEI	ERR1308758
SSU	18S	7964	T	G	474	A	C	0.230198	3		S4(S9)	NA	no		BEM	ERR1309384
SSU	18S	7964	T	A	474	A	U	0.096132	3		S4(S9)	NA	no		BEB	ERR1308591
SSU	18S	7964	T	G	474	A	C	0.969756	3		S4(S9)	NA	no		CQI	ERR1309004
SSU	18S	7964	T	G	474	A	C	0.038884	3		S4(S9)	NA	no		CPA	ERR1309267
SSU	18S	7964	T	G	474	A	C	0.998265	3		S4(S9)	NA	no		BEN	ERR1309147
SSU	18S	7964	T	G	474	A	C	0.009143	3		S4(S9)	NA	no		AVP	ERR1309235
SSU	18S	7964	T	A	474	A	U	0.427762	3		S4(S9)	NA	no		BFN	ERR1308958
SSU	18S	7964	T	A	474	A	U	0.996174	3		S4(S9)	NA	no		AQM	ERR1308875
SSU	18S	7964	T	G	474	A	C	0.019021	3		S4(S9)	NA	no		AVR	ERR1309185
SSU	18S	7964	T	A	474	A	U	0.997926	3		S4(S9)	NA	no		ARN	ERR1308612
SSU	18S	7964	T	G	474	A	C	0.02826	3		S4(S9)	NA	no		AVS	ERR1308654
SSU	18S	7964	T	A	474	A	U	0.801937	3		S4(S9)	NA	no		BME	ERR1309062
SSU	18S	7964	T	A	474	A	U	0.050673	3		S4(S9)	NA	no		BDQ	ERR1308904
SSU	18S	7964	T	G	474	A	C	0.016461	3		S4(S9)	NA	no		AVQ	ERR1309333
SSU	18S	7964	T	G	474	A	C	0.065471	3		S4(S9)	NA	no		BEK	ERR1308948
SSU	18S	7964	T	G	474	A	C	0.012244	3		S4(S9)	NA	no		ANM	ERR1308960
SSU	18S	7964	T	G	474	A	C	0.79606	3		S4(S9)	NA	no		CQG	ERR1309372
SSU	18S	7964	T	G	474	A	C	0.99852	3		S4(S9)	NA	no		BHA	ERR1308836
SSU	18S	7964	T	A	474	A	U	0.286883	3		S4(S9)	NA	no		BGM	ERR1309503
SSU	18S	7964	T	A	474	A	U	0.340101	3		S4(S9)	NA	no		BGP	ERR1308957
SSU	18S	7955	T	C	483	A	G	0.016054	4			NA	no		CKR	ERR1309527
SSU	18S	7955	T	C	483	A	G	0.023448	4			NA	no		AQG	ERR1308609
SSU	18S	7951	C	T	487	G	A	0.11124	4			NA	no		BQT	ERR1309130
SSU	18S	7946	T	C	492	A	G	0.022724	4			NA	no		CPL	ERR1309336
SSU	18S	7946	T	TG	492	A	AC	0.068295	4			NA	no	INDEL	AFI	ERR1309513
SSU	18S	7946	T	C	492	A	G	0.036609	4			NA	no		CPK	ERR1308622
SSU	18S	7945	A	G	493	U	C	0.00773	5			NA	no		CGC	ERR1309334
SSU	18S	7935	C	A	503	G	U	0.015114	4			NA	no		CRG	ERR1309473
SSU	18S	7909	T	C	529	A	G	0.013473	4			NA	no		CCM	ERR1309012
SSU	18S	7909	T	C	529	A	G	0.038914	4			NA	no		ALQ	ERR1308863
SSU	18S	7909	T	C	529	A	G	0.119088	4			NA	no		CBI	ERR1308603
SSU	18S	7909	T	C	529	A	G	0.233366	4			NA	no		AMA	ERR1308966
SSU	18S	7909	T	C	529	A	G	0.204493	4			NA	no		BQN	ERR1309082
SSU	18S	7906	A	G	532	U	C	0.057025	4		S4(S9),S24e(S24)	NA	no		CPK	ERR1308622
SSU	18S	7906	A	G	532	U	C	0.012972	4		S4(S9),S24e(S24)	NA	no		CPQ	ERR1309045
SSU	18S	7906	A	G	532	U	C	0.046468	4		S4(S9),S24e(S24)	NA	no		CPL	ERR1309336
SSU	18S	8384	G	A	54	C	U	0.010075	4		S24e(S24)	NA	no		CBA	ERR1309007
SSU	18S	7879	G	A	559	C	U	0.006867	2			NA	no		BDP	ERR1308913
SSU	18S	7877	C	A	561	G	U	0.005292	2			NA	no		BEP	ERR1308821
SSU	18S	7866	G	A	572	C	U	0.005404	2		S12(S23)	NA	no		BQR	ERR1308891
SSU	18S	7864	C	T	574	G	A	0.021105	1		S12(S23)	NA	no		CIK	ERR1308929
SSU	18S	7864	C	T	574	G	A	0.071265	1		S12(S23)	NA	no		CII	ERR1308851
SSU	18S	7862	C	T	576	G	A	0.015041	1		S12(S23)	NA	no		AGN	ERR1309412
SSU	18S	7862	C	T	576	G	A	0.008701	1		S12(S23)	NA	no		CML	ERR1309049
SSU	18S	7859	T	C	579	A	G	0.013801	2		S3(S3)	NA	no		CGH	ERR1309139
SSU	18S	7854	G	A	584	C	U	0.010536	2		S30e(S30)	NA	no		BHR	ERR1308872
SSU	18S	7852	C	G	586	G	C	0.013772	2			NA	no		BTL	ERR1308601
SSU	18S	7849	G	A	589	C	U	0.052104	3		S30e(S30)	NA	no		AKQ	ERR1309442
SSU	18S	7846	T	C	592	A	G	0.036242	3		S4(S9)	NA	no		BSB	ERR1309374
SSU	18S	7842	G	C	596	C	G	0.006792	3			NA	no		AVT	ERR1308900
SSU	18S	8432	C	A	6	G	U	0.005202	2		S5(S2)	NA	no		BKQ	ERR1308861
SSU	18S	7831	C	T	607	G	A	0.125742	3		S5(S2)	NA	no		BGL	ERR1309362
SSU	18S	7817	T	C	621	A	G	0.258868	2			NA	no		ACF	ERR1309423
SSU	18S	7814	C	T	624	G	A	0.006054	3			NA	no		AQH	ERR1309146
SSU	18S	7810	C	A	628	G	U	0.005858	3		S15(S13)	NA	no		AEQ	ERR1309512
SSU	18S	8375	C	A	63	G	U	0.00505	6			NA	no		BDS	ERR1309396
SSU	18S	7808	T	C	630	A	G	0.00625	3			NA	no		AMG	ERR1309347
SSU	18S	7797	C	T	641	G	A	0.012236	5	ES6AS	S7e(S7)	NA	no		CFD	ERR1309393
SSU	18S	7793	G	A	645	C	U	0.013806	5	ES6AS		NA	no		BFA	ERR1309293
SSU	18S	7791	C	A	647	G	U	0.010583	5	ES6AS		NA	no		CKQ	ERR1309065
SSU	18S	7791	C	A	647	G	U	0.01673	5	ES6AS		NA	no		CKP	ERR1308600
SSU	18S	7791	C	A	647	G	U	0.00605	5	ES6AS		NA	no		AMT	ERR1308624
SSU	18S	7791	C	A	647	G	U	0.015726	5	ES6AS		NA	no		CKT	ERR1309099
SSU	18S	7791	C	A	647	G	U	0.011216	5	ES6AS		NA	no		CKI	ERR1309436
SSU	18S	7779	G	A	659	C	U	0.015594	NA	ES6AS		NA	no		BNA	ERR1309500
SSU	18S	7779	G	A	659	C	U	0.020187	NA	ES6AS		NA	no		AHC	ERR1309041
SSU	18S	7777	T	A	661	A	U	0.007526	NA	ES6AS		NA	no		BDH	ERR1309015
SSU	18S	7777	T	A	661	A	U	0.010659	NA	ES6AS		NA	no		BDI	ERR1309129
SSU	18S	7770	G	A	668	C	U	0.005708	NA	ES6AS		NA	no		BDD	ERR1308865
SSU	18S	7770	G	A	668	C	U	0.005043	NA	ES6AS		NA	no		BDB	ERR1309348
SSU	18S	7770	G	A	668	C	U	0.00524	NA	ES6AS		NA	no		BDH	ERR1309015
SSU	18S	7769	C	T	669	G	A	0.008634	NA	ES6AS		NA	no		ATV	ERR1309313
SSU	18S	7767	C	G	671	G	C	0.024848	NA	ES6AS		NA	no		APP	ERR1309259
SSU	18S	7767	C	T	671	G	A	0.028424	NA	ES6AS		NA	no		CNC	ERR1309379
SSU	18S	7766	A	G	672	U	C	0.340043	NA	ES6AS		NA	no		BGP	ERR1308957
SSU	18S	7766	A	G	672	U	C	0.295376	NA	ES6AS		NA	no		BGM	ERR1309503
SSU	18S	7766	A	G	672	U	C	0.993834	NA	ES6AS		NA	no		AQM	ERR1308875
SSU	18S	7766	A	G	672	U	C	0.999087	NA	ES6AS		NA	no		ARN	ERR1308612
SSU	18S	7766	A	G	672	U	C	0.419273	NA	ES6AS		NA	no		BFN	ERR1308958
SSU	18S	7751	C	T	687	G	A	0.310172	5	ES6AS		NA	no		BSI	ERR1309026
SSU	18S	7751	C	T	687	G	A	0.012092	5	ES6AS		NA	no		BBQ	ERR1309256
SSU	18S	7751	C	T	687	G	A	0.677175	5	ES6AS		NA	no		ASH	ERR1308979
SSU	18S	7751	C	T	687	G	A	0.095335	5	ES6AS		NA	no		BRP	ERR1309377
SSU	18S	7751	C	T	687	G	A	0.774786	5	ES6AS		NA	no		BBG	ERR1309440
SSU	18S	7751	C	T	687	G	A	0.650048	5	ES6AS		NA	no		BRQ	ERR1309175
SSU	18S	7751	C	T	687	G	A	0.692105	5	ES6AS		NA	no		AEB	ERR1309300
SSU	18S	7751	C	T	687	G	A	0.855734	5	ES6AS		NA	no		CGC	ERR1309334
SSU	18S	7750	C	T	688	G	A	0.011802	5	ES6AS	S8(S22)	NA	no		BBQ	ERR1309256
SSU	18S	8369	C	T	69	G	A	0.010432	6			NA	no		CIH	ERR1309301
SSU	18S	8369	C	A	69	G	U	0.040212	6			NA	no		CPS	ERR1309470
SSU	18S	7747	G	A	691	C	U	0.014711	5	ES6AS		NA	no		AKS	ERR1308945
SSU	18S	7739	A	G	699	U	C	0.831487	6	ES6AS		NA	no		BME	ERR1309062
SSU	18S	7735	C	T	703	G	A	0.007088	6	ES6AS		NA	no		ASV	ERR1308883
SSU	18S	7720	A	G	718	U	C	0.116255	6	ES6AS		NA	no		BNA	ERR1309500
SSU	18S	7720	A	G	718	U	C	0.132574	6	ES6AS		NA	no		BMV	ERR1308965
SSU	18S	7720	A	G	718	U	C	0.109827	6	ES6AS		NA	no		BCC	ERR1309046
SSU	18S	7710	A	G	728	U	C	0.008464	7	ES6AS		NA	no		CBI	ERR1308603
SSU	18S	7709	C	T	729	G	A	0.033419	7	ES6AS		NA	no		AGH	ERR1309035
SSU	18S	7709	C	A	729	G	U	0.020059	7	ES6AS		NA	no		BCB	ERR1309269
SSU	18S	7709	C	T	729	G	A	0.006119	7	ES6AS		NA	no		CII	ERR1308851
SSU	18S	7708	C	T	730	G	A	0.012748	6	ES6AS		NA	no		CMM	ERR1308706
SSU	18S	7704	T	C	734	A	G	0.008208	5	ES6AS		NA	no		ALD	ERR1308986
SSU	18S	7703	G	T	735	C	A	0.014243	5	ES6AS		NA	no		BVB	ERR1309103
SSU	18S	7702	G	A	736	C	U	0.012573	5	ES6AS		NA	no		BMR	ERR1309515
SSU	18S	7701	T	C	737	A	G	0.697567	6	ES6AS		NA	no		CKS	ERR1309340
SSU	18S	7701	T	C	737	A	G	0.673377	6	ES6AS		NA	no		BDA	ERR1309516
SSU	18S	7701	T	C	737	A	G	0.998014	6	ES6AS		NA	no		BEN	ERR1309147
SSU	18S	7701	T	C	737	A	G	0.060569	6	ES6AS		NA	no		AVQ	ERR1309333
SSU	18S	7701	T	C	737	A	G	0.071306	6	ES6AS		NA	no		AFF	ERR1309131
SSU	18S	7701	T	C	737	A	G	0.019801	6	ES6AS		NA	no		BCM	ERR1309306
SSU	18S	7701	T	C	737	A	G	0.570028	6	ES6AS		NA	no		ABV	ERR1308582
SSU	18S	7701	T	C	737	A	G	0.901957	6	ES6AS		NA	no		BDG	ERR1309086
SSU	18S	7701	T	C	737	A	G	0.019724	6	ES6AS		NA	no		CIP	ERR1308710
SSU	18S	7701	T	C	737	A	G	0.271827	6	ES6AS		NA	no		BPI	ERR1308899
SSU	18S	7701	T	C	737	A	G	0.426566	6	ES6AS		NA	no		BCS	ERR1308581
SSU	18S	7701	T	C	737	A	G	0.3321	6	ES6AS		NA	no		BCQ	ERR1309332
SSU	18S	7701	T	C	737	A	G	0.581065	6	ES6AS		NA	no		BDB	ERR1309348
SSU	18S	7701	T	C	737	A	G	0.977336	6	ES6AS		NA	no		AMP	ERR1309121
SSU	18S	7701	T	C	737	A	G	0.680905	6	ES6AS		NA	no		BPV	ERR1309401
SSU	18S	7701	T	C	737	A	G	0.447849	6	ES6AS		NA	no		AMN	ERR1309385
SSU	18S	7701	T	C	737	A	G	0.718962	6	ES6AS		NA	no		BCV	ERR1309097
SSU	18S	7701	T	C	737	A	G	0.711652	6	ES6AS		NA	no		BML	ERR1309174
SSU	18S	7701	T	C	737	A	G	0.673611	6	ES6AS		NA	no		ASM	ERR1309452
SSU	18S	7701	T	C	737	A	G	0.021731	6	ES6AS		NA	no		CIG	ERR1309289
SSU	18S	7701	T	C	737	A	G	0.447757	6	ES6AS		NA	no		CBF	ERR1309133
SSU	18S	7701	T	C	737	A	G	0.977352	6	ES6AS		NA	no		CES	ERR1309165
SSU	18S	7701	T	C	737	A	G	0.980127	6	ES6AS		NA	no		AHF	ERR1309361
SSU	18S	7701	T	C	737	A	G	0.025809	6	ES6AS		NA	no		BMQ	ERR1309469
SSU	18S	7701	T	C	737	A	G	0.748763	6	ES6AS		NA	no		CQG	ERR1309372
SSU	18S	7701	T	C	737	A	G	0.959413	6	ES6AS		NA	no		BAV	ERR1309479
SSU	18S	7701	T	C	737	A	G	0.227545	6	ES6AS		NA	no		BCT	ERR1309279
SSU	18S	7701	T	C	737	A	G	0.982282	6	ES6AS		NA	no		CRL	ERR1308952
SSU	18S	7701	T	C	737	A	G	0.805364	6	ES6AS		NA	no		AGC	ERR1309000
SSU	18S	7701	T	C	737	A	G	0.482742	6	ES6AS		NA	no		CFP	ERR1308594
SSU	18S	7701	T	C	737	A	G	0.283902	6	ES6AS		NA	no		BPN	ERR1309249
SSU	18S	7701	T	C	737	A	G	0.039771	6	ES6AS		NA	no		CIL	ERR1308754
SSU	18S	7701	T	C	737	A	G	0.111283	6	ES6AS		NA	no		AEE	ERR1309047
SSU	18S	7701	T	C	737	A	G	0.054031	6	ES6AS		NA	no		AAL	ERR1309297
SSU	18S	7701	T	C	737	A	G	0.912152	6	ES6AS		NA	no		CMG	ERR1308850
SSU	18S	7701	T	C	737	A	G	0.035427	6	ES6AS		NA	no		BDR	ERR1308787
SSU	18S	7701	T	C	737	A	G	0.047669	6	ES6AS		NA	no		BDT	ERR1309413
SSU	18S	7701	T	C	737	A	G	0.190842	6	ES6AS		NA	no		BBF	ERR1308652
SSU	18S	7701	T	C	737	A	G	0.996688	6	ES6AS		NA	no		BDN	ERR1308696
SSU	18S	7701	T	C	737	A	G	0.0951	6	ES6AS		NA	no		AHV	ERR1309271
SSU	18S	7701	T	C	737	A	G	0.744927	6	ES6AS		NA	no		CLA	ERR1309416
SSU	18S	7701	T	C	737	A	G	0.559356	6	ES6AS		NA	no		AFG	ERR1309145
SSU	18S	7701	T	C	737	A	G	0.276545	6	ES6AS		NA	no		BCC	ERR1309046
SSU	18S	7701	T	C	737	A	G	0.194525	6	ES6AS		NA	no		APL	ERR1309404
SSU	18S	7701	T	C	737	A	G	0.347564	6	ES6AS		NA	no		CKK	ERR1309226
SSU	18S	7701	T	C	737	A	G	0.437994	6	ES6AS		NA	no		BBT	ERR1308730
SSU	18S	7701	T	C	737	A	G	0.197766	6	ES6AS		NA	no		AEV	ERR1308650
SSU	18S	7701	T	C	737	A	G	0.022642	6	ES6AS		NA	no		CFN	ERR1308648
SSU	18S	7701	T	C	737	A	G	0.993041	6	ES6AS		NA	no		AQM	ERR1308875
SSU	18S	7701	T	C	737	A	G	0.219342	6	ES6AS		NA	no		BMR	ERR1309515
SSU	18S	7701	T	C	737	A	G	0.996532	6	ES6AS		NA	no		BHA	ERR1308836
SSU	18S	7701	T	C	737	A	G	0.024344	6	ES6AS		NA	no		BPA	ERR1309141
SSU	18S	7701	T	C	737	A	G	0.030006	6	ES6AS		NA	no		BEC	ERR1309467
SSU	18S	7701	T	C	737	A	G	0.394639	6	ES6AS		NA	no		ANL	ERR1308751
SSU	18S	7701	T	C	737	A	G	0.850501	6	ES6AS		NA	no		BBB	ERR1308613
SSU	18S	7701	T	C	737	A	G	0.918566	6	ES6AS		NA	no		CLG	ERR1308729
SSU	18S	7701	T	C	737	A	G	0.997336	6	ES6AS		NA	no		BNA	ERR1309500
SSU	18S	7701	T	C	737	A	G	0.99252	6	ES6AS		NA	no		BCG	ERR1309193
SSU	18S	7701	T	C	737	A	G	0.573204	6	ES6AS		NA	no		CNQ	ERR1309357
SSU	18S	7701	T	C	737	A	G	0.026694	6	ES6AS		NA	no		AVR	ERR1309185
SSU	18S	7701	T	C	737	A	G	0.670939	6	ES6AS		NA	no		BFG	ERR1309059
SSU	18S	7701	T	C	737	A	G	0.64019	6	ES6AS		NA	no		CQI	ERR1309004
SSU	18S	7701	T	C	737	A	G	0.111954	6	ES6AS		NA	no		CKA	ERR1309407
SSU	18S	7701	T	C	737	A	G	0.995818	6	ES6AS		NA	no		BEI	ERR1308758
SSU	18S	7701	T	C	737	A	G	0.965748	6	ES6AS		NA	no		CAE	ERR1309044
SSU	18S	7701	T	C	737	A	G	0.77509	6	ES6AS		NA	no		BDD	ERR1308865
SSU	18S	7701	T	C	737	A	G	0.926533	6	ES6AS		NA	no		BNB	ERR1308691
SSU	18S	7701	T	C	737	A	G	0.988465	6	ES6AS		NA	no		CER	ERR1308780
SSU	18S	7701	T	C	737	A	G	0.08759	6	ES6AS		NA	no		AKG	ERR1309112
SSU	18S	7701	T	C	737	A	G	0.243079	6	ES6AS		NA	no		BVC	ERR1308589
SSU	18S	7701	T	C	737	A	G	0.963878	6	ES6AS		NA	no		CAF	ERR1309286
SSU	18S	7701	T	C	737	A	G	0.32441	6	ES6AS		NA	no		BCI	ERR1308889
SSU	18S	7701	T	C	737	A	G	0.345396	6	ES6AS		NA	no		BGP	ERR1308957
SSU	18S	7701	T	C	737	A	G	0.651294	6	ES6AS		NA	no		BCN	ERR1308824
SSU	18S	7701	T	C	737	A	G	0.193948	6	ES6AS		NA	no		CHH	ERR1308772
SSU	18S	7701	T	C	737	A	G	0.490895	6	ES6AS		NA	no		BTD	ERR1308763
SSU	18S	7701	T	C	737	A	G	0.015047	6	ES6AS		NA	no		BTV	ERR1309375
SSU	18S	7701	T	C	737	A	G	0.2997	6	ES6AS		NA	no		BGM	ERR1309503
SSU	18S	7701	T	C	737	A	G	0.930252	6	ES6AS		NA	no		BDF	ERR1308842
SSU	18S	7701	T	C	737	A	G	0.008658	6	ES6AS		NA	no		AMQ	ERR1308864
SSU	18S	7701	T	C	737	A	G	0.741649	6	ES6AS		NA	no		BFE	ERR1309274
SSU	18S	7701	T	C	737	A	G	0.005146	6	ES6AS		NA	no		ANP	ERR1309376
SSU	18S	7701	T	C	737	A	G	0.021556	6	ES6AS		NA	no		CFI	ERR1309381
SSU	18S	7701	T	C	737	A	G	0.005622	6	ES6AS		NA	no		AMI	ERR1309063
SSU	18S	7701	T	C	737	A	G	0.863157	6	ES6AS		NA	no		BDE	ERR1308882
SSU	18S	7701	T	C	737	A	G	0.45503	6	ES6AS		NA	no		AKT	ERR1308849
SSU	18S	7701	T	C	737	A	G	0.198753	6	ES6AS		NA	no		BDQ	ERR1308904
SSU	18S	7701	T	C	737	A	G	0.400246	6	ES6AS		NA	no		BEB	ERR1308591
SSU	18S	7701	T	C	737	A	G	0.71302	6	ES6AS		NA	no		CID	ERR1308602
SSU	18S	7701	T	C	737	A	G	0.01186	6	ES6AS		NA	no		BBP	ERR1308640
SSU	18S	7701	T	C	737	A	G	0.524287	6	ES6AS		NA	no		BHK	ERR1308946
SSU	18S	7701	T	C	737	A	G	0.900236	6	ES6AS		NA	no		AEG	ERR1308731
SSU	18S	7701	T	C	737	A	G	0.0417	6	ES6AS		NA	no		AFT	ERR1308987
SSU	18S	7701	T	C	737	A	G	0.052365	6	ES6AS		NA	no		BEE	ERR1308727
SSU	18S	7701	T	C	737	A	G	0.007871	6	ES6AS		NA	no		APK	ERR1308678
SSU	18S	7701	T	C	737	A	G	0.937092	6	ES6AS		NA	no		APP	ERR1309259
SSU	18S	7701	T	C	737	A	G	0.50584	6	ES6AS		NA	no		CFF	ERR1309102
SSU	18S	7701	T	C	737	A	G	0.012809	6	ES6AS		NA	no		CLD	ERR1308823
SSU	18S	7701	T	C	737	A	G	0.809293	6	ES6AS		NA	no		ADL	ERR1309122
SSU	18S	7701	T	C	737	A	G	0.552533	6	ES6AS		NA	no		BMM	ERR1309282
SSU	18S	7701	T	C	737	A	G	0.06145	6	ES6AS		NA	no		AAG	ERR1308974
SSU	18S	7701	T	C	737	A	G	0.762182	6	ES6AS		NA	no		CPD	ERR1308646
SSU	18S	7701	T	C	737	A	G	0.515642	6	ES6AS		NA	no		BCK	ERR1309337
SSU	18S	7701	T	C	737	A	G	0.273711	6	ES6AS		NA	no		CNC	ERR1309379
SSU	18S	7701	T	C	737	A	G	0.117867	6	ES6AS		NA	no		AFR	ERR1309137
SSU	18S	7701	T	C	737	A	G	0.79688	6	ES6AS		NA	no		BDI	ERR1309129
SSU	18S	7701	T	C	737	A	G	0.010476	6	ES6AS		NA	no		BDM	ERR1309229
SSU	18S	7701	T	C	737	A	G	0.093333	6	ES6AS		NA	no		CKN	ERR1308669
SSU	18S	7701	T	C	737	A	G	0.403574	6	ES6AS		NA	no		ADK	ERR1308807
SSU	18S	7701	T	C	737	A	G	0.42819	6	ES6AS		NA	no		BTE	ERR1308903
SSU	18S	7701	T	C	737	A	G	0.446497	6	ES6AS		NA	no		ALN	ERR1309320
SSU	18S	7701	T	C	737	A	G	0.014744	6	ES6AS		NA	no		BCD	ERR1308841
SSU	18S	7701	T	C	737	A	G	0.027746	6	ES6AS		NA	no		BIE	ERR1309250
SSU	18S	7701	T	C	737	A	G	0.848026	6	ES6AS		NA	no		CIH	ERR1309301
SSU	18S	7701	T	C	737	A	G	0.998017	6	ES6AS		NA	no		ARN	ERR1308612
SSU	18S	7701	T	C	737	A	G	0.382184	6	ES6AS		NA	no		BCR	ERR1309079
SSU	18S	7701	T	C	737	A	G	0.100765	6	ES6AS		NA	no		CHK	ERR1309299
SSU	18S	7701	T	C	737	A	G	0.309841	6	ES6AS		NA	no		BCB	ERR1309269
SSU	18S	7701	T	C	737	A	G	0.990594	6	ES6AS		NA	no		CET	ERR1309358
SSU	18S	7701	T	C	737	A	G	0.94776	6	ES6AS		NA	no		AEL	ERR1309101
SSU	18S	7701	T	C	737	A	G	0.141627	6	ES6AS		NA	no		BDS	ERR1309396
SSU	18S	7701	T	C	737	A	G	0.072281	6	ES6AS		NA	no		AVS	ERR1308654
SSU	18S	7701	T	C	737	A	G	0.112046	6	ES6AS		NA	no		AVN	ERR1309191
SSU	18S	7701	T	C	737	A	G	0.20743	6	ES6AS		NA	no		AEI	ERR1308980
SSU	18S	7701	T	C	737	A	G	0.777137	6	ES6AS		NA	no		BDH	ERR1309015
SSU	18S	7701	T	C	737	A	G	0.466921	6	ES6AS		NA	no		CHG	ERR1308990
SSU	18S	7701	T	C	737	A	G	0.005312	6	ES6AS		NA	no		AMG	ERR1309347
SSU	18S	7701	T	C	737	A	G	0.018131	6	ES6AS		NA	no		AVT	ERR1308900
SSU	18S	7701	T	C	737	A	G	0.580413	6	ES6AS		NA	no		BDV	ERR1308748
SSU	18S	7701	T	C	737	A	G	0.981941	6	ES6AS		NA	no		CPB	ERR1309128
SSU	18S	7701	T	C	737	A	G	0.415224	6	ES6AS		NA	no		BFN	ERR1308958
SSU	18S	7701	T	C	737	A	G	0.920985	6	ES6AS		NA	no		BDC	ERR1309251
SSU	18S	7701	T	C	737	A	G	0.616405	6	ES6AS		NA	no		BFM	ERR1308976
SSU	18S	7701	T	C	737	A	G	0.434566	6	ES6AS		NA	no		ALV	ERR1309155
SSU	18S	7701	T	C	737	A	G	0.812718	6	ES6AS		NA	no		BDL	ERR1309445
SSU	18S	7701	T	C	737	A	G	0.996808	6	ES6AS		NA	no		BMV	ERR1308965
SSU	18S	7701	T	C	737	A	G	0.170127	6	ES6AS		NA	no		ARB	ERR1309422
SSU	18S	7701	T	C	737	A	G	0.994261	6	ES6AS		NA	no		BTB	ERR1309304
SSU	18S	7701	T	C	737	A	G	0.026242	6	ES6AS		NA	no		AVP	ERR1309235
SSU	18S	7701	T	C	737	A	G	0.20939	6	ES6AS		NA	no		CNV	ERR1309157
SSU	18S	7701	T	C	737	A	G	0.038118	6	ES6AS		NA	no		BEA	ERR1308785
SSU	18S	7701	T	C	737	A	G	0.479946	6	ES6AS		NA	no		BBC	ERR1308693
SSU	18S	7701	T	C	737	A	G	0.87481	6	ES6AS		NA	no		ANA	ERR1309098
SSU	18S	7701	T	C	737	A	G	0.443335	6	ES6AS		NA	no		BBD	ERR1309196
SSU	18S	7701	T	C	737	A	G	0.324877	6	ES6AS		NA	no		BED	ERR1309232
SSU	18S	7701	T	C	737	A	G	0.413657	6	ES6AS		NA	no		CRE	ERR1308782
SSU	18S	7701	T	C	737	A	G	0.995279	6	ES6AS		NA	no		AAB	ERR1308784
SSU	18S	7701	T	C	737	A	G	0.169623	6	ES6AS		NA	no		AAM	ERR1308737
SSU	18S	7701	T	C	737	A	G	0.32855	6	ES6AS		NA	no		BCP	ERR1308848
SSU	18S	7701	T	C	737	A	G	0.535298	6	ES6AS		NA	no		CHR	ERR1309136
SSU	18S	7701	T	C	737	A	G	0.054653	6	ES6AS		NA	no		AHA	ERR1309481
SSU	18S	7701	T	C	737	A	G	0.995131	6	ES6AS		NA	no		ALI	ERR1309514
SSU	18S	7677	C	T	761	G	A	0.030659	4		S4(S9)	NA	no		CQK	ERR1308914
SSU	18S	7677	C	T	761	G	A	0.016754	4		S4(S9)	NA	no		ANN	ERR1308724
SSU	18S	7677	C	T	761	G	A	0.011026	4		S4(S9)	NA	no		CQN	ERR1309298
SSU	18S	7662	C	G	776	G	C	0.072261	5	ES6BS	S24e(S24)	NA	no		ALN	ERR1309320
SSU	18S	7659	A	G	779	U	C	0.017419	5	ES6BS		NA	no		AVQ	ERR1309333
SSU	18S	7649	T	C	789	A	G	0.049573	4	ES6BS	S4e(S4)	NA	no		ABG	ERR1308928
SSU	18S	8359	G	T	79	C	A	0.008268	6		S6e(S6)	NA	no		BLF	ERR1309042
SSU	18S	7619	C	T	819	G	A	0.021521	6	ES6CS		NA	no		AIT	ERR1309206
SSU	18S	7619	C	T	819	G	A	0.023961	6	ES6CS		NA	no		AIR	ERR1308799
SSU	18S	7612	A	G	826	U	C	0.018228	6	ES6CS		NA	no		BLT	ERR1309425
SSU	18S	7605	A	G	833	U	C	0.03084	7	ES6CS		NA	no		AHK	ERR1308738
SSU	18S	7590	G	A	848	C	U	0.032246	6	ES6CS		NA	no		BHG	ERR1308969
SSU	18S	7590	G	A	848	C	U	0.007561	6	ES6CS		NA	no		BHI	ERR1309276
SSU	18S	7584	A	G	854	U	C	0.005113	6	ES6CS		NA	no		BLP	ERR1309109
SSU	18S	7584	A	G	854	U	C	0.012956	6	ES6CS		NA	no		BLN	ERR1309476
SSU	18S	7584	A	G	854	U	C	0.010044	6	ES6CS		NA	no		CEF	ERR1308703
SSU	18S	7584	A	G	854	U	C	0.011208	6	ES6CS		NA	no		BKS	ERR1308661
SSU	18S	7584	A	G	854	U	C	0.026593	6	ES6CS		NA	no		CED	ERR1308922
SSU	18S	7584	A	G	854	U	C	0.024863	6	ES6CS		NA	no		CDV	ERR1309031
SSU	18S	7583	T	C	855	A	G	0.0129	6	ES6CS		NA	no		BTV	ERR1309375
SSU	18S	7581	A	T	857	U	A	0.064278	6	ES6CS		NA	yes		BPR	ERR1308886
SSU	18S	7581	A	T	857	U	A	0.020731	6	ES6CS		NA	yes		AIA	ERR1309200
SSU	18S	7581	A	T	857	U	A	0.090078	6	ES6CS		NA	yes		BVV	ERR1309010
SSU	18S	7581	A	T	857	U	A	0.060029	6	ES6CS		NA	yes		CAC	ERR1309316
SSU	18S	7581	A	T	857	U	A	0.040281	6	ES6CS		NA	yes		CAD	ERR1308697
SSU	18S	7568	G	C	870	C	G	0.010362	4		S27e(S27)	NA	no		CCV	ERR1309363
SSU	18S	7558	G	A	880	C	U	0.529719	4			NA	no		ABK	ERR1309051
SSU	18S	7558	G	A	880	C	U	0.040418	4			NA	no		ABG	ERR1308928
SSU	18S	7558	G	A	880	C	U	0.418763	4			NA	no		AAT	ERR1308747
SSU	18S	7558	G	A	880	C	U	0.069919	4			NA	no		BRV	ERR1309009
SSU	18S	7558	G	A	880	C	U	0.066153	4			NA	no		AAV	ERR1309414
SSU	18S	7558	G	A	880	C	U	0.022412	4			NA	no		CNR	ERR1309211
SSU	18S	7543	C	A	895	G	U	0.028425	4		S11(S14)	NA	no		BDQ	ERR1308904
SSU	18S	7543	C	T	895	G	A	0.041255	4		S11(S14)	NA	no		AQA	ERR1309511
SSU	18S	7541	G	A	897	C	U	0.011812	4			NA	no		AVI	ERR1309496
SSU	18S	7540	T	C	898	A	G	0.006667	4			NA	no		BKC	ERR1308951
SSU	18S	8348	G	A	90	C	U	0.349081	5			NA	no		ANL	ERR1308751
SSU	18S	7538	T	C	900	A	G	0.008264	3		S11(S14)	NA	no		CQA	ERR1309255
SSU	18S	7534	C	A	904	G	U	0.00829	3			NA	no		BBT	ERR1308730
SSU	18S	7529	A	G	909	U	C	0.005718	3			NA	no		AVR	ERR1309185
SSU	18S	7525	C	T	913	G	A	0.207961	4			NA	no		ABP	ERR1309483
SSU	18S	7519	T	C	919	A	G	0.012686	4		S11(S14)	NA	no		BKM	ERR1308584
SSU	18S	8346	T	C	92	A	G	0.146115	5		S6e(S6)	NA	yes		AHB	ERR1309288
SSU	18S	7515	T	C	923	A	G	0.539366	4			NA	no		BDN	ERR1308696
SSU	18S	7501	G	A	937	C	U	0.019379	3		S26e(S26)	NA	no		ANL	ERR1308751
SSU	18S	7500	C	T	938	G	A	0.023304	3			NA	no		BLL	ERR1309302
SSU	18S	7496	C	T	942	G	A	0.007015	3		S26e(S26)	NA	no		AQH	ERR1309146
SSU	18S	7485	C	T	953	G	A	0.008025	4		S15(S13)	NA	no		AQE	ERR1308580
SSU	18S	7484	C	T	954	G	A	0.039031	4			NA	no		ARL	ERR1309170
SSU	18S	7482	G	A	956	C	U	0.007151	4		S15(S13)	NA	no		AQH	ERR1309146
SSU	18S	7482	G	A	956	C	U	0.005801	4		S15(S13)	NA	no		APP	ERR1309259
SSU	18S	7481	C	A	957	G	U	0.008777	4		S27e(S27)	NA	no		CAL	ERR1309510
SSU	18S	7481	C	A	957	G	U	0.015109	4		S27e(S27)	NA	no		CAK	ERR1309117
SSU	18S	7469	G	C	969	C	G	0.010564	3			NA	no		BVC	ERR1308589
SSU	18S	7458	C	A	980	G	U	0.009383	3			NA	no		CFM	ERR1309468
SSU	18S	7447	C	A	991	G	U	0.044094	3		S11(S14)	NA	no		AML	ERR1308615
SSU	18S	7447	C	A	991	G	U	0.008243	3		S11(S14)	NA	no		APK	ERR1308678
SSU	18S	7447	C	A	991	G	U	0.011017	3		S11(S14)	NA	no		AMI	ERR1309063
SSU	18S	7447	C	A	991	G	U	0.013611	3		S11(S14)	NA	no		AMG	ERR1309347
SSU	18S	7447	C	A	991	G	U	0.042224	3		S11(S14)	NA	no		AMQ	ERR1308864
SSU	18S	7444	C	T	994	G	A	0.009192	2			NA	no		CIB	ERR1308828
LSU	25S	4883	A	T	1004	U	A	0.009973	3			yes	no		BLE	ERR1308668
LSU	25S	4882	C	T	1005	G	A	0.00802	3			yes	no		BLL	ERR1309302
LSU	25S	4864	G	A	1023	C	U	0.009026	5			no	no		BGG	ERR1309365
LSU	25S	4864	G	A	1023	C	U	0.047751	5			no	no		CIG	ERR1309289
LSU	25S	4859	A	G	1028	U	C	0.0096	5			no	no		CHM	ERR1308585
LSU	25S	4859	A	G	1028	U	C	0.009253	5			no	no		CGK	ERR1309239
LSU	25S	4859	A	G	1028	U	C	0.009746	5			no	no		BRG	ERR1309502
LSU	25S	4857	T	C	1030	A	G	0.011732	5			no	no		CML	ERR1309049
LSU	25S	4848	A	G	1039	U	C	0.005503	4			yes	no		AVP	ERR1309235
LSU	25S	4843	A	G	1044	U	C	0.011008	3		L16(L10)	yes	no		BLS	ERR1308989
LSU	25S	4843	A	G	1044	U	C	0.015005	3		L16(L10)	yes	no		BIH	ERR1309428
LSU	25S	4843	A	G	1044	U	C	0.010961	3		L16(L10)	yes	no		BKC	ERR1308951
LSU	25S	4830	T	C	1057	A	G	0.97952	3		L30(L7)	no	no		BPA	ERR1309141
LSU	25S	4830	T	C	1057	A	G	0.254223	3		L30(L7)	no	no		CKN	ERR1308669
LSU	25S	4830	T	C	1057	A	G	0.975432	3		L30(L7)	no	no		BIE	ERR1309250
LSU	25S	4820	A	G	1067	U	C	0.013271	5	ES12L		no	no		BIF	ERR1309328
LSU	25S	4807	T	C	1080	A	G	0.998577	5	ES12L	L18(L5)	no	no		BEN	ERR1309147
LSU	25S	4807	T	C	1080	A	G	0.845251	5	ES12L	L18(L5)	no	no		BEM	ERR1309384
LSU	25S	4807	T	C	1080	A	G	0.968685	5	ES12L	L18(L5)	no	no		AVT	ERR1308900
LSU	25S	4807	T	C	1080	A	G	0.862056	5	ES12L	L18(L5)	no	no		AVP	ERR1309235
LSU	25S	4807	T	C	1080	A	G	0.541022	5	ES12L	L18(L5)	no	no		AVR	ERR1309185
LSU	25S	4807	T	C	1080	A	G	0.961333	5	ES12L	L18(L5)	no	no		BEK	ERR1308948
LSU	25S	4807	T	C	1080	A	G	0.991054	5	ES12L	L18(L5)	no	no		ANM	ERR1308960
LSU	25S	4807	T	C	1080	A	G	0.88891	5	ES12L	L18(L5)	no	no		AVS	ERR1308654
LSU	25S	4807	T	C	1080	A	G	0.998723	5	ES12L	L18(L5)	no	no		BEI	ERR1308758
LSU	25S	4807	T	C	1080	A	G	0.998465	5	ES12L	L18(L5)	no	no		BHA	ERR1308836
LSU	25S	4807	T	C	1080	A	G	0.997808	5	ES12L	L18(L5)	no	no		ANL	ERR1308751
LSU	25S	4807	T	C	1080	A	G	0.997911	5	ES12L	L18(L5)	no	no		AVN	ERR1309191
LSU	25S	4807	T	C	1080	A	G	0.864832	5	ES12L	L18(L5)	no	no		AVQ	ERR1309333
LSU	25S	5778	T	C	109	A	G	0.024889	5			no	no		AEI	ERR1308980
LSU	25S	4795	G	A	1092	C	U	0.130889	5	ES12L	L21e(L21)	no	no		BLP	ERR1309109
LSU	25S	4795	G	A	1092	C	U	0.056358	5	ES12L	L21e(L21)	no	no		BLN	ERR1309476
LSU	25S	4795	G	A	1092	C	U	0.155358	5	ES12L	L21e(L21)	no	no		BKS	ERR1308661
LSU	25S	4795	G	A	1092	C	U	0.030693	5	ES12L	L21e(L21)	no	no		CED	ERR1308922
LSU	25S	4795	G	A	1092	C	U	0.157276	5	ES12L	L21e(L21)	no	no		CEF	ERR1308703
LSU	25S	5876	T	C	11	A	G	0.035688	5			no	no		BLD	ERR1309474
LSU	25S	5776	G	A	111	C	U	0.054108	5			no	no		AAI	ERR1309457
LSU	25S	4775	T	A	1112	A	U	0.03627	3		L13e(L13)	no	no		ASG	ERR1308592
LSU	25S	4770	C	T	1117	G	A	0.015602	2		L29e(L29)	yes	no		CNH	ERR1308925
LSU	25S	4768	G	A	1119	C	U	0.013459	2			yes	no		BCI	ERR1308889
LSU	25S	4767	T	A	1120	A	U	0.009573	2			yes	no		ANL	ERR1308751
LSU	25S	4760	C	G	1127	G	C	0.005148	2		L16(L10)	yes	no		BIA	ERR1309077
LSU	25S	5774	G	A	113	C	U	0.005393	5		L15e(L15)	no	no		AKL	ERR1308634
LSU	25S	4752	T	C	1135	A	G	0.009254	2		L29e(L29)	no	no		CEQ	ERR1308767
LSU	25S	4751	T	C	1136	A	G	0.047924	2		L29e(L29)	yes	no		BTT	ERR1308583
LSU	25S	4751	T	C	1136	A	G	0.009032	2		L29e(L29)	yes	no		BTV	ERR1309375
LSU	25S	5773	T	C	114	A	G	0.067822	5		L15e(L15)	no	no		BDQ	ERR1308904
LSU	25S	4746	G	T	1141	C	A	0.014839	2			yes	no		BIT	ERR1309505
LSU	25S	4746	G	T	1141	C	A	0.006682	2			yes	no		CMD	ERR1308734
LSU	25S	4742	C	T	1145	G	A	0.023846	3		L32e(L32)	no	no		BFK	ERR1308921
LSU	25S	4730	C	T	1157	G	A	0.016897	3			no	no		AAQ	ERR1309237
LSU	25S	4719	A	T	1168	U	A	0.015733	4		L30(L7)	no	no		BNB	ERR1308691
LSU	25S	4716	C	T	1171	G	A	0.006857	3		L30(L7)	no	no		BGB	ERR1309048
LSU	25S	4714	A	G	1173	U	C	0.006681	3			no	no		BTD	ERR1308763
LSU	25S	4714	A	G	1173	U	C	0.008372	3			no	no		BFM	ERR1308976
LSU	25S	4714	A	G	1173	U	C	0.015516	3			no	no		ADL	ERR1309122
LSU	25S	4712	G	A	1175	C	U	0.011077	3		L13(L16)	no	no		BVA	ERR1309497
LSU	25S	4710	C	T	1177	G	A	0.029732	3		L13(L16),L33e(L33)	no	no		CBR	ERR1308964
LSU	25S	4710	C	A	1177	G	U	0.017857	3		L13(L16),L33e(L33)	no	no		BFC	ERR1309371
LSU	25S	4710	C	T	1177	G	A	0.075809	3		L13(L16),L33e(L33)	no	no		CFG	ERR1309291
LSU	25S	4710	C	T	1177	G	A	0.036234	3		L13(L16),L33e(L33)	no	no		CFH	ERR1309433
LSU	25S	4703	T	C	1184	A	G	0.03692	4			no	no		AGC	ERR1309000
LSU	25S	4702	G	A	1185	C	U	0.006046	4		L14e(L14)	no	no		AKR	ERR1308765
LSU	25S	4700	G	A	1187	C	U	0.00953	4		L20e(L20)	no	no		BQI	ERR1309083
LSU	25S	4692	T	C	1195	A	G	0.022283	3	ES13L		no	no		BCM	ERR1309306
LSU	25S	4692	T	C	1195	A	G	0.061045	3	ES13L		no	no		BDT	ERR1309413
LSU	25S	5875	T	C	12	A	G	0.009197	5			no	no		BKE	ERR1308684
LSU	25S	4687	T	A	1200	A	U	0.005045	2	ES13L		no	no		AEI	ERR1308980
LSU	25S	4685	T	C	1202	A	G	0.021116	3	ES13L		no	no		AVN	ERR1309191
LSU	25S	4665	C	A	1222	G	U	0.018319	5			yes	no		BGR	ERR1308733
LSU	25S	4659	G	A	1228	C	U	0.009108	5			yes	no		BFE	ERR1309274
LSU	25S	4659	G	A	1228	C	U	0.005499	5			yes	no		AQS	ERR1308967
LSU	25S	4654	C	A	1233	G	U	0.027497	5			yes	no		AHA	ERR1309481
LSU	25S	4650	C	T	1237	G	A	0.28303	5			yes	no		CFH	ERR1309433
LSU	25S	4649	G	A	1238	C	U	0.152807	5			no	no		BGT	ERR1309188
LSU	25S	4646	A	G	1241	U	C	0.013659	5			yes	no		BIF	ERR1309328
LSU	25S	4646	A	G	1241	U	C	0.049181	5			yes	no		BNC	ERR1308855
LSU	25S	4641	C	T	1246	G	A	0.016883	5			yes	no		CEM	ERR1308774
LSU	25S	4640	A	C	1247	U	G	0.018645	5			yes	no		BAM	ERR1308775
LSU	25S	4639	G	A	1248	C	U	0.198088	5			yes	no		CFG	ERR1309291
LSU	25S	4639	G	A	1248	C	U	0.279802	5			yes	no		CFH	ERR1309433
LSU	25S	4639	G	T	1248	C	A	0.183904	5			yes	no		CFA	ERR1308896
LSU	25S	4639	G	A	1248	C	U	0.325115	5			yes	no		CBR	ERR1308964
LSU	25S	4638	C	A	1249	G	U	0.009171	5			yes	no		APE	ERR1309140
LSU	25S	4638	C	G	1249	G	C	0.00889	5			yes	no		BNH	ERR1309478
LSU	25S	4632	G	A	1255	C	U	0.015096	5			yes	no		CAI	ERR1308771
LSU	25S	4632	G	A	1255	C	U	0.013989	5			yes	no		BSL	ERR1308633
LSU	25S	4632	G	A	1255	C	U	0.039853	5			yes	no		CAL	ERR1309510
LSU	25S	4632	G	A	1255	C	U	0.026081	5			yes	no		CAK	ERR1309117
LSU	25S	4622	A	G	1265	U	C	0.066381	5			yes	no		CGV	ERR1308815
LSU	25S	4620	A	C	1267	U	G	0.012552	5			yes	no		BAM	ERR1308775
LSU	25S	4612	G	A	1275	C	U	0.119446	5			yes	no		BRB	ERR1309172
LSU	25S	4609	T	C	1278	A	G	0.110114	5			yes	no		ARS	ERR1308992
LSU	25S	4609	T	C	1278	A	G	0.019907	5			yes	no		BGR	ERR1308733
LSU	25S	4607	G	A	1280	C	U	0.062379	5			yes	no		ATH	ERR1308935
LSU	25S	4603	G	T	1284	C	A	0.017383	5			yes	no		CRG	ERR1309473
LSU	25S	4591	G	A	1296	C	U	0.008369	3		L20e(L20)	yes	no		ATH	ERR1308935
LSU	25S	4588	A	G	1299	U	C	0.057233	3		L40e(L40)	yes	no		CER	ERR1308780
LSU	25S	5874	T	C	13	A	G	0.005804	5			no	no		AVR	ERR1309185
LSU	25S	4587	C	T	1300	G	A	0.030388	3			yes	no		BEB	ERR1308591
LSU	25S	4580	C	T	1307	G	A	0.050104	2		L13(L16)	yes	no		BDQ	ERR1308904
LSU	25S	4574	C	T	1313	G	A	0.013286	3		L13(L16)	yes	no		BII	ERR1308846
LSU	25S	4574	C	T	1313	G	A	0.01117	3		L13(L16)	yes	no		BIS	ERR1308653
LSU	25S	4566	C	T	1321	G	A	0.006048	3		L20e(L20)	no	no		CHF	ERR1309205
LSU	25S	4562	A	AAT	1325	U	UUA	0.006703	4			no	no	INDEL	CBN	ERR1309233
LSU	25S	4559	G	A	1328	C	U	0.00876	4		L33e(L33)	no	no		CQT	ERR1308744
LSU	25S	4555	T	C	1332	A	G	0.047183	3		L18e(L18)	no	no		CNQ	ERR1309357
LSU	25S	4548	G	A	1339	C	U	0.071666	4		L32e(L32)	no	no		BIG	ERR1308962
LSU	25S	4546	A	G	1341	U	C	0.009207	4		L18e(L18)	no	no		AVN	ERR1309191
LSU	25S	4544	T	C	1343	A	G	0.041859	4		L18e(L18)	no	no		BEE	ERR1308727
LSU	25S	4544	T	C	1343	A	G	0.123737	4		L18e(L18)	no	no		BNT	ERR1308676
LSU	25S	4542	C	T	1345	G	A	0.027942	4		L4(L4)	no	no		ABE	ERR1309094
LSU	25S	5752	G	A	135	C	U	0.996109	5	ES5L	L29(L35)	no	no		AMH	ERR1308682
LSU	25S	5752	G	A	135	C	U	0.990315	5	ES5L	L29(L35)	no	no		CEG	ERR1309189
LSU	25S	5752	G	A	135	C	U	0.996612	5	ES5L	L29(L35)	no	no		CEI	ERR1308746
LSU	25S	4535	T	A	1352	A	U	0.031367	5	ES15L		no	no		AQC	ERR1308897
LSU	25S	4533	C	CA	1354	G	GU	0.919437	4	ES15L	L6e(L6)	no	no	INDEL	AQC	ERR1308897
LSU	25S	4532	T	TC	1355	A	AG	0.011789	5	ES15L		no	no	INDEL	AQC	ERR1308897
LSU	25S	4526	A	G	1361	U	C	0.996455	4		L4(L4),L30(L7)	no	no		BIP	ERR1309360
LSU	25S	4526	A	G	1361	U	C	0.996745	4		L4(L4),L30(L7)	no	no		BIQ	ERR1309399
LSU	25S	4523	G	A	1364	C	U	0.011345	4		L18e(L18),L30(L7)	no	no		CMP	ERR1309443
LSU	25S	5750	C	T	137	G	A	0.014833	6	ES5L		no	no		CLS	ERR1309034
LSU	25S	4515	G	A	1372	C	U	0.013746	3		L15(L28)	no	no		CPC	ERR1309001
LSU	25S	4505	C	T	1382	G	A	0.019163	4		L4(L4)	no	no		BSN	ERR1309238
LSU	25S	4505	C	T	1382	G	A	0.019239	4		L4(L4)	no	no		BSM	ERR1308994
LSU	25S	4503	A	C	1384	U	G	0.024773	4		L4(L4)	no	no		BAM	ERR1308775
LSU	25S	4499	A	C	1388	U	G	0.019877	4		L4(L4),L32e(L32)	no	no		BAM	ERR1308775
LSU	25S	5748	C	T	139	G	A	0.035419	6	ES5L		no	no		BKF	ERR1308838
LSU	25S	5748	C	T	139	G	A	0.020927	6	ES5L		no	no		BLL	ERR1309302
LSU	25S	4495	C	T	1392	G	A	0.037236	4		L32e(L32)	no	no		ARN	ERR1308612
LSU	25S	4490	G	T	1397	C	A	0.013518	4			no	no		CLA	ERR1309416
LSU	25S	4486	T	C	1401	A	G	0.310079	4			no	no		CBR	ERR1308964
LSU	25S	4486	T	C	1401	A	G	0.117647	4			no	no		CFG	ERR1309291
LSU	25S	4486	T	C	1401	A	G	0.088465	4			no	no		CFH	ERR1309433
LSU	25S	4486	T	C	1401	A	G	0.052778	4			no	no		AAC	ERR1309038
LSU	25S	4485	G	C	1402	C	G	0.014171	4		L32e(L32)	no	no		BIG	ERR1308962
LSU	25S	4482	A	G	1405	U	C	0.997436	4		L32e(L32)	no	no		AAK	ERR1308664
LSU	25S	4482	A	C	1405	U	G	0.014126	4		L32e(L32)	no	no		BAM	ERR1308775
LSU	25S	4477	A	C	1410	U	G	0.020958	4		L32e(L32)	no	no		BAM	ERR1308775
LSU	25S	4477	A	G	1410	U	C	0.074519	4		L32e(L32)	no	no		CPA	ERR1309267
LSU	25S	4476	G	T	1411	C	A	0.005537	4		L32e(L32)	no	no		CGC	ERR1309334
LSU	25S	4473	C	T	1414	G	A	0.040556	4			no	no		BKM	ERR1308584
LSU	25S	5745	G	A	142	C	U	0.013467	6	ES5L		no	no		BGM	ERR1309503
LSU	25S	4460	A	G	1427	U	C	0.562439	4		L4(L4),L15(L28)	no	no		BPM	ERR1309290
LSU	25S	4460	A	G	1427	U	C	0.110637	4		L4(L4),L15(L28)	no	no		BKR	ERR1309246
LSU	25S	4460	A	G	1427	U	C	0.9088	4		L4(L4),L15(L28)	no	no		CHC	ERR1309386
LSU	25S	4460	A	G	1427	U	C	0.338574	4		L4(L4),L15(L28)	no	no		BKG	ERR1309315
LSU	25S	4460	A	G	1427	U	C	0.286969	4		L4(L4),L15(L28)	no	no		BNQ	ERR1309272
LSU	25S	4460	A	G	1427	U	C	0.234141	4		L4(L4),L15(L28)	no	no		BKD	ERR1309176
LSU	25S	4460	A	G	1427	U	C	0.46418	4		L4(L4),L15(L28)	no	no		BKF	ERR1308838
LSU	25S	4460	A	G	1427	U	C	0.167827	4		L4(L4),L15(L28)	no	no		AGV	ERR1308636
LSU	25S	4460	A	G	1427	U	C	0.871105	4		L4(L4),L15(L28)	no	no		BKH	ERR1309116
LSU	25S	4460	A	G	1427	U	C	0.133088	4		L4(L4),L15(L28)	no	no		CRA	ERR1308711
LSU	25S	4460	A	G	1427	U	C	0.255468	4		L4(L4),L15(L28)	no	no		CQT	ERR1308744
LSU	25S	4460	A	G	1427	U	C	0.010455	4		L4(L4),L15(L28)	no	no		BEV	ERR1308991
LSU	25S	4460	A	G	1427	U	C	0.656947	4		L4(L4),L15(L28)	no	no		CRG	ERR1309473
LSU	25S	4460	A	G	1427	U	C	0.395797	4		L4(L4),L15(L28)	no	no		BSC	ERR1309214
LSU	25S	4460	A	G	1427	U	C	0.022368	4		L4(L4),L15(L28)	no	no		BSA	ERR1308943
LSU	25S	4460	A	G	1427	U	C	0.69434	4		L4(L4),L15(L28)	no	no		BNM	ERR1308620
LSU	25S	4460	A	G	1427	U	C	0.551209	4		L4(L4),L15(L28)	no	no		ADS	ERR1309526
LSU	25S	4460	A	G	1427	U	C	0.058513	4		L4(L4),L15(L28)	no	no		BNH	ERR1309478
LSU	25S	4460	A	G	1427	U	C	0.162109	4		L4(L4),L15(L28)	no	no		ASV	ERR1308883
LSU	25S	4460	A	G	1427	U	C	0.703195	4		L4(L4),L15(L28)	no	no		AGL	ERR1308762
LSU	25S	4460	A	G	1427	U	C	0.996957	4		L4(L4),L15(L28)	no	no		BSE	ERR1308947
LSU	25S	4460	A	G	1427	U	C	0.227867	4		L4(L4),L15(L28)	no	no		BLL	ERR1309302
LSU	25S	4460	A	G	1427	U	C	0.98414	4		L4(L4),L15(L28)	no	no		CEE	ERR1309037
LSU	25S	4460	A	G	1427	U	C	0.302187	4		L4(L4),L15(L28)	no	no		CBH	ERR1309454
LSU	25S	4460	A	G	1427	U	C	0.981508	4		L4(L4),L15(L28)	no	no		BLC	ERR1308757
LSU	25S	4460	A	G	1427	U	C	0.071123	4		L4(L4),L15(L28)	no	no		BNP	ERR1308702
LSU	25S	4460	A	G	1427	U	C	0.135054	4		L4(L4),L15(L28)	no	no		CEC	ERR1308870
LSU	25S	4460	A	G	1427	U	C	0.870753	4		L4(L4),L15(L28)	no	no		BPC	ERR1308717
LSU	25S	4460	A	G	1427	U	C	0.560246	4		L4(L4),L15(L28)	no	no		BKN	ERR1309480
LSU	25S	4446	C	T	1441	G	A	0.014261	3			yes	no		BRM	ERR1309517
LSU	25S	4445	A	C	1442	U	G	0.018843	3			yes	no		BAM	ERR1308775
LSU	25S	4439	A	C	1448	U	G	0.020194	3		L22(L17)	yes	no		BAM	ERR1308775
LSU	25S	5742	C	T	145	G	A	0.784145	5	ES5L	L8e(L8)	no	no		BTH	ERR1308786
LSU	25S	4437	C	T	1450	G	A	0.015972	3			yes	no		CKR	ERR1309527
LSU	25S	4432	AT	A	1455	UA	U	0.007203	3		L31e(L31)	yes	no	INDEL	ASA	ERR1308769
LSU	25S	4428	G	A	1459	C	U	0.008803	4		L31e(L31)	yes	no		AKL	ERR1308634
LSU	25S	4428	G	A	1459	C	U	0.011395	4		L31e(L31)	yes	no		ACM	ERR1308607
LSU	25S	4422	T	A	1465	A	U	0.058725	4			no	no		AKG	ERR1309112
LSU	25S	4404	C	T	1483	G	A	0.023527	3		L34e(L34)	no	no		BEC	ERR1309467
LSU	25S	4403	A	C	1484	U	G	0.03102	3			no	no		BAM	ERR1308775
LSU	25S	4398	T	C	1489	A	G	0.016008	3		L34e(L34)	no	no		CFT	ERR1309351
LSU	25S	4378	T	C	1509	A	G	0.012015	3			no	no		BFG	ERR1309059
LSU	25S	4378	T	C	1509	A	G	0.005993	3			no	no		BTD	ERR1308763
LSU	25S	4378	T	C	1509	A	G	0.006373	3			no	no		BFE	ERR1309274
LSU	25S	4378	T	C	1509	A	G	0.009634	3			no	no		BFM	ERR1308976
LSU	25S	4370	C	T	1517	G	A	0.005434	4		L39e(L39)	no	no		AVS	ERR1308654
LSU	25S	4369	A	C	1518	U	G	0.017312	4			no	no		BAM	ERR1308775
LSU	25S	4356	G	A	1531	C	U	0.009412	4			yes	no		CRA	ERR1308711
LSU	25S	4347	A	C	1540	U	G	0.015931	4			no	no		BAM	ERR1308775
LSU	25S	4341	T	C	1546	A	G	0.008822	3		L15e(L15)	no	no		ALC	ERR1308644
LSU	25S	4341	T	C	1546	A	G	0.037905	3		L15e(L15)	no	no		CGQ	ERR1309461
LSU	25S	4341	T	C	1546	A	G	0.014897	3		L15e(L15)	no	no		ALA	ERR1309430
LSU	25S	4341	T	C	1546	A	G	0.010075	3		L15e(L15)	no	no		ALB	ERR1308938
LSU	25S	4339	G	C	1548	C	G	0.014502	3			no	no		AVH	ERR1309257
LSU	25S	4335	C	T	1552	G	A	0.080806	3			no	no		BLE	ERR1308668
LSU	25S	4330	T	C	1557	A	G	0.024522	4	ES19L	L8e(L8)	no	no		ATN	ERR1308590
LSU	25S	4327	C	A	1560	G	U	0.012063	5	ES19L	L23(L25)	no	no		BGH	ERR1308779
LSU	25S	4327	C	T	1560	G	A	0.013634	5	ES19L	L23(L25)	no	no		BKH	ERR1309116
LSU	25S	4321	T	C	1566	A	G	0.032755	6	ES19L		no	no		AHC	ERR1309041
LSU	25S	4318	A	G	1569	U	C	0.060324	6	ES19L		no	no		BEI	ERR1308758
LSU	25S	4318	A	G	1569	U	C	0.349587	6	ES19L		no	no		BEK	ERR1308948
LSU	25S	4318	A	G	1569	U	C	0.419379	6	ES19L		no	no		BEM	ERR1309384
LSU	25S	4318	A	G	1569	U	C	0.063099	6	ES19L		no	no		BHA	ERR1308836
LSU	25S	4318	A	G	1569	U	C	0.07843	6	ES19L		no	no		BEN	ERR1309147
LSU	25S	5729	C	T	158	G	A	0.008428	6	ES5L		no	no		CMQ	ERR1308776
LSU	25S	4307	T	C	1580	A	G	0.204743	5	ES19L	L2(L2)	no	yes		ADK	ERR1308807
LSU	25S	4306	G	A	1581	C	U	0.008535	4	ES19L		no	no		BVB	ERR1309103
LSU	25S	4302	G	A	1585	C	U	0.012906	4			no	no		BQG	ERR1308736
LSU	25S	4302	G	A	1585	C	U	0.078854	4			no	no		BQP	ERR1309158
LSU	25S	5871	T	A	16	A	U	0.015109	5		L23(L25)	no	no		BIQ	ERR1309399
LSU	25S	5727	C	T	160	G	A	0.009371	6	ES5L		no	no		CDE	ERR1308715
LSU	25S	5727	C	T	160	G	A	0.007075	6	ES5L		no	no		AQH	ERR1309146
LSU	25S	5727	C	T	160	G	A	0.010525	6	ES5L		no	no		CDD	ERR1308950
LSU	25S	4276	C	T	1611	G	A	0.021326	5			no	no		BHN	ERR1309485
LSU	25S	4274	T	C	1613	A	G	0.72502	5		L38e(L38)	no	no		ASA	ERR1308769
LSU	25S	4274	T	C	1613	A	G	0.191505	5		L38e(L38)	no	no		AEK	ERR1308639
LSU	25S	4274	T	C	1613	A	G	0.68516	5		L38e(L38)	no	no		AQE	ERR1308580
LSU	25S	4274	T	C	1613	A	G	0.014601	5		L38e(L38)	no	no		BPR	ERR1308886
LSU	25S	4271	A	G	1616	U	C	0.007465	5			no	no		ALQ	ERR1308863
LSU	25S	4270	C	G	1617	G	C	0.018519	5			no	no		ADA	ERR1309427
LSU	25S	4270	C	T	1617	G	A	0.0058	5			no	no		BNP	ERR1308702
LSU	25S	4261	A	T	1626	U	A	0.049657	6	ES20L		no	no		APP	ERR1309259
LSU	25S	4256	G	T	1631	C	A	0.00811	6	ES20L	L27e(L27)	no	no		ADL	ERR1309122
LSU	25S	4248	G	A	1639	C	U	0.00664	5	ES20L	L27e(L27),L34e(L34)	no	no		APL	ERR1309404
LSU	25S	4247	C	T	1640	G	A	0.020289	5	ES20L	L34e(L34)	no	no		BKA	ERR1309058
LSU	25S	4247	C	T	1640	G	A	0.030865	5	ES20L	L34e(L34)	no	no		BIN	ERR1309126
LSU	25S	4247	C	T	1640	G	A	0.018725	5	ES20L	L34e(L34)	no	no		BIM	ERR1309106
LSU	25S	4236	A	G	1651	U	C	0.007735	5	ES20L	L2(L2),L34e(L34)	no	no		BCH	ERR1308888
LSU	25S	4233	T	C	1654	A	G	0.009311	4		L34e(L34)	no	no		AST	ERR1309383
LSU	25S	4223	C	T	1664	G	A	0.040942	4		L19e(L19)	no	no		ARG	ERR1308649
LSU	25S	4222	G	A	1665	C	U	0.108033	4			no	no		ADK	ERR1308807
LSU	25S	4214	C	T	1673	G	A	0.019407	5			no	no		CGR	ERR1309492
LSU	25S	4212	C	T	1675	G	A	0.019979	5			no	no		BGK	ERR1309230
LSU	25S	4208	T	C	1679	A	G	0.345461	5		L22e(L22)	no	yes		BDM	ERR1309229
LSU	25S	4194	G	A	1693	C	U	0.041442	5			no	no		ANL	ERR1308751
LSU	25S	4192	A	G	1695	U	C	0.022338	5		L34e(L34)	no	no		CBR	ERR1308964
LSU	25S	4191	T	TAA	1696	A	AUU	0.148605	5		L34e(L34)	no	no	INDEL	CET	ERR1309358
LSU	25S	4191	T	TAA	1696	A	AUU	0.110611	5		L34e(L34)	no	no	INDEL	CER	ERR1308780
LSU	25S	4191	T	TAA	1696	A	AUU	0.032391	5		L34e(L34)	no	no	INDEL	CES	ERR1309165
LSU	25S	4190	T	C	1697	A	G	0.055896	5			no	no		AHN	ERR1309240
LSU	25S	4190	T	C	1697	A	G	0.019733	5			no	no		BSG	ERR1309261
LSU	25S	5870	C	T	17	G	A	0.064034	5		L23(L25),L29(L35)	no	no		AAT	ERR1308747
LSU	25S	5870	C	T	17	G	A	0.02893	5		L23(L25),L29(L35)	no	no		ABD	ERR1309216
LSU	25S	5870	C	T	17	G	A	0.005791	5		L23(L25),L29(L35)	no	no		ATC	ERR1308677
LSU	25S	5870	C	T	17	G	A	0.111077	5		L23(L25),L29(L35)	no	no		AAS	ERR1309268
LSU	25S	5870	C	A	17	G	U	0.009876	5		L23(L25),L29(L35)	no	no		BCG	ERR1309193
LSU	25S	4181	G	A	1706	C	U	0.012247	5			no	no		CQE	ERR1309181
LSU	25S	4169	C	T	1718	G	A	0.02362	5		L19e(L19)	no	no		CDV	ERR1309031
LSU	25S	4169	C	T	1718	G	A	0.013806	5		L19e(L19)	no	no		BLP	ERR1309109
LSU	25S	4169	C	T	1718	G	A	0.01509	5		L19e(L19)	no	no		BKS	ERR1308661
LSU	25S	4169	C	T	1718	G	A	0.007481	5		L19e(L19)	no	no		CED	ERR1308922
LSU	25S	4168	C	T	1719	G	A	0.009879	5		L19e(L19)	no	no		AMM	ERR1308766
LSU	25S	4160	C	T	1727	G	A	0.006664	5		L43e(L43)	no	no		BBD	ERR1309196
LSU	25S	4151	C	T	1736	G	A	0.009061	5			no	no		BQH	ERR1309501
LSU	25S	4147	A	C	1740	U	G	0.014675	5		L34e(L34)	no	no		BAM	ERR1308775
LSU	25S	4145	A	C	1742	U	G	0.037368	5			no	no		ASB	ERR1309421
LSU	25S	4139	C	T	1748	G	A	0.010367	5		L38e(L38)	no	no		CCD	ERR1308655
LSU	25S	5712	G	C	175	C	G	0.095203	6			no	no		AVK	ERR1308973
LSU	25S	4131	G	A	1756	C	U	0.279337	5			no	no		BMA	ERR1309324
LSU	25S	4129	C	T	1758	G	A	0.693046	6		L22e(L22)	no	no		CGI	ERR1308692
LSU	25S	4129	C	T	1758	G	A	0.140617	6		L22e(L22)	no	no		CGN	ERR1309087
LSU	25S	4129	C	T	1758	G	A	0.435718	6		L22e(L22)	no	no		CGP	ERR1309284
LSU	25S	4126	G	A	1761	C	U	0.752412	6			no	no		CEQ	ERR1308767
LSU	25S	4121	C	A	1766	G	U	0.070157	5		L19e(L19)	no	yes		ACI	ERR1309154
LSU	25S	4120	G	A	1767	C	U	0.033839	6			no	no		AEK	ERR1308639
LSU	25S	4120	G	C	1767	C	G	0.011426	6			no	no		BPC	ERR1308717
LSU	25S	4118	C	A	1769	G	U	0.017005	6			no	no		BRD	ERR1308940
LSU	25S	4117	C	A	1770	G	U	0.011872	5			no	no		APT	ERR1308651
LSU	25S	4094	G	A	1793	C	U	0.008162	3		L2(L2),L43e(L43)	yes	no		BTN	ERR1309050
LSU	25S	5707	G	A	180	C	U	0.022534	5			no	no		AIG	ERR1309438
LSU	25S	5707	G	A	180	C	U	0.009276	5			no	no		BKM	ERR1308584
LSU	25S	4079	C	T	1808	G	A	0.010012	6	ES26L	L27e(L27)	no	no		BLQ	ERR1308898
LSU	25S	4079	C	T	1808	G	A	0.013271	6	ES26L	L27e(L27)	no	no		BIB	ERR1308672
LSU	25S	4076	C	G	1811	G	C	0.041218	6	ES26L		no	no		BNP	ERR1308702
LSU	25S	4073	T	C	1814	A	G	0.013989	7	ES26L		no	no		AML	ERR1308615
LSU	25S	4073	T	C	1814	A	G	0.015383	7	ES26L		no	no		APK	ERR1308678
LSU	25S	4073	T	C	1814	A	G	0.12735	7	ES26L		no	no		APN	ERR1309119
LSU	25S	4073	T	C	1814	A	G	0.017248	7	ES26L		no	no		ABV	ERR1308582
LSU	25S	4073	T	C	1814	A	G	0.016706	7	ES26L		no	no		AMQ	ERR1308864
LSU	25S	4073	T	C	1814	A	G	0.029317	7	ES26L		no	no		ANP	ERR1309376
LSU	25S	4073	T	C	1814	A	G	0.134176	7	ES26L		no	no		CHL	ERR1309074
LSU	25S	4073	T	C	1814	A	G	0.023932	7	ES26L		no	no		ALV	ERR1309155
LSU	25S	4073	T	C	1814	A	G	0.05135	7	ES26L		no	no		ASP	ERR1309151
LSU	25S	4073	T	C	1814	A	G	0.133968	7	ES26L		no	no		ATS	ERR1308978
LSU	25S	4070	C	T	1817	G	A	0.008996	6	ES26L		no	no		ADL	ERR1309122
LSU	25S	5704	C	T	183	G	A	0.0337	5			no	no		BLF	ERR1309042
LSU	25S	5704	C	G	183	G	C	0.007785	5			no	no		CFD	ERR1309393
LSU	25S	5704	C	T	183	G	A	0.025793	5			no	no		CEA	ERR1309111
LSU	25S	4043	G	A	1844	C	U	0.032107	3		L37e(L37)	yes	no		CIH	ERR1309301
LSU	25S	4043	G	A	1844	C	U	0.010545	3		L37e(L37)	yes	no		CNQ	ERR1309357
LSU	25S	4037	T	C	1850	A	G	0.07091	3			yes	no		BKQ	ERR1308861
LSU	25S	4034	A	C	1853	U	G	0.015559	3			yes	no		BAM	ERR1308775
LSU	25S	4024	C	T	1863	G	A	0.055354	4			no	yes		BCM	ERR1309306
LSU	25S	4021	G	A	1866	C	U	0.015046	3			yes	no		AAQ	ERR1309237
LSU	25S	4020	T	C	1867	A	G	0.005067	3			yes	no		BPP	ERR1308909
LSU	25S	4019	C	T	1868	G	A	0.028326	3			yes	no		ADB	ERR1309415
LSU	25S	4014	A	C	1873	U	G	0.050676	4		L19e(L19)	yes	yes		CGH	ERR1309139
LSU	25S	4008	T	C	1879	A	G	0.014855	3			no	no		CPA	ERR1309267
LSU	25S	3999	A	G	1888	U	C	0.269896	2		L3(L3)	no	no		BPI	ERR1308899
LSU	25S	3999	A	G	1888	U	C	0.162234	2		L3(L3)	no	no		BPN	ERR1309249
LSU	25S	3988	C	G	1899	G	C	0.02014	3		L14(L23)	yes	no		CMK	ERR1309057
LSU	25S	3988	C	G	1899	G	C	0.006107	3		L14(L23)	yes	no		CLI	ERR1309218
LSU	25S	3984	A	C	1903	U	G	0.018868	2			yes	no		BAM	ERR1308775
LSU	25S	3980	G	T	1907	C	A	0.010857	2		L3(L3)	yes	no		AGM	ERR1309110
LSU	25S	3980	G	T	1907	C	A	0.012657	2		L3(L3)	yes	no		BGM	ERR1309503
LSU	25S	3980	G	T	1907	C	A	0.006564	2		L3(L3)	yes	no		AQQ	ERR1308811
LSU	25S	3980	G	T	1907	C	A	0.006405	2		L3(L3)	yes	no		BQI	ERR1309083
LSU	25S	5694	G	A	193	C	U	0.021113	5			no	no		BKH	ERR1309116
LSU	25S	3957	T	C	1930	A	G	0.015512	3			no	no		CGH	ERR1309139
LSU	25S	3956	A	T	1931	U	A	0.013768	3			no	no		AIG	ERR1309438
LSU	25S	3947	C	T	1940	G	A	0.00659	4		L19e(L19)	yes	no		AEN	ERR1309076
LSU	25S	3940	C	T	1947	G	A	0.012531	5	ES27L		no	no		CNH	ERR1308925
LSU	25S	3937	A	G	1950	U	C	0.029746	5	ES27L		no	no		AIK	ERR1308901
LSU	25S	3937	A	C	1950	U	G	0.018644	5	ES27L		no	no		BAM	ERR1308775
LSU	25S	3936	G	T	1951	C	A	0.024669	5	ES27L		no	no		CGR	ERR1309492
LSU	25S	3932	A	C	1955	U	G	0.015778	6	ES27L		no	no		BAM	ERR1308775
LSU	25S	3929	A	C	1958	U	G	0.019726	NA	ES27L		no	no		BAM	ERR1308775
LSU	25S	5691	C	G	196	G	C	0.008575	5			no	no		AKS	ERR1308945
LSU	25S	3924	C	T	1963	G	A	0.061696	NA	ES27L		no	no		BKN	ERR1309480
LSU	25S	3924	C	T	1963	G	A	0.24573	NA	ES27L		no	no		BNQ	ERR1309272
LSU	25S	3922	G	A	1965	C	U	0.120981	NA	ES27L		no	no		CFC	ERR1308839
LSU	25S	3916	G	T	1971	C	A	0.014426	NA	ES27L		no	no		BHR	ERR1308872
LSU	25S	3904	C	A	1983	G	U	0.005162	NA	ES27L		no	no		AEB	ERR1309300
LSU	25S	3896	C	T	1991	G	A	0.036668	NA	ES27L		no	no		AVQ	ERR1309333
LSU	25S	3896	C	T	1991	G	A	0.026182	NA	ES27L		no	no		AVP	ERR1309235
LSU	25S	3896	C	T	1991	G	A	0.019095	NA	ES27L		no	no		AVR	ERR1309185
LSU	25S	3896	C	T	1991	G	A	0.065625	NA	ES27L		no	no		AVS	ERR1308654
LSU	25S	3896	C	T	1991	G	A	0.118876	NA	ES27L		no	no		AVT	ERR1308900
LSU	25S	3889	C	T	1998	G	A	0.013842	NA	ES27L		no	no		CHF	ERR1309205
LSU	25S	3883	A	C	2004	U	G	0.015002	NA	ES27L		no	no		BAM	ERR1308775
LSU	25S	3882	C	A	2005	G	U	0.009281	NA	ES27L		no	no		CNC	ERR1309379
LSU	25S	3880	C	T	2007	G	A	0.020101	NA	ES27L		no	no		CMT	ERR1309134
LSU	25S	3880	C	T	2007	G	A	0.015057	NA	ES27L		no	no		CNG	ERR1308859
LSU	25S	3870	C	T	2017	G	A	0.005754	NA	ES27L		no	no		ANM	ERR1308960
LSU	25S	3869	G	T	2018	C	A	0.024594	NA	ES27L		no	no		BMH	ERR1309252
LSU	25S	3864	GC	G	2023	CG	C	0.088585	NA	ES27L		no	no	INDEL	ABP	ERR1309483
LSU	25S	3863	C	G	2024	G	C	0.011272	NA	ES27L		no	no		BLG	ERR1309215
LSU	25S	3863	C	G	2024	G	C	0.01084	NA	ES27L		no	no		BLI	ERR1309182
LSU	25S	3852	C	G	2035	G	C	0.02635	NA	ES27L		no	no		AIG	ERR1309438
LSU	25S	3850	C	G	2037	G	C	0.008482	NA	ES27L		no	no		BGI	ERR1308910
LSU	25S	3849	G	A	2038	C	U	0.006864	NA	ES27L		no	no		AVQ	ERR1309333
LSU	25S	3847	A	G	2040	U	C	0.030497	NA	ES27L		no	no		CPS	ERR1309470
LSU	25S	3847	A	G	2040	U	C	0.996046	NA	ES27L		no	no		CQA	ERR1309255
LSU	25S	3847	A	G	2040	U	C	0.994202	NA	ES27L		no	no		CQB	ERR1308963
LSU	25S	3844	A	G	2043	U	C	0.996572	NA	ES27L		no	no		BDN	ERR1308696
LSU	25S	3844	A	G	2043	U	C	0.008632	NA	ES27L		no	no		AVQ	ERR1309333
LSU	25S	3844	A	G	2043	U	C	0.325702	NA	ES27L		no	no		BEN	ERR1309147
LSU	25S	3844	A	G	2043	U	C	0.021398	NA	ES27L		no	no		BMQ	ERR1309469
LSU	25S	3844	A	G	2043	U	C	0.344124	NA	ES27L		no	no		BHA	ERR1308836
LSU	25S	3844	A	G	2043	U	C	0.342815	NA	ES27L		no	no		BEI	ERR1308758
LSU	25S	3838	T	C	2049	A	G	0.013004	NA	ES27L		no	no		BDP	ERR1308913
LSU	25S	3836	C	T	2051	G	A	0.007281	NA	ES27L		no	no		AHC	ERR1309041
LSU	25S	3834	G	A	2053	C	U	0.978569	NA	ES27L		no	no		CFD	ERR1309393
LSU	25S	3834	G	A	2053	C	U	0.127187	NA	ES27L		no	no		CFC	ERR1308839
LSU	25S	3834	G	A	2053	C	U	0.010249	NA	ES27L		no	no		AVT	ERR1308900
LSU	25S	3834	G	A	2053	C	U	0.785933	NA	ES27L		no	no		AEB	ERR1309300
LSU	25S	3834	G	A	2053	C	U	0.226251	NA	ES27L		no	no		BRQ	ERR1309175
LSU	25S	3834	G	A	2053	C	U	0.989078	NA	ES27L		no	no		CFM	ERR1309468
LSU	25S	3834	G	A	2053	C	U	0.023374	NA	ES27L		no	no		BSI	ERR1309026
LSU	25S	3834	G	A	2053	C	U	0.682685	NA	ES27L		no	no		ASH	ERR1308979
LSU	25S	3834	G	A	2053	C	U	0.279212	NA	ES27L		no	no		CGC	ERR1309334
LSU	25S	3834	G	A	2053	C	U	0.038239	NA	ES27L		no	no		AQT	ERR1309217
LSU	25S	3834	G	A	2053	C	U	0.073336	NA	ES27L		no	no		BRP	ERR1309377
LSU	25S	3834	G	A	2053	C	U	0.770727	NA	ES27L		no	no		BBG	ERR1309440
LSU	25S	3828	A	G	2059	U	C	0.574309	NA	ES27L		no	no		BRQ	ERR1309175
LSU	25S	3828	A	G	2059	U	C	0.456071	NA	ES27L		no	no		ASN	ERR1309408
LSU	25S	3828	A	G	2059	U	C	0.997464	NA	ES27L		no	no		BGB	ERR1309048
LSU	25S	3828	A	G	2059	U	C	0.221266	NA	ES27L		no	no		CKV	ERR1308827
LSU	25S	3828	A	G	2059	U	C	0.065009	NA	ES27L		no	no		ALD	ERR1308986
LSU	25S	3828	A	G	2059	U	C	0.024534	NA	ES27L		no	no		BGV	ERR1309426
LSU	25S	3828	A	G	2059	U	C	0.119645	NA	ES27L		no	no		ASH	ERR1308979
LSU	25S	3828	A	G	2059	U	C	0.680614	NA	ES27L		no	no		BFS	ERR1308798
LSU	25S	3828	A	G	2059	U	C	0.277492	NA	ES27L		no	no		BGD	ERR1309432
LSU	25S	3828	A	G	2059	U	C	0.194509	NA	ES27L		no	no		BGL	ERR1309362
LSU	25S	3828	A	G	2059	U	C	0.17324	NA	ES27L		no	no		BBG	ERR1309440
LSU	25S	3828	A	G	2059	U	C	0.047056	NA	ES27L		no	no		BFV	ERR1309014
LSU	25S	3828	A	G	2059	U	C	0.20865	NA	ES27L		no	no		AEB	ERR1309300
LSU	25S	3828	A	G	2059	U	C	0.102866	NA	ES27L		no	no		CGC	ERR1309334
LSU	25S	3828	A	G	2059	U	C	0.976853	NA	ES27L		no	no		BGH	ERR1308779
LSU	25S	3828	A	G	2059	U	C	0.939098	NA	ES27L		no	no		BGA	ERR1308797
LSU	25S	3828	A	G	2059	U	C	0.990552	NA	ES27L		no	no		ARR	ERR1309066
LSU	25S	3828	A	G	2059	U	C	0.021841	NA	ES27L		no	no		BGK	ERR1309230
LSU	25S	3828	A	G	2059	U	C	0.091482	NA	ES27L		no	no		BGC	ERR1308856
LSU	25S	3828	A	G	2059	U	C	0.378365	NA	ES27L		no	no		BGN	ERR1308908
LSU	25S	3828	A	G	2059	U	C	0.997307	NA	ES27L		no	no		BGE	ERR1308752
LSU	25S	3828	A	G	2059	U	C	0.174826	NA	ES27L		no	no		AQT	ERR1309217
LSU	25S	3828	A	G	2059	U	C	0.996482	NA	ES27L		no	no		BFT	ERR1309477
LSU	25S	3828	A	G	2059	U	C	0.017301	NA	ES27L		no	no		BGF	ERR1309446
LSU	25S	3828	A	G	2059	U	C	0.563535	NA	ES27L		no	no		BGR	ERR1308733
LSU	25S	3828	A	G	2059	U	C	0.111943	NA	ES27L		no	no		BGS	ERR1309138
LSU	25S	3828	A	G	2059	U	C	0.075958	NA	ES27L		no	no		BGQ	ERR1308997
LSU	25S	3828	A	G	2059	U	C	0.334899	NA	ES27L		no	no		BGT	ERR1309188
LSU	25S	3818	C	T	2069	G	A	0.008276	NA	ES27L		no	no		ARV	ERR1308660
LSU	25S	3816	T	C	2071	A	G	0.063663	NA	ES27L		no	no		BSC	ERR1309214
LSU	25S	3814	T	C	2073	A	G	0.998456	NA	ES27L		no	no		BCN	ERR1308824
LSU	25S	3814	T	C	2073	A	G	0.99918	NA	ES27L		no	no		BCM	ERR1309306
LSU	25S	3814	T	C	2073	A	G	0.994387	NA	ES27L		no	no		BCC	ERR1309046
LSU	25S	3814	T	C	2073	A	G	0.998406	NA	ES27L		no	no		BDS	ERR1309396
LSU	25S	3814	T	C	2073	A	G	0.996974	NA	ES27L		no	no		BCB	ERR1309269
LSU	25S	3814	T	C	2073	A	G	0.997877	NA	ES27L		no	no		BMV	ERR1308965
LSU	25S	3814	T	C	2073	A	G	0.995805	NA	ES27L		no	no		BND	ERR1309439
LSU	25S	3814	T	C	2073	A	G	0.998529	NA	ES27L		no	no		BED	ERR1309232
LSU	25S	3814	T	C	2073	A	G	0.998847	NA	ES27L		no	no		BCQ	ERR1309332
LSU	25S	3814	T	C	2073	A	G	0.996409	NA	ES27L		no	no		BNA	ERR1309500
LSU	25S	3814	T	C	2073	A	G	0.999269	NA	ES27L		no	no		BDT	ERR1309413
LSU	25S	3814	T	C	2073	A	G	0.997669	NA	ES27L		no	no		BCH	ERR1308888
LSU	25S	3814	T	C	2073	A	G	0.997324	NA	ES27L		no	no		BNB	ERR1308691
LSU	25S	3814	T	C	2073	A	G	0.007441	NA	ES27L		no	no		BPN	ERR1309249
LSU	25S	3814	T	C	2073	A	G	0.998173	NA	ES27L		no	no		BCP	ERR1308848
LSU	25S	3814	T	C	2073	A	G	0.996982	NA	ES27L		no	no		BDP	ERR1308913
LSU	25S	3814	T	C	2073	A	G	0.99897	NA	ES27L		no	no		BDV	ERR1308748
LSU	25S	3814	T	C	2073	A	G	0.998939	NA	ES27L		no	no		BCG	ERR1309193
LSU	25S	3814	T	C	2073	A	G	0.89414	NA	ES27L		no	no		BEB	ERR1308591
LSU	25S	3814	T	C	2073	A	G	0.998188	NA	ES27L		no	no		BCL	ERR1308742
LSU	25S	3814	T	C	2073	A	G	0.99872	NA	ES27L		no	no		BCK	ERR1309337
LSU	25S	3814	T	C	2073	A	G	0.998847	NA	ES27L		no	no		BCF	ERR1309105
LSU	25S	3814	T	C	2073	A	G	0.998093	NA	ES27L		no	no		BDR	ERR1308787
LSU	25S	3814	T	C	2073	A	G	0.998587	NA	ES27L		no	no		BCI	ERR1308889
LSU	25S	3814	T	C	2073	A	G	0.999127	NA	ES27L		no	no		BCD	ERR1308841
LSU	25S	3814	T	C	2073	A	G	0.94588	NA	ES27L		no	no		BDQ	ERR1308904
LSU	25S	3814	T	C	2073	A	G	0.999026	NA	ES27L		no	no		BEE	ERR1308727
LSU	25S	3814	T	C	2073	A	G	0.99899	NA	ES27L		no	no		BEA	ERR1308785
LSU	25S	3814	T	C	2073	A	G	0.997212	NA	ES27L		no	no		BNC	ERR1308855
LSU	25S	3814	T	C	2073	A	G	0.998077	NA	ES27L		no	no		BCE	ERR1309177
LSU	25S	3814	T	C	2073	A	G	0.995698	NA	ES27L		no	no		BMR	ERR1309515
LSU	25S	3814	T	C	2073	A	G	0.998292	NA	ES27L		no	no		BEC	ERR1309467
LSU	25S	3812	G	T	2075	C	A	0.007323	NA	ES27L		no	no		CHR	ERR1309136
LSU	25S	3808	C	T	2079	G	A	0.40834	NA	ES27L		no	no		ASC	ERR1309342
LSU	25S	3808	C	T	2079	G	A	0.045004	NA	ES27L		no	no		AFL	ERR1308843
LSU	25S	3801	T	C	2086	A	G	0.987656	NA	ES27L		no	no		AVP	ERR1309235
LSU	25S	3801	T	C	2086	A	G	0.969266	NA	ES27L		no	no		ANM	ERR1308960
LSU	25S	3801	T	C	2086	A	G	0.97453	NA	ES27L		no	no		AVR	ERR1309185
LSU	25S	3801	T	C	2086	A	G	0.983242	NA	ES27L		no	no		AVQ	ERR1309333
LSU	25S	3801	T	C	2086	A	G	0.994134	NA	ES27L		no	no		AVT	ERR1308900
LSU	25S	3801	T	C	2086	A	G	0.996718	NA	ES27L		no	no		ANL	ERR1308751
LSU	25S	3801	T	C	2086	A	G	0.997393	NA	ES27L		no	no		AVN	ERR1309191
LSU	25S	3801	T	C	2086	A	G	0.974201	NA	ES27L		no	no		AVS	ERR1308654
LSU	25S	3799	T	C	2088	A	G	0.772744	NA	ES27L		no	no		BFN	ERR1308958
LSU	25S	3799	T	C	2088	A	G	0.281654	NA	ES27L		no	no		BGM	ERR1309503
LSU	25S	3799	T	C	2088	A	G	0.99741	NA	ES27L		no	no		ARN	ERR1308612
LSU	25S	3799	T	C	2088	A	G	0.29426	NA	ES27L		no	no		BGP	ERR1308957
LSU	25S	3799	T	C	2088	A	G	0.839081	NA	ES27L		no	no		BME	ERR1309062
LSU	25S	3799	T	C	2088	A	G	0.993714	NA	ES27L		no	no		AQM	ERR1308875
LSU	25S	3799	T	C	2088	A	G	0.025396	NA	ES27L		no	no		CGV	ERR1308815
LSU	25S	3798	T	C	2089	A	G	0.720669	NA	ES27L		no	no		BEC	ERR1309467
LSU	25S	3798	T	C	2089	A	G	0.039068	NA	ES27L		no	no		BCC	ERR1309046
LSU	25S	3798	T	C	2089	A	G	0.470228	NA	ES27L		no	no		BDT	ERR1309413
LSU	25S	3798	T	C	2089	A	G	0.028377	NA	ES27L		no	no		BCD	ERR1308841
LSU	25S	3798	T	C	2089	A	G	0.606073	NA	ES27L		no	no		BED	ERR1309232
LSU	25S	3798	T	C	2089	A	G	0.187321	NA	ES27L		no	no		BCB	ERR1309269
LSU	25S	3798	T	C	2089	A	G	0.067439	NA	ES27L		no	no		BCM	ERR1309306
LSU	25S	5678	T	C	209	A	G	0.011126	5		L4(L4)	no	no		BIT	ERR1309505
LSU	25S	3787	T	C	2100	A	G	0.024194	5	ES27L		no	no		BPL	ERR1308968
LSU	25S	3783	T	G	2104	A	C	0.008523	4		L19e(L19)	no	no		BMV	ERR1308965
LSU	25S	3763	C	T	2124	G	A	0.011292	3			no	no		BFR	ERR1309027
LSU	25S	3741	G	A	2146	C	U	0.00602	2		L2(L2)	yes	no		ALI	ERR1309514
LSU	25S	3731	G	T	2156	C	A	0.013136	3		L2(L2)	no	no		BFT	ERR1309477
LSU	25S	3723	T	C	2164	A	G	0.069961	3		L2(L2)	no	yes		AEK	ERR1308639
LSU	25S	3723	T	C	2164	A	G	0.70916	3		L2(L2)	no	yes		ASA	ERR1308769
LSU	25S	3723	T	C	2164	A	G	0.084372	3		L2(L2)	no	yes		AAK	ERR1308664
LSU	25S	3723	T	C	2164	A	G	0.195635	3		L2(L2)	no	yes		AQE	ERR1308580
LSU	25S	3723	T	C	2164	A	G	0.028222	3		L2(L2)	no	yes		BPR	ERR1308886
LSU	25S	3722	C	T	2165	G	A	0.013972	3			no	no		BER	ERR1308894
LSU	25S	3717	A	C	2170	U	G	0.01485	3			no	no		BAM	ERR1308775
LSU	25S	3687	A	G	2200	U	C	0.006988	2			yes	no		BEN	ERR1309147
LSU	25S	3687	A	G	2200	U	C	0.005534	2			yes	no		BEI	ERR1308758
LSU	25S	3686	C	T	2201	G	A	0.021541	3		L2(L2)	yes	no		AGN	ERR1309412
LSU	25S	3685	G	A	2202	C	U	0.010696	3		L2(L2)	yes	no		BNA	ERR1309500
LSU	25S	3672	T	C	2215	A	G	0.005909	4			no	no		BCG	ERR1309193
LSU	25S	3671	C	G	2216	G	C	0.006236	4		L36e(L36)	no	no		ARB	ERR1309422
LSU	25S	3668	T	C	2219	A	G	0.014522	4			no	no		ABE	ERR1309094
LSU	25S	5665	T	C	222	A	G	0.153575	5			no	no		BGM	ERR1309503
LSU	25S	5664	A	T	223	U	A	0.005084	5			no	no		BAS	ERR1308632
LSU	25S	3656	G	A	2231	C	U	0.011489	4			yes	no		CPA	ERR1309267
LSU	25S	3641	C	A	2246	G	U	0.008038	2		L2(L2)	yes	no		BSG	ERR1309261
LSU	25S	3639	G	A	2248	C	U	0.005276	2			yes	no		ASV	ERR1308883
LSU	25S	3628	T	C	2259	A	G	0.02763	3			yes	no		BGP	ERR1308957
LSU	25S	3624	G	A	2263	C	U	0.008696	3			yes	no		CPF	ERR1308606
LSU	25S	5659	A	C	228	U	G	0.015288	5			no	no		BAM	ERR1308775
LSU	25S	3604	C	T	2283	G	A	0.017185	2			yes	no		BHF	ERR1309275
LSU	25S	3604	C	T	2283	G	A	0.008726	2			yes	no		BHQ	ERR1308906
LSU	25S	5658	C	T	229	G	A	0.01138	5		L24(L26)	no	no		CET	ERR1309358
LSU	25S	5657	A	T	230	U	A	0.008298	5			no	no		BVC	ERR1308589
LSU	25S	3587	C	T	2300	G	A	0.017552	2			no	no		BIS	ERR1308653
LSU	25S	3578	T	C	2309	A	G	0.024269	2			yes	no		ATR	ERR1309498
LSU	25S	3564	C	T	2323	G	A	0.020284	2			yes	no		AMH	ERR1308682
LSU	25S	5654	G	A	233	C	U	0.89641	5			no	no		AGT	ERR1308673
LSU	25S	3555	T	C	2332	A	G	0.042407	3			yes	no		CNG	ERR1308859
LSU	25S	3555	T	C	2332	A	G	0.053691	3			yes	no		CMT	ERR1309134
LSU	25S	3553	A	G	2334	U	C	0.013177	3			yes	no		BGC	ERR1308856
LSU	25S	3553	A	G	2334	U	C	0.937506	3			yes	no		BGA	ERR1308797
LSU	25S	3553	A	G	2334	U	C	0.019089	3			yes	no		BGQ	ERR1308997
LSU	25S	3553	A	G	2334	U	C	0.04689	3			yes	no		BFV	ERR1309014
LSU	25S	3553	A	G	2334	U	C	0.024351	3			yes	no		BGV	ERR1309426
LSU	25S	3549	G	A	2338	C	U	0.008974	2		L3(L3),L14(L23)	yes	no		BQI	ERR1309083
LSU	25S	3549	G	A	2338	C	U	0.013288	2		L3(L3),L14(L23)	yes	no		ADS	ERR1309526
LSU	25S	5653	C	T	234	G	A	0.125859	5			no	no		CPI	ERR1308853
LSU	25S	3539	T	C	2348	A	G	0.012056	3			yes	no		AER	ERR1309522
LSU	25S	3537	G	C	2350	C	G	0.011169	3			yes	no		AGC	ERR1309000
LSU	25S	3533	G	A	2354	C	U	0.038385	3		L22(L17)	yes	no		BGL	ERR1309362
LSU	25S	3513	G	A	2374	C	U	0.998524	2			yes	no		BIQ	ERR1309399
LSU	25S	3513	G	A	2374	C	U	0.998081	2			yes	no		BIP	ERR1309360
LSU	25S	3511	C	T	2376	G	A	0.006578	2			yes	no		BDB	ERR1309348
LSU	25S	3504	G	C	2383	C	G	0.016769	3		L13(L16)	no	no		CGI	ERR1308692
LSU	25S	3487	C	T	2400	G	A	0.026534	2			yes	no		BNB	ERR1308691
LSU	25S	3486	T	C	2401	A	G	0.013806	1		L4(L4)	yes	no		BVK	ERR1309280
LSU	25S	3486	T	C	2401	A	G	0.005263	1		L4(L4)	yes	no		CFE	ERR1309225
LSU	25S	3477	A	G	2410	U	C	0.020183	2			yes	no		CHN	ERR1309164
LSU	25S	3476	A	G	2411	U	C	0.021638	2			yes	no		ASM	ERR1309452
LSU	25S	3474	T	A	2413	A	U	0.008209	2			yes	no		CGE	ERR1308720
LSU	25S	3474	T	A	2413	A	U	0.010641	2			yes	no		CGD	ERR1309434
LSU	25S	3466	A	G	2421	U	C	0.024797	2		L44e(L42)	yes	no		BKD	ERR1309176
LSU	25S	3466	A	G	2421	U	C	0.02017	2		L44e(L42)	yes	no		BNP	ERR1308702
LSU	25S	3461	A	C	2426	U	G	0.014276	3			yes	no		BAM	ERR1308775
LSU	25S	5644	C	T	243	G	A	0.016822	6		L13e(L13)	no	no		BIQ	ERR1309399
LSU	25S	3456	G	A	2431	C	U	0.045324	4			no	no		BRD	ERR1308940
LSU	25S	3451	A	G	2436	U	C	0.01299	5			no	no		BFK	ERR1308921
LSU	25S	3450	C	A	2437	G	U	0.007619	5			no	no		BHL	ERR1308743
LSU	25S	3449	T	G	2438	A	C	0.038746	5			no	no		AGC	ERR1309000
LSU	25S	3436	C	T	2451	G	A	0.10947	NA			no	no		BEN	ERR1309147
LSU	25S	3436	C	T	2451	G	A	0.09849	NA			no	no		BEI	ERR1308758
LSU	25S	3436	C	T	2451	G	A	0.086761	NA			no	no		BHA	ERR1308836
LSU	25S	3436	CCT	C	2451	GGA	G	0.012322	NA			no	no	INDEL	CAF	ERR1309286
LSU	25S	3427	A	T	2460	U	A	0.254449	NA			no	no		CCS	ERR1309150
LSU	25S	3426	T	TATTCTACA	2461	A	AUAAGAUGU	0.009729	NA			no	no	INDEL	CCM	ERR1309012
LSU	25S	3423	A	C	2464	U	G	0.014882	NA			no	no		BAM	ERR1308775
LSU	25S	5640	G	A	247	C	U	0.008925	6			no	no		AKS	ERR1308945
LSU	25S	3415	A	G	2472	U	C	0.99596	NA			no	no		CQS	ERR1309018
LSU	25S	3414	G	T	2473	C	A	0.056381	NA			no	no		BIC	ERR1309518
LSU	25S	3414	G	C	2473	C	G	0.00679	NA			no	no		CHF	ERR1309205
LSU	25S	3414	G	A	2473	C	U	0.109177	NA			no	no		APS	ERR1308939
LSU	25S	3410	C	T	2477	G	A	0.011177	NA			no	no		BRQ	ERR1309175
LSU	25S	3399	T	C	2488	A	G	0.008354	NA			yes	no		CQN	ERR1309298
LSU	25S	5638	A	T	249	U	A	0.104886	6			no	no		AQD	ERR1309262
LSU	25S	5638	A	G	249	U	C	0.581095	6			no	no		BQA	ERR1309391
LSU	25S	5638	A	T	249	U	A	0.029062	6			no	no		ATQ	ERR1309464
LSU	25S	3393	T	C	2494	A	G	0.024438	NA			yes	no		AQT	ERR1309217
LSU	25S	5636	C	A	251	G	U	0.035173	6			no	no		AAM	ERR1308737
LSU	25S	3369	G	A	2518	C	U	0.091533	4			no	yes		CQA	ERR1309255
LSU	25S	3367	T	A	2520	A	U	0.013704	4			no	no		BTV	ERR1309375
LSU	25S	3364	T	C	2523	A	G	0.324001	5	ES31L	L8e(L8),L23(L25)	no	no		ALI	ERR1309514
LSU	25S	3360	C	A	2527	G	U	0.11075	5	ES31L		no	no		BQH	ERR1309501
LSU	25S	3357	C	T	2530	G	A	0.231066	6	ES31L		no	no		CGH	ERR1309139
LSU	25S	3353	C	T	2534	G	A	0.007516	6	ES31L		no	no		BBK	ERR1308931
LSU	25S	3353	C	T	2534	G	A	0.007494	6	ES31L		no	no		ALT	ERR1309227
LSU	25S	5633	T	C	254	A	G	0.031634	6		L29(L35)	no	no		ABA	ERR1308820
LSU	25S	5633	T	C	254	A	G	0.998993	6		L29(L35)	no	no		APQ	ERR1309447
LSU	25S	5633	T	C	254	A	G	0.997904	6		L29(L35)	no	no		CBK	ERR1309061
LSU	25S	5633	T	C	254	A	G	0.994818	6		L29(L35)	no	no		CQB	ERR1308963
LSU	25S	5633	T	C	254	A	G	0.998129	6		L29(L35)	no	no		CPS	ERR1309470
LSU	25S	5633	T	C	254	A	G	0.02744	6		L29(L35)	no	no		ABD	ERR1309216
LSU	25S	5633	T	C	254	A	G	0.037925	6		L29(L35)	no	no		CNM	ERR1308862
LSU	25S	5633	T	C	254	A	G	0.404638	6		L29(L35)	no	no		CBL	ERR1309073
LSU	25S	5633	T	C	254	A	G	0.459941	6		L29(L35)	no	no		CBM	ERR1309084
LSU	25S	5633	T	C	254	A	G	0.07285	6		L29(L35)	no	no		ADK	ERR1308807
LSU	25S	5633	T	C	254	A	G	0.282196	6		L29(L35)	no	no		CNR	ERR1309211
LSU	25S	5633	T	C	254	A	G	0.997019	6		L29(L35)	no	no		CPT	ERR1309202
LSU	25S	5633	T	C	254	A	G	0.997153	6		L29(L35)	no	no		CQA	ERR1309255
LSU	25S	5633	T	C	254	A	G	0.998549	6		L29(L35)	no	no		APR	ERR1308871
LSU	25S	5633	T	C	254	A	G	0.995568	6		L29(L35)	no	no		ATE	ERR1308595
LSU	25S	5633	T	C	254	A	G	0.997892	6		L29(L35)	no	no		ADA	ERR1309427
LSU	25S	5633	T	C	254	A	G	0.03381	6		L29(L35)	no	no		ABK	ERR1309051
LSU	25S	5633	T	C	254	A	G	0.997709	6		L29(L35)	no	no		AKI	ERR1308695
LSU	25S	5633	T	C	254	A	G	0.997878	6		L29(L35)	no	no		ATP	ERR1309036
LSU	25S	5633	T	C	254	A	G	0.025752	6		L29(L35)	no	no		BVB	ERR1309103
LSU	25S	5633	T	C	254	A	G	0.005652	6		L29(L35)	no	no		ATC	ERR1308677
LSU	25S	3347	T	C	2540	A	G	0.293433	7	ES31L		no	no		AVN	ERR1309191
LSU	25S	3347	T	C	2540	A	G	0.118443	7	ES31L		no	no		AVR	ERR1309185
LSU	25S	3347	T	C	2540	A	G	0.445765	7	ES31L		no	no		ANL	ERR1308751
LSU	25S	3347	T	C	2540	A	G	0.026097	7	ES31L		no	no		AVT	ERR1308900
LSU	25S	3347	T	C	2540	A	G	0.070292	7	ES31L		no	no		AVP	ERR1309235
LSU	25S	3347	T	C	2540	A	G	0.097483	7	ES31L		no	no		AVS	ERR1308654
LSU	25S	3347	T	C	2540	A	G	0.100336	7	ES31L		no	no		AVQ	ERR1309333
LSU	25S	3347	T	C	2540	A	G	0.01235	7	ES31L		no	no		ANM	ERR1308960
LSU	25S	3346	A	C	2541	U	G	0.011972	6	ES31L		no	no		ANM	ERR1308960
LSU	25S	3346	A	C	2541	U	G	0.44642	6	ES31L		no	no		ANL	ERR1308751
LSU	25S	3346	A	C	2541	U	G	0.101208	6	ES31L		no	no		AVQ	ERR1309333
LSU	25S	3346	A	C	2541	U	G	0.097755	6	ES31L		no	no		AVS	ERR1308654
LSU	25S	3346	A	C	2541	U	G	0.29428	6	ES31L		no	no		AVN	ERR1309191
LSU	25S	3346	A	C	2541	U	G	0.070065	6	ES31L		no	no		AVP	ERR1309235
LSU	25S	3346	A	C	2541	U	G	0.026228	6	ES31L		no	no		AVT	ERR1308900
LSU	25S	3346	A	C	2541	U	G	0.11748	6	ES31L		no	no		AVR	ERR1309185
LSU	25S	3341	G	A	2546	C	U	0.014058	5	ES31L		no	no		AVQ	ERR1309333
LSU	25S	3338	C	A	2549	G	U	0.007914	5	ES31L	L8e(L8)	no	no		AAN	ERR1308608
LSU	25S	3330	T	C	2557	A	G	0.012089	5	ES31L	L2(L2),L27e(L27)	no	no		BBI	ERR1309221
LSU	25S	3324	C	G	2563	G	C	0.008304	6	ES31L	L8e(L8),L27e(L27)	no	no		BPC	ERR1308717
LSU	25S	3322	A	G	2565	U	C	0.00917	6	ES31L		no	no		BME	ERR1309062
LSU	25S	3321	G	C	2566	C	G	0.008997	6	ES31L		no	no		BRQ	ERR1309175
LSU	25S	3318	T	TG	2569	A	AC	0.21743	7	ES31L		no	no	INDEL	BGM	ERR1309503
LSU	25S	3318	T	TG	2569	A	AC	0.868735	7	ES31L		no	no	INDEL	BME	ERR1309062
LSU	25S	3318	T	TG	2569	A	AC	0.268531	7	ES31L		no	no	INDEL	BGP	ERR1308957
LSU	25S	3317	A	T	2570	U	A	0.835389	7	ES31L		no	no		CII	ERR1308851
LSU	25S	3317	A	T	2570	U	A	0.07852	7	ES31L		no	no		BDB	ERR1309348
LSU	25S	3317	A	T	2570	U	A	0.011269	7	ES31L		no	no		CIM	ERR1309356
LSU	25S	3317	A	T	2570	U	A	0.060243	7	ES31L		no	no		BDC	ERR1309251
LSU	25S	3317	A	T	2570	U	A	0.070125	7	ES31L		no	no		BDH	ERR1309015
LSU	25S	3317	A	T	2570	U	A	0.99422	7	ES31L		no	no		CHS	ERR1309373
LSU	25S	3317	A	T	2570	U	A	0.092942	7	ES31L		no	no		BDG	ERR1309086
LSU	25S	3317	A	T	2570	U	A	0.621627	7	ES31L		no	no		CID	ERR1308602
LSU	25S	3317	A	T	2570	U	A	0.995139	7	ES31L		no	no		CHT	ERR1308919
LSU	25S	3317	A	T	2570	U	A	0.165186	7	ES31L		no	no		BDI	ERR1309129
LSU	25S	3317	A	T	2570	U	A	0.109386	7	ES31L		no	no		BDA	ERR1309516
LSU	25S	3317	A	T	2570	U	A	0.777128	7	ES31L		no	no		CIK	ERR1308929
LSU	25S	3317	A	T	2570	U	A	0.052837	7	ES31L		no	no		BDD	ERR1308865
LSU	25S	3317	A	T	2570	U	A	0.075727	7	ES31L		no	no		BDF	ERR1308842
LSU	25S	3317	A	T	2570	U	A	0.265322	7	ES31L		no	no		BDK	ERR1309132
LSU	25S	3317	A	T	2570	U	A	0.119392	7	ES31L		no	no		BCV	ERR1309097
LSU	25S	3317	A	T	2570	U	A	0.104027	7	ES31L		no	no		BDE	ERR1308882
LSU	25S	3316	A	G	2571	U	C	0.235548	7	ES31L		no	no		BCH	ERR1308888
LSU	25S	3311	C	T	2576	G	A	0.997797	6	ES31L		no	no		CEG	ERR1309189
LSU	25S	3311	C	T	2576	G	A	0.994493	6	ES31L		no	no		AMH	ERR1308682
LSU	25S	3311	C	T	2576	G	A	0.995615	6	ES31L		no	no		CEI	ERR1308746
LSU	25S	3311	C	G	2576	G	C	0.060096	6	ES31L		no	no		CCH	ERR1308722
LSU	25S	3304	G	T	2583	C	A	0.010817	6	ES31L		no	no		AIG	ERR1309438
LSU	25S	3303	C	T	2584	G	A	0.007457	5	ES31L	L8e(L8)	no	no		CFD	ERR1309393
LSU	25S	3302	C	T	2585	G	A	0.011237	5	ES31L	L8e(L8),L23(L25)	no	no		AKS	ERR1308945
LSU	25S	3301	C	T	2586	G	A	0.054024	5	ES31L	L8e(L8)	no	no		BTT	ERR1308583
LSU	25S	3298	C	T	2589	G	A	0.009491	4			no	no		CII	ERR1308851
LSU	25S	3284	C	T	2603	G	A	0.124496	3			no	no		BPB	ERR1309153
LSU	25S	3283	A	G	2604	U	C	0.06209	3			no	yes		BIP	ERR1309360
LSU	25S	3283	A	G	2604	U	C	0.057069	3			no	yes		BIQ	ERR1309399
LSU	25S	3283	A	C	2604	U	G	0.016674	3			no	yes		BAM	ERR1308775
LSU	25S	3279	C	T	2608	G	A	0.006472	2		L2(L2)	yes	no		CPR	ERR1308806
LSU	25S	5626	A	G	261	U	C	0.992601	6	ES6L		no	no		CAQ	ERR1308749
LSU	25S	5626	A	G	261	U	C	0.993053	6	ES6L		no	no		CAA	ERR1308578
LSU	25S	5626	A	G	261	U	C	0.996393	6	ES6L		no	no		CBB	ERR1309343
LSU	25S	5626	A	G	261	U	C	0.997019	6	ES6L		no	no		AHK	ERR1308738
LSU	25S	5626	A	G	261	U	C	0.996858	6	ES6L		no	no		AIC	ERR1309173
LSU	25S	5626	A	G	261	U	C	0.995932	6	ES6L		no	no		AES	ERR1309368
LSU	25S	5626	A	G	261	U	C	0.090108	6	ES6L		no	no		CAK	ERR1309117
LSU	25S	5626	A	G	261	U	C	0.127116	6	ES6L		no	no		BHB	ERR1308877
LSU	25S	5626	A	G	261	U	C	0.131592	6	ES6L		no	no		CAI	ERR1308771
LSU	25S	5626	A	G	261	U	C	0.988967	6	ES6L		no	no		BPR	ERR1308886
LSU	25S	5626	A	G	261	U	C	0.488329	6	ES6L		no	no		BSR	ERR1308588
LSU	25S	5626	A	G	261	U	C	0.996482	6	ES6L		no	no		CAR	ERR1309091
LSU	25S	5626	A	G	261	U	C	0.995669	6	ES6L		no	no		AFI	ERR1309513
LSU	25S	5626	A	G	261	U	C	0.99867	6	ES6L		no	no		AQP	ERR1309355
LSU	25S	5626	A	G	261	U	C	0.112525	6	ES6L		no	no		CAL	ERR1309510
LSU	25S	5626	A	G	261	U	C	0.20025	6	ES6L		no	no		CAN	ERR1308933
LSU	25S	5626	A	G	261	U	C	0.012974	6	ES6L		no	no		CHF	ERR1309205
LSU	25S	5626	A	G	261	U	C	0.992176	6	ES6L		no	no		CAS	ERR1308926
LSU	25S	5626	A	G	261	U	C	0.994848	6	ES6L		no	no		CAC	ERR1309316
LSU	25S	5626	A	G	261	U	C	0.411589	6	ES6L		no	no		BSS	ERR1308818
LSU	25S	5626	A	G	261	U	C	0.98818	6	ES6L		no	no		CAD	ERR1308697
LSU	25S	5626	A	G	261	U	C	0.997039	6	ES6L		no	no		CBD	ERR1308852
LSU	25S	5626	A	G	261	U	C	0.993821	6	ES6L		no	no		AFV	ERR1308598
LSU	25S	5626	A	G	261	U	C	0.994485	6	ES6L		no	no		CBC	ERR1308876
LSU	25S	5626	A	G	261	U	C	0.996972	6	ES6L		no	no		ASA	ERR1308769
LSU	25S	5626	A	G	261	U	C	0.501028	6	ES6L		no	no		BPL	ERR1308968
LSU	25S	5626	A	G	261	U	C	0.995765	6	ES6L		no	no		CAM	ERR1308714
LSU	25S	5626	A	G	261	U	C	0.994146	6	ES6L		no	no		CBE	ERR1309523
LSU	25S	5626	A	G	261	U	C	0.793228	6	ES6L		no	no		CAP	ERR1308586
LSU	25S	5626	A	G	261	U	C	0.994789	6	ES6L		no	no		AAE	ERR1309410
LSU	25S	5626	A	G	261	U	C	0.998289	6	ES6L		no	no		AQC	ERR1308897
LSU	25S	5626	A	G	261	U	C	0.997406	6	ES6L		no	no		AHP	ERR1309345
LSU	25S	5626	A	G	261	U	C	0.284431	6	ES6L		no	no		ASR	ERR1309292
LSU	25S	5626	A	G	261	U	C	0.9918	6	ES6L		no	no		CAT	ERR1309024
LSU	25S	5626	A	G	261	U	C	0.069216	6	ES6L		no	no		BTR	ERR1309489
LSU	25S	5626	A	G	261	U	C	0.998022	6	ES6L		no	no		AQE	ERR1308580
LSU	25S	5626	A	G	261	U	C	0.997193	6	ES6L		no	no		AAK	ERR1308664
LSU	25S	5626	A	G	261	U	C	0.993413	6	ES6L		no	no		BVV	ERR1309010
LSU	25S	5626	A	G	261	U	C	0.244613	6	ES6L		no	no		AIP	ERR1308832
LSU	25S	5626	A	G	261	U	C	0.997631	6	ES6L		no	no		CAV	ERR1309104
LSU	25S	5626	A	G	261	U	C	0.995823	6	ES6L		no	no		BVT	ERR1309115
LSU	25S	5626	A	G	261	U	C	0.993748	6	ES6L		no	no		AIB	ERR1308949
LSU	25S	5626	A	G	261	U	C	0.718778	6	ES6L		no	no		CAB	ERR1308670
LSU	25S	5626	A	G	261	U	C	0.998082	6	ES6L		no	no		ART	ERR1309369
LSU	25S	5626	A	G	261	U	C	0.995336	6	ES6L		no	no		AEK	ERR1308639
LSU	25S	5626	A	G	261	U	C	0.996029	6	ES6L		no	no		AIA	ERR1309200
LSU	25S	3272	C	T	2615	G	A	0.026828	2			no	no		AHD	ERR1309455
LSU	25S	3270	A	C	2617	U	G	0.021023	1		L16(L10)	yes	no		BAM	ERR1308775
LSU	25S	3234	G	A	2653	C	U	0.005821	3		L44e(L42)	yes	no		BLS	ERR1308989
LSU	25S	3225	C	T	2662	G	A	0.008762	4			no	no		BNP	ERR1308702
LSU	25S	3224	C	G	2663	G	C	0.011249	4		L18(L5)	no	no		CIR	ERR1309005
LSU	25S	3220	T	C	2667	A	G	0.015518	4			no	no		BRK	ERR1309244
LSU	25S	3220	T	C	2667	A	G	0.133988	4			no	no		AHL	ERR1309499
LSU	25S	3214	T	C	2673	A	G	0.006454	5		L5(L11)	no	no		BES	ERR1309142
LSU	25S	3210	C	A	2677	G	U	0.013113	4			yes	no		CLL	ERR1309166
LSU	25S	3201	T	C	2686	A	G	0.048301	4			no	no		BCB	ERR1309269
LSU	25S	3200	C	T	2687	G	A	0.020497	4		L18(L5)	no	no		BLT	ERR1309425
LSU	25S	3194	G	A	2693	C	U	0.021287	4			no	no		BPR	ERR1308886
LSU	25S	3193	T	A	2694	A	U	0.093399	3			no	no		CLA	ERR1309416
LSU	25S	3193	T	A	2694	A	U	0.038886	3			no	no		BTD	ERR1308763
LSU	25S	3193	T	A	2694	A	U	0.047289	3			no	no		CBF	ERR1309133
LSU	25S	3193	T	A	2694	A	U	0.013512	3			no	no		BMM	ERR1309282
LSU	25S	3193	T	A	2694	A	U	0.114504	3			no	no		BML	ERR1309174
LSU	25S	3193	T	A	2694	A	U	0.033088	3			no	no		BFE	ERR1309274
LSU	25S	3193	T	A	2694	A	U	0.086156	3			no	no		ADL	ERR1309122
LSU	25S	3193	T	A	2694	A	U	0.024217	3			no	no		BFG	ERR1309059
LSU	25S	3193	T	A	2694	A	U	0.035851	3			no	no		CHG	ERR1308990
LSU	25S	3193	T	A	2694	A	U	0.038843	3			no	no		BDL	ERR1309445
LSU	25S	3193	T	A	2694	A	U	0.039438	3			no	no		BTE	ERR1308903
LSU	25S	3193	T	A	2694	A	U	0.034726	3			no	no		BFM	ERR1308976
LSU	25S	3193	T	A	2694	A	U	0.057339	3			no	no		CHR	ERR1309136
LSU	25S	3193	T	A	2694	A	U	0.084275	3			no	no		CKS	ERR1309340
LSU	25S	3193	T	A	2694	A	U	0.007872	3			no	no		CKK	ERR1309226
LSU	25S	3188	C	T	2699	G	A	0.006378	3		L21e(L21)	no	no		ALQ	ERR1308863
LSU	25S	3181	C	T	2706	G	A	0.029983	4			no	no		BCK	ERR1309337
LSU	25S	3181	C	T	2706	G	A	0.011741	4			no	no		BME	ERR1309062
LSU	25S	3178	G	T	2709	C	A	0.010258	4			no	no		BGL	ERR1309362
LSU	25S	3176	G	A	2711	C	U	0.054757	4			yes	no		AVN	ERR1309191
LSU	25S	3159	C	T	2728	G	A	0.050475	3		L21e(L21)	no	no		BIT	ERR1309505
LSU	25S	3158	ACT	A	2729	UGA	U	0.013763	3			no	no	INDEL	BCI	ERR1308889
LSU	25S	3150	G	C	2737	C	G	0.03878	4		L21e(L21),L29e(L29)	no	no		CBR	ERR1308964
LSU	25S	3150	G	C	2737	C	G	0.132793	4		L21e(L21),L29e(L29)	no	no		CFG	ERR1309291
LSU	25S	3136	C	T	2751	G	A	0.014812	4			yes	no		ABE	ERR1309094
LSU	25S	3132	G	A	2755	C	U	0.007573	3		L21e(L21)	yes	no		CHD	ERR1309398
LSU	25S	3118	T	C	2769	A	G	0.008326	4		L44e(L42)	no	no		BAP	ERR1309370
LSU	25S	3116	A	G	2771	U	C	0.010072	4			no	no		BAS	ERR1308632
LSU	25S	3116	A	G	2771	U	C	0.009294	4			no	no		BAR	ERR1308835
LSU	25S	3111	G	A	2776	C	U	0.005374	4			no	no		ALB	ERR1308938
LSU	25S	3110	C	A	2777	G	U	0.008361	4	ES35L	L15(L28)	no	no		AEQ	ERR1309512
LSU	25S	5609	A	C	278	U	G	0.016898	3		L44e(L42)	no	no		BAM	ERR1308775
LSU	25S	3071	C	T	2816	G	A	0.012077	1			yes	no		AVI	ERR1309496
LSU	25S	3071	C	T	2816	G	A	0.015758	1			yes	no		ACD	ERR1308915
LSU	25S	3059	C	A	2828	G	U	0.01046	2		L16(L10)	yes	no		BHC	ERR1309330
LSU	25S	3049	T	C	2838	A	G	0.014697	3			yes	no		BGD	ERR1309432
LSU	25S	5601	A	G	286	U	C	0.007759	4		L15e(L15)	no	no		CLD	ERR1308823
LSU	25S	3024	C	A	2863	G	U	0.011191	1		L16(L10)	yes	no		BGN	ERR1308908
LSU	25S	3002	G	A	2885	C	U	0.011704	2			yes	no		CCG	ERR1309013
LSU	25S	3002	G	A	2885	C	U	0.010658	2			yes	no		CCI	ERR1309222
LSU	25S	3001	A	G	2886	U	C	0.007067	2			yes	no		ADK	ERR1308807
LSU	25S	2987	T	C	2900	A	G	0.011222	4		L6(L9)	no	no		CAL	ERR1309510
LSU	25S	2987	T	C	2900	A	G	0.011364	4		L6(L9)	no	no		CAK	ERR1309117
LSU	25S	2986	C	A	2901	G	U	0.010364	4		L6(L9)	no	no		BPF	ERR1308970
LSU	25S	2979	C	A	2908	G	U	0.005113	3			no	no		BCI	ERR1308889
LSU	25S	2956	G	C	2931	C	G	0.010153	3		L14(L23)	no	no		CPF	ERR1308606
LSU	25S	2953	T	A	2934	A	U	0.00857	3			yes	no		BIR	ERR1309247
LSU	25S	2939	G	A	2948	C	U	0.005906	2		L3(L3)	yes	no		CEI	ERR1308746
LSU	25S	2931	T	C	2956	A	G	0.016432	1			yes	no		BND	ERR1309439
LSU	25S	2897	C	A	2990	G	U	0.014762	3		L3(L3)	no	no		BPN	ERR1309249
LSU	25S	2897	C	A	2990	G	U	0.010073	3		L3(L3)	no	no		BPI	ERR1308899
LSU	25S	2896	T	C	2991	A	G	0.036728	3		L3(L3),L22(L17)	no	no		CQB	ERR1308963
LSU	25S	2890	C	T	2997	G	A	0.061592	4			no	no		ANH	ERR1308739
LSU	25S	2890	C	T	2997	G	A	0.171614	4			no	no		ANG	ERR1308936
LSU	25S	2890	C	T	2997	G	A	0.029324	4			no	no		ANE	ERR1308867
LSU	25S	2890	C	T	2997	G	A	0.056578	4			no	no		ANI	ERR1309448
LSU	25S	2878	C	A	3009	G	U	0.011569	3		L3(L3)	no	no		CNH	ERR1308925
LSU	25S	5586	C	T	301	G	A	0.005929	4		L36e(L36)	no	no		BRE	ERR1309118
LSU	25S	2865	C	T	3022	G	A	0.023495	4			yes	no		ACI	ERR1309154
LSU	25S	2853	G	A	3034	C	U	0.010115	4		L6(L9)	no	no		BBT	ERR1308730
LSU	25S	2850	A	G	3037	U	C	0.054597	4			no	no		BLD	ERR1309474
LSU	25S	2844	G	A	3043	C	U	0.014936	3		L14(L23)	no	no		BLC	ERR1308757
LSU	25S	2839	T	C	3048	A	G	0.025853	3		L3(L3)	no	no		BQR	ERR1308891
LSU	25S	2835	C	A	3052	G	U	0.012037	3			no	no		CPR	ERR1308806
LSU	25S	2835	C	A	3052	G	U	0.009344	3			no	no		CPN	ERR1309068
LSU	25S	2834	C	A	3053	G	U	0.011552	3			no	no		CPR	ERR1308806
LSU	25S	2834	C	A	3053	G	U	0.00952	3			no	no		CPN	ERR1309068
LSU	25S	2827	G	A	3060	C	U	0.010103	4			no	no		BEG	ERR1308857
LSU	25S	2819	A	G	3068	U	C	0.00755	4		L19e(L19)	no	no		BDD	ERR1308865
LSU	25S	2819	A	G	3068	U	C	0.006786	4		L19e(L19)	no	no		BVH	ERR1309123
LSU	25S	2819	A	G	3068	U	C	0.007819	4		L19e(L19)	no	no		BDE	ERR1308882
LSU	25S	2819	A	G	3068	U	C	0.006178	4		L19e(L19)	no	no		AGM	ERR1309110
LSU	25S	2819	A	G	3068	U	C	0.008159	4		L19e(L19)	no	no		ATC	ERR1308677
LSU	25S	2819	A	G	3068	U	C	0.005811	4		L19e(L19)	no	no		CNN	ERR1309264
LSU	25S	2819	A	G	3068	U	C	0.012601	4		L19e(L19)	no	no		BHK	ERR1308946
LSU	25S	2819	A	G	3068	U	C	0.010145	4		L19e(L19)	no	no		CNT	ERR1309424
LSU	25S	2819	A	G	3068	U	C	0.006207	4		L19e(L19)	no	no		BVD	ERR1309387
LSU	25S	2819	A	G	3068	U	C	0.006845	4		L19e(L19)	no	no		AGT	ERR1308673
LSU	25S	2819	A	G	3068	U	C	0.009684	4		L19e(L19)	no	no		BCV	ERR1309097
LSU	25S	2819	A	G	3068	U	C	0.007402	4		L19e(L19)	no	no		BDA	ERR1309516
LSU	25S	2819	A	G	3068	U	C	0.00784	4		L19e(L19)	no	no		CPG	ERR1309075
LSU	25S	2819	A	G	3068	U	C	0.008075	4		L19e(L19)	no	no		BPI	ERR1308899
LSU	25S	2819	A	G	3068	U	C	0.006874	4		L19e(L19)	no	no		BHI	ERR1309276
LSU	25S	2819	A	G	3068	U	C	0.008027	4		L19e(L19)	no	no		BDI	ERR1309129
LSU	25S	2819	A	G	3068	U	C	0.011944	4		L19e(L19)	no	no		AID	ERR1309135
LSU	25S	2819	A	G	3068	U	C	0.006188	4		L19e(L19)	no	no		BDB	ERR1309348
LSU	25S	2819	A	G	3068	U	C	0.009796	4		L19e(L19)	no	no		BRK	ERR1309244
LSU	25S	2819	A	G	3068	U	C	0.011108	4		L19e(L19)	no	no		BPN	ERR1309249
LSU	25S	2819	A	G	3068	U	C	0.006747	4		L19e(L19)	no	no		BDH	ERR1309015
LSU	25S	2819	A	G	3068	U	C	0.006522	4		L19e(L19)	no	no		BHH	ERR1308984
LSU	25S	2819	A	G	3068	U	C	0.007008	4		L19e(L19)	no	no		AMP	ERR1309121
LSU	25S	2819	A	G	3068	U	C	0.005033	4		L19e(L19)	no	no		CNE	ERR1308656
LSU	25S	2819	A	G	3068	U	C	0.00953	4		L19e(L19)	no	no		BMQ	ERR1309469
LSU	25S	2819	A	G	3068	U	C	0.007496	4		L19e(L19)	no	no		BHG	ERR1308969
LSU	25S	2819	A	G	3068	U	C	0.010004	4		L19e(L19)	no	no		BVF	ERR1308860
LSU	25S	2814	T	C	3073	A	G	0.006844	4			no	no		AMP	ERR1309121
LSU	25S	2814	T	C	3073	A	G	0.007756	4			no	no		BDA	ERR1309516
LSU	25S	2814	T	C	3073	A	G	0.007956	4			no	no		BDE	ERR1308882
LSU	25S	2814	T	C	3073	A	G	0.007546	4			no	no		BDI	ERR1309129
LSU	25S	2814	T	C	3073	A	G	0.005984	4			no	no		BVH	ERR1309123
LSU	25S	2814	T	C	3073	A	G	0.006955	4			no	no		AGT	ERR1308673
LSU	25S	2814	T	C	3073	A	G	0.005767	4			no	no		CNN	ERR1309264
LSU	25S	2814	T	C	3073	A	G	0.011259	4			no	no		BPN	ERR1309249
LSU	25S	2814	T	C	3073	A	G	0.005507	4			no	no		BDB	ERR1309348
LSU	25S	2814	T	C	3073	A	G	0.006414	4			no	no		AGM	ERR1309110
LSU	25S	2814	T	C	3073	A	G	0.012149	4			no	no		BHK	ERR1308946
LSU	25S	2814	T	C	3073	A	G	0.007445	4			no	no		BDD	ERR1308865
LSU	25S	2814	T	C	3073	A	G	0.009574	4			no	no		BRK	ERR1309244
LSU	25S	2814	T	C	3073	A	G	0.008234	4			no	no		ATC	ERR1308677
LSU	25S	2814	T	C	3073	A	G	0.008056	4			no	no		CPG	ERR1309075
LSU	25S	2814	T	C	3073	A	G	0.006696	4			no	no		BHI	ERR1309276
LSU	25S	2814	T	C	3073	A	G	0.011035	4			no	no		AID	ERR1309135
LSU	25S	2814	T	C	3073	A	G	0.008042	4			no	no		CGD	ERR1309434
LSU	25S	2814	T	C	3073	A	G	0.006541	4			no	no		BHH	ERR1308984
LSU	25S	2814	T	C	3073	A	G	0.009864	4			no	no		BMQ	ERR1309469
LSU	25S	2814	T	C	3073	A	G	0.007685	4			no	no		BHG	ERR1308969
LSU	25S	2814	T	C	3073	A	G	0.00873	4			no	no		CGE	ERR1308720
LSU	25S	2814	T	C	3073	A	G	0.005497	4			no	no		BVD	ERR1309387
LSU	25S	2814	T	C	3073	A	G	0.009546	4			no	no		BCV	ERR1309097
LSU	25S	2814	T	C	3073	A	G	0.005091	4			no	no		CNE	ERR1308656
LSU	25S	2814	T	C	3073	A	G	0.00996	4			no	no		BVF	ERR1308860
LSU	25S	2814	T	C	3073	A	G	0.007998	4			no	no		BPI	ERR1308899
LSU	25S	2814	T	C	3073	A	G	0.010982	4			no	no		CNT	ERR1309424
LSU	25S	2814	T	C	3073	A	G	0.00507	4			no	no		CPB	ERR1309128
LSU	25S	2814	T	C	3073	A	G	0.007202	4			no	no		BDH	ERR1309015
LSU	25S	2811	G	A	3076	C	U	0.007658	4			no	no		BLG	ERR1309215
LSU	25S	2811	G	A	3076	C	U	0.007151	4			no	no		BLI	ERR1309182
LSU	25S	2807	C	A	3080	G	U	0.012517	3			no	no		BFH	ERR1309204
LSU	25S	2803	G	C	3084	C	G	0.04636	4		L24e(L24)	no	yes		BTD	ERR1308763
LSU	25S	2803	G	C	3084	C	G	0.010676	4		L24e(L24)	no	yes		CHH	ERR1308772
LSU	25S	2803	G	C	3084	C	G	0.033252	4		L24e(L24)	no	yes		BFM	ERR1308976
LSU	25S	2803	G	C	3084	C	G	0.116281	4		L24e(L24)	no	yes		ADL	ERR1309122
LSU	25S	2803	G	C	3084	C	G	0.037351	4		L24e(L24)	no	yes		BFE	ERR1309274
LSU	25S	2803	G	C	3084	C	G	0.362224	4		L24e(L24)	no	yes		CHK	ERR1309299
LSU	25S	2803	G	C	3084	C	G	0.139807	4		L24e(L24)	no	yes		AEV	ERR1308650
LSU	25S	2803	G	C	3084	C	G	0.109818	4		L24e(L24)	no	yes		CFN	ERR1308648
LSU	25S	2803	G	C	3084	C	G	0.107702	4		L24e(L24)	no	yes		BDL	ERR1309445
LSU	25S	2803	G	C	3084	C	G	0.083338	4		L24e(L24)	no	yes		CFI	ERR1309381
LSU	25S	2803	G	C	3084	C	G	0.030309	4		L24e(L24)	no	yes		BFG	ERR1309059
LSU	25S	2803	G	C	3084	C	G	0.269343	4		L24e(L24)	no	yes		APL	ERR1309404
LSU	25S	2800	T	G	3087	A	C	0.006722	4		L3(L3)	no	no		BDA	ERR1309516
LSU	25S	2800	T	G	3087	A	C	0.005382	4		L3(L3)	no	no		BVH	ERR1309123
LSU	25S	2800	T	G	3087	A	C	0.005285	4		L3(L3)	no	no		CNN	ERR1309264
LSU	25S	2800	T	G	3087	A	C	0.00682	4		L3(L3)	no	no		BDE	ERR1308882
LSU	25S	2800	T	G	3087	A	C	0.006519	4		L3(L3)	no	no		BDI	ERR1309129
LSU	25S	2800	T	G	3087	A	C	0.005203	4		L3(L3)	no	no		CNE	ERR1308656
LSU	25S	2800	T	G	3087	A	C	0.008276	4		L3(L3)	no	no		BMQ	ERR1309469
LSU	25S	2800	T	G	3087	A	C	0.00695	4		L3(L3)	no	no		BHG	ERR1308969
LSU	25S	2800	T	G	3087	A	C	0.00627	4		L3(L3)	no	no		BDH	ERR1309015
LSU	25S	2800	T	G	3087	A	C	0.007546	4		L3(L3)	no	no		BRK	ERR1309244
LSU	25S	2800	T	G	3087	A	C	0.006684	4		L3(L3)	no	no		BDD	ERR1308865
LSU	25S	2800	T	G	3087	A	C	0.007564	4		L3(L3)	no	no		ATC	ERR1308677
LSU	25S	2800	T	G	3087	A	C	0.005648	4		L3(L3)	no	no		AMP	ERR1309121
LSU	25S	2800	T	G	3087	A	C	0.005086	4		L3(L3)	no	no		BDB	ERR1309348
LSU	25S	2800	T	G	3087	A	C	0.01005	4		L3(L3)	no	no		CNT	ERR1309424
LSU	25S	2800	T	G	3087	A	C	0.010258	4		L3(L3)	no	no		AID	ERR1309135
LSU	25S	2800	T	G	3087	A	C	0.006528	4		L3(L3)	no	no		BHI	ERR1309276
LSU	25S	2800	T	G	3087	A	C	0.007595	4		L3(L3)	no	no		CPG	ERR1309075
LSU	25S	2800	T	G	3087	A	C	0.008364	4		L3(L3)	no	no		BCV	ERR1309097
LSU	25S	2800	T	G	3087	A	C	0.010852	4		L3(L3)	no	no		BPN	ERR1309249
LSU	25S	2800	T	G	3087	A	C	0.008882	4		L3(L3)	no	no		BVF	ERR1308860
LSU	25S	2800	T	G	3087	A	C	0.006185	4		L3(L3)	no	no		BHH	ERR1308984
LSU	25S	2800	T	G	3087	A	C	0.006985	4		L3(L3)	no	no		BPI	ERR1308899
LSU	25S	2800	T	G	3087	A	C	0.011348	4		L3(L3)	no	no		BHK	ERR1308946
LSU	25S	2793	T	C	3094	A	G	0.078074	3		L14(L23)	no	no		BHR	ERR1308872
LSU	25S	2793	T	C	3094	A	G	0.023289	3		L14(L23)	no	no		BHP	ERR1308760
LSU	25S	2793	T	C	3094	A	G	0.015591	3		L14(L23)	no	no		BHS	ERR1309199
LSU	25S	2791	G	A	3096	C	U	0.024166	3			no	no		CGL	ERR1308895
LSU	25S	2769	G	A	3118	C	U	0.013829	4		L40e(L40)	yes	no		CID	ERR1308602
LSU	25S	5575	G	A	312	C	U	0.038925	5			no	no		ABE	ERR1309094
LSU	25S	2766	A	G	3121	U	C	0.085186	4		L40e(L40)	no	no		BHT	ERR1309417
LSU	25S	2761	G	A	3126	C	U	0.101545	4		L6(L9)	no	no		APP	ERR1309259
LSU	25S	5574	T	G	313	A	C	0.017577	5			no	no		BGT	ERR1309188
LSU	25S	2753	T	G	3134	A	C	0.005814	3		L13(L16)	no	no		BKQ	ERR1308861
LSU	25S	2746	T	C	3141	A	G	0.00772	3			no	no		BLS	ERR1308989
LSU	25S	2743	C	T	3144	G	A	0.007254	3			no	no		BKG	ERR1309315
LSU	25S	2742	G	A	3145	C	U	0.006742	4			no	no		ASV	ERR1308883
LSU	25S	2739	A	G	3148	U	C	0.243793	4		L3(L3)	no	no		AHP	ERR1309345
LSU	25S	2739	A	G	3148	U	C	0.055224	4		L3(L3)	no	no		CBE	ERR1309523
LSU	25S	2739	A	G	3148	U	C	0.039171	4		L3(L3)	no	no		CBB	ERR1309343
LSU	25S	2739	A	G	3148	U	C	0.053026	4		L3(L3)	no	no		AFI	ERR1309513
LSU	25S	2733	GA	G	3154	CU	C	0.006387	5	ES39L		no	no	INDEL	CNT	ERR1309424
LSU	25S	2733	GA	G	3154	CU	C	0.005468	5	ES39L		no	no	INDEL	ATC	ERR1308677
LSU	25S	2733	GA	G	3154	CU	C	0.007617	5	ES39L		no	no	INDEL	BHK	ERR1308946
LSU	25S	2730	A	G	3157	U	C	0.019666	5	ES39L		no	no		CFA	ERR1308896
LSU	25S	2727	A	G	3160	U	C	0.005253	5	ES39L		no	no		BCV	ERR1309097
LSU	25S	2727	A	G	3160	U	C	0.00545	5	ES39L		no	no		BHG	ERR1308969
LSU	25S	2727	A	G	3160	U	C	0.008126	5	ES39L		no	no		BHK	ERR1308946
LSU	25S	2727	A	G	3160	U	C	0.007165	5	ES39L		no	no		AID	ERR1309135
LSU	25S	2727	A	G	3160	U	C	0.006024	5	ES39L		no	no		BHT	ERR1309417
LSU	25S	2727	A	G	3160	U	C	0.005929	5	ES39L		no	no		ATC	ERR1308677
LSU	25S	2727	A	G	3160	U	C	0.007079	5	ES39L		no	no		BVF	ERR1308860
LSU	25S	2727	A	G	3160	U	C	0.005747	5	ES39L		no	no		BMQ	ERR1309469
LSU	25S	2727	A	G	3160	U	C	0.005148	5	ES39L		no	no		BDD	ERR1308865
LSU	25S	2727	A	G	3160	U	C	0.005005	5	ES39L		no	no		BDE	ERR1308882
LSU	25S	2727	A	G	3160	U	C	0.007195	5	ES39L		no	no		CNT	ERR1309424
LSU	25S	2726	G	A	3161	C	U	0.903397	5	ES39L		no	no		AGT	ERR1308673
LSU	25S	2726	G	A	3161	C	U	0.005484	5	ES39L		no	no		BHT	ERR1309417
LSU	25S	2726	G	A	3161	C	U	0.005375	5	ES39L		no	no		ATC	ERR1308677
LSU	25S	2726	G	A	3161	C	U	0.007201	5	ES39L		no	no		AID	ERR1309135
LSU	25S	2726	G	A	3161	C	U	0.007903	5	ES39L		no	no		BHK	ERR1308946
LSU	25S	2726	G	A	3161	C	U	0.007219	5	ES39L		no	no		CNT	ERR1309424
LSU	25S	2726	G	A	3161	C	U	0.005293	5	ES39L		no	no		BMQ	ERR1309469
LSU	25S	2726	G	A	3161	C	U	0.005201	5	ES39L		no	no		BHG	ERR1308969
LSU	25S	2718	A	C	3169	U	G	0.005519	4	ES39L		no	no		BHT	ERR1309417
LSU	25S	2718	A	G	3169	U	C	0.007599	4	ES39L		no	no		ABE	ERR1309094
LSU	25S	2718	A	C	3169	U	G	0.005632	4	ES39L		no	no		ATC	ERR1308677
LSU	25S	2718	A	C	3169	U	G	0.005115	4	ES39L		no	no		BCV	ERR1309097
LSU	25S	2718	A	C	3169	U	G	0.005363	4	ES39L		no	no		BMQ	ERR1309469
LSU	25S	2718	A	C	3169	U	G	0.008083	4	ES39L		no	no		BHK	ERR1308946
LSU	25S	2718	A	C	3169	U	G	0.005129	4	ES39L		no	no		BHG	ERR1308969
LSU	25S	2718	A	C	3169	U	G	0.006685	4	ES39L		no	no		CNT	ERR1309424
LSU	25S	2717	T	C	3170	A	G	0.005083	4	ES39L	L33e(L33)	no	no		BHG	ERR1308969
LSU	25S	2717	T	C	3170	A	G	0.005201	4	ES39L	L33e(L33)	no	no		BCV	ERR1309097
LSU	25S	2717	T	C	3170	A	G	0.007917	4	ES39L	L33e(L33)	no	no		BHK	ERR1308946
LSU	25S	2717	T	C	3170	A	G	0.005083	4	ES39L	L33e(L33)	no	no		ATC	ERR1308677
LSU	25S	2717	T	C	3170	A	G	0.005298	4	ES39L	L33e(L33)	no	no		BMQ	ERR1309469
LSU	25S	2717	T	C	3170	A	G	0.005432	4	ES39L	L33e(L33)	no	no		BHT	ERR1309417
LSU	25S	2717	T	C	3170	A	G	0.006347	4	ES39L	L33e(L33)	no	no		CNT	ERR1309424
LSU	25S	2715	T	C	3172	A	G	0.022099	4	ES39L	L13(L16),L33e(L33)	no	no		AQP	ERR1309355
LSU	25S	2709	T	C	3178	A	G	0.035553	4	ES39L	L13(L16)	no	no		ATE	ERR1308595
LSU	25S	2709	T	C	3178	A	G	0.028057	4	ES39L	L13(L16)	no	no		APR	ERR1308871
LSU	25S	2709	T	C	3178	A	G	0.005213	4	ES39L	L13(L16)	no	no		CBM	ERR1309084
LSU	25S	2709	T	C	3178	A	G	0.009195	4	ES39L	L13(L16)	no	no		AKI	ERR1308695
LSU	25S	2709	T	C	3178	A	G	0.013434	4	ES39L	L13(L16)	no	no		CBK	ERR1309061
LSU	25S	2708	A	C	3179	U	G	0.012204	5	ES39L		no	no		BNI	ERR1309060
LSU	25S	2698	C	A	3189	G	U	0.049854	5	ES39L		no	no		BIL	ERR1309475
LSU	25S	2696	C	T	3191	G	A	0.022833	5	ES39L	L13(L16)	no	no		BIR	ERR1309247
LSU	25S	2695	A	G	3192	U	C	0.037054	6	ES39L	L13(L16)	no	no		BQR	ERR1308891
LSU	25S	2694	G	A	3193	C	U	0.00728	6	ES39L		no	no		BMR	ERR1309515
LSU	25S	2693	G	A	3194	C	U	0.00898	6	ES39L		no	no		CCS	ERR1309150
LSU	25S	2688	C	T	3199	G	A	0.019217	5	ES39L	L6(L9)	no	no		AIE	ERR1308671
LSU	25S	5855	A	G	32	U	C	0.03724	3		L15e(L15)	no	no		AHD	ERR1309455
LSU	25S	2684	A	G	3203	U	C	0.005112	5	ES39L		no	no		BMQ	ERR1309469
LSU	25S	2683	G	A	3204	C	U	0.010034	5	ES39L	L14e(L14)	no	no		AIP	ERR1308832
LSU	25S	2683	G	A	3204	C	U	0.009802	5	ES39L	L14e(L14)	no	no		CAN	ERR1308933
LSU	25S	2678	T	C	3209	A	G	0.005012	5	ES39L		no	no		BCV	ERR1309097
LSU	25S	2677	T	C	3210	A	G	0.2451	5	ES39L	L14e(L14)	no	no		BGM	ERR1309503
LSU	25S	2677	T	C	3210	A	G	0.275967	5	ES39L	L14e(L14)	no	no		BGP	ERR1308957
LSU	25S	2677	T	C	3210	A	G	0.995933	5	ES39L	L14e(L14)	no	no		AQM	ERR1308875
LSU	25S	2677	T	C	3210	A	G	0.562951	5	ES39L	L14e(L14)	no	no		BFN	ERR1308958
LSU	25S	2677	T	C	3210	A	G	0.82119	5	ES39L	L14e(L14)	no	no		BME	ERR1309062
LSU	25S	2669	T	C	3218	A	G	0.005315	5	ES39L	L33e(L33)	no	no		BCV	ERR1309097
LSU	25S	2667	C	T	3220	G	A	0.070935	6	ES39L		no	no		CRB	ERR1309228
LSU	25S	2667	C	T	3220	G	A	0.031045	6	ES39L		no	no		BNL	ERR1308681
LSU	25S	2667	C	T	3220	G	A	0.013428	6	ES39L		no	no		BLR	ERR1309223
LSU	25S	2666	G	C	3221	C	G	0.014316	6	ES39L		no	no		ACG	ERR1309431
LSU	25S	2665	A	G	3222	U	C	0.005249	6	ES39L		no	no		BCV	ERR1309097
LSU	25S	2664	T	C	3223	A	G	0.028421	6	ES39L		no	no		AAG	ERR1308974
LSU	25S	2664	T	C	3223	A	G	0.166899	6	ES39L		no	no		APP	ERR1309259
LSU	25S	2664	T	C	3223	A	G	0.005028	6	ES39L		no	no		BCV	ERR1309097
LSU	25S	2664	T	C	3223	A	G	0.286956	6	ES39L		no	no		CNM	ERR1308862
LSU	25S	2664	T	C	3223	A	G	0.108515	6	ES39L		no	no		CNC	ERR1309379
LSU	25S	2664	T	C	3223	A	G	0.740379	6	ES39L		no	no		CIH	ERR1309301
LSU	25S	2663	C	T	3224	G	A	0.073759	6	ES39L		no	no		BPQ	ERR1309338
LSU	25S	2662	G	A	3225	C	U	0.299712	6	ES39L		no	no		CRE	ERR1308782
LSU	25S	2662	G	A	3225	C	U	0.943965	6	ES39L		no	no		AAH	ERR1309088
LSU	25S	2661	T	A	3226	A	U	0.041599	6	ES39L	L14e(L14)	no	no		AFP	ERR1309364
LSU	25S	2653	T	A	3234	A	U	0.015272	5	ES39L		no	no		CRE	ERR1308782
LSU	25S	2653	T	A	3234	A	U	0.005674	5	ES39L		no	no		BCV	ERR1309097
LSU	25S	2644	T	C	3243	A	G	0.1565	4	ES39L	L13(L16)	no	no		AGI	ERR1308800
LSU	25S	2641	CT	C	3246	GA	G	0.008383	5	ES39L		no	no	INDEL	CQN	ERR1309298
LSU	25S	2641	C	A	3246	G	U	0.00951	5	ES39L		no	no		BPF	ERR1308970
LSU	25S	2641	C	T	3246	G	A	0.013536	5	ES39L		no	no		BCB	ERR1309269
LSU	25S	2639	G	A	3248	C	U	0.060879	5	ES39L		no	no		CER	ERR1308780
LSU	25S	2639	G	A	3248	C	U	0.04834	5	ES39L		no	no		CES	ERR1309165
LSU	25S	2639	G	A	3248	C	U	0.10608	5	ES39L		no	no		CET	ERR1309358
LSU	25S	2633	C	T	3254	G	A	0.027987	6	ES39L		no	no		CQK	ERR1308914
LSU	25S	2633	C	T	3254	G	A	0.044562	6	ES39L		no	no		ANN	ERR1308724
LSU	25S	2633	C	T	3254	G	A	0.03643	6	ES39L		no	no		CQM	ERR1308831
LSU	25S	2633	C	T	3254	G	A	0.018517	6	ES39L		no	no		CQF	ERR1309519
LSU	25S	2633	C	T	3254	G	A	0.020931	6	ES39L		no	no		CQN	ERR1309298
LSU	25S	2626	G	A	3261	C	U	0.031447	6	ES39L	L14e(L14)	no	no		AIQ	ERR1308643
LSU	25S	2625	A	G	3262	U	C	0.006137	6	ES39L		no	no		BCV	ERR1309097
LSU	25S	2625	A	G	3262	U	C	0.014888	6	ES39L		no	no		CRE	ERR1308782
LSU	25S	2620	T	C	3267	A	G	0.919871	6	ES39L	L6e(L6)	no	no		BMF	ERR1308611
LSU	25S	2620	T	C	3267	A	G	0.046429	6	ES39L	L6e(L6)	no	no		AEV	ERR1308650
LSU	25S	2620	T	C	3267	A	G	0.141328	6	ES39L	L6e(L6)	no	no		CFP	ERR1308594
LSU	25S	2620	T	C	3267	A	G	0.150086	6	ES39L	L6e(L6)	no	no		AMN	ERR1309385
LSU	25S	2620	T	C	3267	A	G	0.106233	6	ES39L	L6e(L6)	no	no		ABV	ERR1308582
LSU	25S	2620	T	C	3267	A	G	0.225437	6	ES39L	L6e(L6)	no	no		CMG	ERR1308850
LSU	25S	2620	T	C	3267	A	G	0.526448	6	ES39L	L6e(L6)	no	no		BGM	ERR1309503
LSU	25S	2620	T	C	3267	A	G	0.970441	6	ES39L	L6e(L6)	no	no		BGF	ERR1309446
LSU	25S	2620	T	C	3267	A	G	0.037445	6	ES39L	L6e(L6)	no	no		BTD	ERR1308763
LSU	25S	2620	T	C	3267	A	G	0.991694	6	ES39L	L6e(L6)	no	no		BGI	ERR1308910
LSU	25S	2620	T	C	3267	A	G	0.651024	6	ES39L	L6e(L6)	no	no		ANA	ERR1309098
LSU	25S	2620	T	C	3267	A	G	0.968493	6	ES39L	L6e(L6)	no	no		BPI	ERR1308899
LSU	25S	2620	T	C	3267	A	G	0.998112	6	ES39L	L6e(L6)	no	no		AVN	ERR1309191
LSU	25S	2620	T	C	3267	A	G	0.017243	6	ES39L	L6e(L6)	no	no		CHH	ERR1308772
LSU	25S	2620	T	C	3267	A	G	0.034236	6	ES39L	L6e(L6)	no	no		CNE	ERR1308656
LSU	25S	2620	T	C	3267	A	G	0.029011	6	ES39L	L6e(L6)	no	no		BFE	ERR1309274
LSU	25S	2620	T	C	3267	A	G	0.04671	6	ES39L	L6e(L6)	no	no		BML	ERR1309174
LSU	25S	2620	T	C	3267	A	G	0.998518	6	ES39L	L6e(L6)	no	no		BFT	ERR1309477
LSU	25S	2620	T	C	3267	A	G	0.022795	6	ES39L	L6e(L6)	no	no		BFM	ERR1308976
LSU	25S	2620	T	C	3267	A	G	0.999208	6	ES39L	L6e(L6)	no	no		BGB	ERR1309048
LSU	25S	2620	T	C	3267	A	G	0.925134	6	ES39L	L6e(L6)	no	no		AFL	ERR1308843
LSU	25S	2620	T	C	3267	A	G	0.100431	6	ES39L	L6e(L6)	no	no		APL	ERR1309404
LSU	25S	2620	T	C	3267	A	G	0.998323	6	ES39L	L6e(L6)	no	no		BGA	ERR1308797
LSU	25S	2620	T	C	3267	A	G	0.998701	6	ES39L	L6e(L6)	no	no		BGH	ERR1308779
LSU	25S	2620	T	C	3267	A	G	0.071142	6	ES39L	L6e(L6)	no	no		BVH	ERR1309123
LSU	25S	2620	T	C	3267	A	G	0.010449	6	ES39L	L6e(L6)	no	no		CFN	ERR1308648
LSU	25S	2620	T	C	3267	A	G	0.725797	6	ES39L	L6e(L6)	no	no		BHA	ERR1308836
LSU	25S	2620	T	C	3267	A	G	0.764368	6	ES39L	L6e(L6)	no	no		BEI	ERR1308758
LSU	25S	2620	T	C	3267	A	G	0.0084	6	ES39L	L6e(L6)	no	no		CGC	ERR1309334
LSU	25S	2620	T	C	3267	A	G	0.98795	6	ES39L	L6e(L6)	no	no		AVP	ERR1309235
LSU	25S	2620	T	C	3267	A	G	0.995801	6	ES39L	L6e(L6)	no	no		BFH	ERR1309204
LSU	25S	2620	T	C	3267	A	G	0.077265	6	ES39L	L6e(L6)	no	no		BVG	ERR1309184
LSU	25S	2620	T	C	3267	A	G	0.974318	6	ES39L	L6e(L6)	no	no		CES	ERR1309165
LSU	25S	2620	T	C	3267	A	G	0.995981	6	ES39L	L6e(L6)	no	no		BDN	ERR1308696
LSU	25S	2620	T	C	3267	A	G	0.980789	6	ES39L	L6e(L6)	no	no		AVQ	ERR1309333
LSU	25S	2620	T	C	3267	A	G	0.16935	6	ES39L	L6e(L6)	no	no		AEB	ERR1309300
LSU	25S	2620	T	C	3267	A	G	0.880202	6	ES39L	L6e(L6)	no	no		CLG	ERR1308729
LSU	25S	2620	T	C	3267	A	G	0.007898	6	ES39L	L6e(L6)	no	no		CBF	ERR1309133
LSU	25S	2620	T	C	3267	A	G	0.02319	6	ES39L	L6e(L6)	no	no		CNH	ERR1308925
LSU	25S	2620	T	C	3267	A	G	0.998685	6	ES39L	L6e(L6)	no	no		BGS	ERR1309138
LSU	25S	2620	T	C	3267	A	G	0.743627	6	ES39L	L6e(L6)	no	no		BEN	ERR1309147
LSU	25S	2620	T	C	3267	A	G	0.991668	6	ES39L	L6e(L6)	no	no		AVT	ERR1308900
LSU	25S	2620	T	C	3267	A	G	0.018068	6	ES39L	L6e(L6)	no	no		BFG	ERR1309059
LSU	25S	2620	T	C	3267	A	G	0.99583	6	ES39L	L6e(L6)	no	no		ANL	ERR1308751
LSU	25S	2620	T	C	3267	A	G	0.998346	6	ES39L	L6e(L6)	no	no		BGE	ERR1308752
LSU	25S	2620	T	C	3267	A	G	0.051498	6	ES39L	L6e(L6)	no	no		CNB	ERR1309287
LSU	25S	2620	T	C	3267	A	G	0.666826	6	ES39L	L6e(L6)	no	no		BFS	ERR1308798
LSU	25S	2620	T	C	3267	A	G	0.167046	6	ES39L	L6e(L6)	no	no		ARB	ERR1309422
LSU	25S	2620	T	C	3267	A	G	0.008006	6	ES39L	L6e(L6)	no	no		BBF	ERR1308652
LSU	25S	2620	T	C	3267	A	G	0.830464	6	ES39L	L6e(L6)	no	no		BME	ERR1309062
LSU	25S	2620	T	C	3267	A	G	0.987154	6	ES39L	L6e(L6)	no	no		ALD	ERR1308986
LSU	25S	2620	T	C	3267	A	G	0.696483	6	ES39L	L6e(L6)	no	no		BGC	ERR1308856
LSU	25S	2620	T	C	3267	A	G	0.047943	6	ES39L	L6e(L6)	no	no		APP	ERR1309259
LSU	25S	2620	T	C	3267	A	G	0.027751	6	ES39L	L6e(L6)	no	no		CNL	ERR1309339
LSU	25S	2620	T	C	3267	A	G	0.64201	6	ES39L	L6e(L6)	no	no		BGQ	ERR1308997
LSU	25S	2620	T	C	3267	A	G	0.571799	6	ES39L	L6e(L6)	no	no		ASC	ERR1309342
LSU	25S	2620	T	C	3267	A	G	0.656398	6	ES39L	L6e(L6)	no	no		ARA	ERR1309080
LSU	25S	2620	T	C	3267	A	G	0.005888	6	ES39L	L6e(L6)	no	no		BCV	ERR1309097
LSU	25S	2620	T	C	3267	A	G	0.779178	6	ES39L	L6e(L6)	no	no		AQG	ERR1308609
LSU	25S	2620	T	C	3267	A	G	0.986366	6	ES39L	L6e(L6)	no	no		CER	ERR1308780
LSU	25S	2620	T	C	3267	A	G	0.157374	6	ES39L	L6e(L6)	no	no		ASH	ERR1308979
LSU	25S	2620	T	C	3267	A	G	0.992858	6	ES39L	L6e(L6)	no	no		CET	ERR1309358
LSU	25S	2620	T	C	3267	A	G	0.991616	6	ES39L	L6e(L6)	no	no		AEN	ERR1309076
LSU	25S	2620	T	C	3267	A	G	0.031566	6	ES39L	L6e(L6)	no	no		CHG	ERR1308990
LSU	25S	2620	T	C	3267	A	G	0.013476	6	ES39L	L6e(L6)	no	no		CLA	ERR1309416
LSU	25S	2620	T	C	3267	A	G	0.234755	6	ES39L	L6e(L6)	no	no		CKV	ERR1308827
LSU	25S	2620	T	C	3267	A	G	0.072741	6	ES39L	L6e(L6)	no	no		AER	ERR1309522
LSU	25S	2620	T	C	3267	A	G	0.008136	6	ES39L	L6e(L6)	no	no		ARN	ERR1308612
LSU	25S	2620	T	C	3267	A	G	0.006504	6	ES39L	L6e(L6)	no	no		AEL	ERR1309101
LSU	25S	2620	T	C	3267	A	G	0.896544	6	ES39L	L6e(L6)	no	no		AFR	ERR1309137
LSU	25S	2620	T	C	3267	A	G	0.04552	6	ES39L	L6e(L6)	no	no		BGV	ERR1309426
LSU	25S	2620	T	C	3267	A	G	0.38019	6	ES39L	L6e(L6)	no	no		CIF	ERR1309308
LSU	25S	2620	T	C	3267	A	G	0.010714	6	ES39L	L6e(L6)	no	no		CHR	ERR1309136
LSU	25S	2620	T	C	3267	A	G	0.99822	6	ES39L	L6e(L6)	no	no		ARR	ERR1309066
LSU	25S	2620	T	C	3267	A	G	0.028962	6	ES39L	L6e(L6)	no	no		CNF	ERR1308869
LSU	25S	2620	T	C	3267	A	G	0.152581	6	ES39L	L6e(L6)	no	no		ALV	ERR1309155
LSU	25S	2620	T	C	3267	A	G	0.258238	6	ES39L	L6e(L6)	no	no		CEQ	ERR1308767
LSU	25S	2620	T	C	3267	A	G	0.98251	6	ES39L	L6e(L6)	no	no		BGD	ERR1309432
LSU	25S	2620	T	C	3267	A	G	0.027306	6	ES39L	L6e(L6)	no	no		CID	ERR1308602
LSU	25S	2620	T	C	3267	A	G	0.995796	6	ES39L	L6e(L6)	no	no		AQM	ERR1308875
LSU	25S	2620	T	C	3267	A	G	0.82255	6	ES39L	L6e(L6)	no	no		BGG	ERR1309365
LSU	25S	2620	T	C	3267	A	G	0.977655	6	ES39L	L6e(L6)	no	no		ANM	ERR1308960
LSU	25S	2620	T	C	3267	A	G	0.994264	6	ES39L	L6e(L6)	no	no		BFN	ERR1308958
LSU	25S	2620	T	C	3267	A	G	0.905633	6	ES39L	L6e(L6)	no	no		BPN	ERR1309249
LSU	25S	2620	T	C	3267	A	G	0.363952	6	ES39L	L6e(L6)	no	no		BGP	ERR1308957
LSU	25S	2620	T	C	3267	A	G	0.028042	6	ES39L	L6e(L6)	no	no		AAS	ERR1309268
LSU	25S	2620	T	C	3267	A	G	0.020823	6	ES39L	L6e(L6)	no	no		ADK	ERR1308807
LSU	25S	2620	T	C	3267	A	G	0.268567	6	ES39L	L6e(L6)	no	no		ALN	ERR1309320
LSU	25S	2620	T	C	3267	A	G	0.014914	6	ES39L	L6e(L6)	no	no		CRE	ERR1308782
LSU	25S	2620	T	C	3267	A	G	0.025561	6	ES39L	L6e(L6)	no	no		CNI	ERR1308810
LSU	25S	2620	T	C	3267	A	G	0.005727	6	ES39L	L6e(L6)	no	no		BTE	ERR1308903
LSU	25S	2620	T	C	3267	A	G	0.081794	6	ES39L	L6e(L6)	no	no		BDK	ERR1309132
LSU	25S	2620	T	C	3267	A	G	0.999479	6	ES39L	L6e(L6)	no	no		BGN	ERR1308908
LSU	25S	2620	T	C	3267	A	G	0.308603	6	ES39L	L6e(L6)	no	no		BBC	ERR1308693
LSU	25S	2620	T	C	3267	A	G	0.257211	6	ES39L	L6e(L6)	no	no		BGL	ERR1309362
LSU	25S	2620	T	C	3267	A	G	0.977062	6	ES39L	L6e(L6)	no	no		AVR	ERR1309185
LSU	25S	2620	T	C	3267	A	G	0.096711	6	ES39L	L6e(L6)	no	no		BGT	ERR1309188
LSU	25S	2620	T	C	3267	A	G	0.047626	6	ES39L	L6e(L6)	no	no		ADL	ERR1309122
LSU	25S	2620	T	C	3267	A	G	0.019258	6	ES39L	L6e(L6)	no	no		BDL	ERR1309445
LSU	25S	2620	T	C	3267	A	G	0.416102	6	ES39L	L6e(L6)	no	no		BBD	ERR1309196
LSU	25S	2620	T	C	3267	A	G	0.998884	6	ES39L	L6e(L6)	no	no		BEK	ERR1308948
LSU	25S	2620	T	C	3267	A	G	0.015243	6	ES39L	L6e(L6)	no	no		CFI	ERR1309381
LSU	25S	2620	T	C	3267	A	G	0.995899	6	ES39L	L6e(L6)	no	no		ASN	ERR1309408
LSU	25S	2620	T	C	3267	A	G	0.105648	6	ES39L	L6e(L6)	no	no		CHK	ERR1309299
LSU	25S	2620	T	C	3267	A	G	0.998347	6	ES39L	L6e(L6)	no	no		BGK	ERR1309230
LSU	25S	2620	T	C	3267	A	G	0.553288	6	ES39L	L6e(L6)	no	no		BFV	ERR1309014
LSU	25S	2620	T	C	3267	A	G	0.998707	6	ES39L	L6e(L6)	no	no		BGR	ERR1308733
LSU	25S	2620	T	C	3267	A	G	0.99928	6	ES39L	L6e(L6)	no	no		BEM	ERR1309384
LSU	25S	2620	T	C	3267	A	G	0.966461	6	ES39L	L6e(L6)	no	no		AVS	ERR1308654
LSU	25S	2620	T	C	3267	A	G	0.04838	6	ES39L	L6e(L6)	no	no		CNN	ERR1309264
LSU	25S	2618	A	G	3269	U	C	0.07056	6	ES39L	L6e(L6)	no	no		CHA	ERR1309281
LSU	25S	2617	A	T	3270	U	A	0.014642	5	ES39L	L6e(L6),L22(L17)	no	no		CRE	ERR1308782
LSU	25S	2614	T	G	3273	A	C	0.673448	5	ES39L	L6e(L6)	no	no		BQQ	ERR1309168
LSU	25S	2609	G	A	3278	C	U	0.027997	5	ES39L	L33e(L33)	no	no		AIG	ERR1309438
LSU	25S	2603	C	G	3284	G	C	0.007235	5	ES39L		no	no		AFF	ERR1309131
LSU	25S	2603	C	G	3284	G	C	0.008473	5	ES39L		no	no		AAM	ERR1308737
LSU	25S	2602	G	T	3285	C	A	0.015557	5	ES39L		no	no		CRE	ERR1308782
LSU	25S	2598	C	T	3289	G	A	0.024958	5	ES39L		no	no		BGP	ERR1308957
LSU	25S	2598	C	T	3289	G	A	0.105786	5	ES39L		no	no		BGM	ERR1309503
LSU	25S	2597	C	T	3290	G	A	0.011014	5	ES39L		no	no		CCC	ERR1309090
LSU	25S	5557	C	T	330	G	A	0.012643	4			no	no		CQI	ERR1309004
LSU	25S	2584	C	A	3303	G	U	0.005282	4			no	no		CQP	ERR1309388
LSU	25S	2583	A	G	3304	U	C	0.006708	4		L3(L3)	no	no		BPI	ERR1308899
LSU	25S	2583	A	G	3304	U	C	0.008715	4		L3(L3)	no	no		BPN	ERR1309249
LSU	25S	2578	C	A	3309	G	U	0.010129	3		L3(L3)	no	no		BFE	ERR1309274
LSU	25S	2573	T	C	3314	A	G	0.014353	4		L3(L3)	no	no		CRE	ERR1308782
LSU	25S	2564	T	C	3323	A	G	0.027195	4		L31e(L31)	no	no		BVK	ERR1309280
LSU	25S	2564	T	C	3323	A	G	0.014552	4		L31e(L31)	no	no		BBV	ERR1308674
LSU	25S	2564	T	C	3323	A	G	0.04294	4		L31e(L31)	no	no		CFE	ERR1309225
LSU	25S	2562	C	T	3325	G	A	0.023216	5		L31e(L31)	no	no		CIH	ERR1309301
LSU	25S	2559	C	T	3328	G	A	0.00618	4		L3(L3)	no	no		AQH	ERR1309146
LSU	25S	2558	A	G	3329	U	C	0.015211	4		L3(L3)	no	no		CRE	ERR1308782
LSU	25S	2554	C	A	3333	G	U	0.020188	4		L24e(L24)	no	no		BGN	ERR1308908
LSU	25S	2539	C	T	3348	G	A	0.005348	5	ES41L		no	no		BAF	ERR1309149
LSU	25S	2538	G	A	3349	C	U	0.0089	6	ES41L		no	no		AQH	ERR1309146
LSU	25S	5552	C	G	335	G	C	0.012341	4		L24(L26)	no	no		CBA	ERR1309007
LSU	25S	2531	C	G	3356	G	C	0.005985	6	ES41L		no	no		APP	ERR1309259
LSU	25S	2530	A	G	3357	U	C	0.136103	6	ES41L		no	yes		CIC	ERR1308701
LSU	25S	2530	A	T	3357	U	A	0.032596	6	ES41L		no	yes		AQT	ERR1309217
LSU	25S	2519	A	G	3368	U	C	0.0256	5			no	yes		CHR	ERR1309136
LSU	25S	2519	A	G	3368	U	C	0.017462	5			no	yes		ADL	ERR1309122
LSU	25S	2519	A	G	3368	U	C	0.014962	5			no	yes		AKT	ERR1308849
LSU	25S	2519	A	G	3368	U	C	0.018267	5			no	yes		CKS	ERR1309340
LSU	25S	2519	A	G	3368	U	C	0.020232	5			no	yes		CKK	ERR1309226
LSU	25S	2519	A	G	3368	U	C	0.006839	5			no	yes		BFM	ERR1308976
LSU	25S	2519	A	G	3368	U	C	0.071407	5			no	yes		BML	ERR1309174
LSU	25S	2519	A	G	3368	U	C	0.013517	5			no	yes		CHG	ERR1308990
LSU	25S	2519	A	G	3368	U	C	0.00788	5			no	yes		BTE	ERR1308903
LSU	25S	2519	A	G	3368	U	C	0.01995	5			no	yes		CBF	ERR1309133
LSU	25S	2519	A	G	3368	U	C	0.00819	5			no	yes		BDL	ERR1309445
LSU	25S	2519	A	G	3368	U	C	0.018567	5			no	yes		CLA	ERR1309416
LSU	25S	2519	A	G	3368	U	C	0.012059	5			no	yes		BMM	ERR1309282
LSU	25S	2516	C	A	3371	G	U	0.010563	4		L3(L3)	no	no		BAI	ERR1309197
LSU	25S	2514	A	G	3373	U	C	0.045868	4		L31e(L31)	no	no		CPQ	ERR1309045
LSU	25S	2514	A	G	3373	U	C	0.018702	4		L31e(L31)	no	no		CPL	ERR1309336
LSU	25S	2514	A	G	3373	U	C	0.033689	4		L31e(L31)	no	no		CPM	ERR1308995
LSU	25S	2514	A	G	3373	U	C	0.018007	4		L31e(L31)	no	no		CPK	ERR1308622
LSU	25S	2507	A	G	3380	U	C	0.016748	4			no	no		BCM	ERR1309306
LSU	25S	2507	A	G	3380	U	C	0.997634	4			no	no		BMV	ERR1308965
LSU	25S	2507	A	G	3380	U	C	0.017631	4			no	no		BCE	ERR1309177
LSU	25S	2507	A	G	3380	U	C	0.031962	4			no	no		BCB	ERR1309269
LSU	25S	2507	A	G	3380	U	C	0.018725	4			no	no		BEE	ERR1308727
LSU	25S	2507	A	G	3380	U	C	0.892352	4			no	no		BNB	ERR1308691
LSU	25S	2507	A	G	3380	U	C	0.00534	4			no	no		BEA	ERR1308785
LSU	25S	2507	A	G	3380	U	C	0.982902	4			no	no		BCG	ERR1309193
LSU	25S	2507	A	G	3380	U	C	0.042015	4			no	no		BEC	ERR1309467
LSU	25S	2504	C	A	3383	G	U	0.009222	5			no	no		BCP	ERR1308848
LSU	25S	2500	A	G	3387	U	C	0.006764	5			no	no		CQB	ERR1308963
LSU	25S	5853	T	C	34	A	G	0.005578	3			no	no		BMI	ERR1308709
LSU	25S	5546	C	G	341	G	C	0.00527	3		L4(L4)	yes	no		BQR	ERR1308891
LSU	25S	5536	T	G	351	A	C	0.18331	4		L39e(L39)	yes	no		BAH	ERR1309120
LSU	25S	5534	C	T	353	G	A	0.012864	3		L37e(L37)	yes	no		CML	ERR1309049
LSU	25S	5533	A	C	354	U	G	0.014446	3			yes	no		BAM	ERR1308775
LSU	25S	5529	C	T	358	G	A	0.010779	3			no	no		BFP	ERR1309488
LSU	25S	5528	A	C	359	U	G	0.016	3		L37e(L37)	no	no		BAM	ERR1308775
LSU	25S	5524	C	T	363	G	A	0.007986	3		L4(L4),L37e(L37)	no	no		AFS	ERR1309114
LSU	25S	5518	T	C	369	A	G	0.077809	4			no	no		AIL	ERR1308977
LSU	25S	5518	T	C	369	A	G	0.041215	4			no	no		AMS	ERR1308981
LSU	25S	5516	C	T	371	G	A	0.025152	4			no	no		AMM	ERR1308766
LSU	25S	5515	TCATCTTTC	T	372	AGUAGAAAG	A	0.009944	4			no	no	INDEL	AVN	ERR1309191
LSU	25S	5513	T	C	374	A	G	0.006563	4			no	no		AGB	ERR1308892
LSU	25S	5508	G	T	379	C	A	0.011685	5			no	no		BEE	ERR1308727
LSU	25S	5505	A	G	382	U	C	0.283709	5		L22(L17)	no	no		BGV	ERR1309426
LSU	25S	5503	T	C	384	A	G	0.032958	4			no	no		AGF	ERR1309486
LSU	25S	5497	CTCTTTTCAAAGT	C	390	GAGAAAAGUUUCA	G	0.008861	5			no	no	INDEL	BNE	ERR1308659
LSU	25S	5496	T	C	391	A	G	0.005358	5			no	no		BEI	ERR1308758
LSU	25S	5496	T	C	391	A	G	0.006395	5			no	no		BEN	ERR1309147
LSU	25S	5488	T	C	399	A	G	0.030146	4			no	no		ANL	ERR1308751
LSU	25S	5846	C	T	41	G	A	0.009195	2			no	no		CKA	ERR1309407
LSU	25S	5475	C	T	412	G	A	0.038963	3		L22(L17)	no	no		BTG	ERR1309352
LSU	25S	5460	G	A	427	C	U	0.021574	3		L32e(L32)	no	no		CHA	ERR1309281
LSU	25S	5452	G	A	435	C	U	0.005478	4			no	no		AVN	ERR1309191
LSU	25S	5843	A	G	44	U	C	0.019056	3		L15e(L15),L44e(L42)	no	no		BGM	ERR1309503
LSU	25S	5842	T	A	45	A	U	0.009134	3		L15e(L15)	no	no		BIF	ERR1309328
LSU	25S	5437	C	A	450	G	U	0.009022	NA	ES7L		no	no		ANL	ERR1308751
LSU	25S	5433	G	A	454	C	U	0.00511	NA	ES7L		no	no		AVS	ERR1308654
LSU	25S	5431	A	G	456	U	C	0.18678	NA	ES7L		no	no		BNT	ERR1308676
LSU	25S	5425	G	A	462	C	U	0.007435	NA	ES7L		no	no		AVN	ERR1309191
LSU	25S	5424	G	A	463	C	U	0.018873	NA	ES7L		no	no		BTT	ERR1308583
LSU	25S	5422	A	C	465	U	G	0.016446	NA	ES7L		no	no		BAM	ERR1308775
LSU	25S	5421	C	T	466	G	A	0.040153	NA	ES7L		no	no		BQR	ERR1308891
LSU	25S	5415	T	C	472	A	G	0.99691	NA	ES7L		no	no		BDN	ERR1308696
LSU	25S	5415	T	C	472	A	G	0.986643	NA	ES7L		no	no		AVP	ERR1309235
LSU	25S	5415	T	C	472	A	G	0.209465	NA	ES7L		no	no		BHA	ERR1308836
LSU	25S	5415	T	C	472	A	G	0.796121	NA	ES7L		no	no		AEN	ERR1309076
LSU	25S	5415	T	C	472	A	G	0.187323	NA	ES7L		no	no		BEN	ERR1309147
LSU	25S	5415	T	C	472	A	G	0.998563	NA	ES7L		no	no		BEM	ERR1309384
LSU	25S	5415	T	C	472	A	G	0.979829	NA	ES7L		no	no		AVQ	ERR1309333
LSU	25S	5415	T	C	472	A	G	0.97632	NA	ES7L		no	no		AMP	ERR1309121
LSU	25S	5415	T	C	472	A	G	0.96245	NA	ES7L		no	no		AVR	ERR1309185
LSU	25S	5415	T	C	472	A	G	0.992374	NA	ES7L		no	no		AFL	ERR1308843
LSU	25S	5415	T	C	472	A	G	0.990986	NA	ES7L		no	no		CET	ERR1309358
LSU	25S	5415	T	C	472	A	G	0.964684	NA	ES7L		no	no		ASC	ERR1309342
LSU	25S	5415	T	C	472	A	G	0.998503	NA	ES7L		no	no		BEK	ERR1308948
LSU	25S	5415	T	C	472	A	G	0.998331	NA	ES7L		no	no		AVN	ERR1309191
LSU	25S	5415	T	C	472	A	G	0.982681	NA	ES7L		no	no		AHF	ERR1309361
LSU	25S	5415	T	C	472	A	G	0.997505	NA	ES7L		no	no		ANL	ERR1308751
LSU	25S	5415	T	C	472	A	G	0.96561	NA	ES7L		no	no		CPB	ERR1309128
LSU	25S	5415	T	C	472	A	G	0.987604	NA	ES7L		no	no		CER	ERR1308780
LSU	25S	5415	T	C	472	A	G	0.994598	NA	ES7L		no	no		AVT	ERR1308900
LSU	25S	5415	T	C	472	A	G	0.163034	NA	ES7L		no	no		BEI	ERR1308758
LSU	25S	5415	T	C	472	A	G	0.978672	NA	ES7L		no	no		CES	ERR1309165
LSU	25S	5415	T	C	472	A	G	0.967437	NA	ES7L		no	no		AVS	ERR1308654
LSU	25S	5415	T	C	472	A	G	0.991383	NA	ES7L		no	no		ANM	ERR1308960
LSU	25S	5410	T	C	477	A	G	0.045053	NA	ES7L		no	no		ALS	ERR1309003
LSU	25S	5407	G	A	480	C	U	0.049707	NA	ES7L		no	no		BFN	ERR1308958
LSU	25S	5404	C	T	483	G	A	0.242092	NA	ES7L		no	no		BEK	ERR1308948
LSU	25S	5391	G	A	496	C	U	0.009647	5	ES7L		no	no		BBL	ERR1308793
LSU	25S	5388	C	T	499	G	A	0.006694	5	ES7L	L6e(L6),L33e(L33)	no	no		CML	ERR1309049
LSU	25S	5388	C	T	499	G	A	0.01791	5	ES7L	L6e(L6),L33e(L33)	no	no		BLT	ERR1309425
LSU	25S	5377	C	T	510	G	A	0.146696	5	ES7L		no	no		CPQ	ERR1309045
LSU	25S	5377	C	T	510	G	A	0.067122	5	ES7L		no	no		CPK	ERR1308622
LSU	25S	5377	C	T	510	G	A	0.060242	5	ES7L		no	no		CPL	ERR1309336
LSU	25S	5374	C	T	513	G	A	0.021042	5	ES7L		no	no		AKE	ERR1308907
LSU	25S	5371	T	C	516	A	G	0.529586	5	ES7L	L4(L4),L30(L7)	no	no		ASN	ERR1309408
LSU	25S	5371	T	C	516	A	G	0.068124	5	ES7L	L4(L4),L30(L7)	no	no		BFV	ERR1309014
LSU	25S	5371	T	C	516	A	G	0.470122	5	ES7L	L4(L4),L30(L7)	no	no		BGE	ERR1308752
LSU	25S	5371	T	C	516	A	G	0.146235	5	ES7L	L4(L4),L30(L7)	no	no		BME	ERR1309062
LSU	25S	5371	T	C	516	A	G	0.513521	5	ES7L	L4(L4),L30(L7)	no	no		BGA	ERR1308797
LSU	25S	5371	T	C	516	A	G	0.344398	5	ES7L	L4(L4),L30(L7)	no	no		BGN	ERR1308908
LSU	25S	5371	T	C	516	A	G	0.584767	5	ES7L	L4(L4),L30(L7)	no	no		BFT	ERR1309477
LSU	25S	5371	T	C	516	A	G	0.646359	5	ES7L	L4(L4),L30(L7)	no	no		BFS	ERR1308798
LSU	25S	5371	T	C	516	A	G	0.087113	5	ES7L	L4(L4),L30(L7)	no	no		ALD	ERR1308986
LSU	25S	5371	T	C	516	A	G	0.038342	5	ES7L	L4(L4),L30(L7)	no	no		BGG	ERR1309365
LSU	25S	5371	T	C	516	A	G	0.993235	5	ES7L	L4(L4),L30(L7)	no	no		BGH	ERR1308779
LSU	25S	5371	T	C	516	A	G	0.294399	5	ES7L	L4(L4),L30(L7)	no	no		BGT	ERR1309188
LSU	25S	5371	T	C	516	A	G	0.616748	5	ES7L	L4(L4),L30(L7)	no	no		CKV	ERR1308827
LSU	25S	5371	T	C	516	A	G	0.259887	5	ES7L	L4(L4),L30(L7)	no	no		BGK	ERR1309230
LSU	25S	5371	T	C	516	A	G	0.997827	5	ES7L	L4(L4),L30(L7)	no	no		BGB	ERR1309048
LSU	25S	5371	T	C	516	A	G	0.115639	5	ES7L	L4(L4),L30(L7)	no	no		BGC	ERR1308856
LSU	25S	5371	T	C	516	A	G	0.104524	5	ES7L	L4(L4),L30(L7)	no	no		BGQ	ERR1308997
LSU	25S	5371	T	C	516	A	G	0.997665	5	ES7L	L4(L4),L30(L7)	no	no		ARR	ERR1309066
LSU	25S	5371	T	C	516	A	G	0.096094	5	ES7L	L4(L4),L30(L7)	no	no		BGD	ERR1309432
LSU	25S	5371	T	C	516	A	G	0.208841	5	ES7L	L4(L4),L30(L7)	no	no		BGR	ERR1308733
LSU	25S	5371	T	C	516	A	G	0.118604	5	ES7L	L4(L4),L30(L7)	no	no		BGS	ERR1309138
LSU	25S	5371	T	C	516	A	G	0.996082	5	ES7L	L4(L4),L30(L7)	no	no		BFH	ERR1309204
LSU	25S	5371	T	C	516	A	G	0.070971	5	ES7L	L4(L4),L30(L7)	no	no		BGF	ERR1309446
LSU	25S	5371	T	C	516	A	G	0.181656	5	ES7L	L4(L4),L30(L7)	no	no		BGL	ERR1309362
LSU	25S	5362	G	C	525	C	G	0.272329	6	ES7L	L14e(L14)	no	no		AVQ	ERR1309333
LSU	25S	5362	G	C	525	C	G	0.996317	6	ES7L	L14e(L14)	no	no		AEN	ERR1309076
LSU	25S	5362	G	C	525	C	G	0.986674	6	ES7L	L14e(L14)	no	no		CER	ERR1308780
LSU	25S	5362	G	C	525	C	G	0.992532	6	ES7L	L14e(L14)	no	no		AFL	ERR1308843
LSU	25S	5362	G	C	525	C	G	0.997218	6	ES7L	L14e(L14)	no	no		BDN	ERR1308696
LSU	25S	5362	G	C	525	C	G	0.422323	6	ES7L	L14e(L14)	no	no		BEM	ERR1309384
LSU	25S	5362	G	A	525	C	U	0.025963	6	ES7L	L14e(L14)	no	no		CMN	ERR1309179
LSU	25S	5362	G	C	525	C	G	0.993905	6	ES7L	L14e(L14)	no	no		CET	ERR1309358
LSU	25S	5362	G	A	525	C	U	0.008266	6	ES7L	L14e(L14)	no	no		CLM	ERR1309148
LSU	25S	5362	G	C	525	C	G	0.262665	6	ES7L	L14e(L14)	no	no		BEK	ERR1308948
LSU	25S	5362	G	C	525	C	G	0.57396	6	ES7L	L14e(L14)	no	no		AVN	ERR1309191
LSU	25S	5362	G	C	525	C	G	0.977367	6	ES7L	L14e(L14)	no	no		CES	ERR1309165
LSU	25S	5362	G	C	525	C	G	0.135982	6	ES7L	L14e(L14)	no	no		AVP	ERR1309235
LSU	25S	5362	G	C	525	C	G	0.280566	6	ES7L	L14e(L14)	no	no		BGP	ERR1308957
LSU	25S	5362	G	C	525	C	G	0.11825	6	ES7L	L14e(L14)	no	no		AVR	ERR1309185
LSU	25S	5362	G	C	525	C	G	0.885581	6	ES7L	L14e(L14)	no	no		AGP	ERR1308795
LSU	25S	5362	G	C	525	C	G	0.542291	6	ES7L	L14e(L14)	no	no		BDF	ERR1308842
LSU	25S	5362	G	C	525	C	G	0.465878	6	ES7L	L14e(L14)	no	no		ANL	ERR1308751
LSU	25S	5362	G	C	525	C	G	0.300219	6	ES7L	L14e(L14)	no	no		AVS	ERR1308654
LSU	25S	5362	G	C	525	C	G	0.84762	6	ES7L	L14e(L14)	no	no		BME	ERR1309062
LSU	25S	5362	G	C	525	C	G	0.800768	6	ES7L	L14e(L14)	no	no		BSD	ERR1308667
LSU	25S	5362	G	C	525	C	G	0.048584	6	ES7L	L14e(L14)	no	no		AAG	ERR1308974
LSU	25S	5362	G	C	525	C	G	0.281365	6	ES7L	L14e(L14)	no	no		APP	ERR1309259
LSU	25S	5362	G	C	525	C	G	0.399415	6	ES7L	L14e(L14)	no	no		AVT	ERR1308900
LSU	25S	5362	G	C	525	C	G	0.005056	6	ES7L	L14e(L14)	no	no		ANM	ERR1308960
LSU	25S	5362	G	C	525	C	G	0.563898	6	ES7L	L14e(L14)	no	no		BDC	ERR1309251
LSU	25S	5362	G	C	525	C	G	0.998543	6	ES7L	L14e(L14)	no	no		ARN	ERR1308612
LSU	25S	5362	G	C	525	C	G	0.416655	6	ES7L	L14e(L14)	no	no		BFN	ERR1308958
LSU	25S	5362	G	C	525	C	G	0.447602	6	ES7L	L14e(L14)	no	no		BDG	ERR1309086
LSU	25S	5362	G	C	525	C	G	0.333421	6	ES7L	L14e(L14)	no	no		BGM	ERR1309503
LSU	25S	5362	G	C	525	C	G	0.995873	6	ES7L	L14e(L14)	no	no		AQM	ERR1308875
LSU	25S	5362	G	C	525	C	G	0.998174	6	ES7L	L14e(L14)	no	no		ASC	ERR1309342
LSU	25S	5360	T	C	527	A	G	0.996551	6	ES7L		no	no		ABM	ERR1309305
LSU	25S	5360	T	C	527	A	G	0.997019	6	ES7L		no	no		AQD	ERR1309262
LSU	25S	5360	T	C	527	A	G	0.179112	6	ES7L		no	no		CGD	ERR1309434
LSU	25S	5360	T	C	527	A	G	0.997565	6	ES7L		no	no		AHL	ERR1309499
LSU	25S	5360	T	C	527	A	G	0.997836	6	ES7L		no	no		ATQ	ERR1309464
LSU	25S	5360	T	C	527	A	G	0.280094	6	ES7L		no	no		AQA	ERR1309511
LSU	25S	5360	T	C	527	A	G	0.997853	6	ES7L		no	no		AHM	ERR1308934
LSU	25S	5360	T	C	527	A	G	0.996924	6	ES7L		no	no		BRK	ERR1309244
LSU	25S	5360	T	C	527	A	G	0.175378	6	ES7L		no	no		CGE	ERR1308720
LSU	25S	5834	C	A	53	G	U	0.009576	3		L37e(L37)	no	no		BHM	ERR1309207
LSU	25S	5351	A	C	536	U	G	0.440239	6	ES7L	L20e(L20)	no	no		ASG	ERR1308592
LSU	25S	5349	C	T	538	G	A	0.996305	6	ES7L		no	no		CEI	ERR1308746
LSU	25S	5349	C	T	538	G	A	0.998335	6	ES7L		no	no		ATQ	ERR1309464
LSU	25S	5349	C	T	538	G	A	0.992718	6	ES7L		no	no		CEG	ERR1309189
LSU	25S	5349	C	T	538	G	A	0.019793	6	ES7L		no	no		BFV	ERR1309014
LSU	25S	5349	C	T	538	G	A	0.99733	6	ES7L		no	no		BRK	ERR1309244
LSU	25S	5349	C	T	538	G	A	0.166639	6	ES7L		no	no		CGD	ERR1309434
LSU	25S	5349	C	T	538	G	A	0.157974	6	ES7L		no	no		CGE	ERR1308720
LSU	25S	5349	C	T	538	G	A	0.99721	6	ES7L		no	no		AHM	ERR1308934
LSU	25S	5349	C	T	538	G	A	0.997674	6	ES7L		no	no		AQD	ERR1309262
LSU	25S	5349	C	T	538	G	A	0.997113	6	ES7L		no	no		AHL	ERR1309499
LSU	25S	5349	C	T	538	G	A	0.995433	6	ES7L		no	no		AMH	ERR1308682
LSU	25S	5349	C	T	538	G	A	0.282995	6	ES7L		no	no		AQA	ERR1309511
LSU	25S	5349	C	T	538	G	A	0.99672	6	ES7L		no	no		ABM	ERR1309305
LSU	25S	5346	A	G	541	U	C	0.010288	6	ES7L		no	no		BPC	ERR1308717
LSU	25S	5345	C	T	542	G	A	0.158855	6	ES7L		no	no		CHN	ERR1309164
LSU	25S	5345	C	T	542	G	A	0.272593	6	ES7L		no	no		CHP	ERR1309303
LSU	25S	5343	G	A	544	C	U	0.996674	6	ES7L		no	no		AMH	ERR1308682
LSU	25S	5343	G	A	544	C	U	0.995272	6	ES7L		no	no		CEG	ERR1309189
LSU	25S	5343	G	A	544	C	U	0.998139	6	ES7L		no	no		ATQ	ERR1309464
LSU	25S	5343	G	A	544	C	U	0.997017	6	ES7L		no	no		BRK	ERR1309244
LSU	25S	5343	G	A	544	C	U	0.157839	6	ES7L		no	no		CGE	ERR1308720
LSU	25S	5343	G	A	544	C	U	0.997288	6	ES7L		no	no		AQD	ERR1309262
LSU	25S	5343	G	A	544	C	U	0.162258	6	ES7L		no	no		CGD	ERR1309434
LSU	25S	5343	G	A	544	C	U	0.283015	6	ES7L		no	no		AQA	ERR1309511
LSU	25S	5343	G	A	544	C	U	0.997056	6	ES7L		no	no		CEI	ERR1308746
LSU	25S	5343	G	A	544	C	U	0.997247	6	ES7L		no	no		AHL	ERR1309499
LSU	25S	5343	G	A	544	C	U	0.998231	6	ES7L		no	no		AHM	ERR1308934
LSU	25S	5343	G	A	544	C	U	0.996538	6	ES7L		no	no		ABM	ERR1309305
LSU	25S	5338	A	C	549	U	G	0.997343	6	ES7L		no	no		AHL	ERR1309499
LSU	25S	5338	A	C	549	U	G	0.99686	6	ES7L		no	no		AQD	ERR1309262
LSU	25S	5338	A	C	549	U	G	0.16038	6	ES7L		no	no		CGD	ERR1309434
LSU	25S	5338	A	C	549	U	G	0.996605	6	ES7L		no	no		ABM	ERR1309305
LSU	25S	5338	A	C	549	U	G	0.997274	6	ES7L		no	no		AHM	ERR1308934
LSU	25S	5338	A	C	549	U	G	0.282706	6	ES7L		no	no		AQA	ERR1309511
LSU	25S	5338	A	C	549	U	G	0.99795	6	ES7L		no	no		ATQ	ERR1309464
LSU	25S	5338	A	C	549	U	G	0.155153	6	ES7L		no	no		CGE	ERR1308720
LSU	25S	5338	A	C	549	U	G	0.996045	6	ES7L		no	no		BRK	ERR1309244
LSU	25S	5333	T	C	554	A	G	0.981751	6	ES7L		no	no		AVN	ERR1309191
LSU	25S	5333	T	C	554	A	G	0.839922	6	ES7L		no	no		AEN	ERR1309076
LSU	25S	5333	T	C	554	A	G	0.619694	6	ES7L		no	no		AFL	ERR1308843
LSU	25S	5333	T	C	554	A	G	0.491812	6	ES7L		no	no		BEN	ERR1309147
LSU	25S	5333	T	C	554	A	G	0.470387	6	ES7L		no	no		BHA	ERR1308836
LSU	25S	5333	T	C	554	A	G	0.975159	6	ES7L		no	no		CES	ERR1309165
LSU	25S	5333	T	C	554	A	G	0.994282	6	ES7L		no	no		CET	ERR1309358
LSU	25S	5333	T	C	554	A	G	0.989205	6	ES7L		no	no		CER	ERR1308780
LSU	25S	5333	T	C	554	A	G	0.98846	6	ES7L		no	no		AVT	ERR1308900
LSU	25S	5333	T	C	554	A	G	0.981502	6	ES7L		no	no		AVQ	ERR1309333
LSU	25S	5333	T	C	554	A	G	0.524261	6	ES7L		no	no		BEI	ERR1308758
LSU	25S	5333	T	C	554	A	G	0.99743	6	ES7L		no	no		ANL	ERR1308751
LSU	25S	5333	T	C	554	A	G	0.987081	6	ES7L		no	no		AVP	ERR1309235
LSU	25S	5333	T	C	554	A	G	0.736038	6	ES7L		no	no		BEK	ERR1308948
LSU	25S	5333	T	C	554	A	G	0.977147	6	ES7L		no	no		AVR	ERR1309185
LSU	25S	5333	T	C	554	A	G	0.967089	6	ES7L		no	no		AVS	ERR1308654
LSU	25S	5333	T	C	554	A	G	0.397565	6	ES7L		no	no		ASC	ERR1309342
LSU	25S	5333	T	C	554	A	G	0.582688	6	ES7L		no	no		BEM	ERR1309384
LSU	25S	5333	T	C	554	A	G	0.990926	6	ES7L		no	no		ANM	ERR1308960
LSU	25S	5333	T	C	554	A	G	0.997628	6	ES7L		no	no		BDN	ERR1308696
LSU	25S	5333	T	C	554	A	G	0.720386	6	ES7L		no	no		ANA	ERR1309098
LSU	25S	5324	A	G	563	U	C	0.25521	5	ES7L	L20e(L20)	no	no		APP	ERR1309259
LSU	25S	5323	C	A	564	G	U	0.025227	5	ES7L	L20e(L20)	no	no		CAA	ERR1308578
LSU	25S	5323	C	A	564	G	U	0.019568	5	ES7L	L20e(L20)	no	no		AHP	ERR1309345
LSU	25S	5323	C	A	564	G	U	0.020767	5	ES7L	L20e(L20)	no	no		AES	ERR1309368
LSU	25S	5323	C	A	564	G	U	0.012711	5	ES7L	L20e(L20)	no	no		BSR	ERR1308588
LSU	25S	5323	C	A	564	G	U	0.021352	5	ES7L	L20e(L20)	no	no		AIC	ERR1309173
LSU	25S	5323	C	A	564	G	U	0.023889	5	ES7L	L20e(L20)	no	no		CAR	ERR1309091
LSU	25S	5323	C	A	564	G	U	0.020192	5	ES7L	L20e(L20)	no	no		AFI	ERR1309513
LSU	25S	5323	C	A	564	G	U	0.024901	5	ES7L	L20e(L20)	no	no		CAB	ERR1308670
LSU	25S	5323	C	A	564	G	U	0.021959	5	ES7L	L20e(L20)	no	no		AAE	ERR1309410
LSU	25S	5323	C	A	564	G	U	0.023964	5	ES7L	L20e(L20)	no	no		AQC	ERR1308897
LSU	25S	5323	C	A	564	G	U	0.023225	5	ES7L	L20e(L20)	no	no		AQE	ERR1308580
LSU	25S	5323	C	A	564	G	U	0.027159	5	ES7L	L20e(L20)	no	no		BPR	ERR1308886
LSU	25S	5323	C	A	564	G	U	0.019548	5	ES7L	L20e(L20)	no	no		AIA	ERR1309200
LSU	25S	5323	C	A	564	G	U	0.025467	5	ES7L	L20e(L20)	no	no		AIB	ERR1308949
LSU	25S	5323	C	A	564	G	U	0.025777	5	ES7L	L20e(L20)	no	no		CAC	ERR1309316
LSU	25S	5323	C	A	564	G	U	0.021744	5	ES7L	L20e(L20)	no	no		AHK	ERR1308738
LSU	25S	5323	C	A	564	G	U	0.011455	5	ES7L	L20e(L20)	no	no		BSS	ERR1308818
LSU	25S	5323	C	A	564	G	U	0.021086	5	ES7L	L20e(L20)	no	no		CAS	ERR1308926
LSU	25S	5323	C	A	564	G	U	0.012982	5	ES7L	L20e(L20)	no	no		CHF	ERR1309205
LSU	25S	5323	C	A	564	G	U	0.02966	5	ES7L	L20e(L20)	no	no		CAP	ERR1308586
LSU	25S	5323	C	A	564	G	U	0.020063	5	ES7L	L20e(L20)	no	no		AAK	ERR1308664
LSU	25S	5323	C	A	564	G	U	0.023068	5	ES7L	L20e(L20)	no	no		AFV	ERR1308598
LSU	25S	5323	C	A	564	G	U	0.027255	5	ES7L	L20e(L20)	no	no		CAT	ERR1309024
LSU	25S	5323	C	A	564	G	U	0.023137	5	ES7L	L20e(L20)	no	no		CAD	ERR1308697
LSU	25S	5323	C	A	564	G	U	0.029083	5	ES7L	L20e(L20)	no	no		CBC	ERR1308876
LSU	25S	5323	C	A	564	G	U	0.022297	5	ES7L	L20e(L20)	no	no		AQP	ERR1309355
LSU	25S	5323	C	A	564	G	U	0.025786	5	ES7L	L20e(L20)	no	no		CAM	ERR1308714
LSU	25S	5323	C	A	564	G	U	0.021074	5	ES7L	L20e(L20)	no	no		AET	ERR1308679
LSU	25S	5323	C	A	564	G	U	0.027638	5	ES7L	L20e(L20)	no	no		CBD	ERR1308852
LSU	25S	5323	C	A	564	G	U	0.022285	5	ES7L	L20e(L20)	no	no		ART	ERR1309369
LSU	25S	5323	C	A	564	G	U	0.02453	5	ES7L	L20e(L20)	no	no		CAN	ERR1308933
LSU	25S	5323	C	A	564	G	U	0.025118	5	ES7L	L20e(L20)	no	no		BPL	ERR1308968
LSU	25S	5323	C	A	564	G	U	0.019556	5	ES7L	L20e(L20)	no	no		AEK	ERR1308639
LSU	25S	5323	C	A	564	G	U	0.02744	5	ES7L	L20e(L20)	no	no		BVV	ERR1309010
LSU	25S	5323	C	A	564	G	U	0.026316	5	ES7L	L20e(L20)	no	no		CAV	ERR1309104
LSU	25S	5323	C	A	564	G	U	0.023671	5	ES7L	L20e(L20)	no	no		BVT	ERR1309115
LSU	25S	5323	C	A	564	G	U	0.019865	5	ES7L	L20e(L20)	no	no		AIP	ERR1308832
LSU	25S	5323	C	A	564	G	U	0.023343	5	ES7L	L20e(L20)	no	no		ASA	ERR1308769
LSU	25S	5323	C	A	564	G	U	0.027247	5	ES7L	L20e(L20)	no	no		CBE	ERR1309523
LSU	25S	5323	C	A	564	G	U	0.027693	5	ES7L	L20e(L20)	no	no		CAQ	ERR1308749
LSU	25S	5323	C	A	564	G	U	0.013924	5	ES7L	L20e(L20)	no	no		AIM	ERR1309350
[truncated: 333 more rows]
