# Supplementary material for: Varying strength of selection contributes to the intragenomic diversity of rRNA genes
Source: Nat Commun. 2022 Nov 25;13:7245. doi: 10.1038/s41467-022-34989-w (PMC9700816; doi:10.1038/s41467-022-34989-w)
Supplement: Supplementary file 4 — Supplementary Data 1-6 [file 41467_2022_34989_MOESM4_ESM.zip › Supplementary_Data1-6/Supplementary_Data_4.txt]

NAME	ACCESSION	NICHE	POSITION_1	VARIANT_1	VF_1	POSITION_2	VARIANT_2	VF_2
ACM	ERR1308607	Fermentation	638	T	0.998304	557	T	0.99821
CEP	ERR1308631	Fermentation	638	T	0.99887	557	T	0.998827
AIQ	ERR1308643	Fermentation	638	T	0.998792	557	T	0.98991
ARI	ERR1308645	Fermentation	638	T	0.998856	557	T	0.999094
CQD	ERR1308713	Fermentation	638	T	0.998307	557	T	0.998881
ANN	ERR1308724	Fermentation	638	T	0.998165	557	T	0.998953
CQH	ERR1308735	Fermentation	638	T	0.999097	557	T	0.999286
CEL	ERR1308750	Fermentation	638	T	0.998937	557	T	0.998814
BHP	ERR1308760	Fermentation	638	T	0.998847	557	T	0.999016
CEQ	ERR1308767	Fermentation	638	T	0.998578	557	T	0.999031
CEM	ERR1308774	Fermentation	638	T	0.999043	557	T	0.999212
CQM	ERR1308831	Fermentation	638	T	0.998722	557	T	0.999215
CQL	ERR1308840	Fermentation	638	T	0.998721	557	T	0.99885
BEF	ERR1308868	Fermentation	638	T	0.999296	557	T	0.999303
BHR	ERR1308872	Fermentation	638	T	0.998901	557	T	0.998797
BHQ	ERR1308906	Fermentation	638	T	0.998967	557	T	0.999386
BEH	ERR1308911	Fermentation	638	T	0.99955	557	T	0.999364
CQK	ERR1308914	Fermentation	638	T	0.998739	557	T	0.998329
CQC	ERR1308982	Fermentation	638	T	0.998475	557	T	0.999274
CQI	ERR1309004	Fermentation	638	T	0.998867	557	T	0.999225
ARH	ERR1309054	Fermentation	638	T	0.999306	557	T	0.998694
CGN	ERR1309087	Fermentation	638	T	0.999109	557	T	0.99929
CEK	ERR1309167	Fermentation	638	T	0.998906	557	T	0.998727
CQE	ERR1309181	Fermentation	638	T	0.998719	557	T	0.998946
BHS	ERR1309199	Fermentation	638	T	0.997918	557	T	0.998854
CQN	ERR1309298	Fermentation	638	T	0.9988	557	T	0.998708
BFC	ERR1309371	Fermentation	638	T	0.99834	557	T	0.999183
CQG	ERR1309372	Fermentation	638	T	0.998382	557	T	0.998775
CQP	ERR1309388	Fermentation	638	T	0.999105	557	T	0.998994
ACG	ERR1309431	Fermentation	638	T	0.998331	557	T	0.998159
AHT	ERR1309437	Fermentation	638	T	0.998547	557	T	0.998723
BHN	ERR1309485	Fermentation	638	T	0.998672	557	T	0.999197
CGR	ERR1309492	Fermentation	638	T	0.998568	557	T	0.998949
CQF	ERR1309519	Fermentation	638	T	0.998563	557	T	0.998869
ACM	ERR1308607	Fermentation	817	A	0.99868	557	T	0.99821
CEP	ERR1308631	Fermentation	817	A	0.999373	557	T	0.998827
AIQ	ERR1308643	Fermentation	817	A	0.998768	557	T	0.98991
ARI	ERR1308645	Fermentation	817	A	0.999444	557	T	0.999094
CQD	ERR1308713	Fermentation	817	A	0.999581	557	T	0.998881
ANN	ERR1308724	Fermentation	817	A	0.998412	557	T	0.998953
CQH	ERR1308735	Fermentation	817	A	0.999283	557	T	0.999286
CEL	ERR1308750	Fermentation	817	A	0.999463	557	T	0.998814
BHP	ERR1308760	Fermentation	817	A	0.999132	557	T	0.999016
CEQ	ERR1308767	Fermentation	817	A	0.999028	557	T	0.999031
CEM	ERR1308774	Fermentation	817	A	0.999327	557	T	0.999212
CQM	ERR1308831	Fermentation	817	A	0.999692	557	T	0.999215
CQL	ERR1308840	Fermentation	817	A	0.99918	557	T	0.99885
BEF	ERR1308868	Fermentation	817	A	0.999433	557	T	0.999303
BHR	ERR1308872	Fermentation	817	A	0.999235	557	T	0.998797
BHQ	ERR1308906	Fermentation	817	A	0.999181	557	T	0.999386
BEH	ERR1308911	Fermentation	817	A	0.999427	557	T	0.999364
CQK	ERR1308914	Fermentation	817	A	0.999263	557	T	0.998329
CQC	ERR1308982	Fermentation	817	A	0.999338	557	T	0.999274
CQI	ERR1309004	Fermentation	817	A	0.999414	557	T	0.999225
ARH	ERR1309054	Fermentation	817	A	0.9991	557	T	0.998694
CGN	ERR1309087	Fermentation	817	A	0.999648	557	T	0.99929
CEK	ERR1309167	Fermentation	817	A	0.99917	557	T	0.998727
CQE	ERR1309181	Fermentation	817	A	0.998943	557	T	0.998946
BHS	ERR1309199	Fermentation	817	A	0.999247	557	T	0.998854
CQN	ERR1309298	Fermentation	817	A	0.998891	557	T	0.998708
BFC	ERR1309371	Fermentation	817	A	0.999195	557	T	0.999183
CQG	ERR1309372	Fermentation	817	A	0.999241	557	T	0.998775
CQP	ERR1309388	Fermentation	817	A	0.99933	557	T	0.998994
ACG	ERR1309431	Fermentation	817	A	0.998786	557	T	0.998159
AHT	ERR1309437	Fermentation	817	A	0.998979	557	T	0.998723
BHN	ERR1309485	Fermentation	817	A	0.99909	557	T	0.999197
CGR	ERR1309492	Fermentation	817	A	0.999654	557	T	0.998949
CQF	ERR1309519	Fermentation	817	A	0.999512	557	T	0.998869
ACM	ERR1308607	Fermentation	817	A	0.99868	638	T	0.998304
CEP	ERR1308631	Fermentation	817	A	0.999373	638	T	0.99887
AIQ	ERR1308643	Fermentation	817	A	0.998768	638	T	0.998792
ARI	ERR1308645	Fermentation	817	A	0.999444	638	T	0.998856
CQD	ERR1308713	Fermentation	817	A	0.999581	638	T	0.998307
ANN	ERR1308724	Fermentation	817	A	0.998412	638	T	0.998165
CQH	ERR1308735	Fermentation	817	A	0.999283	638	T	0.999097
CEL	ERR1308750	Fermentation	817	A	0.999463	638	T	0.998937
BHP	ERR1308760	Fermentation	817	A	0.999132	638	T	0.998847
CEQ	ERR1308767	Fermentation	817	A	0.999028	638	T	0.998578
CEM	ERR1308774	Fermentation	817	A	0.999327	638	T	0.999043
CQM	ERR1308831	Fermentation	817	A	0.999692	638	T	0.998722
CQL	ERR1308840	Fermentation	817	A	0.99918	638	T	0.998721
BEF	ERR1308868	Fermentation	817	A	0.999433	638	T	0.999296
BHR	ERR1308872	Fermentation	817	A	0.999235	638	T	0.998901
BHQ	ERR1308906	Fermentation	817	A	0.999181	638	T	0.998967
BEH	ERR1308911	Fermentation	817	A	0.999427	638	T	0.99955
CQK	ERR1308914	Fermentation	817	A	0.999263	638	T	0.998739
CQC	ERR1308982	Fermentation	817	A	0.999338	638	T	0.998475
CQI	ERR1309004	Fermentation	817	A	0.999414	638	T	0.998867
ARH	ERR1309054	Fermentation	817	A	0.9991	638	T	0.999306
CGN	ERR1309087	Fermentation	817	A	0.999648	638	T	0.999109
CEK	ERR1309167	Fermentation	817	A	0.99917	638	T	0.998906
CQE	ERR1309181	Fermentation	817	A	0.998943	638	T	0.998719
BHS	ERR1309199	Fermentation	817	A	0.999247	638	T	0.997918
CQN	ERR1309298	Fermentation	817	A	0.998891	638	T	0.9988
BFC	ERR1309371	Fermentation	817	A	0.999195	638	T	0.99834
CQG	ERR1309372	Fermentation	817	A	0.999241	638	T	0.998382
CQP	ERR1309388	Fermentation	817	A	0.99933	638	T	0.999105
ACG	ERR1309431	Fermentation	817	A	0.998786	638	T	0.998331
AHT	ERR1309437	Fermentation	817	A	0.998979	638	T	0.998547
BHN	ERR1309485	Fermentation	817	A	0.99909	638	T	0.998672
CGR	ERR1309492	Fermentation	817	A	0.999654	638	T	0.998568
CQF	ERR1309519	Fermentation	817	A	0.999512	638	T	0.998563
ACM	ERR1308607	Fermentation	1720	G	0.997146	217	G	0.956323
CEP	ERR1308631	Fermentation	1720	G	0.998636	217	G	0.922103
ARI	ERR1308645	Fermentation	1720	G	0.998161	217	G	0.943564
CEL	ERR1308750	Fermentation	1720	G	0.998371	217	G	0.956274
BHP	ERR1308760	Fermentation	1720	G	0.997513	217	G	0.944473
CEM	ERR1308774	Fermentation	1720	G	0.997063	217	G	0.874515
BEF	ERR1308868	Fermentation	1720	G	0.998593	217	G	0.963165
BHR	ERR1308872	Fermentation	1720	G	0.997662	217	G	0.954883
BHQ	ERR1308906	Fermentation	1720	G	0.998495	217	G	0.94664
BEH	ERR1308911	Fermentation	1720	G	0.99861	217	G	0.935839
ARH	ERR1309054	Fermentation	1720	G	0.999042	217	G	0.947304
CGN	ERR1309087	Fermentation	1720	G	0.989509	217	G	0.935168
CEK	ERR1309167	Fermentation	1720	G	0.998358	217	G	0.95615
BHS	ERR1309199	Fermentation	1720	G	0.997499	217	G	0.94742
CGR	ERR1309492	Fermentation	1720	G	0.997123	217	G	0.937274
ACM	ERR1308607	Fermentation	1830	GTA	0.854035	217	G	0.956323
CEP	ERR1308631	Fermentation	1830	GTA	0.851471	217	G	0.922103
ARI	ERR1308645	Fermentation	1830	GTA	0.861589	217	G	0.943564
CEL	ERR1308750	Fermentation	1830	GTA	0.858421	217	G	0.956274
BHP	ERR1308760	Fermentation	1830	GTA	0.853764	217	G	0.944473
CEM	ERR1308774	Fermentation	1830	GTA	0.848038	217	G	0.874515
BEF	ERR1308868	Fermentation	1830	GTA	0.90611	217	G	0.963165
BHR	ERR1308872	Fermentation	1830	GTA	0.856164	217	G	0.954883
BHQ	ERR1308906	Fermentation	1830	GTA	0.853964	217	G	0.94664
BEH	ERR1308911	Fermentation	1830	GTA	0.855275	217	G	0.935839
ARH	ERR1309054	Fermentation	1830	GTA	0.878571	217	G	0.947304
CGN	ERR1309087	Fermentation	1830	GTA	0.840014	217	G	0.935168
CEK	ERR1309167	Fermentation	1830	GTA	0.851896	217	G	0.95615
BHS	ERR1309199	Fermentation	1830	GTA	0.861665	217	G	0.94742
CGR	ERR1309492	Fermentation	1830	GTA	0.847463	217	G	0.937274
ANN	ERR1308724	Fermentation	417	G	0.906109	400	G	0.905785
CQH	ERR1308735	Fermentation	417	G	0.618951	400	G	0.61915
CQM	ERR1308831	Fermentation	417	G	0.911023	400	G	0.90945
CQL	ERR1308840	Fermentation	417	G	0.658981	400	G	0.663026
CQK	ERR1308914	Fermentation	417	G	0.864758	400	G	0.863328
CQE	ERR1309181	Fermentation	417	G	0.864671	400	G	0.864667
CQN	ERR1309298	Fermentation	417	G	0.894757	400	G	0.894712
CQG	ERR1309372	Fermentation	417	G	0.174738	400	G	0.174732
CQP	ERR1309388	Fermentation	417	G	0.738495	400	G	0.739875
CQF	ERR1309519	Fermentation	417	G	0.874694	400	G	0.876305
ANN	ERR1308724	Fermentation	621	G	0.905971	400	G	0.905785
CQH	ERR1308735	Fermentation	621	G	0.607677	400	G	0.61915
CQM	ERR1308831	Fermentation	621	G	0.906366	400	G	0.90945
CQL	ERR1308840	Fermentation	621	G	0.645462	400	G	0.663026
CQK	ERR1308914	Fermentation	621	G	0.85779	400	G	0.863328
CQE	ERR1309181	Fermentation	621	G	0.849981	400	G	0.864667
CQN	ERR1309298	Fermentation	621	G	0.882976	400	G	0.894712
CQG	ERR1309372	Fermentation	621	G	0.21173	400	G	0.174732
CQP	ERR1309388	Fermentation	621	G	0.725503	400	G	0.739875
CQF	ERR1309519	Fermentation	621	G	0.868121	400	G	0.876305
ANN	ERR1308724	Fermentation	621	G	0.905971	417	G	0.906109
CQH	ERR1308735	Fermentation	621	G	0.607677	417	G	0.618951
CQM	ERR1308831	Fermentation	621	G	0.906366	417	G	0.911023
CQL	ERR1308840	Fermentation	621	G	0.645462	417	G	0.658981
CQK	ERR1308914	Fermentation	621	G	0.85779	417	G	0.864758
CQE	ERR1309181	Fermentation	621	G	0.849981	417	G	0.864671
CQN	ERR1309298	Fermentation	621	G	0.882976	417	G	0.894757
CQG	ERR1309372	Fermentation	621	G	0.21173	417	G	0.174738
CQP	ERR1309388	Fermentation	621	G	0.725503	417	G	0.738495
CQF	ERR1309519	Fermentation	621	G	0.868121	417	G	0.874694
ANN	ERR1308724	Fermentation	1897	C	0.848263	400	G	0.905785
CQH	ERR1308735	Fermentation	1897	C	0.545547	400	G	0.61915
CQM	ERR1308831	Fermentation	1897	C	0.850736	400	G	0.90945
CQL	ERR1308840	Fermentation	1897	C	0.552328	400	G	0.663026
CQK	ERR1308914	Fermentation	1897	C	0.746136	400	G	0.863328
CQE	ERR1309181	Fermentation	1897	C	0.785338	400	G	0.864667
CQN	ERR1309298	Fermentation	1897	C	0.76858	400	G	0.894712
CQG	ERR1309372	Fermentation	1897	C	0.14593	400	G	0.174732
CQP	ERR1309388	Fermentation	1897	C	0.71237	400	G	0.739875
CQF	ERR1309519	Fermentation	1897	C	0.816548	400	G	0.876305
ANN	ERR1308724	Fermentation	1897	C	0.848263	417	G	0.906109
CQH	ERR1308735	Fermentation	1897	C	0.545547	417	G	0.618951
CQM	ERR1308831	Fermentation	1897	C	0.850736	417	G	0.911023
CQL	ERR1308840	Fermentation	1897	C	0.552328	417	G	0.658981
CQK	ERR1308914	Fermentation	1897	C	0.746136	417	G	0.864758
CQE	ERR1309181	Fermentation	1897	C	0.785338	417	G	0.864671
CQN	ERR1309298	Fermentation	1897	C	0.76858	417	G	0.894757
CQG	ERR1309372	Fermentation	1897	C	0.14593	417	G	0.174738
CQP	ERR1309388	Fermentation	1897	C	0.71237	417	G	0.738495
CQF	ERR1309519	Fermentation	1897	C	0.816548	417	G	0.874694
ANN	ERR1308724	Fermentation	1897	C	0.848263	621	G	0.905971
CQH	ERR1308735	Fermentation	1897	C	0.545547	621	G	0.607677
CQM	ERR1308831	Fermentation	1897	C	0.850736	621	G	0.906366
CQL	ERR1308840	Fermentation	1897	C	0.552328	621	G	0.645462
CQK	ERR1308914	Fermentation	1897	C	0.746136	621	G	0.85779
CQE	ERR1309181	Fermentation	1897	C	0.785338	621	G	0.849981
CQN	ERR1309298	Fermentation	1897	C	0.76858	621	G	0.882976
CQG	ERR1309372	Fermentation	1897	C	0.14593	621	G	0.21173
CQP	ERR1309388	Fermentation	1897	C	0.71237	621	G	0.725503
CQF	ERR1309519	Fermentation	1897	C	0.816548	621	G	0.868121
ANN	ERR1308724	Fermentation	2059	CA	0.841501	400	G	0.905785
CQH	ERR1308735	Fermentation	2059	CA	0.525858	400	G	0.61915
CQM	ERR1308831	Fermentation	2059	CA	0.84066	400	G	0.90945
CQL	ERR1308840	Fermentation	2059	CA	0.552052	400	G	0.663026
CQK	ERR1308914	Fermentation	2059	CA	0.727261	400	G	0.863328
CQE	ERR1309181	Fermentation	2059	CA	0.784941	400	G	0.864667
CQN	ERR1309298	Fermentation	2059	CA	0.758723	400	G	0.894712
CQP	ERR1309388	Fermentation	2059	CA	0.695264	400	G	0.739875
CQF	ERR1309519	Fermentation	2059	CA	0.799616	400	G	0.876305
ANN	ERR1308724	Fermentation	2059	CA	0.841501	417	G	0.906109
CQH	ERR1308735	Fermentation	2059	CA	0.525858	417	G	0.618951
CQM	ERR1308831	Fermentation	2059	CA	0.84066	417	G	0.911023
CQL	ERR1308840	Fermentation	2059	CA	0.552052	417	G	0.658981
CQK	ERR1308914	Fermentation	2059	CA	0.727261	417	G	0.864758
CQE	ERR1309181	Fermentation	2059	CA	0.784941	417	G	0.864671
CQN	ERR1309298	Fermentation	2059	CA	0.758723	417	G	0.894757
CQP	ERR1309388	Fermentation	2059	CA	0.695264	417	G	0.738495
CQF	ERR1309519	Fermentation	2059	CA	0.799616	417	G	0.874694
ANN	ERR1308724	Fermentation	2059	CA	0.841501	621	G	0.905971
CQH	ERR1308735	Fermentation	2059	CA	0.525858	621	G	0.607677
CQM	ERR1308831	Fermentation	2059	CA	0.84066	621	G	0.906366
CQL	ERR1308840	Fermentation	2059	CA	0.552052	621	G	0.645462
CQK	ERR1308914	Fermentation	2059	CA	0.727261	621	G	0.85779
CQE	ERR1309181	Fermentation	2059	CA	0.784941	621	G	0.849981
CQN	ERR1309298	Fermentation	2059	CA	0.758723	621	G	0.882976
CQP	ERR1309388	Fermentation	2059	CA	0.695264	621	G	0.725503
CQF	ERR1309519	Fermentation	2059	CA	0.799616	621	G	0.868121
ANN	ERR1308724	Fermentation	2059	CA	0.841501	1897	C	0.848263
CQH	ERR1308735	Fermentation	2059	CA	0.525858	1897	C	0.545547
CQM	ERR1308831	Fermentation	2059	CA	0.84066	1897	C	0.850736
CQL	ERR1308840	Fermentation	2059	CA	0.552052	1897	C	0.552328
CQK	ERR1308914	Fermentation	2059	CA	0.727261	1897	C	0.746136
CQE	ERR1309181	Fermentation	2059	CA	0.784941	1897	C	0.785338
CQN	ERR1309298	Fermentation	2059	CA	0.758723	1897	C	0.76858
CQP	ERR1309388	Fermentation	2059	CA	0.695264	1897	C	0.71237
CQF	ERR1309519	Fermentation	2059	CA	0.799616	1897	C	0.816548
ANN	ERR1308724	Fermentation	8771	A	0.018076	2633	T	0.044562
CQM	ERR1308831	Fermentation	8771	A	0.021427	2633	T	0.03643
CQK	ERR1308914	Fermentation	8771	A	0.026467	2633	T	0.027987
CQN	ERR1309298	Fermentation	8771	A	0.026317	2633	T	0.020931
CQF	ERR1309519	Fermentation	8771	A	0.024215	2633	T	0.018517
ANN	ERR1308724	Fermentation	8771	A	0.018076	4998	G	0.010891
CQK	ERR1308914	Fermentation	8771	A	0.026467	4998	G	0.007564
CQN	ERR1309298	Fermentation	8771	A	0.026317	4998	G	0.00965
ANN	ERR1308724	Fermentation	8771	A	0.018076	6966	A	0.0288
CQM	ERR1308831	Fermentation	8771	A	0.021427	6966	A	0.06093
CQN	ERR1309298	Fermentation	8771	A	0.026317	6966	A	0.022932
CQF	ERR1309519	Fermentation	8771	A	0.024215	6966	A	0.024592
ANN	ERR1308724	Fermentation	8771	A	0.018076	7677	T	0.016754
CQK	ERR1308914	Fermentation	8771	A	0.026467	7677	T	0.030659
CQN	ERR1309298	Fermentation	8771	A	0.026317	7677	T	0.011026
CEP	ERR1308631	Fermentation	6509	G	0.99731	215	A	0.972752
ARI	ERR1308645	Fermentation	6509	G	0.296031	215	A	0.20693
BHP	ERR1308760	Fermentation	6509	G	0.650402	215	A	0.531969
BHR	ERR1308872	Fermentation	6509	G	0.143583	215	A	0.020587
BHQ	ERR1308906	Fermentation	6509	G	0.670275	215	A	0.484645
BEH	ERR1308911	Fermentation	6509	G	0.998351	215	A	0.97891
CGN	ERR1309087	Fermentation	6509	G	0.989942	215	A	0.971694
BHS	ERR1309199	Fermentation	6509	G	0.314287	215	A	0.306402
CGR	ERR1309492	Fermentation	6509	G	0.997556	215	A	0.652845
CEQ	ERR1308767	Fermentation	387	C	0.34332	172	G	0.348968
CQI	ERR1309004	Fermentation	387	C	0.969919	172	G	0.965771
CQG	ERR1309372	Fermentation	387	C	0.797845	172	G	0.784995
CEQ	ERR1308767	Fermentation	625	C	0.269749	172	G	0.348968
CQI	ERR1309004	Fermentation	625	C	0.970873	172	G	0.965771
CQG	ERR1309372	Fermentation	625	C	0.777842	172	G	0.784995
CEQ	ERR1308767	Fermentation	625	C	0.269749	387	C	0.34332
CQI	ERR1309004	Fermentation	625	C	0.970873	387	C	0.969919
CQG	ERR1309372	Fermentation	625	C	0.777842	387	C	0.797845
CEQ	ERR1308767	Fermentation	8575	C	0.363252	172	G	0.348968
CQI	ERR1309004	Fermentation	8575	C	0.977359	172	G	0.965771
CQG	ERR1309372	Fermentation	8575	C	0.794437	172	G	0.784995
CEQ	ERR1308767	Fermentation	8575	C	0.363252	387	C	0.34332
CQI	ERR1309004	Fermentation	8575	C	0.977359	387	C	0.969919
CQG	ERR1309372	Fermentation	8575	C	0.794437	387	C	0.797845
CEQ	ERR1308767	Fermentation	8575	C	0.363252	625	C	0.269749
CQI	ERR1309004	Fermentation	8575	C	0.977359	625	C	0.970873
CQG	ERR1309372	Fermentation	8575	C	0.794437	625	C	0.777842
CAA	ERR1308578	Wine	1235	TA	0.913381	630	C	0.992978
AQE	ERR1308580	Wine	1235	TA	0.919159	630	C	0.996866
CAP	ERR1308586	Wine	1235	TA	0.916182	630	C	0.996486
BSR	ERR1308588	Wine	1235	TA	0.458154	630	C	0.497317
AFV	ERR1308598	Wine	1235	TA	0.899776	630	C	0.993687
AEK	ERR1308639	Wine	1235	TA	0.91843	630	C	0.996386
AAK	ERR1308664	Wine	1235	TA	0.917392	630	C	0.994519
CAB	ERR1308670	Wine	1235	TA	0.917533	630	C	0.996283
AET	ERR1308679	Wine	1235	TA	0.912892	630	C	0.997931
CAD	ERR1308697	Wine	1235	TA	0.907757	630	C	0.985705
CAM	ERR1308714	Wine	1235	TA	0.912692	630	C	0.993739
AHK	ERR1308738	Wine	1235	TA	0.920558	630	C	0.997143
CAQ	ERR1308749	Wine	1235	TA	0.911403	630	C	0.993321
ASA	ERR1308769	Wine	1235	TA	0.91611	630	C	0.997463
CAI	ERR1308771	Wine	1235	TA	0.11897	630	C	0.135609
BSS	ERR1308818	Wine	1235	TA	0.387849	630	C	0.411561
AIP	ERR1308832	Wine	1235	TA	0.920603	630	C	0.997587
CBD	ERR1308852	Wine	1235	TA	0.909714	630	C	0.996467
CBC	ERR1308876	Wine	1235	TA	0.917641	630	C	0.994987
AQC	ERR1308897	Wine	1235	TA	0.915575	630	C	0.998538
CAS	ERR1308926	Wine	1235	TA	0.939006	630	C	0.995548
CAN	ERR1308933	Wine	1235	TA	0.893061	630	C	0.990615
AIB	ERR1308949	Wine	1235	TA	0.957181	630	C	0.994938
BPL	ERR1308968	Wine	1235	TA	0.921501	630	C	0.997514
BVV	ERR1309010	Wine	1235	TA	0.91525	630	C	0.99115
CAT	ERR1309024	Wine	1235	TA	0.907705	630	C	0.990113
CAR	ERR1309091	Wine	1235	TA	0.91217	630	C	0.995026
CAV	ERR1309104	Wine	1235	TA	0.919609	630	C	0.998034
BVT	ERR1309115	Wine	1235	TA	0.914543	630	C	0.993224
CAK	ERR1309117	Wine	1235	TA	0.090127	630	C	0.088923
AIC	ERR1309173	Wine	1235	TA	0.915058	630	C	0.996608
AIA	ERR1309200	Wine	1235	TA	0.918474	630	C	0.995896
CHF	ERR1309205	Wine	1235	TA	0.434418	630	C	0.465168
BNG	ERR1309266	Wine	1235	TA	0.692445	630	C	0.757246
ASR	ERR1309292	Wine	1235	TA	0.2658	630	C	0.286744
CAC	ERR1309316	Wine	1235	TA	0.912765	630	C	0.992248
CBB	ERR1309343	Wine	1235	TA	0.93315	630	C	0.993372
AHP	ERR1309345	Wine	1235	TA	0.920547	630	C	0.997586
AIM	ERR1309350	Wine	1235	TA	0.551438	630	C	0.620302
AQP	ERR1309355	Wine	1235	TA	0.915771	630	C	0.998586
AES	ERR1309368	Wine	1235	TA	0.915259	630	C	0.996114
ART	ERR1309369	Wine	1235	TA	0.915311	630	C	0.99777
AAE	ERR1309410	Wine	1235	TA	0.917831	630	C	0.997365
BTR	ERR1309489	Wine	1235	TA	0.061406	630	C	0.069904
CAL	ERR1309510	Wine	1235	TA	0.098362	630	C	0.110677
AFI	ERR1309513	Wine	1235	TA	0.906133	630	C	0.995769
CBE	ERR1309523	Wine	1235	TA	0.916372	630	C	0.991422
CAA	ERR1308578	Wine	1881	C	0.993374	630	C	0.992978
AQE	ERR1308580	Wine	1881	C	0.996786	630	C	0.996866
CAP	ERR1308586	Wine	1881	C	0.996703	630	C	0.996486
BSR	ERR1308588	Wine	1881	C	0.4526	630	C	0.497317
AFV	ERR1308598	Wine	1881	C	0.994328	630	C	0.993687
AEK	ERR1308639	Wine	1881	C	0.994754	630	C	0.996386
AAK	ERR1308664	Wine	1881	C	0.996097	630	C	0.994519
CAB	ERR1308670	Wine	1881	C	0.995912	630	C	0.996283
AET	ERR1308679	Wine	1881	C	0.997179	630	C	0.997931
CAD	ERR1308697	Wine	1881	C	0.987616	630	C	0.985705
CAM	ERR1308714	Wine	1881	C	0.995495	630	C	0.993739
AHK	ERR1308738	Wine	1881	C	0.996056	630	C	0.997143
CAQ	ERR1308749	Wine	1881	C	0.991443	630	C	0.993321
ASA	ERR1308769	Wine	1881	C	0.996613	630	C	0.997463
CAI	ERR1308771	Wine	1881	C	0.125424	630	C	0.135609
BSS	ERR1308818	Wine	1881	C	0.353654	630	C	0.411561
AIP	ERR1308832	Wine	1881	C	0.996835	630	C	0.997587
CBD	ERR1308852	Wine	1881	C	0.99619	630	C	0.996467
CBC	ERR1308876	Wine	1881	C	0.995298	630	C	0.994987
AQC	ERR1308897	Wine	1881	C	0.997568	630	C	0.998538
CAS	ERR1308926	Wine	1881	C	0.995889	630	C	0.995548
CAN	ERR1308933	Wine	1881	C	0.991561	630	C	0.990615
AIB	ERR1308949	Wine	1881	C	0.994971	630	C	0.994938
BPL	ERR1308968	Wine	1881	C	0.997997	630	C	0.997514
BVV	ERR1309010	Wine	1881	C	0.994679	630	C	0.99115
CAT	ERR1309024	Wine	1881	C	0.991506	630	C	0.990113
CAR	ERR1309091	Wine	1881	C	0.99582	630	C	0.995026
CAV	ERR1309104	Wine	1881	C	0.997765	630	C	0.998034
BVT	ERR1309115	Wine	1881	C	0.994666	630	C	0.993224
CAK	ERR1309117	Wine	1881	C	0.08703	630	C	0.088923
AIC	ERR1309173	Wine	1881	C	0.995307	630	C	0.996608
AIA	ERR1309200	Wine	1881	C	0.995381	630	C	0.995896
CHF	ERR1309205	Wine	1881	C	0.443037	630	C	0.465168
BNG	ERR1309266	Wine	1881	C	0.737152	630	C	0.757246
ASR	ERR1309292	Wine	1881	C	0.266965	630	C	0.286744
CAC	ERR1309316	Wine	1881	C	0.993966	630	C	0.992248
CBB	ERR1309343	Wine	1881	C	0.994346	630	C	0.993372
AHP	ERR1309345	Wine	1881	C	0.996616	630	C	0.997586
AIM	ERR1309350	Wine	1881	C	0.570818	630	C	0.620302
AQP	ERR1309355	Wine	1881	C	0.998174	630	C	0.998586
AES	ERR1309368	Wine	1881	C	0.995701	630	C	0.996114
ART	ERR1309369	Wine	1881	C	0.997805	630	C	0.99777
AAE	ERR1309410	Wine	1881	C	0.995084	630	C	0.997365
BTR	ERR1309489	Wine	1881	C	0.062448	630	C	0.069904
CAL	ERR1309510	Wine	1881	C	0.102895	630	C	0.110677
AFI	ERR1309513	Wine	1881	C	0.995964	630	C	0.995769
CBE	ERR1309523	Wine	1881	C	0.990088	630	C	0.991422
CAA	ERR1308578	Wine	1881	C	0.993374	1235	TA	0.913381
AQE	ERR1308580	Wine	1881	C	0.996786	1235	TA	0.919159
CAP	ERR1308586	Wine	1881	C	0.996703	1235	TA	0.916182
BSR	ERR1308588	Wine	1881	C	0.4526	1235	TA	0.458154
AFV	ERR1308598	Wine	1881	C	0.994328	1235	TA	0.899776
AEK	ERR1308639	Wine	1881	C	0.994754	1235	TA	0.91843
AAK	ERR1308664	Wine	1881	C	0.996097	1235	TA	0.917392
CAB	ERR1308670	Wine	1881	C	0.995912	1235	TA	0.917533
AET	ERR1308679	Wine	1881	C	0.997179	1235	TA	0.912892
CAD	ERR1308697	Wine	1881	C	0.987616	1235	TA	0.907757
CAM	ERR1308714	Wine	1881	C	0.995495	1235	TA	0.912692
AHK	ERR1308738	Wine	1881	C	0.996056	1235	TA	0.920558
CAQ	ERR1308749	Wine	1881	C	0.991443	1235	TA	0.911403
ASA	ERR1308769	Wine	1881	C	0.996613	1235	TA	0.91611
CAI	ERR1308771	Wine	1881	C	0.125424	1235	TA	0.11897
BSS	ERR1308818	Wine	1881	C	0.353654	1235	TA	0.387849
AIP	ERR1308832	Wine	1881	C	0.996835	1235	TA	0.920603
CBD	ERR1308852	Wine	1881	C	0.99619	1235	TA	0.909714
CBC	ERR1308876	Wine	1881	C	0.995298	1235	TA	0.917641
AQC	ERR1308897	Wine	1881	C	0.997568	1235	TA	0.915575
CAS	ERR1308926	Wine	1881	C	0.995889	1235	TA	0.939006
CAN	ERR1308933	Wine	1881	C	0.991561	1235	TA	0.893061
AIB	ERR1308949	Wine	1881	C	0.994971	1235	TA	0.957181
BPL	ERR1308968	Wine	1881	C	0.997997	1235	TA	0.921501
BVV	ERR1309010	Wine	1881	C	0.994679	1235	TA	0.91525
CAT	ERR1309024	Wine	1881	C	0.991506	1235	TA	0.907705
CAR	ERR1309091	Wine	1881	C	0.99582	1235	TA	0.91217
CAV	ERR1309104	Wine	1881	C	0.997765	1235	TA	0.919609
BVT	ERR1309115	Wine	1881	C	0.994666	1235	TA	0.914543
CAK	ERR1309117	Wine	1881	C	0.08703	1235	TA	0.090127
AIC	ERR1309173	Wine	1881	C	0.995307	1235	TA	0.915058
AIA	ERR1309200	Wine	1881	C	0.995381	1235	TA	0.918474
CHF	ERR1309205	Wine	1881	C	0.443037	1235	TA	0.434418
BNG	ERR1309266	Wine	1881	C	0.737152	1235	TA	0.692445
ASR	ERR1309292	Wine	1881	C	0.266965	1235	TA	0.2658
CAC	ERR1309316	Wine	1881	C	0.993966	1235	TA	0.912765
CBB	ERR1309343	Wine	1881	C	0.994346	1235	TA	0.93315
AHP	ERR1309345	Wine	1881	C	0.996616	1235	TA	0.920547
AIM	ERR1309350	Wine	1881	C	0.570818	1235	TA	0.551438
AQP	ERR1309355	Wine	1881	C	0.998174	1235	TA	0.915771
AES	ERR1309368	Wine	1881	C	0.995701	1235	TA	0.915259
ART	ERR1309369	Wine	1881	C	0.997805	1235	TA	0.915311
AAE	ERR1309410	Wine	1881	C	0.995084	1235	TA	0.917831
BTR	ERR1309489	Wine	1881	C	0.062448	1235	TA	0.061406
CAL	ERR1309510	Wine	1881	C	0.102895	1235	TA	0.098362
AFI	ERR1309513	Wine	1881	C	0.995964	1235	TA	0.906133
CBE	ERR1309523	Wine	1881	C	0.990088	1235	TA	0.916372
CAA	ERR1308578	Wine	5321	CA	0.915853	630	C	0.992978
AQE	ERR1308580	Wine	5321	CA	0.921603	630	C	0.996866
CAP	ERR1308586	Wine	5321	CA	0.917333	630	C	0.996486
BSR	ERR1308588	Wine	5321	CA	0.456418	630	C	0.497317
AFV	ERR1308598	Wine	5321	CA	0.913874	630	C	0.993687
AEK	ERR1308639	Wine	5321	CA	0.923914	630	C	0.996386
AAK	ERR1308664	Wine	5321	CA	0.927584	630	C	0.994519
CAB	ERR1308670	Wine	5321	CA	0.922218	630	C	0.996283
AET	ERR1308679	Wine	5321	CA	0.923978	630	C	0.997931
CAD	ERR1308697	Wine	5321	CA	0.912459	630	C	0.985705
CAM	ERR1308714	Wine	5321	CA	0.918662	630	C	0.993739
AHK	ERR1308738	Wine	5321	CA	0.922469	630	C	0.997143
CAQ	ERR1308749	Wine	5321	CA	0.91855	630	C	0.993321
ASA	ERR1308769	Wine	5321	CA	0.923607	630	C	0.997463
CAI	ERR1308771	Wine	5321	CA	0.13254	630	C	0.135609
BSS	ERR1308818	Wine	5321	CA	0.391747	630	C	0.411561
AIP	ERR1308832	Wine	5321	CA	0.925036	630	C	0.997587
CBD	ERR1308852	Wine	5321	CA	0.917024	630	C	0.996467
CBC	ERR1308876	Wine	5321	CA	0.912247	630	C	0.994987
AQC	ERR1308897	Wine	5321	CA	0.918892	630	C	0.998538
CAS	ERR1308926	Wine	5321	CA	0.935813	630	C	0.995548
CAN	ERR1308933	Wine	5321	CA	0.909961	630	C	0.990615
AIB	ERR1308949	Wine	5321	CA	0.917403	630	C	0.994938
BPL	ERR1308968	Wine	5321	CA	0.923554	630	C	0.997514
BVV	ERR1309010	Wine	5321	CA	0.915532	630	C	0.99115
CAT	ERR1309024	Wine	5321	CA	0.909548	630	C	0.990113
CAR	ERR1309091	Wine	5321	CA	0.916134	630	C	0.995026
CAV	ERR1309104	Wine	5321	CA	0.918421	630	C	0.998034
BVT	ERR1309115	Wine	5321	CA	0.921832	630	C	0.993224
CAK	ERR1309117	Wine	5321	CA	0.085998	630	C	0.088923
AIC	ERR1309173	Wine	5321	CA	0.923002	630	C	0.996608
AIA	ERR1309200	Wine	5321	CA	0.925839	630	C	0.995896
CHF	ERR1309205	Wine	5321	CA	0.445069	630	C	0.465168
BNG	ERR1309266	Wine	5321	CA	0.698949	630	C	0.757246
ASR	ERR1309292	Wine	5321	CA	0.266884	630	C	0.286744
CAC	ERR1309316	Wine	5321	CA	0.917046	630	C	0.992248
CBB	ERR1309343	Wine	5321	CA	0.925188	630	C	0.993372
AHP	ERR1309345	Wine	5321	CA	0.925497	630	C	0.997586
AIM	ERR1309350	Wine	5321	CA	0.581189	630	C	0.620302
AQP	ERR1309355	Wine	5321	CA	0.925467	630	C	0.998586
AES	ERR1309368	Wine	5321	CA	0.919307	630	C	0.996114
ART	ERR1309369	Wine	5321	CA	0.924794	630	C	0.99777
AAE	ERR1309410	Wine	5321	CA	0.919426	630	C	0.997365
BTR	ERR1309489	Wine	5321	CA	0.072995	630	C	0.069904
CAL	ERR1309510	Wine	5321	CA	0.102863	630	C	0.110677
AFI	ERR1309513	Wine	5321	CA	0.921899	630	C	0.995769
CBE	ERR1309523	Wine	5321	CA	0.910438	630	C	0.991422
CAA	ERR1308578	Wine	5321	CA	0.915853	1235	TA	0.913381
AQE	ERR1308580	Wine	5321	CA	0.921603	1235	TA	0.919159
CAP	ERR1308586	Wine	5321	CA	0.917333	1235	TA	0.916182
BSR	ERR1308588	Wine	5321	CA	0.456418	1235	TA	0.458154
AFV	ERR1308598	Wine	5321	CA	0.913874	1235	TA	0.899776
AEK	ERR1308639	Wine	5321	CA	0.923914	1235	TA	0.91843
AAK	ERR1308664	Wine	5321	CA	0.927584	1235	TA	0.917392
CAB	ERR1308670	Wine	5321	CA	0.922218	1235	TA	0.917533
AET	ERR1308679	Wine	5321	CA	0.923978	1235	TA	0.912892
CAD	ERR1308697	Wine	5321	CA	0.912459	1235	TA	0.907757
CAM	ERR1308714	Wine	5321	CA	0.918662	1235	TA	0.912692
AHK	ERR1308738	Wine	5321	CA	0.922469	1235	TA	0.920558
CAQ	ERR1308749	Wine	5321	CA	0.91855	1235	TA	0.911403
ASA	ERR1308769	Wine	5321	CA	0.923607	1235	TA	0.91611
CAI	ERR1308771	Wine	5321	CA	0.13254	1235	TA	0.11897
BSS	ERR1308818	Wine	5321	CA	0.391747	1235	TA	0.387849
AIP	ERR1308832	Wine	5321	CA	0.925036	1235	TA	0.920603
CBD	ERR1308852	Wine	5321	CA	0.917024	1235	TA	0.909714
CBC	ERR1308876	Wine	5321	CA	0.912247	1235	TA	0.917641
AQC	ERR1308897	Wine	5321	CA	0.918892	1235	TA	0.915575
CAS	ERR1308926	Wine	5321	CA	0.935813	1235	TA	0.939006
CAN	ERR1308933	Wine	5321	CA	0.909961	1235	TA	0.893061
AIB	ERR1308949	Wine	5321	CA	0.917403	1235	TA	0.957181
BPL	ERR1308968	Wine	5321	CA	0.923554	1235	TA	0.921501
BVV	ERR1309010	Wine	5321	CA	0.915532	1235	TA	0.91525
CAT	ERR1309024	Wine	5321	CA	0.909548	1235	TA	0.907705
CAR	ERR1309091	Wine	5321	CA	0.916134	1235	TA	0.91217
CAV	ERR1309104	Wine	5321	CA	0.918421	1235	TA	0.919609
BVT	ERR1309115	Wine	5321	CA	0.921832	1235	TA	0.914543
CAK	ERR1309117	Wine	5321	CA	0.085998	1235	TA	0.090127
AIC	ERR1309173	Wine	5321	CA	0.923002	1235	TA	0.915058
AIA	ERR1309200	Wine	5321	CA	0.925839	1235	TA	0.918474
CHF	ERR1309205	Wine	5321	CA	0.445069	1235	TA	0.434418
BNG	ERR1309266	Wine	5321	CA	0.698949	1235	TA	0.692445
ASR	ERR1309292	Wine	5321	CA	0.266884	1235	TA	0.2658
CAC	ERR1309316	Wine	5321	CA	0.917046	1235	TA	0.912765
CBB	ERR1309343	Wine	5321	CA	0.925188	1235	TA	0.93315
AHP	ERR1309345	Wine	5321	CA	0.925497	1235	TA	0.920547
AIM	ERR1309350	Wine	5321	CA	0.581189	1235	TA	0.551438
AQP	ERR1309355	Wine	5321	CA	0.925467	1235	TA	0.915771
AES	ERR1309368	Wine	5321	CA	0.919307	1235	TA	0.915259
ART	ERR1309369	Wine	5321	CA	0.924794	1235	TA	0.915311
AAE	ERR1309410	Wine	5321	CA	0.919426	1235	TA	0.917831
BTR	ERR1309489	Wine	5321	CA	0.072995	1235	TA	0.061406
CAL	ERR1309510	Wine	5321	CA	0.102863	1235	TA	0.098362
AFI	ERR1309513	Wine	5321	CA	0.921899	1235	TA	0.906133
CBE	ERR1309523	Wine	5321	CA	0.910438	1235	TA	0.916372
CAA	ERR1308578	Wine	5321	CA	0.915853	1881	C	0.993374
AQE	ERR1308580	Wine	5321	CA	0.921603	1881	C	0.996786
CAP	ERR1308586	Wine	5321	CA	0.917333	1881	C	0.996703
BSR	ERR1308588	Wine	5321	CA	0.456418	1881	C	0.4526
AFV	ERR1308598	Wine	5321	CA	0.913874	1881	C	0.994328
AEK	ERR1308639	Wine	5321	CA	0.923914	1881	C	0.994754
AAK	ERR1308664	Wine	5321	CA	0.927584	1881	C	0.996097
CAB	ERR1308670	Wine	5321	CA	0.922218	1881	C	0.995912
AET	ERR1308679	Wine	5321	CA	0.923978	1881	C	0.997179
CAD	ERR1308697	Wine	5321	CA	0.912459	1881	C	0.987616
CAM	ERR1308714	Wine	5321	CA	0.918662	1881	C	0.995495
AHK	ERR1308738	Wine	5321	CA	0.922469	1881	C	0.996056
CAQ	ERR1308749	Wine	5321	CA	0.91855	1881	C	0.991443
ASA	ERR1308769	Wine	5321	CA	0.923607	1881	C	0.996613
CAI	ERR1308771	Wine	5321	CA	0.13254	1881	C	0.125424
BSS	ERR1308818	Wine	5321	CA	0.391747	1881	C	0.353654
AIP	ERR1308832	Wine	5321	CA	0.925036	1881	C	0.996835
CBD	ERR1308852	Wine	5321	CA	0.917024	1881	C	0.99619
CBC	ERR1308876	Wine	5321	CA	0.912247	1881	C	0.995298
AQC	ERR1308897	Wine	5321	CA	0.918892	1881	C	0.997568
CAS	ERR1308926	Wine	5321	CA	0.935813	1881	C	0.995889
CAN	ERR1308933	Wine	5321	CA	0.909961	1881	C	0.991561
AIB	ERR1308949	Wine	5321	CA	0.917403	1881	C	0.994971
BPL	ERR1308968	Wine	5321	CA	0.923554	1881	C	0.997997
BVV	ERR1309010	Wine	5321	CA	0.915532	1881	C	0.994679
CAT	ERR1309024	Wine	5321	CA	0.909548	1881	C	0.991506
CAR	ERR1309091	Wine	5321	CA	0.916134	1881	C	0.99582
CAV	ERR1309104	Wine	5321	CA	0.918421	1881	C	0.997765
BVT	ERR1309115	Wine	5321	CA	0.921832	1881	C	0.994666
CAK	ERR1309117	Wine	5321	CA	0.085998	1881	C	0.08703
AIC	ERR1309173	Wine	5321	CA	0.923002	1881	C	0.995307
AIA	ERR1309200	Wine	5321	CA	0.925839	1881	C	0.995381
CHF	ERR1309205	Wine	5321	CA	0.445069	1881	C	0.443037
BNG	ERR1309266	Wine	5321	CA	0.698949	1881	C	0.737152
ASR	ERR1309292	Wine	5321	CA	0.266884	1881	C	0.266965
CAC	ERR1309316	Wine	5321	CA	0.917046	1881	C	0.993966
CBB	ERR1309343	Wine	5321	CA	0.925188	1881	C	0.994346
AHP	ERR1309345	Wine	5321	CA	0.925497	1881	C	0.996616
AIM	ERR1309350	Wine	5321	CA	0.581189	1881	C	0.570818
AQP	ERR1309355	Wine	5321	CA	0.925467	1881	C	0.998174
AES	ERR1309368	Wine	5321	CA	0.919307	1881	C	0.995701
ART	ERR1309369	Wine	5321	CA	0.924794	1881	C	0.997805
AAE	ERR1309410	Wine	5321	CA	0.919426	1881	C	0.995084
BTR	ERR1309489	Wine	5321	CA	0.072995	1881	C	0.062448
CAL	ERR1309510	Wine	5321	CA	0.102863	1881	C	0.102895
AFI	ERR1309513	Wine	5321	CA	0.921899	1881	C	0.995964
CBE	ERR1309523	Wine	5321	CA	0.910438	1881	C	0.990088
CAB	ERR1308670	Wine	6509	A	0.033288	6502	ATCT	0.018363
CAM	ERR1308714	Wine	6509	A	0.026686	6502	ATCT	0.017085
AAE	ERR1309410	Wine	6509	A	0.079353	6502	ATCT	0.044261
AQE	ERR1308580	Wine	6512	CGTTTGGAA	0.072581	6509	A	0.109139
AEK	ERR1308639	Wine	6512	CGTTTGGAA	0.088324	6509	A	0.096425
AET	ERR1308679	Wine	6512	CGTTTGGAA	0.081798	6509	A	0.098432
ASA	ERR1308769	Wine	6512	CGTTTGGAA	0.032597	6509	A	0.048425
AQC	ERR1308897	Wine	6512	CGTTTGGAA	0.069007	6509	A	0.09616
BPL	ERR1308968	Wine	6512	CGTTTGGAA	0.028171	6509	A	0.049117
AHP	ERR1309345	Wine	6512	CGTTTGGAA	0.07005	6509	A	0.074478
AQP	ERR1309355	Wine	6512	CGTTTGGAA	0.029773	6509	A	0.048654
AAE	ERR1309410	Wine	6512	CGTTTGGAA	0.075229	6509	A	0.079353
AQE	ERR1308580	Wine	6512	CTGGAA	0.076534	6509	A	0.109139
AEK	ERR1308639	Wine	6512	CTGGAA	0.090238	6509	A	0.096425
CAB	ERR1308670	Wine	6512	CTGGAA	0.027212	6509	A	0.033288
AET	ERR1308679	Wine	6512	CTGGAA	0.092236	6509	A	0.098432
CAM	ERR1308714	Wine	6512	CTGGAA	0.019141	6509	A	0.026686
CAQ	ERR1308749	Wine	6512	CTGGAA	0.010424	6509	A	0.010207
ASA	ERR1308769	Wine	6512	CTGGAA	0.034982	6509	A	0.048425
AQC	ERR1308897	Wine	6512	CTGGAA	0.073766	6509	A	0.09616
BNG	ERR1309266	Wine	6512	CTGGAA	0.034994	6509	A	0.043275
AHP	ERR1309345	Wine	6512	CTGGAA	0.07229	6509	A	0.074478
AQP	ERR1309355	Wine	6512	CTGGAA	0.031707	6509	A	0.048654
AAE	ERR1309410	Wine	6512	CTGGAA	0.076788	6509	A	0.079353
AQE	ERR1308580	Wine	6512	CTTTGGAA	0.094402	6509	A	0.109139
AEK	ERR1308639	Wine	6512	CTTTGGAA	0.088324	6509	A	0.096425
CAB	ERR1308670	Wine	6512	CTTTGGAA	0.025677	6509	A	0.033288
CAM	ERR1308714	Wine	6512	CTTTGGAA	0.022518	6509	A	0.026686
CAQ	ERR1308749	Wine	6512	CTTTGGAA	0.010424	6509	A	0.010207
ASA	ERR1308769	Wine	6512	CTTTGGAA	0.040547	6509	A	0.048425
BPL	ERR1308968	Wine	6512	CTTTGGAA	0.037323	6509	A	0.049117
BNG	ERR1309266	Wine	6512	CTTTGGAA	0.041207	6509	A	0.043275
AQP	ERR1309355	Wine	6512	CTTTGGAA	0.046426	6509	A	0.048654
AAE	ERR1309410	Wine	6512	CTTTGGAA	0.080101	6509	A	0.079353
AQE	ERR1308580	Wine	2304	TA	0.069863	6509	A	0.109139
AEK	ERR1308639	Wine	2304	TA	0.075298	6509	A	0.096425
AET	ERR1308679	Wine	2304	TA	0.068121	6509	A	0.098432
CAQ	ERR1308749	Wine	2304	TA	0.11766	6509	A	0.010207
ASA	ERR1308769	Wine	2304	TA	0.078673	6509	A	0.048425
AQE	ERR1308580	Wine	2304	TA	0.069863	6512	CGTTTGGAA	0.072581
AEK	ERR1308639	Wine	2304	TA	0.075298	6512	CGTTTGGAA	0.088324
AET	ERR1308679	Wine	2304	TA	0.068121	6512	CGTTTGGAA	0.081798
ASA	ERR1308769	Wine	2304	TA	0.078673	6512	CGTTTGGAA	0.032597
AQE	ERR1308580	Wine	2304	TA	0.069863	6512	CTGGAA	0.076534
CAP	ERR1308586	Wine	2304	TA	0.093844	6512	CTGGAA	0.036558
AEK	ERR1308639	Wine	2304	TA	0.075298	6512	CTGGAA	0.090238
AET	ERR1308679	Wine	2304	TA	0.068121	6512	CTGGAA	0.092236
CAQ	ERR1308749	Wine	2304	TA	0.11766	6512	CTGGAA	0.010424
ASA	ERR1308769	Wine	2304	TA	0.078673	6512	CTGGAA	0.034982
AQE	ERR1308580	Wine	2304	TA	0.069863	6512	CTTTGGAA	0.094402
CAP	ERR1308586	Wine	2304	TA	0.093844	6512	CTTTGGAA	0.042308
AEK	ERR1308639	Wine	2304	TA	0.075298	6512	CTTTGGAA	0.088324
CAQ	ERR1308749	Wine	2304	TA	0.11766	6512	CTTTGGAA	0.010424
ASA	ERR1308769	Wine	2304	TA	0.078673	6512	CTTTGGAA	0.040547
CAA	ERR1308578	Wine	6511	G	0.02441	2304	TA	0.079038
AFV	ERR1308598	Wine	6511	G	0.025537	2304	TA	0.087436
AAK	ERR1308664	Wine	6511	G	0.025372	2304	TA	0.107354
AHK	ERR1308738	Wine	6511	G	0.025019	2304	TA	0.064744
CBD	ERR1308852	Wine	6511	G	0.026267	2304	TA	0.118683
CBC	ERR1308876	Wine	6511	G	0.02798	2304	TA	0.125
CAT	ERR1309024	Wine	6511	G	0.025178	2304	TA	0.126551
CAR	ERR1309091	Wine	6511	G	0.027916	2304	TA	0.116828
AIC	ERR1309173	Wine	6511	G	0.022701	2304	TA	0.097008
CAC	ERR1309316	Wine	6511	G	0.026936	2304	TA	0.080406
CBB	ERR1309343	Wine	6511	G	0.032014	2304	TA	0.102523
CBE	ERR1309523	Wine	6511	G	0.029156	2304	TA	0.122297
BBT	ERR1308730	Wine	743	C	0.475778	607	A	0.920085
ACN	ERR1308890	Wine	743	C	0.819855	607	A	0.834861
BIE	ERR1309250	Wine	743	C	0.979754	607	A	0.974231
AKI	ERR1308695	Wine	1691	G	0.997329	362	G	0.998794
AHS	ERR1308920	Wine	1691	G	0.994112	362	G	0.996246
ADA	ERR1309427	Wine	1691	G	0.998371	362	G	0.998856
CAA	ERR1308578	Wine	1239	A	0.018023	2304	TA	0.079038
CAP	ERR1308586	Wine	1239	A	0.018252	2304	TA	0.093844
AFV	ERR1308598	Wine	1239	A	0.015335	2304	TA	0.087436
AEK	ERR1308639	Wine	1239	A	0.014114	2304	TA	0.075298
AET	ERR1308679	Wine	1239	A	0.014962	2304	TA	0.068121
AHK	ERR1308738	Wine	1239	A	0.012774	2304	TA	0.064744
CAQ	ERR1308749	Wine	1239	A	0.015225	2304	TA	0.11766
ASA	ERR1308769	Wine	1239	A	0.014675	2304	TA	0.078673
CBD	ERR1308852	Wine	1239	A	0.017253	2304	TA	0.118683
CBC	ERR1308876	Wine	1239	A	0.015555	2304	TA	0.125
CAN	ERR1308933	Wine	1239	A	0.017981	2304	TA	0.088179
CAT	ERR1309024	Wine	1239	A	0.014051	2304	TA	0.126551
CAR	ERR1309091	Wine	1239	A	0.015036	2304	TA	0.116828
CAC	ERR1309316	Wine	1239	A	0.017992	2304	TA	0.080406
ART	ERR1309369	Wine	1239	A	0.015232	2304	TA	0.101074
CBE	ERR1309523	Wine	1239	A	0.016615	2304	TA	0.122297
AQE	ERR1308580	Wine	7375	AT	0.246527	3723	C	0.195635
AEK	ERR1308639	Wine	7375	AT	0.056228	3723	C	0.069961
ASA	ERR1308769	Wine	7375	AT	0.552323	3723	C	0.70916
AQE	ERR1308580	Wine	7375	AT	0.246527	4274	C	0.68516
AEK	ERR1308639	Wine	7375	AT	0.056228	4274	C	0.191505
ASA	ERR1308769	Wine	7375	AT	0.552323	4274	C	0.72502
AQE	ERR1308580	Wine	8652	C	0.416289	6509	A	0.109139
AEK	ERR1308639	Wine	8652	C	0.064795	6509	A	0.096425
ASA	ERR1308769	Wine	8652	C	0.237812	6509	A	0.048425
AHP	ERR1309345	Wine	8652	C	0.132623	6509	A	0.074478
AQE	ERR1308580	Wine	8652	C	0.416289	6512	CGTTTGGAA	0.072581
AEK	ERR1308639	Wine	8652	C	0.064795	6512	CGTTTGGAA	0.088324
ASA	ERR1308769	Wine	8652	C	0.237812	6512	CGTTTGGAA	0.032597
AHP	ERR1309345	Wine	8652	C	0.132623	6512	CGTTTGGAA	0.07005
AQE	ERR1308580	Wine	8652	C	0.416289	6512	CTGGAA	0.076534
AEK	ERR1308639	Wine	8652	C	0.064795	6512	CTGGAA	0.090238
ASA	ERR1308769	Wine	8652	C	0.237812	6512	CTGGAA	0.034982
AHP	ERR1309345	Wine	8652	C	0.132623	6512	CTGGAA	0.07229
AQE	ERR1308580	Wine	8652	C	0.416289	6512	CTTTGGAA	0.094402
AEK	ERR1308639	Wine	8652	C	0.064795	6512	CTTTGGAA	0.088324
ASA	ERR1308769	Wine	8652	C	0.237812	6512	CTTTGGAA	0.040547
AQE	ERR1308580	Wine	8652	C	0.416289	7375	AT	0.246527
AEK	ERR1308639	Wine	8652	C	0.064795	7375	AT	0.056228
ASA	ERR1308769	Wine	8652	C	0.237812	7375	AT	0.552323
BQS	ERR1308579	Wine	94	T	0.997453	42	T	0.995137
APT	ERR1308651	Wine	94	T	0.997781	42	T	0.999304
AGL	ERR1308762	Wine	94	T	0.080327	42	T	0.071743
ATH	ERR1308935	Wine	94	T	0.99744	42	T	0.997718
CRC	ERR1308944	Wine	94	T	0.997268	42	T	0.997551
BQM	ERR1309180	Wine	94	T	0.032771	42	T	0.024178
BLI	ERR1309182	Wine	94	T	0.110008	42	T	0.098483
CBG	ERR1309187	Wine	94	T	0.136591	42	T	0.013709
BHV	ERR1309209	Wine	94	T	0.967327	42	T	0.964178
BLG	ERR1309215	Wine	94	T	0.113608	42	T	0.100022
AVH	ERR1309257	Wine	94	T	0.59839	42	T	0.578704
ASE	ERR1309317	Wine	94	T	0.40257	42	T	0.371787
AHD	ERR1309455	Wine	94	T	0.997571	42	T	0.997244
AHE	ERR1309472	Wine	94	T	0.077793	42	T	0.050025
AGF	ERR1309486	Wine	94	T	0.250452	42	T	0.229746
BQS	ERR1308579	Wine	1897	C	0.996186	1495	C	0.996713
APT	ERR1308651	Wine	1897	C	0.998672	1495	C	0.998843
AGL	ERR1308762	Wine	1897	C	0.065784	1495	C	0.079882
BLB	ERR1308844	Wine	1897	C	0.843084	1495	C	0.900768
CRC	ERR1308944	Wine	1897	C	0.996449	1495	C	0.998111
AGH	ERR1309035	Wine	1897	C	0.990981	1495	C	0.992712
BHV	ERR1309209	Wine	1897	C	0.953392	1495	C	0.96582
AHD	ERR1309455	Wine	1897	C	0.997094	1495	C	0.998151
BNH	ERR1309478	Wine	1897	C	0.697188	1495	C	0.747764
AGF	ERR1309486	Wine	1897	C	0.199727	1495	C	0.235649
BQS	ERR1308579	Wine	2083	A	0.996306	1495	C	0.996713
APT	ERR1308651	Wine	2083	A	0.99895	1495	C	0.998843
BKS	ERR1308661	Wine	2083	A	0.02678	1495	C	0.023801
BLB	ERR1308844	Wine	2083	A	0.995221	1495	C	0.900768
CRC	ERR1308944	Wine	2083	A	0.996922	1495	C	0.998111
AGH	ERR1309035	Wine	2083	A	0.992706	1495	C	0.992712
BLP	ERR1309109	Wine	2083	A	0.043933	1495	C	0.058101
BHV	ERR1309209	Wine	2083	A	0.961806	1495	C	0.96582
AHD	ERR1309455	Wine	2083	A	0.998092	1495	C	0.998151
AHE	ERR1309472	Wine	2083	A	0.045384	1495	C	0.04644
BLN	ERR1309476	Wine	2083	A	0.041461	1495	C	0.049848
BNH	ERR1309478	Wine	2083	A	0.742757	1495	C	0.747764
BQS	ERR1308579	Wine	2083	A	0.996306	1897	C	0.996186
APT	ERR1308651	Wine	2083	A	0.99895	1897	C	0.998672
BLB	ERR1308844	Wine	2083	A	0.995221	1897	C	0.843084
CRC	ERR1308944	Wine	2083	A	0.996922	1897	C	0.996449
AGH	ERR1309035	Wine	2083	A	0.992706	1897	C	0.990981
BHV	ERR1309209	Wine	2083	A	0.961806	1897	C	0.953392
AHD	ERR1309455	Wine	2083	A	0.998092	1897	C	0.997094
BNH	ERR1309478	Wine	2083	A	0.742757	1897	C	0.697188
BQS	ERR1308579	Wine	1746	C	0.997165	1045	T	0.996932
APT	ERR1308651	Wine	1746	C	0.998607	1045	T	0.998348
CRC	ERR1308944	Wine	1746	C	0.997629	1045	T	0.99776
BHV	ERR1309209	Wine	1746	C	0.950959	1045	T	0.96545
AHD	ERR1309455	Wine	1746	C	0.99797	1045	T	0.997374
BQS	ERR1308579	Wine	2182	T	0.98989	1045	T	0.996932
APT	ERR1308651	Wine	2182	T	0.994908	1045	T	0.998348
CRC	ERR1308944	Wine	2182	T	0.990977	1045	T	0.99776
BHV	ERR1309209	Wine	2182	T	0.952389	1045	T	0.96545
AHD	ERR1309455	Wine	2182	T	0.993913	1045	T	0.997374
AHE	ERR1309472	Wine	2182	T	0.04599	1045	T	0.070232
BQS	ERR1308579	Wine	2182	T	0.98989	1746	C	0.997165
APT	ERR1308651	Wine	2182	T	0.994908	1746	C	0.998607
CRC	ERR1308944	Wine	2182	T	0.990977	1746	C	0.997629
BHV	ERR1309209	Wine	2182	T	0.952389	1746	C	0.950959
AHD	ERR1309455	Wine	2182	T	0.993913	1746	C	0.99797
CAA	ERR1308578	Wine	9066	A	0.0149	2304	TA	0.079038
AQE	ERR1308580	Wine	9066	A	0.039683	2304	TA	0.069863
CAP	ERR1308586	Wine	9066	A	0.048843	2304	TA	0.093844
AHK	ERR1308738	Wine	9066	A	0.011802	2304	TA	0.064744
CAQ	ERR1308749	Wine	9066	A	0.031137	2304	TA	0.11766
ASA	ERR1308769	Wine	9066	A	0.039	2304	TA	0.078673
CBD	ERR1308852	Wine	9066	A	0.011293	2304	TA	0.118683
CBC	ERR1308876	Wine	9066	A	0.011525	2304	TA	0.125
CAN	ERR1308933	Wine	9066	A	0.035356	2304	TA	0.088179
CAT	ERR1309024	Wine	9066	A	0.011907	2304	TA	0.126551
CAC	ERR1309316	Wine	9066	A	0.01498	2304	TA	0.080406
CBB	ERR1309343	Wine	9066	A	0.011991	2304	TA	0.102523
CBE	ERR1309523	Wine	9066	A	0.013508	2304	TA	0.122297
BIB	ERR1308672	Wine	6525	A	0.044215	5911	A	0.031838
BLQ	ERR1308898	Wine	6525	A	0.052024	5911	A	0.020789
BKL	ERR1309072	Wine	6525	A	0.094308	5911	A	0.063113
BIA	ERR1309077	Wine	6525	A	0.085234	5911	A	0.051713
BKT	ERR1309394	Wine	6525	A	0.075847	5911	A	0.031857
BSL	ERR1308633	Wine	589	A	0.291982	40	T	0.085332
CAH	ERR1308755	Wine	589	A	0.37934	40	T	0.29546
BIG	ERR1308962	Wine	589	A	0.151663	40	T	0.3512
CBA	ERR1309007	Wine	589	A	0.540621	40	T	0.431689
BKS	ERR1308661	Wine	6480	A	0.033036	4795	A	0.155358
BLP	ERR1309109	Wine	6480	A	0.03804	4795	A	0.130889
BLN	ERR1309476	Wine	6480	A	0.008941	4795	A	0.056358
BKS	ERR1308661	Wine	7584	G	0.011208	4795	A	0.155358
BLP	ERR1309109	Wine	7584	G	0.005113	4795	A	0.130889
BLN	ERR1309476	Wine	7584	G	0.012956	4795	A	0.056358
BKS	ERR1308661	Wine	8598	T	0.319559	4795	A	0.155358
BLP	ERR1309109	Wine	8598	T	0.213756	4795	A	0.130889
BLN	ERR1309476	Wine	8598	T	0.187976	4795	A	0.056358
BKS	ERR1308661	Wine	8598	T	0.319559	6480	A	0.033036
BLP	ERR1309109	Wine	8598	T	0.213756	6480	A	0.03804
BLN	ERR1309476	Wine	8598	T	0.187976	6480	A	0.008941
BKS	ERR1308661	Wine	8598	T	0.319559	7584	G	0.011208
BLP	ERR1309109	Wine	8598	T	0.213756	7584	G	0.005113
BLN	ERR1309476	Wine	8598	T	0.187976	7584	G	0.012956
CGV	ERR1308815	Wine	1731	C	0.649195	626	T	0.520143
CHE	ERR1308874	Wine	1731	C	0.378034	626	T	0.232419
CHF	ERR1309205	Wine	1731	C	0.43986	626	T	0.299215
ASG	ERR1308592	Human, clinical	638	T	0.998028	557	T	0.998188
ADI	ERR1308593	Human, clinical	638	T	0.998624	557	T	0.998761
CKP	ERR1308600	Human, clinical	638	T	0.996738	557	T	0.997774
CID	ERR1308602	Human, clinical	638	T	0.336514	557	T	0.34788
ARN	ERR1308612	Human, clinical	638	T	0.999019	557	T	0.998983
CKL	ERR1308641	Human, clinical	638	T	0.996801	557	T	0.997775
CKN	ERR1308669	Human, clinical	638	T	0.756617	557	T	0.770818
ATC	ERR1308677	Human, clinical	638	T	0.134708	557	T	0.195293
CIS	ERR1308688	Human, clinical	638	T	0.995261	557	T	0.994136
CIC	ERR1308701	Human, clinical	638	T	0.999308	557	T	0.999462
BMI	ERR1308709	Human, clinical	638	T	0.998077	557	T	0.998711
CIP	ERR1308710	Human, clinical	638	T	0.987483	557	T	0.985858
ABB	ERR1308725	Human, clinical	638	T	0.998982	557	T	0.999029
CLG	ERR1308729	Human, clinical	638	T	0.999328	557	T	0.998891
AAT	ERR1308747	Human, clinical	638	T	0.999097	557	T	0.998635
CIL	ERR1308754	Human, clinical	638	T	0.043189	557	T	0.044951
ABF	ERR1308756	Human, clinical	638	T	0.017748	557	T	0.015551
AHR	ERR1308770	Human, clinical	638	T	0.997519	557	T	0.998712
ABA	ERR1308820	Human, clinical	638	T	0.999039	557	T	0.999192
CKV	ERR1308827	Human, clinical	638	T	0.997938	557	T	0.997635
CII	ERR1308851	Human, clinical	638	T	0.038691	557	T	0.039316
CKF	ERR1308887	Human, clinical	638	T	0.995984	557	T	0.996676
CKD	ERR1308905	Human, clinical	638	T	0.995031	557	T	0.996881
CHT	ERR1308919	Human, clinical	638	T	0.998518	557	T	0.998798
ABG	ERR1308928	Human, clinical	638	T	0.999079	557	T	0.999008
CIK	ERR1308929	Human, clinical	638	T	0.048278	557	T	0.051392
CIQ	ERR1308942	Human, clinical	638	T	0.995094	557	T	0.994244
AFT	ERR1308987	Human, clinical	638	T	0.568469	557	T	0.562489
CIR	ERR1309005	Human, clinical	638	T	0.99236	557	T	0.992965
BRV	ERR1309009	Human, clinical	638	T	0.999033	557	T	0.99869
CKM	ERR1309016	Human, clinical	638	T	0.997714	557	T	0.999447
CKE	ERR1309043	Human, clinical	638	T	0.995932	557	T	0.996152
ABK	ERR1309051	Human, clinical	638	T	0.9993	557	T	0.99904
CKQ	ERR1309065	Human, clinical	638	T	0.996998	557	T	0.997513
ABE	ERR1309094	Human, clinical	638	T	0.99916	557	T	0.999152
BTA	ERR1309095	Human, clinical	638	T	0.009259	557	T	0.008833
CKT	ERR1309099	Human, clinical	638	T	0.99728	557	T	0.99689
CHR	ERR1309136	Human, clinical	638	T	0.989463	557	T	0.989864
BML	ERR1309174	Human, clinical	638	T	0.974591	557	T	0.971256
CIE	ERR1309210	Human, clinical	638	T	0.625653	557	T	0.629901
CKC	ERR1309213	Human, clinical	638	T	0.994601	557	T	0.996658
ABD	ERR1309216	Human, clinical	638	T	0.178519	557	T	0.197918
CKK	ERR1309226	Human, clinical	638	T	0.979583	557	T	0.977358
ABI	ERR1309242	Human, clinical	638	T	0.998935	557	T	0.998903
BMH	ERR1309252	Human, clinical	638	T	0.998992	557	T	0.999285
BMN	ERR1309263	Human, clinical	638	T	0.998984	557	T	0.998881
CIT	ERR1309265	Human, clinical	638	T	0.995643	557	T	0.995352
AAS	ERR1309268	Human, clinical	638	T	0.998988	557	T	0.999178
BMM	ERR1309282	Human, clinical	638	T	0.964066	557	T	0.960921
ATD	ERR1309283	Human, clinical	638	T	0.998487	557	T	0.99877
CIG	ERR1309289	Human, clinical	638	T	0.024926	557	T	0.027152
CIH	ERR1309301	Human, clinical	638	T	0.162569	557	T	0.170276
BCA	ERR1309307	Human, clinical	638	T	0.998588	557	T	0.998893
CIF	ERR1309308	Human, clinical	638	T	0.413277	557	T	0.414973
CKS	ERR1309340	Human, clinical	638	T	0.993275	557	T	0.991698
BMG	ERR1309341	Human, clinical	638	T	0.999522	557	T	0.998784
CIM	ERR1309356	Human, clinical	638	T	0.978692	557	T	0.975076
CHS	ERR1309373	Human, clinical	638	T	0.998729	557	T	0.998668
BMK	ERR1309395	Human, clinical	638	T	0.998632	557	T	0.999132
CKA	ERR1309407	Human, clinical	638	T	0.448505	557	T	0.455786
AAV	ERR1309414	Human, clinical	638	T	0.999402	557	T	0.999285
CLA	ERR1309416	Human, clinical	638	T	0.963105	557	T	0.960726
CIV	ERR1309419	Human, clinical	638	T	0.993393	557	T	0.994982
ASB	ERR1309421	Human, clinical	638	T	0.998359	557	T	0.998624
CKI	ERR1309436	Human, clinical	638	T	0.997216	557	T	0.997813
ABH	ERR1309451	Human, clinical	638	T	0.999033	557	T	0.998847
CKB	ERR1309453	Human, clinical	638	T	0.995169	557	T	0.997037
CIN	ERR1309462	Human, clinical	638	T	0.996294	557	T	0.995152
BMQ	ERR1309469	Human, clinical	638	T	0.964299	557	T	0.967133
CKR	ERR1309527	Human, clinical	638	T	0.997726	557	T	0.998321
CLG	ERR1308729	Human, clinical	1132	C	0.072656	307	G	0.06671
ABF	ERR1308756	Human, clinical	1132	C	0.018741	307	G	0.012046
AAS	ERR1309268	Human, clinical	1132	C	0.260053	307	G	0.106381
ATD	ERR1309283	Human, clinical	1132	C	0.007101	307	G	0.010439
CLG	ERR1308729	Human, clinical	2189	C	0.073564	307	G	0.06671
ABF	ERR1308756	Human, clinical	2189	C	0.014549	307	G	0.012046
AAS	ERR1309268	Human, clinical	2189	C	0.233044	307	G	0.106381
CLG	ERR1308729	Human, clinical	2189	C	0.073564	1132	C	0.072656
ABF	ERR1308756	Human, clinical	2189	C	0.014549	1132	C	0.018741
ABG	ERR1308928	Human, clinical	2189	C	0.290661	1132	C	0.337968
AAS	ERR1309268	Human, clinical	2189	C	0.233044	1132	C	0.260053
ABF	ERR1308756	Human, clinical	6285	C	0.265374	1132	C	0.018741
ABG	ERR1308928	Human, clinical	6285	C	0.343538	1132	C	0.337968
AAS	ERR1309268	Human, clinical	6285	C	0.215925	1132	C	0.260053
ABF	ERR1308756	Human, clinical	6285	C	0.265374	2189	C	0.014549
ABG	ERR1308928	Human, clinical	6285	C	0.343538	2189	C	0.290661
AAS	ERR1309268	Human, clinical	6285	C	0.215925	2189	C	0.233044
ABF	ERR1308756	Human, clinical	6331	C	0.268042	1132	C	0.018741
ABG	ERR1308928	Human, clinical	6331	C	0.343295	1132	C	0.337968
AAS	ERR1309268	Human, clinical	6331	C	0.24601	1132	C	0.260053
ABF	ERR1308756	Human, clinical	6331	C	0.268042	2189	C	0.014549
ABG	ERR1308928	Human, clinical	6331	C	0.343295	2189	C	0.290661
AAS	ERR1309268	Human, clinical	6331	C	0.24601	2189	C	0.233044
ABF	ERR1308756	Human, clinical	6331	C	0.268042	6285	C	0.265374
ABG	ERR1308928	Human, clinical	6331	C	0.343295	6285	C	0.343538
AAS	ERR1309268	Human, clinical	6331	C	0.24601	6285	C	0.215925
ADI	ERR1308593	Human, clinical	5993	CT	0.458942	332	C	0.408446
BMI	ERR1308709	Human, clinical	5993	CT	0.29262	332	C	0.323823
BMH	ERR1309252	Human, clinical	5993	CT	0.427156	332	C	0.361303
BMK	ERR1309395	Human, clinical	5993	CT	0.511961	332	C	0.263425
BML	ERR1309174	Human, clinical	1645	C	0.165501	6360	A	0.015507
BMM	ERR1309282	Human, clinical	1645	C	0.080039	6360	A	0.014708
CKS	ERR1309340	Human, clinical	1645	C	0.173376	6360	A	0.01626
CLA	ERR1309416	Human, clinical	1645	C	0.138747	6360	A	0.015333
CHR	ERR1309136	Human, clinical	1645	C	0.086206	1010	C	0.029296
BML	ERR1309174	Human, clinical	1645	C	0.165501	1010	C	0.045613
CKK	ERR1309226	Human, clinical	1645	C	0.074812	1010	C	0.013835
BMM	ERR1309282	Human, clinical	1645	C	0.080039	1010	C	0.010851
CKS	ERR1309340	Human, clinical	1645	C	0.173376	1010	C	0.140746
CLA	ERR1309416	Human, clinical	1645	C	0.138747	1010	C	0.0104
CHR	ERR1309136	Human, clinical	2519	G	0.0256	1645	C	0.086206
BML	ERR1309174	Human, clinical	2519	G	0.071407	1645	C	0.165501
CKK	ERR1309226	Human, clinical	2519	G	0.020232	1645	C	0.074812
BMM	ERR1309282	Human, clinical	2519	G	0.012059	1645	C	0.080039
CKS	ERR1309340	Human, clinical	2519	G	0.018267	1645	C	0.173376
CLA	ERR1309416	Human, clinical	2519	G	0.018567	1645	C	0.138747
CHR	ERR1309136	Human, clinical	3193	A	0.057339	1010	C	0.029296
BML	ERR1309174	Human, clinical	3193	A	0.114504	1010	C	0.045613
CKK	ERR1309226	Human, clinical	3193	A	0.007872	1010	C	0.013835
BMM	ERR1309282	Human, clinical	3193	A	0.013512	1010	C	0.010851
CKS	ERR1309340	Human, clinical	3193	A	0.084275	1010	C	0.140746
CLA	ERR1309416	Human, clinical	3193	A	0.093399	1010	C	0.0104
CHR	ERR1309136	Human, clinical	3193	A	0.057339	1645	C	0.086206
BML	ERR1309174	Human, clinical	3193	A	0.114504	1645	C	0.165501
CKK	ERR1309226	Human, clinical	3193	A	0.007872	1645	C	0.074812
BMM	ERR1309282	Human, clinical	3193	A	0.013512	1645	C	0.080039
CKS	ERR1309340	Human, clinical	3193	A	0.084275	1645	C	0.173376
CLA	ERR1309416	Human, clinical	3193	A	0.093399	1645	C	0.138747
CHR	ERR1309136	Human, clinical	6358	A	0.011871	1645	C	0.086206
BML	ERR1309174	Human, clinical	6358	A	0.013152	1645	C	0.165501
BMM	ERR1309282	Human, clinical	6358	A	0.012819	1645	C	0.080039
CHR	ERR1309136	Human, clinical	6421	G	0.025962	1645	C	0.086206
BML	ERR1309174	Human, clinical	6421	G	0.054033	1645	C	0.165501
CKK	ERR1309226	Human, clinical	6421	G	0.006851	1645	C	0.074812
BMM	ERR1309282	Human, clinical	6421	G	0.007461	1645	C	0.080039
CKS	ERR1309340	Human, clinical	6421	G	0.074637	1645	C	0.173376
CLA	ERR1309416	Human, clinical	6421	G	0.058521	1645	C	0.138747
CHR	ERR1309136	Human, clinical	8662	C	0.011879	1645	C	0.086206
BML	ERR1309174	Human, clinical	8662	C	0.046765	1645	C	0.165501
CKK	ERR1309226	Human, clinical	8662	C	0.011487	1645	C	0.074812
BMM	ERR1309282	Human, clinical	8662	C	0.008139	1645	C	0.080039
CKS	ERR1309340	Human, clinical	8662	C	0.020461	1645	C	0.173376
CHR	ERR1309136	Human, clinical	6023	T	0.08662	1010	C	0.029296
CKK	ERR1309226	Human, clinical	6023	T	0.147083	1010	C	0.013835
BMM	ERR1309282	Human, clinical	6023	T	0.109427	1010	C	0.010851
CKS	ERR1309340	Human, clinical	6023	T	0.077221	1010	C	0.140746
CLA	ERR1309416	Human, clinical	6023	T	0.009491	1010	C	0.0104
CHR	ERR1309136	Human, clinical	6023	T	0.08662	1645	C	0.086206
CKK	ERR1309226	Human, clinical	6023	T	0.147083	1645	C	0.074812
BMM	ERR1309282	Human, clinical	6023	T	0.109427	1645	C	0.080039
CKS	ERR1309340	Human, clinical	6023	T	0.077221	1645	C	0.173376
CLA	ERR1309416	Human, clinical	6023	T	0.009491	1645	C	0.138747
CHR	ERR1309136	Human, clinical	6023	T	0.08662	2519	G	0.0256
CKK	ERR1309226	Human, clinical	6023	T	0.147083	2519	G	0.020232
BMM	ERR1309282	Human, clinical	6023	T	0.109427	2519	G	0.012059
CKS	ERR1309340	Human, clinical	6023	T	0.077221	2519	G	0.018267
CLA	ERR1309416	Human, clinical	6023	T	0.009491	2519	G	0.018567
CHR	ERR1309136	Human, clinical	6023	T	0.08662	3193	A	0.057339
CKK	ERR1309226	Human, clinical	6023	T	0.147083	3193	A	0.007872
BMM	ERR1309282	Human, clinical	6023	T	0.109427	3193	A	0.013512
CKS	ERR1309340	Human, clinical	6023	T	0.077221	3193	A	0.084275
CLA	ERR1309416	Human, clinical	6023	T	0.009491	3193	A	0.093399
CHR	ERR1309136	Human, clinical	6023	T	0.08662	6421	G	0.025962
CKK	ERR1309226	Human, clinical	6023	T	0.147083	6421	G	0.006851
BMM	ERR1309282	Human, clinical	6023	T	0.109427	6421	G	0.007461
CKS	ERR1309340	Human, clinical	6023	T	0.077221	6421	G	0.074637
CLA	ERR1309416	Human, clinical	6023	T	0.009491	6421	G	0.058521
CHR	ERR1309136	Human, clinical	6023	T	0.08662	8662	C	0.011879
CKK	ERR1309226	Human, clinical	6023	T	0.147083	8662	C	0.011487
BMM	ERR1309282	Human, clinical	6023	T	0.109427	8662	C	0.008139
CKS	ERR1309340	Human, clinical	6023	T	0.077221	8662	C	0.020461
CKV	ERR1308827	Human, clinical	1757	G	0.95149	923	C	0.765472
CHT	ERR1308919	Human, clinical	1757	G	0.958557	923	C	0.994382
CHS	ERR1309373	Human, clinical	1757	G	0.961988	923	C	0.995439
CIC	ERR1308701	Human, clinical	105	A	0.941784	84	C	0.937042
CII	ERR1308851	Human, clinical	105	A	0.037599	84	C	0.034412
CIK	ERR1308929	Human, clinical	105	A	0.049674	84	C	0.04815
BBB	ERR1308613	Soil	638	T	0.999298	557	T	0.999257
ABR	ERR1308614	Soil	638	T	0.998448	557	T	0.998387
BAS	ERR1308632	Soil	638	T	0.998917	557	T	0.998851
BNT	ERR1308676	Soil	638	T	0.99847	557	T	0.998806
BNL	ERR1308681	Soil	638	T	0.998431	557	T	0.998543
AMH	ERR1308682	Soil	638	T	0.999111	557	T	0.998444
CEF	ERR1308703	Soil	638	T	0.998016	557	T	0.998619
AKN	ERR1308708	Soil	638	T	0.998602	557	T	0.999097
BBA	ERR1308718	Soil	638	T	0.998646	557	T	0.999026
CEI	ERR1308746	Soil	638	T	0.999019	557	T	0.998649
ANE	ERR1308867	Soil	638	T	0.998256	557	T	0.998651
CEC	ERR1308870	Soil	638	T	0.998126	557	T	0.998664
ADD	ERR1308917	Soil	638	T	0.998959	557	T	0.999116
CED	ERR1308922	Soil	638	T	0.998951	557	T	0.998467
ANG	ERR1308936	Soil	638	T	0.998172	557	T	0.998279
ANF	ERR1308955	Soil	638	T	0.997918	557	T	0.99819
CEB	ERR1309017	Soil	638	T	0.998572	557	T	0.999177
CDV	ERR1309031	Soil	638	T	0.998405	557	T	0.998591
CEE	ERR1309037	Soil	638	T	0.99847	557	T	0.998801
BBS	ERR1309052	Soil	638	T	0.998507	557	T	0.998836
ABQ	ERR1309108	Soil	638	T	0.997916	557	T	0.998595
CEA	ERR1309111	Soil	638	T	0.997772	557	T	0.998521
BPA	ERR1309141	Soil	638	T	0.999143	557	T	0.999068
AMR	ERR1309143	Soil	638	T	0.998618	557	T	0.998557
BKD	ERR1309176	Soil	638	T	0.998164	557	T	0.998877
CEG	ERR1309189	Soil	638	T	0.993939	557	T	1
BBQ	ERR1309256	Soil	638	T	0.998361	557	T	0.999232
CDB	ERR1309270	Soil	638	T	0.997959	557	T	0.998766
BFA	ERR1309293	Soil	638	T	0.99865	557	T	0.9989
BAT	ERR1309295	Soil	638	T	0.998919	557	T	0.998804
BNV	ERR1309319	Soil	638	T	0.998379	557	T	0.999266
AND	ERR1309359	Soil	638	T	0.998879	557	T	0.998625
BAP	ERR1309370	Soil	638	T	0.998011	557	T	0.998244
ANI	ERR1309448	Soil	638	T	0.998882	557	T	0.99914
ABL	ERR1309450	Soil	638	T	0.999163	557	T	0.998847
AVI	ERR1309496	Soil	638	T	0.997892	557	T	0.997897
BRG	ERR1309502	Soil	638	T	0.998878	557	T	0.999065
BBB	ERR1308613	Soil	648	G	0.998446	557	T	0.999257
ABR	ERR1308614	Soil	648	G	0.998586	557	T	0.998387
BAS	ERR1308632	Soil	648	G	0.998646	557	T	0.998851
BNT	ERR1308676	Soil	648	G	0.999229	557	T	0.998806
BNL	ERR1308681	Soil	648	G	0.998236	557	T	0.998543
AMH	ERR1308682	Soil	648	G	0.999016	557	T	0.998444
CEF	ERR1308703	Soil	648	G	0.998237	557	T	0.998619
AKN	ERR1308708	Soil	648	G	0.999311	557	T	0.999097
BBA	ERR1308718	Soil	648	G	0.998464	557	T	0.999026
CEI	ERR1308746	Soil	648	G	0.999151	557	T	0.998649
ANE	ERR1308867	Soil	648	G	0.998678	557	T	0.998651
CEC	ERR1308870	Soil	648	G	0.998055	557	T	0.998664
ADD	ERR1308917	Soil	648	G	0.999121	557	T	0.999116
CED	ERR1308922	Soil	648	G	0.999079	557	T	0.998467
ANG	ERR1308936	Soil	648	G	0.99832	557	T	0.998279
ANF	ERR1308955	Soil	648	G	0.997768	557	T	0.99819
CEB	ERR1309017	Soil	648	G	0.999161	557	T	0.999177
CDV	ERR1309031	Soil	648	G	0.999168	557	T	0.998591
CEE	ERR1309037	Soil	648	G	0.998777	557	T	0.998801
BBS	ERR1309052	Soil	648	G	0.998494	557	T	0.998836
ABQ	ERR1309108	Soil	648	G	0.997907	557	T	0.998595
CEA	ERR1309111	Soil	648	G	0.998452	557	T	0.998521
BPA	ERR1309141	Soil	648	G	0.992406	557	T	0.999068
AMR	ERR1309143	Soil	648	G	0.998676	557	T	0.998557
BKD	ERR1309176	Soil	648	G	0.999327	557	T	0.998877
CEG	ERR1309189	Soil	648	G	1	557	T	1
BBQ	ERR1309256	Soil	648	G	0.990723	557	T	0.999232
CDB	ERR1309270	Soil	648	G	0.998592	557	T	0.998766
BFA	ERR1309293	Soil	648	G	0.999338	557	T	0.9989
BAT	ERR1309295	Soil	648	G	0.99891	557	T	0.998804
BNV	ERR1309319	Soil	648	G	0.999157	557	T	0.999266
AND	ERR1309359	Soil	648	G	0.998852	557	T	0.998625
BAP	ERR1309370	Soil	648	G	0.998409	557	T	0.998244
ANI	ERR1309448	Soil	648	G	0.998483	557	T	0.99914
ABL	ERR1309450	Soil	648	G	0.998302	557	T	0.998847
AVI	ERR1309496	Soil	648	G	0.998702	557	T	0.997897
BRG	ERR1309502	Soil	648	G	0.878979	557	T	0.999065
BBB	ERR1308613	Soil	648	G	0.998446	638	T	0.999298
ABR	ERR1308614	Soil	648	G	0.998586	638	T	0.998448
BAS	ERR1308632	Soil	648	G	0.998646	638	T	0.998917
BNT	ERR1308676	Soil	648	G	0.999229	638	T	0.99847
BNL	ERR1308681	Soil	648	G	0.998236	638	T	0.998431
AMH	ERR1308682	Soil	648	G	0.999016	638	T	0.999111
CEF	ERR1308703	Soil	648	G	0.998237	638	T	0.998016
AKN	ERR1308708	Soil	648	G	0.999311	638	T	0.998602
BBA	ERR1308718	Soil	648	G	0.998464	638	T	0.998646
CEI	ERR1308746	Soil	648	G	0.999151	638	T	0.999019
ANE	ERR1308867	Soil	648	G	0.998678	638	T	0.998256
CEC	ERR1308870	Soil	648	G	0.998055	638	T	0.998126
ADD	ERR1308917	Soil	648	G	0.999121	638	T	0.998959
CED	ERR1308922	Soil	648	G	0.999079	638	T	0.998951
ANG	ERR1308936	Soil	648	G	0.99832	638	T	0.998172
ANF	ERR1308955	Soil	648	G	0.997768	638	T	0.997918
CEB	ERR1309017	Soil	648	G	0.999161	638	T	0.998572
CDV	ERR1309031	Soil	648	G	0.999168	638	T	0.998405
CEE	ERR1309037	Soil	648	G	0.998777	638	T	0.99847
BBS	ERR1309052	Soil	648	G	0.998494	638	T	0.998507
ABQ	ERR1309108	Soil	648	G	0.997907	638	T	0.997916
CEA	ERR1309111	Soil	648	G	0.998452	638	T	0.997772
BPA	ERR1309141	Soil	648	G	0.992406	638	T	0.999143
AMR	ERR1309143	Soil	648	G	0.998676	638	T	0.998618
BKD	ERR1309176	Soil	648	G	0.999327	638	T	0.998164
CEG	ERR1309189	Soil	648	G	1	638	T	0.993939
BBQ	ERR1309256	Soil	648	G	0.990723	638	T	0.998361
CDB	ERR1309270	Soil	648	G	0.998592	638	T	0.997959
BFA	ERR1309293	Soil	648	G	0.999338	638	T	0.99865
BAT	ERR1309295	Soil	648	G	0.99891	638	T	0.998919
BNV	ERR1309319	Soil	648	G	0.999157	638	T	0.998379
AND	ERR1309359	Soil	648	G	0.998852	638	T	0.998879
BAP	ERR1309370	Soil	648	G	0.998409	638	T	0.998011
ANI	ERR1309448	Soil	648	G	0.998483	638	T	0.998882
ABL	ERR1309450	Soil	648	G	0.998302	638	T	0.999163
AVI	ERR1309496	Soil	648	G	0.998702	638	T	0.997892
BRG	ERR1309502	Soil	648	G	0.878979	638	T	0.998878
BBB	ERR1308613	Soil	817	A	0.999441	557	T	0.999257
ABR	ERR1308614	Soil	817	A	0.998444	557	T	0.998387
BAS	ERR1308632	Soil	817	A	0.999343	557	T	0.998851
BNT	ERR1308676	Soil	817	A	0.999313	557	T	0.998806
BNL	ERR1308681	Soil	817	A	0.999582	557	T	0.998543
AMH	ERR1308682	Soil	817	A	0.999769	557	T	0.998444
CEF	ERR1308703	Soil	817	A	0.999233	557	T	0.998619
AKN	ERR1308708	Soil	817	A	0.99924	557	T	0.999097
BBA	ERR1308718	Soil	817	A	0.999387	557	T	0.999026
CEI	ERR1308746	Soil	817	A	0.999094	557	T	0.998649
ANE	ERR1308867	Soil	817	A	0.999132	557	T	0.998651
CEC	ERR1308870	Soil	817	A	0.999545	557	T	0.998664
ADD	ERR1308917	Soil	817	A	0.998762	557	T	0.999116
CED	ERR1308922	Soil	817	A	0.9993	557	T	0.998467
ANG	ERR1308936	Soil	817	A	0.998027	557	T	0.998279
ANF	ERR1308955	Soil	817	A	0.998866	557	T	0.99819
CEB	ERR1309017	Soil	817	A	0.999152	557	T	0.999177
CDV	ERR1309031	Soil	817	A	0.999308	557	T	0.998591
CEE	ERR1309037	Soil	817	A	0.999493	557	T	0.998801
BBS	ERR1309052	Soil	817	A	0.999149	557	T	0.998836
ABQ	ERR1309108	Soil	817	A	0.998603	557	T	0.998595
CEA	ERR1309111	Soil	817	A	0.999338	557	T	0.998521
BPA	ERR1309141	Soil	817	A	0.999531	557	T	0.999068
AMR	ERR1309143	Soil	817	A	0.999188	557	T	0.998557
BKD	ERR1309176	Soil	817	A	0.998911	557	T	0.998877
CEG	ERR1309189	Soil	817	A	1	557	T	1
BBQ	ERR1309256	Soil	817	A	0.998817	557	T	0.999232
CDB	ERR1309270	Soil	817	A	0.999328	557	T	0.998766
BFA	ERR1309293	Soil	817	A	0.999178	557	T	0.9989
BAT	ERR1309295	Soil	817	A	0.999239	557	T	0.998804
BNV	ERR1309319	Soil	817	A	0.999725	557	T	0.999266
AND	ERR1309359	Soil	817	A	0.999244	557	T	0.998625
BAP	ERR1309370	Soil	817	A	0.998753	557	T	0.998244
ANI	ERR1309448	Soil	817	A	0.999168	557	T	0.99914
ABL	ERR1309450	Soil	817	A	0.999077	557	T	0.998847
AVI	ERR1309496	Soil	817	A	0.99927	557	T	0.997897
BRG	ERR1309502	Soil	817	A	0.999256	557	T	0.999065
BBB	ERR1308613	Soil	817	A	0.999441	638	T	0.999298
ABR	ERR1308614	Soil	817	A	0.998444	638	T	0.998448
BAS	ERR1308632	Soil	817	A	0.999343	638	T	0.998917
BNT	ERR1308676	Soil	817	A	0.999313	638	T	0.99847
BNL	ERR1308681	Soil	817	A	0.999582	638	T	0.998431
AMH	ERR1308682	Soil	817	A	0.999769	638	T	0.999111
CEF	ERR1308703	Soil	817	A	0.999233	638	T	0.998016
AKN	ERR1308708	Soil	817	A	0.99924	638	T	0.998602
BBA	ERR1308718	Soil	817	A	0.999387	638	T	0.998646
CEI	ERR1308746	Soil	817	A	0.999094	638	T	0.999019
ANE	ERR1308867	Soil	817	A	0.999132	638	T	0.998256
CEC	ERR1308870	Soil	817	A	0.999545	638	T	0.998126
ADD	ERR1308917	Soil	817	A	0.998762	638	T	0.998959
CED	ERR1308922	Soil	817	A	0.9993	638	T	0.998951
ANG	ERR1308936	Soil	817	A	0.998027	638	T	0.998172
ANF	ERR1308955	Soil	817	A	0.998866	638	T	0.997918
CEB	ERR1309017	Soil	817	A	0.999152	638	T	0.998572
CDV	ERR1309031	Soil	817	A	0.999308	638	T	0.998405
CEE	ERR1309037	Soil	817	A	0.999493	638	T	0.99847
BBS	ERR1309052	Soil	817	A	0.999149	638	T	0.998507
ABQ	ERR1309108	Soil	817	A	0.998603	638	T	0.997916
CEA	ERR1309111	Soil	817	A	0.999338	638	T	0.997772
BPA	ERR1309141	Soil	817	A	0.999531	638	T	0.999143
AMR	ERR1309143	Soil	817	A	0.999188	638	T	0.998618
BKD	ERR1309176	Soil	817	A	0.998911	638	T	0.998164
CEG	ERR1309189	Soil	817	A	1	638	T	0.993939
BBQ	ERR1309256	Soil	817	A	0.998817	638	T	0.998361
CDB	ERR1309270	Soil	817	A	0.999328	638	T	0.997959
BFA	ERR1309293	Soil	817	A	0.999178	638	T	0.99865
BAT	ERR1309295	Soil	817	A	0.999239	638	T	0.998919
BNV	ERR1309319	Soil	817	A	0.999725	638	T	0.998379
AND	ERR1309359	Soil	817	A	0.999244	638	T	0.998879
BAP	ERR1309370	Soil	817	A	0.998753	638	T	0.998011
ANI	ERR1309448	Soil	817	A	0.999168	638	T	0.998882
ABL	ERR1309450	Soil	817	A	0.999077	638	T	0.999163
AVI	ERR1309496	Soil	817	A	0.99927	638	T	0.997892
BRG	ERR1309502	Soil	817	A	0.999256	638	T	0.998878
BBB	ERR1308613	Soil	817	A	0.999441	648	G	0.998446
ABR	ERR1308614	Soil	817	A	0.998444	648	G	0.998586
BAS	ERR1308632	Soil	817	A	0.999343	648	G	0.998646
BNT	ERR1308676	Soil	817	A	0.999313	648	G	0.999229
BNL	ERR1308681	Soil	817	A	0.999582	648	G	0.998236
AMH	ERR1308682	Soil	817	A	0.999769	648	G	0.999016
CEF	ERR1308703	Soil	817	A	0.999233	648	G	0.998237
AKN	ERR1308708	Soil	817	A	0.99924	648	G	0.999311
BBA	ERR1308718	Soil	817	A	0.999387	648	G	0.998464
CEI	ERR1308746	Soil	817	A	0.999094	648	G	0.999151
ANE	ERR1308867	Soil	817	A	0.999132	648	G	0.998678
CEC	ERR1308870	Soil	817	A	0.999545	648	G	0.998055
ADD	ERR1308917	Soil	817	A	0.998762	648	G	0.999121
CED	ERR1308922	Soil	817	A	0.9993	648	G	0.999079
ANG	ERR1308936	Soil	817	A	0.998027	648	G	0.99832
ANF	ERR1308955	Soil	817	A	0.998866	648	G	0.997768
CEB	ERR1309017	Soil	817	A	0.999152	648	G	0.999161
CDV	ERR1309031	Soil	817	A	0.999308	648	G	0.999168
CEE	ERR1309037	Soil	817	A	0.999493	648	G	0.998777
BBS	ERR1309052	Soil	817	A	0.999149	648	G	0.998494
ABQ	ERR1309108	Soil	817	A	0.998603	648	G	0.997907
CEA	ERR1309111	Soil	817	A	0.999338	648	G	0.998452
BPA	ERR1309141	Soil	817	A	0.999531	648	G	0.992406
AMR	ERR1309143	Soil	817	A	0.999188	648	G	0.998676
BKD	ERR1309176	Soil	817	A	0.998911	648	G	0.999327
CEG	ERR1309189	Soil	817	A	1	648	G	1
BBQ	ERR1309256	Soil	817	A	0.998817	648	G	0.990723
CDB	ERR1309270	Soil	817	A	0.999328	648	G	0.998592
BFA	ERR1309293	Soil	817	A	0.999178	648	G	0.999338
BAT	ERR1309295	Soil	817	A	0.999239	648	G	0.99891
BNV	ERR1309319	Soil	817	A	0.999725	648	G	0.999157
AND	ERR1309359	Soil	817	A	0.999244	648	G	0.998852
BAP	ERR1309370	Soil	817	A	0.998753	648	G	0.998409
ANI	ERR1309448	Soil	817	A	0.999168	648	G	0.998483
ABL	ERR1309450	Soil	817	A	0.999077	648	G	0.998302
AVI	ERR1309496	Soil	817	A	0.99927	648	G	0.998702
BRG	ERR1309502	Soil	817	A	0.999256	648	G	0.878979
AMH	ERR1308682	Soil	8934	A	0.998899	6337	A	0.999149
CEF	ERR1308703	Soil	8934	A	0.042252	6337	A	0.018153
AKN	ERR1308708	Soil	8934	A	0.998535	6337	A	0.99929
CEI	ERR1308746	Soil	8934	A	0.998113	6337	A	0.99904
ANE	ERR1308867	Soil	8934	A	0.998638	6337	A	0.998114
CED	ERR1308922	Soil	8934	A	0.022369	6337	A	0.00841
ANG	ERR1308936	Soil	8934	A	0.99755	6337	A	0.997365
ANF	ERR1308955	Soil	8934	A	0.997189	6337	A	0.997259
BBS	ERR1309052	Soil	8934	A	0.99843	6337	A	0.997889
BPA	ERR1309141	Soil	8934	A	0.970453	6337	A	0.978939
CEG	ERR1309189	Soil	8934	A	0.99661	6337	A	0.998004
BBQ	ERR1309256	Soil	8934	A	0.988395	6337	A	0.98971
CDB	ERR1309270	Soil	8934	A	0.996476	6337	A	0.99817
BFA	ERR1309293	Soil	8934	A	0.996802	6337	A	0.997961
AND	ERR1309359	Soil	8934	A	0.997242	6337	A	0.997483
BAP	ERR1309370	Soil	8934	A	0.998866	6337	A	0.999283
ANI	ERR1309448	Soil	8934	A	0.998849	6337	A	0.99886
ABL	ERR1309450	Soil	8934	A	0.998064	6337	A	0.997679
AVI	ERR1309496	Soil	8934	A	0.998198	6337	A	0.997839
BRG	ERR1309502	Soil	8934	A	0.998668	6337	A	0.998742
AKN	ERR1308708	Soil	895	C	0.997746	429	A	0.997468
ANE	ERR1308867	Soil	895	C	0.997506	429	A	0.997309
ANG	ERR1308936	Soil	895	C	0.996267	429	A	0.997078
ANF	ERR1308955	Soil	895	C	0.996368	429	A	0.996587
AND	ERR1309359	Soil	895	C	0.996886	429	A	0.996112
ANI	ERR1309448	Soil	895	C	0.997707	429	A	0.997702
AVI	ERR1309496	Soil	895	C	0.997694	429	A	0.997246
AKN	ERR1308708	Soil	1819	C	0.997519	429	A	0.997468
ANE	ERR1308867	Soil	1819	C	0.996735	429	A	0.997309
ANG	ERR1308936	Soil	1819	C	0.997293	429	A	0.997078
ANF	ERR1308955	Soil	1819	C	0.996882	429	A	0.996587
AND	ERR1309359	Soil	1819	C	0.997064	429	A	0.996112
ANI	ERR1309448	Soil	1819	C	0.998492	429	A	0.997702
AVI	ERR1309496	Soil	1819	C	0.998558	429	A	0.997246
AKN	ERR1308708	Soil	1819	C	0.997519	895	C	0.997746
ANE	ERR1308867	Soil	1819	C	0.996735	895	C	0.997506
ANG	ERR1308936	Soil	1819	C	0.997293	895	C	0.996267
ANF	ERR1308955	Soil	1819	C	0.996882	895	C	0.996368
AND	ERR1309359	Soil	1819	C	0.997064	895	C	0.996886
ANI	ERR1309448	Soil	1819	C	0.998492	895	C	0.997707
AVI	ERR1309496	Soil	1819	C	0.998558	895	C	0.997694
AMH	ERR1308682	Soil	121	T	0.99644	87	A	0.996013
CEI	ERR1308746	Soil	121	T	0.996597	87	A	0.993887
CEG	ERR1309189	Soil	121	T	0.989547	87	A	0.988889
AMH	ERR1308682	Soil	217	GTA	0.914195	87	A	0.996013
CEI	ERR1308746	Soil	217	GTA	0.906288	87	A	0.993887
CEG	ERR1309189	Soil	217	GTA	0.914191	87	A	0.988889
AMH	ERR1308682	Soil	217	GTA	0.914195	121	T	0.99644
CEI	ERR1308746	Soil	217	GTA	0.906288	121	T	0.996597
CEG	ERR1309189	Soil	217	GTA	0.914191	121	T	0.989547
AMH	ERR1308682	Soil	360	A	0.99672	87	A	0.996013
CEI	ERR1308746	Soil	360	A	0.996991	87	A	0.993887
CEG	ERR1309189	Soil	360	A	0.993763	87	A	0.988889
AMH	ERR1308682	Soil	360	A	0.99672	121	T	0.99644
CEI	ERR1308746	Soil	360	A	0.996991	121	T	0.996597
CEG	ERR1309189	Soil	360	A	0.993763	121	T	0.989547
AMH	ERR1308682	Soil	360	A	0.99672	217	GTA	0.914195
CEI	ERR1308746	Soil	360	A	0.996991	217	GTA	0.906288
CEG	ERR1309189	Soil	360	A	0.993763	217	GTA	0.914191
AMH	ERR1308682	Soil	395	T	0.995722	87	A	0.996013
CEI	ERR1308746	Soil	395	T	0.996266	87	A	0.993887
CEG	ERR1309189	Soil	395	T	0.993927	87	A	0.988889
AMH	ERR1308682	Soil	395	T	0.995722	121	T	0.99644
CEI	ERR1308746	Soil	395	T	0.996266	121	T	0.996597
CEG	ERR1309189	Soil	395	T	0.993927	121	T	0.989547
AMH	ERR1308682	Soil	395	T	0.995722	217	GTA	0.914195
CEI	ERR1308746	Soil	395	T	0.996266	217	GTA	0.906288
CEG	ERR1309189	Soil	395	T	0.993927	217	GTA	0.914191
AMH	ERR1308682	Soil	395	T	0.995722	360	A	0.99672
CEI	ERR1308746	Soil	395	T	0.996266	360	A	0.996991
CEG	ERR1309189	Soil	395	T	0.993927	360	A	0.993763
AMH	ERR1308682	Soil	590	A	0.997296	87	A	0.996013
CEI	ERR1308746	Soil	590	A	0.997028	87	A	0.993887
CEG	ERR1309189	Soil	590	A	0.993671	87	A	0.988889
AMH	ERR1308682	Soil	590	A	0.997296	121	T	0.99644
CEI	ERR1308746	Soil	590	A	0.997028	121	T	0.996597
CEG	ERR1309189	Soil	590	A	0.993671	121	T	0.989547
AMH	ERR1308682	Soil	590	A	0.997296	217	GTA	0.914195
CEI	ERR1308746	Soil	590	A	0.997028	217	GTA	0.906288
CEG	ERR1309189	Soil	590	A	0.993671	217	GTA	0.914191
AMH	ERR1308682	Soil	590	A	0.997296	360	A	0.99672
CEI	ERR1308746	Soil	590	A	0.997028	360	A	0.996991
CEG	ERR1309189	Soil	590	A	0.993671	360	A	0.993763
AMH	ERR1308682	Soil	590	A	0.997296	395	T	0.995722
CEI	ERR1308746	Soil	590	A	0.997028	395	T	0.996266
CEG	ERR1309189	Soil	590	A	0.993671	395	T	0.993927
AMH	ERR1308682	Soil	668	A	0.993127	87	A	0.996013
CEI	ERR1308746	Soil	668	A	0.992812	87	A	0.993887
CEG	ERR1309189	Soil	668	A	0.988189	87	A	0.988889
AMH	ERR1308682	Soil	668	A	0.993127	121	T	0.99644
CEI	ERR1308746	Soil	668	A	0.992812	121	T	0.996597
CEG	ERR1309189	Soil	668	A	0.988189	121	T	0.989547
AMH	ERR1308682	Soil	668	A	0.993127	217	GTA	0.914195
CEI	ERR1308746	Soil	668	A	0.992812	217	GTA	0.906288
CEG	ERR1309189	Soil	668	A	0.988189	217	GTA	0.914191
AMH	ERR1308682	Soil	668	A	0.993127	360	A	0.99672
CEI	ERR1308746	Soil	668	A	0.992812	360	A	0.996991
CEG	ERR1309189	Soil	668	A	0.988189	360	A	0.993763
AMH	ERR1308682	Soil	668	A	0.993127	395	T	0.995722
CEI	ERR1308746	Soil	668	A	0.992812	395	T	0.996266
CEG	ERR1309189	Soil	668	A	0.988189	395	T	0.993927
AMH	ERR1308682	Soil	668	A	0.993127	590	A	0.997296
CEI	ERR1308746	Soil	668	A	0.992812	590	A	0.997028
CEG	ERR1309189	Soil	668	A	0.988189	590	A	0.993671
AMH	ERR1308682	Soil	706	C	0.997604	87	A	0.996013
CEI	ERR1308746	Soil	706	C	0.995741	87	A	0.993887
CEG	ERR1309189	Soil	706	C	0.994163	87	A	0.988889
AMH	ERR1308682	Soil	706	C	0.997604	121	T	0.99644
CEI	ERR1308746	Soil	706	C	0.995741	121	T	0.996597
CEG	ERR1309189	Soil	706	C	0.994163	121	T	0.989547
AMH	ERR1308682	Soil	706	C	0.997604	217	GTA	0.914195
CEI	ERR1308746	Soil	706	C	0.995741	217	GTA	0.906288
CEG	ERR1309189	Soil	706	C	0.994163	217	GTA	0.914191
AMH	ERR1308682	Soil	706	C	0.997604	360	A	0.99672
CEI	ERR1308746	Soil	706	C	0.995741	360	A	0.996991
CEG	ERR1309189	Soil	706	C	0.994163	360	A	0.993763
AMH	ERR1308682	Soil	706	C	0.997604	395	T	0.995722
CEI	ERR1308746	Soil	706	C	0.995741	395	T	0.996266
CEG	ERR1309189	Soil	706	C	0.994163	395	T	0.993927
AMH	ERR1308682	Soil	706	C	0.997604	590	A	0.997296
CEI	ERR1308746	Soil	706	C	0.995741	590	A	0.997028
CEG	ERR1309189	Soil	706	C	0.994163	590	A	0.993671
AMH	ERR1308682	Soil	706	C	0.997604	668	A	0.993127
CEI	ERR1308746	Soil	706	C	0.995741	668	A	0.992812
CEG	ERR1309189	Soil	706	C	0.994163	668	A	0.988189
AMH	ERR1308682	Soil	755	T	0.997053	87	A	0.996013
CEI	ERR1308746	Soil	755	T	0.997032	87	A	0.993887
CEG	ERR1309189	Soil	755	T	1	87	A	0.988889
AMH	ERR1308682	Soil	755	T	0.997053	121	T	0.99644
CEI	ERR1308746	Soil	755	T	0.997032	121	T	0.996597
CEG	ERR1309189	Soil	755	T	1	121	T	0.989547
AMH	ERR1308682	Soil	755	T	0.997053	217	GTA	0.914195
CEI	ERR1308746	Soil	755	T	0.997032	217	GTA	0.906288
CEG	ERR1309189	Soil	755	T	1	217	GTA	0.914191
AMH	ERR1308682	Soil	755	T	0.997053	360	A	0.99672
CEI	ERR1308746	Soil	755	T	0.997032	360	A	0.996991
CEG	ERR1309189	Soil	755	T	1	360	A	0.993763
AMH	ERR1308682	Soil	755	T	0.997053	395	T	0.995722
CEI	ERR1308746	Soil	755	T	0.997032	395	T	0.996266
CEG	ERR1309189	Soil	755	T	1	395	T	0.993927
AMH	ERR1308682	Soil	755	T	0.997053	590	A	0.997296
CEI	ERR1308746	Soil	755	T	0.997032	590	A	0.997028
CEG	ERR1309189	Soil	755	T	1	590	A	0.993671
AMH	ERR1308682	Soil	755	T	0.997053	668	A	0.993127
CEI	ERR1308746	Soil	755	T	0.997032	668	A	0.992812
CEG	ERR1309189	Soil	755	T	1	668	A	0.988189
AMH	ERR1308682	Soil	755	T	0.997053	706	C	0.997604
CEI	ERR1308746	Soil	755	T	0.997032	706	C	0.995741
CEG	ERR1309189	Soil	755	T	1	706	C	0.994163
AMH	ERR1308682	Soil	924	T	0.996502	87	A	0.996013
CEI	ERR1308746	Soil	924	T	0.994666	87	A	0.993887
CEG	ERR1309189	Soil	924	T	0.983213	87	A	0.988889
AMH	ERR1308682	Soil	924	T	0.996502	121	T	0.99644
CEI	ERR1308746	Soil	924	T	0.994666	121	T	0.996597
CEG	ERR1309189	Soil	924	T	0.983213	121	T	0.989547
AMH	ERR1308682	Soil	924	T	0.996502	217	GTA	0.914195
CEI	ERR1308746	Soil	924	T	0.994666	217	GTA	0.906288
CEG	ERR1309189	Soil	924	T	0.983213	217	GTA	0.914191
AMH	ERR1308682	Soil	924	T	0.996502	360	A	0.99672
CEI	ERR1308746	Soil	924	T	0.994666	360	A	0.996991
CEG	ERR1309189	Soil	924	T	0.983213	360	A	0.993763
AMH	ERR1308682	Soil	924	T	0.996502	395	T	0.995722
CEI	ERR1308746	Soil	924	T	0.994666	395	T	0.996266
CEG	ERR1309189	Soil	924	T	0.983213	395	T	0.993927
AMH	ERR1308682	Soil	924	T	0.996502	590	A	0.997296
CEI	ERR1308746	Soil	924	T	0.994666	590	A	0.997028
CEG	ERR1309189	Soil	924	T	0.983213	590	A	0.993671
AMH	ERR1308682	Soil	924	T	0.996502	668	A	0.993127
CEI	ERR1308746	Soil	924	T	0.994666	668	A	0.992812
CEG	ERR1309189	Soil	924	T	0.983213	668	A	0.988189
AMH	ERR1308682	Soil	924	T	0.996502	706	C	0.997604
CEI	ERR1308746	Soil	924	T	0.994666	706	C	0.995741
CEG	ERR1309189	Soil	924	T	0.983213	706	C	0.994163
AMH	ERR1308682	Soil	924	T	0.996502	755	T	0.997053
CEI	ERR1308746	Soil	924	T	0.994666	755	T	0.997032
CEG	ERR1309189	Soil	924	T	0.983213	755	T	1
AMH	ERR1308682	Soil	955	C	0.996676	87	A	0.996013
CEI	ERR1308746	Soil	955	C	0.996059	87	A	0.993887
CEG	ERR1309189	Soil	955	C	0.983683	87	A	0.988889
AMH	ERR1308682	Soil	955	C	0.996676	121	T	0.99644
CEI	ERR1308746	Soil	955	C	0.996059	121	T	0.996597
CEG	ERR1309189	Soil	955	C	0.983683	121	T	0.989547
AMH	ERR1308682	Soil	955	C	0.996676	217	GTA	0.914195
CEI	ERR1308746	Soil	955	C	0.996059	217	GTA	0.906288
CEG	ERR1309189	Soil	955	C	0.983683	217	GTA	0.914191
AMH	ERR1308682	Soil	955	C	0.996676	360	A	0.99672
CEI	ERR1308746	Soil	955	C	0.996059	360	A	0.996991
CEG	ERR1309189	Soil	955	C	0.983683	360	A	0.993763
AMH	ERR1308682	Soil	955	C	0.996676	395	T	0.995722
CEI	ERR1308746	Soil	955	C	0.996059	395	T	0.996266
CEG	ERR1309189	Soil	955	C	0.983683	395	T	0.993927
AMH	ERR1308682	Soil	955	C	0.996676	590	A	0.997296
CEI	ERR1308746	Soil	955	C	0.996059	590	A	0.997028
CEG	ERR1309189	Soil	955	C	0.983683	590	A	0.993671
AMH	ERR1308682	Soil	955	C	0.996676	668	A	0.993127
CEI	ERR1308746	Soil	955	C	0.996059	668	A	0.992812
CEG	ERR1309189	Soil	955	C	0.983683	668	A	0.988189
AMH	ERR1308682	Soil	955	C	0.996676	706	C	0.997604
CEI	ERR1308746	Soil	955	C	0.996059	706	C	0.995741
CEG	ERR1309189	Soil	955	C	0.983683	706	C	0.994163
AMH	ERR1308682	Soil	955	C	0.996676	755	T	0.997053
CEI	ERR1308746	Soil	955	C	0.996059	755	T	0.997032
CEG	ERR1309189	Soil	955	C	0.983683	755	T	1
AMH	ERR1308682	Soil	955	C	0.996676	924	T	0.996502
CEI	ERR1308746	Soil	955	C	0.996059	924	T	0.994666
CEG	ERR1309189	Soil	955	C	0.983683	924	T	0.983213
AMH	ERR1308682	Soil	956	G	0.995821	87	A	0.996013
CEI	ERR1308746	Soil	956	G	0.99547	87	A	0.993887
CEG	ERR1309189	Soil	956	G	0.983834	87	A	0.988889
AMH	ERR1308682	Soil	956	G	0.995821	121	T	0.99644
CEI	ERR1308746	Soil	956	G	0.99547	121	T	0.996597
CEG	ERR1309189	Soil	956	G	0.983834	121	T	0.989547
AMH	ERR1308682	Soil	956	G	0.995821	217	GTA	0.914195
CEI	ERR1308746	Soil	956	G	0.99547	217	GTA	0.906288
CEG	ERR1309189	Soil	956	G	0.983834	217	GTA	0.914191
AMH	ERR1308682	Soil	956	G	0.995821	360	A	0.99672
CEI	ERR1308746	Soil	956	G	0.99547	360	A	0.996991
CEG	ERR1309189	Soil	956	G	0.983834	360	A	0.993763
AMH	ERR1308682	Soil	956	G	0.995821	395	T	0.995722
CEI	ERR1308746	Soil	956	G	0.99547	395	T	0.996266
CEG	ERR1309189	Soil	956	G	0.983834	395	T	0.993927
AMH	ERR1308682	Soil	956	G	0.995821	590	A	0.997296
CEI	ERR1308746	Soil	956	G	0.99547	590	A	0.997028
CEG	ERR1309189	Soil	956	G	0.983834	590	A	0.993671
AMH	ERR1308682	Soil	956	G	0.995821	668	A	0.993127
CEI	ERR1308746	Soil	956	G	0.99547	668	A	0.992812
CEG	ERR1309189	Soil	956	G	0.983834	668	A	0.988189
AMH	ERR1308682	Soil	956	G	0.995821	706	C	0.997604
CEI	ERR1308746	Soil	956	G	0.99547	706	C	0.995741
CEG	ERR1309189	Soil	956	G	0.983834	706	C	0.994163
AMH	ERR1308682	Soil	956	G	0.995821	755	T	0.997053
CEI	ERR1308746	Soil	956	G	0.99547	755	T	0.997032
CEG	ERR1309189	Soil	956	G	0.983834	755	T	1
AMH	ERR1308682	Soil	956	G	0.995821	924	T	0.996502
CEI	ERR1308746	Soil	956	G	0.99547	924	T	0.994666
CEG	ERR1309189	Soil	956	G	0.983834	924	T	0.983213
AMH	ERR1308682	Soil	956	G	0.995821	955	C	0.996676
CEI	ERR1308746	Soil	956	G	0.99547	955	C	0.996059
CEG	ERR1309189	Soil	956	G	0.983834	955	C	0.983683
AMH	ERR1308682	Soil	1019	C	0.99596	87	A	0.996013
CEI	ERR1308746	Soil	1019	C	0.996012	87	A	0.993887
CEG	ERR1309189	Soil	1019	C	0.992157	87	A	0.988889
AMH	ERR1308682	Soil	1019	C	0.99596	121	T	0.99644
CEI	ERR1308746	Soil	1019	C	0.996012	121	T	0.996597
CEG	ERR1309189	Soil	1019	C	0.992157	121	T	0.989547
AMH	ERR1308682	Soil	1019	C	0.99596	217	GTA	0.914195
CEI	ERR1308746	Soil	1019	C	0.996012	217	GTA	0.906288
CEG	ERR1309189	Soil	1019	C	0.992157	217	GTA	0.914191
AMH	ERR1308682	Soil	1019	C	0.99596	360	A	0.99672
CEI	ERR1308746	Soil	1019	C	0.996012	360	A	0.996991
CEG	ERR1309189	Soil	1019	C	0.992157	360	A	0.993763
AMH	ERR1308682	Soil	1019	C	0.99596	395	T	0.995722
CEI	ERR1308746	Soil	1019	C	0.996012	395	T	0.996266
CEG	ERR1309189	Soil	1019	C	0.992157	395	T	0.993927
AMH	ERR1308682	Soil	1019	C	0.99596	590	A	0.997296
CEI	ERR1308746	Soil	1019	C	0.996012	590	A	0.997028
CEG	ERR1309189	Soil	1019	C	0.992157	590	A	0.993671
AMH	ERR1308682	Soil	1019	C	0.99596	668	A	0.993127
CEI	ERR1308746	Soil	1019	C	0.996012	668	A	0.992812
CEG	ERR1309189	Soil	1019	C	0.992157	668	A	0.988189
AMH	ERR1308682	Soil	1019	C	0.99596	706	C	0.997604
CEI	ERR1308746	Soil	1019	C	0.996012	706	C	0.995741
CEG	ERR1309189	Soil	1019	C	0.992157	706	C	0.994163
AMH	ERR1308682	Soil	1019	C	0.99596	755	T	0.997053
CEI	ERR1308746	Soil	1019	C	0.996012	755	T	0.997032
CEG	ERR1309189	Soil	1019	C	0.992157	755	T	1
AMH	ERR1308682	Soil	1019	C	0.99596	924	T	0.996502
CEI	ERR1308746	Soil	1019	C	0.996012	924	T	0.994666
CEG	ERR1309189	Soil	1019	C	0.992157	924	T	0.983213
AMH	ERR1308682	Soil	1019	C	0.99596	955	C	0.996676
CEI	ERR1308746	Soil	1019	C	0.996012	955	C	0.996059
CEG	ERR1309189	Soil	1019	C	0.992157	955	C	0.983683
AMH	ERR1308682	Soil	1019	C	0.99596	956	G	0.995821
CEI	ERR1308746	Soil	1019	C	0.996012	956	G	0.99547
CEG	ERR1309189	Soil	1019	C	0.992157	956	G	0.983834
AMH	ERR1308682	Soil	1177	A	0.997132	87	A	0.996013
CEI	ERR1308746	Soil	1177	A	0.997306	87	A	0.993887
CEG	ERR1309189	Soil	1177	A	0.991471	87	A	0.988889
AMH	ERR1308682	Soil	1177	A	0.997132	121	T	0.99644
CEI	ERR1308746	Soil	1177	A	0.997306	121	T	0.996597
CEG	ERR1309189	Soil	1177	A	0.991471	121	T	0.989547
AMH	ERR1308682	Soil	1177	A	0.997132	217	GTA	0.914195
CEI	ERR1308746	Soil	1177	A	0.997306	217	GTA	0.906288
CEG	ERR1309189	Soil	1177	A	0.991471	217	GTA	0.914191
AMH	ERR1308682	Soil	1177	A	0.997132	360	A	0.99672
CEI	ERR1308746	Soil	1177	A	0.997306	360	A	0.996991
CEG	ERR1309189	Soil	1177	A	0.991471	360	A	0.993763
AMH	ERR1308682	Soil	1177	A	0.997132	395	T	0.995722
CEI	ERR1308746	Soil	1177	A	0.997306	395	T	0.996266
CEG	ERR1309189	Soil	1177	A	0.991471	395	T	0.993927
AMH	ERR1308682	Soil	1177	A	0.997132	590	A	0.997296
CEI	ERR1308746	Soil	1177	A	0.997306	590	A	0.997028
CEG	ERR1309189	Soil	1177	A	0.991471	590	A	0.993671
AMH	ERR1308682	Soil	1177	A	0.997132	668	A	0.993127
CEI	ERR1308746	Soil	1177	A	0.997306	668	A	0.992812
CEG	ERR1309189	Soil	1177	A	0.991471	668	A	0.988189
AMH	ERR1308682	Soil	1177	A	0.997132	706	C	0.997604
CEI	ERR1308746	Soil	1177	A	0.997306	706	C	0.995741
CEG	ERR1309189	Soil	1177	A	0.991471	706	C	0.994163
AMH	ERR1308682	Soil	1177	A	0.997132	755	T	0.997053
CEI	ERR1308746	Soil	1177	A	0.997306	755	T	0.997032
CEG	ERR1309189	Soil	1177	A	0.991471	755	T	1
AMH	ERR1308682	Soil	1177	A	0.997132	924	T	0.996502
CEI	ERR1308746	Soil	1177	A	0.997306	924	T	0.994666
CEG	ERR1309189	Soil	1177	A	0.991471	924	T	0.983213
AMH	ERR1308682	Soil	1177	A	0.997132	955	C	0.996676
CEI	ERR1308746	Soil	1177	A	0.997306	955	C	0.996059
CEG	ERR1309189	Soil	1177	A	0.991471	955	C	0.983683
AMH	ERR1308682	Soil	1177	A	0.997132	956	G	0.995821
CEI	ERR1308746	Soil	1177	A	0.997306	956	G	0.99547
CEG	ERR1309189	Soil	1177	A	0.991471	956	G	0.983834
AMH	ERR1308682	Soil	1177	A	0.997132	1019	C	0.99596
CEI	ERR1308746	Soil	1177	A	0.997306	1019	C	0.996012
CEG	ERR1309189	Soil	1177	A	0.991471	1019	C	0.992157
AMH	ERR1308682	Soil	1207	A	0.994681	87	A	0.996013
CEI	ERR1308746	Soil	1207	A	0.996012	87	A	0.993887
CEG	ERR1309189	Soil	1207	A	0.988399	87	A	0.988889
AMH	ERR1308682	Soil	1207	A	0.994681	121	T	0.99644
CEI	ERR1308746	Soil	1207	A	0.996012	121	T	0.996597
CEG	ERR1309189	Soil	1207	A	0.988399	121	T	0.989547
AMH	ERR1308682	Soil	1207	A	0.994681	217	GTA	0.914195
CEI	ERR1308746	Soil	1207	A	0.996012	217	GTA	0.906288
CEG	ERR1309189	Soil	1207	A	0.988399	217	GTA	0.914191
AMH	ERR1308682	Soil	1207	A	0.994681	360	A	0.99672
CEI	ERR1308746	Soil	1207	A	0.996012	360	A	0.996991
CEG	ERR1309189	Soil	1207	A	0.988399	360	A	0.993763
AMH	ERR1308682	Soil	1207	A	0.994681	395	T	0.995722
CEI	ERR1308746	Soil	1207	A	0.996012	395	T	0.996266
CEG	ERR1309189	Soil	1207	A	0.988399	395	T	0.993927
AMH	ERR1308682	Soil	1207	A	0.994681	590	A	0.997296
CEI	ERR1308746	Soil	1207	A	0.996012	590	A	0.997028
CEG	ERR1309189	Soil	1207	A	0.988399	590	A	0.993671
AMH	ERR1308682	Soil	1207	A	0.994681	668	A	0.993127
CEI	ERR1308746	Soil	1207	A	0.996012	668	A	0.992812
CEG	ERR1309189	Soil	1207	A	0.988399	668	A	0.988189
AMH	ERR1308682	Soil	1207	A	0.994681	706	C	0.997604
CEI	ERR1308746	Soil	1207	A	0.996012	706	C	0.995741
CEG	ERR1309189	Soil	1207	A	0.988399	706	C	0.994163
AMH	ERR1308682	Soil	1207	A	0.994681	755	T	0.997053
CEI	ERR1308746	Soil	1207	A	0.996012	755	T	0.997032
CEG	ERR1309189	Soil	1207	A	0.988399	755	T	1
AMH	ERR1308682	Soil	1207	A	0.994681	924	T	0.996502
CEI	ERR1308746	Soil	1207	A	0.996012	924	T	0.994666
CEG	ERR1309189	Soil	1207	A	0.988399	924	T	0.983213
AMH	ERR1308682	Soil	1207	A	0.994681	955	C	0.996676
CEI	ERR1308746	Soil	1207	A	0.996012	955	C	0.996059
CEG	ERR1309189	Soil	1207	A	0.988399	955	C	0.983683
AMH	ERR1308682	Soil	1207	A	0.994681	956	G	0.995821
CEI	ERR1308746	Soil	1207	A	0.996012	956	G	0.99547
CEG	ERR1309189	Soil	1207	A	0.988399	956	G	0.983834
AMH	ERR1308682	Soil	1207	A	0.994681	1019	C	0.99596
CEI	ERR1308746	Soil	1207	A	0.996012	1019	C	0.996012
CEG	ERR1309189	Soil	1207	A	0.988399	1019	C	0.992157
AMH	ERR1308682	Soil	1207	A	0.994681	1177	A	0.997132
CEI	ERR1308746	Soil	1207	A	0.996012	1177	A	0.997306
CEG	ERR1309189	Soil	1207	A	0.988399	1177	A	0.991471
AMH	ERR1308682	Soil	1219	C	0.997286	87	A	0.996013
CEI	ERR1308746	Soil	1219	C	0.996528	87	A	0.993887
CEG	ERR1309189	Soil	1219	C	0.993103	87	A	0.988889
AMH	ERR1308682	Soil	1219	C	0.997286	121	T	0.99644
CEI	ERR1308746	Soil	1219	C	0.996528	121	T	0.996597
CEG	ERR1309189	Soil	1219	C	0.993103	121	T	0.989547
AMH	ERR1308682	Soil	1219	C	0.997286	217	GTA	0.914195
CEI	ERR1308746	Soil	1219	C	0.996528	217	GTA	0.906288
CEG	ERR1309189	Soil	1219	C	0.993103	217	GTA	0.914191
AMH	ERR1308682	Soil	1219	C	0.997286	360	A	0.99672
CEI	ERR1308746	Soil	1219	C	0.996528	360	A	0.996991
CEG	ERR1309189	Soil	1219	C	0.993103	360	A	0.993763
AMH	ERR1308682	Soil	1219	C	0.997286	395	T	0.995722
CEI	ERR1308746	Soil	1219	C	0.996528	395	T	0.996266
CEG	ERR1309189	Soil	1219	C	0.993103	395	T	0.993927
AMH	ERR1308682	Soil	1219	C	0.997286	590	A	0.997296
CEI	ERR1308746	Soil	1219	C	0.996528	590	A	0.997028
CEG	ERR1309189	Soil	1219	C	0.993103	590	A	0.993671
AMH	ERR1308682	Soil	1219	C	0.997286	668	A	0.993127
CEI	ERR1308746	Soil	1219	C	0.996528	668	A	0.992812
CEG	ERR1309189	Soil	1219	C	0.993103	668	A	0.988189
AMH	ERR1308682	Soil	1219	C	0.997286	706	C	0.997604
CEI	ERR1308746	Soil	1219	C	0.996528	706	C	0.995741
CEG	ERR1309189	Soil	1219	C	0.993103	706	C	0.994163
AMH	ERR1308682	Soil	1219	C	0.997286	755	T	0.997053
CEI	ERR1308746	Soil	1219	C	0.996528	755	T	0.997032
CEG	ERR1309189	Soil	1219	C	0.993103	755	T	1
AMH	ERR1308682	Soil	1219	C	0.997286	924	T	0.996502
CEI	ERR1308746	Soil	1219	C	0.996528	924	T	0.994666
CEG	ERR1309189	Soil	1219	C	0.993103	924	T	0.983213
AMH	ERR1308682	Soil	1219	C	0.997286	955	C	0.996676
CEI	ERR1308746	Soil	1219	C	0.996528	955	C	0.996059
CEG	ERR1309189	Soil	1219	C	0.993103	955	C	0.983683
AMH	ERR1308682	Soil	1219	C	0.997286	956	G	0.995821
CEI	ERR1308746	Soil	1219	C	0.996528	956	G	0.99547
CEG	ERR1309189	Soil	1219	C	0.993103	956	G	0.983834
AMH	ERR1308682	Soil	1219	C	0.997286	1019	C	0.99596
CEI	ERR1308746	Soil	1219	C	0.996528	1019	C	0.996012
CEG	ERR1309189	Soil	1219	C	0.993103	1019	C	0.992157
AMH	ERR1308682	Soil	1219	C	0.997286	1177	A	0.997132
CEI	ERR1308746	Soil	1219	C	0.996528	1177	A	0.997306
CEG	ERR1309189	Soil	1219	C	0.993103	1177	A	0.991471
AMH	ERR1308682	Soil	1219	C	0.997286	1207	A	0.994681
CEI	ERR1308746	Soil	1219	C	0.996528	1207	A	0.996012
CEG	ERR1309189	Soil	1219	C	0.993103	1207	A	0.988399
AMH	ERR1308682	Soil	1462	C	0.99581	87	A	0.996013
CEI	ERR1308746	Soil	1462	C	0.996101	87	A	0.993887
CEG	ERR1309189	Soil	1462	C	0.98916	87	A	0.988889
AMH	ERR1308682	Soil	1462	C	0.99581	121	T	0.99644
CEI	ERR1308746	Soil	1462	C	0.996101	121	T	0.996597
CEG	ERR1309189	Soil	1462	C	0.98916	121	T	0.989547
AMH	ERR1308682	Soil	1462	C	0.99581	217	GTA	0.914195
CEI	ERR1308746	Soil	1462	C	0.996101	217	GTA	0.906288
CEG	ERR1309189	Soil	1462	C	0.98916	217	GTA	0.914191
AMH	ERR1308682	Soil	1462	C	0.99581	360	A	0.99672
CEI	ERR1308746	Soil	1462	C	0.996101	360	A	0.996991
CEG	ERR1309189	Soil	1462	C	0.98916	360	A	0.993763
AMH	ERR1308682	Soil	1462	C	0.99581	395	T	0.995722
CEI	ERR1308746	Soil	1462	C	0.996101	395	T	0.996266
CEG	ERR1309189	Soil	1462	C	0.98916	395	T	0.993927
AMH	ERR1308682	Soil	1462	C	0.99581	590	A	0.997296
CEI	ERR1308746	Soil	1462	C	0.996101	590	A	0.997028
CEG	ERR1309189	Soil	1462	C	0.98916	590	A	0.993671
AMH	ERR1308682	Soil	1462	C	0.99581	668	A	0.993127
CEI	ERR1308746	Soil	1462	C	0.996101	668	A	0.992812
CEG	ERR1309189	Soil	1462	C	0.98916	668	A	0.988189
AMH	ERR1308682	Soil	1462	C	0.99581	706	C	0.997604
CEI	ERR1308746	Soil	1462	C	0.996101	706	C	0.995741
CEG	ERR1309189	Soil	1462	C	0.98916	706	C	0.994163
AMH	ERR1308682	Soil	1462	C	0.99581	755	T	0.997053
CEI	ERR1308746	Soil	1462	C	0.996101	755	T	0.997032
CEG	ERR1309189	Soil	1462	C	0.98916	755	T	1
AMH	ERR1308682	Soil	1462	C	0.99581	924	T	0.996502
CEI	ERR1308746	Soil	1462	C	0.996101	924	T	0.994666
CEG	ERR1309189	Soil	1462	C	0.98916	924	T	0.983213
AMH	ERR1308682	Soil	1462	C	0.99581	955	C	0.996676
CEI	ERR1308746	Soil	1462	C	0.996101	955	C	0.996059
CEG	ERR1309189	Soil	1462	C	0.98916	955	C	0.983683
AMH	ERR1308682	Soil	1462	C	0.99581	956	G	0.995821
CEI	ERR1308746	Soil	1462	C	0.996101	956	G	0.99547
CEG	ERR1309189	Soil	1462	C	0.98916	956	G	0.983834
AMH	ERR1308682	Soil	1462	C	0.99581	1019	C	0.99596
CEI	ERR1308746	Soil	1462	C	0.996101	1019	C	0.996012
CEG	ERR1309189	Soil	1462	C	0.98916	1019	C	0.992157
AMH	ERR1308682	Soil	1462	C	0.99581	1177	A	0.997132
CEI	ERR1308746	Soil	1462	C	0.996101	1177	A	0.997306
CEG	ERR1309189	Soil	1462	C	0.98916	1177	A	0.991471
AMH	ERR1308682	Soil	1462	C	0.99581	1207	A	0.994681
CEI	ERR1308746	Soil	1462	C	0.996101	1207	A	0.996012
CEG	ERR1309189	Soil	1462	C	0.98916	1207	A	0.988399
AMH	ERR1308682	Soil	1462	C	0.99581	1219	C	0.997286
CEI	ERR1308746	Soil	1462	C	0.996101	1219	C	0.996528
CEG	ERR1309189	Soil	1462	C	0.98916	1219	C	0.993103
AMH	ERR1308682	Soil	1499	T	0.996005	87	A	0.996013
CEI	ERR1308746	Soil	1499	T	0.996066	87	A	0.993887
CEG	ERR1309189	Soil	1499	T	0.992386	87	A	0.988889
AMH	ERR1308682	Soil	1499	T	0.996005	121	T	0.99644
CEI	ERR1308746	Soil	1499	T	0.996066	121	T	0.996597
CEG	ERR1309189	Soil	1499	T	0.992386	121	T	0.989547
AMH	ERR1308682	Soil	1499	T	0.996005	217	GTA	0.914195
CEI	ERR1308746	Soil	1499	T	0.996066	217	GTA	0.906288
CEG	ERR1309189	Soil	1499	T	0.992386	217	GTA	0.914191
AMH	ERR1308682	Soil	1499	T	0.996005	360	A	0.99672
CEI	ERR1308746	Soil	1499	T	0.996066	360	A	0.996991
CEG	ERR1309189	Soil	1499	T	0.992386	360	A	0.993763
AMH	ERR1308682	Soil	1499	T	0.996005	395	T	0.995722
CEI	ERR1308746	Soil	1499	T	0.996066	395	T	0.996266
CEG	ERR1309189	Soil	1499	T	0.992386	395	T	0.993927
AMH	ERR1308682	Soil	1499	T	0.996005	590	A	0.997296
CEI	ERR1308746	Soil	1499	T	0.996066	590	A	0.997028
CEG	ERR1309189	Soil	1499	T	0.992386	590	A	0.993671
AMH	ERR1308682	Soil	1499	T	0.996005	668	A	0.993127
CEI	ERR1308746	Soil	1499	T	0.996066	668	A	0.992812
CEG	ERR1309189	Soil	1499	T	0.992386	668	A	0.988189
AMH	ERR1308682	Soil	1499	T	0.996005	706	C	0.997604
CEI	ERR1308746	Soil	1499	T	0.996066	706	C	0.995741
CEG	ERR1309189	Soil	1499	T	0.992386	706	C	0.994163
AMH	ERR1308682	Soil	1499	T	0.996005	755	T	0.997053
CEI	ERR1308746	Soil	1499	T	0.996066	755	T	0.997032
CEG	ERR1309189	Soil	1499	T	0.992386	755	T	1
AMH	ERR1308682	Soil	1499	T	0.996005	924	T	0.996502
CEI	ERR1308746	Soil	1499	T	0.996066	924	T	0.994666
CEG	ERR1309189	Soil	1499	T	0.992386	924	T	0.983213
AMH	ERR1308682	Soil	1499	T	0.996005	955	C	0.996676
CEI	ERR1308746	Soil	1499	T	0.996066	955	C	0.996059
CEG	ERR1309189	Soil	1499	T	0.992386	955	C	0.983683
AMH	ERR1308682	Soil	1499	T	0.996005	956	G	0.995821
CEI	ERR1308746	Soil	1499	T	0.996066	956	G	0.99547
CEG	ERR1309189	Soil	1499	T	0.992386	956	G	0.983834
AMH	ERR1308682	Soil	1499	T	0.996005	1019	C	0.99596
CEI	ERR1308746	Soil	1499	T	0.996066	1019	C	0.996012
CEG	ERR1309189	Soil	1499	T	0.992386	1019	C	0.992157
AMH	ERR1308682	Soil	1499	T	0.996005	1177	A	0.997132
CEI	ERR1308746	Soil	1499	T	0.996066	1177	A	0.997306
CEG	ERR1309189	Soil	1499	T	0.992386	1177	A	0.991471
AMH	ERR1308682	Soil	1499	T	0.996005	1207	A	0.994681
CEI	ERR1308746	Soil	1499	T	0.996066	1207	A	0.996012
CEG	ERR1309189	Soil	1499	T	0.992386	1207	A	0.988399
AMH	ERR1308682	Soil	1499	T	0.996005	1219	C	0.997286
CEI	ERR1308746	Soil	1499	T	0.996066	1219	C	0.996528
CEG	ERR1309189	Soil	1499	T	0.992386	1219	C	0.993103
AMH	ERR1308682	Soil	1499	T	0.996005	1462	C	0.99581
CEI	ERR1308746	Soil	1499	T	0.996066	1462	C	0.996101
CEG	ERR1309189	Soil	1499	T	0.992386	1462	C	0.98916
AMH	ERR1308682	Soil	1511	C	0.995499	87	A	0.996013
CEI	ERR1308746	Soil	1511	C	0.995678	87	A	0.993887
CEG	ERR1309189	Soil	1511	C	0.989637	87	A	0.988889
AMH	ERR1308682	Soil	1511	C	0.995499	121	T	0.99644
CEI	ERR1308746	Soil	1511	C	0.995678	121	T	0.996597
CEG	ERR1309189	Soil	1511	C	0.989637	121	T	0.989547
AMH	ERR1308682	Soil	1511	C	0.995499	217	GTA	0.914195
CEI	ERR1308746	Soil	1511	C	0.995678	217	GTA	0.906288
CEG	ERR1309189	Soil	1511	C	0.989637	217	GTA	0.914191
AMH	ERR1308682	Soil	1511	C	0.995499	360	A	0.99672
CEI	ERR1308746	Soil	1511	C	0.995678	360	A	0.996991
CEG	ERR1309189	Soil	1511	C	0.989637	360	A	0.993763
AMH	ERR1308682	Soil	1511	C	0.995499	395	T	0.995722
CEI	ERR1308746	Soil	1511	C	0.995678	395	T	0.996266
CEG	ERR1309189	Soil	1511	C	0.989637	395	T	0.993927
AMH	ERR1308682	Soil	1511	C	0.995499	590	A	0.997296
CEI	ERR1308746	Soil	1511	C	0.995678	590	A	0.997028
CEG	ERR1309189	Soil	1511	C	0.989637	590	A	0.993671
AMH	ERR1308682	Soil	1511	C	0.995499	668	A	0.993127
CEI	ERR1308746	Soil	1511	C	0.995678	668	A	0.992812
CEG	ERR1309189	Soil	1511	C	0.989637	668	A	0.988189
AMH	ERR1308682	Soil	1511	C	0.995499	706	C	0.997604
CEI	ERR1308746	Soil	1511	C	0.995678	706	C	0.995741
CEG	ERR1309189	Soil	1511	C	0.989637	706	C	0.994163
AMH	ERR1308682	Soil	1511	C	0.995499	755	T	0.997053
CEI	ERR1308746	Soil	1511	C	0.995678	755	T	0.997032
CEG	ERR1309189	Soil	1511	C	0.989637	755	T	1
AMH	ERR1308682	Soil	1511	C	0.995499	924	T	0.996502
CEI	ERR1308746	Soil	1511	C	0.995678	924	T	0.994666
CEG	ERR1309189	Soil	1511	C	0.989637	924	T	0.983213
AMH	ERR1308682	Soil	1511	C	0.995499	955	C	0.996676
CEI	ERR1308746	Soil	1511	C	0.995678	955	C	0.996059
CEG	ERR1309189	Soil	1511	C	0.989637	955	C	0.983683
AMH	ERR1308682	Soil	1511	C	0.995499	956	G	0.995821
CEI	ERR1308746	Soil	1511	C	0.995678	956	G	0.99547
CEG	ERR1309189	Soil	1511	C	0.989637	956	G	0.983834
AMH	ERR1308682	Soil	1511	C	0.995499	1019	C	0.99596
CEI	ERR1308746	Soil	1511	C	0.995678	1019	C	0.996012
CEG	ERR1309189	Soil	1511	C	0.989637	1019	C	0.992157
AMH	ERR1308682	Soil	1511	C	0.995499	1177	A	0.997132
CEI	ERR1308746	Soil	1511	C	0.995678	1177	A	0.997306
CEG	ERR1309189	Soil	1511	C	0.989637	1177	A	0.991471
AMH	ERR1308682	Soil	1511	C	0.995499	1207	A	0.994681
CEI	ERR1308746	Soil	1511	C	0.995678	1207	A	0.996012
CEG	ERR1309189	Soil	1511	C	0.989637	1207	A	0.988399
AMH	ERR1308682	Soil	1511	C	0.995499	1219	C	0.997286
CEI	ERR1308746	Soil	1511	C	0.995678	1219	C	0.996528
CEG	ERR1309189	Soil	1511	C	0.989637	1219	C	0.993103
AMH	ERR1308682	Soil	1511	C	0.995499	1462	C	0.99581
CEI	ERR1308746	Soil	1511	C	0.995678	1462	C	0.996101
CEG	ERR1309189	Soil	1511	C	0.989637	1462	C	0.98916
AMH	ERR1308682	Soil	1511	C	0.995499	1499	T	0.996005
CEI	ERR1308746	Soil	1511	C	0.995678	1499	T	0.996066
CEG	ERR1309189	Soil	1511	C	0.989637	1499	T	0.992386
AMH	ERR1308682	Soil	1622	C	0.911022	87	A	0.996013
CEI	ERR1308746	Soil	1622	C	0.91069	87	A	0.993887
CEG	ERR1309189	Soil	1622	C	0.935943	87	A	0.988889
AMH	ERR1308682	Soil	1622	C	0.911022	121	T	0.99644
CEI	ERR1308746	Soil	1622	C	0.91069	121	T	0.996597
CEG	ERR1309189	Soil	1622	C	0.935943	121	T	0.989547
AMH	ERR1308682	Soil	1622	C	0.911022	217	GTA	0.914195
CEI	ERR1308746	Soil	1622	C	0.91069	217	GTA	0.906288
CEG	ERR1309189	Soil	1622	C	0.935943	217	GTA	0.914191
AMH	ERR1308682	Soil	1622	C	0.911022	360	A	0.99672
CEI	ERR1308746	Soil	1622	C	0.91069	360	A	0.996991
CEG	ERR1309189	Soil	1622	C	0.935943	360	A	0.993763
AMH	ERR1308682	Soil	1622	C	0.911022	395	T	0.995722
CEI	ERR1308746	Soil	1622	C	0.91069	395	T	0.996266
CEG	ERR1309189	Soil	1622	C	0.935943	395	T	0.993927
AMH	ERR1308682	Soil	1622	C	0.911022	590	A	0.997296
CEI	ERR1308746	Soil	1622	C	0.91069	590	A	0.997028
CEG	ERR1309189	Soil	1622	C	0.935943	590	A	0.993671
AMH	ERR1308682	Soil	1622	C	0.911022	668	A	0.993127
CEI	ERR1308746	Soil	1622	C	0.91069	668	A	0.992812
CEG	ERR1309189	Soil	1622	C	0.935943	668	A	0.988189
AMH	ERR1308682	Soil	1622	C	0.911022	706	C	0.997604
CEI	ERR1308746	Soil	1622	C	0.91069	706	C	0.995741
CEG	ERR1309189	Soil	1622	C	0.935943	706	C	0.994163
AMH	ERR1308682	Soil	1622	C	0.911022	755	T	0.997053
CEI	ERR1308746	Soil	1622	C	0.91069	755	T	0.997032
CEG	ERR1309189	Soil	1622	C	0.935943	755	T	1
AMH	ERR1308682	Soil	1622	C	0.911022	924	T	0.996502
CEI	ERR1308746	Soil	1622	C	0.91069	924	T	0.994666
CEG	ERR1309189	Soil	1622	C	0.935943	924	T	0.983213
AMH	ERR1308682	Soil	1622	C	0.911022	955	C	0.996676
CEI	ERR1308746	Soil	1622	C	0.91069	955	C	0.996059
CEG	ERR1309189	Soil	1622	C	0.935943	955	C	0.983683
AMH	ERR1308682	Soil	1622	C	0.911022	956	G	0.995821
CEI	ERR1308746	Soil	1622	C	0.91069	956	G	0.99547
CEG	ERR1309189	Soil	1622	C	0.935943	956	G	0.983834
AMH	ERR1308682	Soil	1622	C	0.911022	1019	C	0.99596
CEI	ERR1308746	Soil	1622	C	0.91069	1019	C	0.996012
CEG	ERR1309189	Soil	1622	C	0.935943	1019	C	0.992157
AMH	ERR1308682	Soil	1622	C	0.911022	1177	A	0.997132
CEI	ERR1308746	Soil	1622	C	0.91069	1177	A	0.997306
CEG	ERR1309189	Soil	1622	C	0.935943	1177	A	0.991471
AMH	ERR1308682	Soil	1622	C	0.911022	1207	A	0.994681
CEI	ERR1308746	Soil	1622	C	0.91069	1207	A	0.996012
CEG	ERR1309189	Soil	1622	C	0.935943	1207	A	0.988399
AMH	ERR1308682	Soil	1622	C	0.911022	1219	C	0.997286
CEI	ERR1308746	Soil	1622	C	0.91069	1219	C	0.996528
CEG	ERR1309189	Soil	1622	C	0.935943	1219	C	0.993103
AMH	ERR1308682	Soil	1622	C	0.911022	1462	C	0.99581
CEI	ERR1308746	Soil	1622	C	0.91069	1462	C	0.996101
CEG	ERR1309189	Soil	1622	C	0.935943	1462	C	0.98916
AMH	ERR1308682	Soil	1622	C	0.911022	1499	T	0.996005
CEI	ERR1308746	Soil	1622	C	0.91069	1499	T	0.996066
CEG	ERR1309189	Soil	1622	C	0.935943	1499	T	0.992386
AMH	ERR1308682	Soil	1622	C	0.911022	1511	C	0.995499
CEI	ERR1308746	Soil	1622	C	0.91069	1511	C	0.995678
CEG	ERR1309189	Soil	1622	C	0.935943	1511	C	0.989637
AMH	ERR1308682	Soil	1700	TGTTATCATCCTCTC	0.798949	87	A	0.996013
CEI	ERR1308746	Soil	1700	TGTTATCATCCTCTC	0.795386	87	A	0.993887
CEG	ERR1309189	Soil	1700	TGTTATCATCCTCTC	0.783784	87	A	0.988889
AMH	ERR1308682	Soil	1700	TGTTATCATCCTCTC	0.798949	121	T	0.99644
CEI	ERR1308746	Soil	1700	TGTTATCATCCTCTC	0.795386	121	T	0.996597
CEG	ERR1309189	Soil	1700	TGTTATCATCCTCTC	0.783784	121	T	0.989547
AMH	ERR1308682	Soil	1700	TGTTATCATCCTCTC	0.798949	217	GTA	0.914195
CEI	ERR1308746	Soil	1700	TGTTATCATCCTCTC	0.795386	217	GTA	0.906288
CEG	ERR1309189	Soil	1700	TGTTATCATCCTCTC	0.783784	217	GTA	0.914191
AMH	ERR1308682	Soil	1700	TGTTATCATCCTCTC	0.798949	360	A	0.99672
CEI	ERR1308746	Soil	1700	TGTTATCATCCTCTC	0.795386	360	A	0.996991
CEG	ERR1309189	Soil	1700	TGTTATCATCCTCTC	0.783784	360	A	0.993763
AMH	ERR1308682	Soil	1700	TGTTATCATCCTCTC	0.798949	395	T	0.995722
CEI	ERR1308746	Soil	1700	TGTTATCATCCTCTC	0.795386	395	T	0.996266
CEG	ERR1309189	Soil	1700	TGTTATCATCCTCTC	0.783784	395	T	0.993927
AMH	ERR1308682	Soil	1700	TGTTATCATCCTCTC	0.798949	590	A	0.997296
CEI	ERR1308746	Soil	1700	TGTTATCATCCTCTC	0.795386	590	A	0.997028
CEG	ERR1309189	Soil	1700	TGTTATCATCCTCTC	0.783784	590	A	0.993671
AMH	ERR1308682	Soil	1700	TGTTATCATCCTCTC	0.798949	668	A	0.993127
CEI	ERR1308746	Soil	1700	TGTTATCATCCTCTC	0.795386	668	A	0.992812
CEG	ERR1309189	Soil	1700	TGTTATCATCCTCTC	0.783784	668	A	0.988189
AMH	ERR1308682	Soil	1700	TGTTATCATCCTCTC	0.798949	706	C	0.997604
CEI	ERR1308746	Soil	1700	TGTTATCATCCTCTC	0.795386	706	C	0.995741
CEG	ERR1309189	Soil	1700	TGTTATCATCCTCTC	0.783784	706	C	0.994163
AMH	ERR1308682	Soil	1700	TGTTATCATCCTCTC	0.798949	755	T	0.997053
CEI	ERR1308746	Soil	1700	TGTTATCATCCTCTC	0.795386	755	T	0.997032
CEG	ERR1309189	Soil	1700	TGTTATCATCCTCTC	0.783784	755	T	1
AMH	ERR1308682	Soil	1700	TGTTATCATCCTCTC	0.798949	924	T	0.996502
CEI	ERR1308746	Soil	1700	TGTTATCATCCTCTC	0.795386	924	T	0.994666
CEG	ERR1309189	Soil	1700	TGTTATCATCCTCTC	0.783784	924	T	0.983213
AMH	ERR1308682	Soil	1700	TGTTATCATCCTCTC	0.798949	955	C	0.996676
CEI	ERR1308746	Soil	1700	TGTTATCATCCTCTC	0.795386	955	C	0.996059
CEG	ERR1309189	Soil	1700	TGTTATCATCCTCTC	0.783784	955	C	0.983683
AMH	ERR1308682	Soil	1700	TGTTATCATCCTCTC	0.798949	956	G	0.995821
CEI	ERR1308746	Soil	1700	TGTTATCATCCTCTC	0.795386	956	G	0.99547
CEG	ERR1309189	Soil	1700	TGTTATCATCCTCTC	0.783784	956	G	0.983834
AMH	ERR1308682	Soil	1700	TGTTATCATCCTCTC	0.798949	1019	C	0.99596
CEI	ERR1308746	Soil	1700	TGTTATCATCCTCTC	0.795386	1019	C	0.996012
CEG	ERR1309189	Soil	1700	TGTTATCATCCTCTC	0.783784	1019	C	0.992157
AMH	ERR1308682	Soil	1700	TGTTATCATCCTCTC	0.798949	1177	A	0.997132
CEI	ERR1308746	Soil	1700	TGTTATCATCCTCTC	0.795386	1177	A	0.997306
CEG	ERR1309189	Soil	1700	TGTTATCATCCTCTC	0.783784	1177	A	0.991471
AMH	ERR1308682	Soil	1700	TGTTATCATCCTCTC	0.798949	1207	A	0.994681
CEI	ERR1308746	Soil	1700	TGTTATCATCCTCTC	0.795386	1207	A	0.996012
CEG	ERR1309189	Soil	1700	TGTTATCATCCTCTC	0.783784	1207	A	0.988399
AMH	ERR1308682	Soil	1700	TGTTATCATCCTCTC	0.798949	1219	C	0.997286
CEI	ERR1308746	Soil	1700	TGTTATCATCCTCTC	0.795386	1219	C	0.996528
CEG	ERR1309189	Soil	1700	TGTTATCATCCTCTC	0.783784	1219	C	0.993103
AMH	ERR1308682	Soil	1700	TGTTATCATCCTCTC	0.798949	1462	C	0.99581
CEI	ERR1308746	Soil	1700	TGTTATCATCCTCTC	0.795386	1462	C	0.996101
CEG	ERR1309189	Soil	1700	TGTTATCATCCTCTC	0.783784	1462	C	0.98916
AMH	ERR1308682	Soil	1700	TGTTATCATCCTCTC	0.798949	1499	T	0.996005
CEI	ERR1308746	Soil	1700	TGTTATCATCCTCTC	0.795386	1499	T	0.996066
CEG	ERR1309189	Soil	1700	TGTTATCATCCTCTC	0.783784	1499	T	0.992386
AMH	ERR1308682	Soil	1700	TGTTATCATCCTCTC	0.798949	1511	C	0.995499
CEI	ERR1308746	Soil	1700	TGTTATCATCCTCTC	0.795386	1511	C	0.995678
CEG	ERR1309189	Soil	1700	TGTTATCATCCTCTC	0.783784	1511	C	0.989637
AMH	ERR1308682	Soil	1700	TGTTATCATCCTCTC	0.798949	1622	C	0.911022
CEI	ERR1308746	Soil	1700	TGTTATCATCCTCTC	0.795386	1622	C	0.91069
CEG	ERR1309189	Soil	1700	TGTTATCATCCTCTC	0.783784	1622	C	0.935943
AMH	ERR1308682	Soil	1767	T	0.577027	26	T	0.381157
CEI	ERR1308746	Soil	1767	T	0.612676	26	T	0.997102
CEG	ERR1309189	Soil	1767	T	0.660377	26	T	0.411111
AMH	ERR1308682	Soil	1767	T	0.577027	1700	TGTTATCATCCTCTC	0.798949
CEI	ERR1308746	Soil	1767	T	0.612676	1700	TGTTATCATCCTCTC	0.795386
CEG	ERR1309189	Soil	1767	T	0.660377	1700	TGTTATCATCCTCTC	0.783784
AMH	ERR1308682	Soil	1772	A	0.872727	87	A	0.996013
CEI	ERR1308746	Soil	1772	A	0.909337	87	A	0.993887
CEG	ERR1309189	Soil	1772	A	0.948276	87	A	0.988889
AMH	ERR1308682	Soil	1772	A	0.872727	121	T	0.99644
CEI	ERR1308746	Soil	1772	A	0.909337	121	T	0.996597
CEG	ERR1309189	Soil	1772	A	0.948276	121	T	0.989547
AMH	ERR1308682	Soil	1772	A	0.872727	217	GTA	0.914195
CEI	ERR1308746	Soil	1772	A	0.909337	217	GTA	0.906288
CEG	ERR1309189	Soil	1772	A	0.948276	217	GTA	0.914191
AMH	ERR1308682	Soil	1772	A	0.872727	360	A	0.99672
CEI	ERR1308746	Soil	1772	A	0.909337	360	A	0.996991
CEG	ERR1309189	Soil	1772	A	0.948276	360	A	0.993763
AMH	ERR1308682	Soil	1772	A	0.872727	395	T	0.995722
CEI	ERR1308746	Soil	1772	A	0.909337	395	T	0.996266
CEG	ERR1309189	Soil	1772	A	0.948276	395	T	0.993927
AMH	ERR1308682	Soil	1772	A	0.872727	590	A	0.997296
CEI	ERR1308746	Soil	1772	A	0.909337	590	A	0.997028
CEG	ERR1309189	Soil	1772	A	0.948276	590	A	0.993671
AMH	ERR1308682	Soil	1772	A	0.872727	668	A	0.993127
CEI	ERR1308746	Soil	1772	A	0.909337	668	A	0.992812
CEG	ERR1309189	Soil	1772	A	0.948276	668	A	0.988189
AMH	ERR1308682	Soil	1772	A	0.872727	706	C	0.997604
CEI	ERR1308746	Soil	1772	A	0.909337	706	C	0.995741
CEG	ERR1309189	Soil	1772	A	0.948276	706	C	0.994163
AMH	ERR1308682	Soil	1772	A	0.872727	755	T	0.997053
CEI	ERR1308746	Soil	1772	A	0.909337	755	T	0.997032
CEG	ERR1309189	Soil	1772	A	0.948276	755	T	1
AMH	ERR1308682	Soil	1772	A	0.872727	924	T	0.996502
CEI	ERR1308746	Soil	1772	A	0.909337	924	T	0.994666
CEG	ERR1309189	Soil	1772	A	0.948276	924	T	0.983213
AMH	ERR1308682	Soil	1772	A	0.872727	955	C	0.996676
CEI	ERR1308746	Soil	1772	A	0.909337	955	C	0.996059
CEG	ERR1309189	Soil	1772	A	0.948276	955	C	0.983683
AMH	ERR1308682	Soil	1772	A	0.872727	956	G	0.995821
CEI	ERR1308746	Soil	1772	A	0.909337	956	G	0.99547
CEG	ERR1309189	Soil	1772	A	0.948276	956	G	0.983834
AMH	ERR1308682	Soil	1772	A	0.872727	1019	C	0.99596
CEI	ERR1308746	Soil	1772	A	0.909337	1019	C	0.996012
CEG	ERR1309189	Soil	1772	A	0.948276	1019	C	0.992157
AMH	ERR1308682	Soil	1772	A	0.872727	1177	A	0.997132
CEI	ERR1308746	Soil	1772	A	0.909337	1177	A	0.997306
CEG	ERR1309189	Soil	1772	A	0.948276	1177	A	0.991471
AMH	ERR1308682	Soil	1772	A	0.872727	1207	A	0.994681
CEI	ERR1308746	Soil	1772	A	0.909337	1207	A	0.996012
CEG	ERR1309189	Soil	1772	A	0.948276	1207	A	0.988399
AMH	ERR1308682	Soil	1772	A	0.872727	1219	C	0.997286
CEI	ERR1308746	Soil	1772	A	0.909337	1219	C	0.996528
CEG	ERR1309189	Soil	1772	A	0.948276	1219	C	0.993103
AMH	ERR1308682	Soil	1772	A	0.872727	1462	C	0.99581
CEI	ERR1308746	Soil	1772	A	0.909337	1462	C	0.996101
CEG	ERR1309189	Soil	1772	A	0.948276	1462	C	0.98916
AMH	ERR1308682	Soil	1772	A	0.872727	1499	T	0.996005
CEI	ERR1308746	Soil	1772	A	0.909337	1499	T	0.996066
CEG	ERR1309189	Soil	1772	A	0.948276	1499	T	0.992386
AMH	ERR1308682	Soil	1772	A	0.872727	1511	C	0.995499
CEI	ERR1308746	Soil	1772	A	0.909337	1511	C	0.995678
CEG	ERR1309189	Soil	1772	A	0.948276	1511	C	0.989637
AMH	ERR1308682	Soil	1772	A	0.872727	1622	C	0.911022
CEI	ERR1308746	Soil	1772	A	0.909337	1622	C	0.91069
CEG	ERR1309189	Soil	1772	A	0.948276	1622	C	0.935943
AMH	ERR1308682	Soil	1772	A	0.872727	1700	TGTTATCATCCTCTC	0.798949
CEI	ERR1308746	Soil	1772	A	0.909337	1700	TGTTATCATCCTCTC	0.795386
CEG	ERR1309189	Soil	1772	A	0.948276	1700	TGTTATCATCCTCTC	0.783784
AMH	ERR1308682	Soil	1775	A	0.859928	87	A	0.996013
CEI	ERR1308746	Soil	1775	A	0.865201	87	A	0.993887
CEG	ERR1309189	Soil	1775	A	0.859375	87	A	0.988889
AMH	ERR1308682	Soil	1775	A	0.859928	121	T	0.99644
CEI	ERR1308746	Soil	1775	A	0.865201	121	T	0.996597
CEG	ERR1309189	Soil	1775	A	0.859375	121	T	0.989547
AMH	ERR1308682	Soil	1775	A	0.859928	217	GTA	0.914195
CEI	ERR1308746	Soil	1775	A	0.865201	217	GTA	0.906288
CEG	ERR1309189	Soil	1775	A	0.859375	217	GTA	0.914191
AMH	ERR1308682	Soil	1775	A	0.859928	360	A	0.99672
CEI	ERR1308746	Soil	1775	A	0.865201	360	A	0.996991
CEG	ERR1309189	Soil	1775	A	0.859375	360	A	0.993763
AMH	ERR1308682	Soil	1775	A	0.859928	395	T	0.995722
CEI	ERR1308746	Soil	1775	A	0.865201	395	T	0.996266
CEG	ERR1309189	Soil	1775	A	0.859375	395	T	0.993927
AMH	ERR1308682	Soil	1775	A	0.859928	590	A	0.997296
CEI	ERR1308746	Soil	1775	A	0.865201	590	A	0.997028
CEG	ERR1309189	Soil	1775	A	0.859375	590	A	0.993671
AMH	ERR1308682	Soil	1775	A	0.859928	668	A	0.993127
CEI	ERR1308746	Soil	1775	A	0.865201	668	A	0.992812
CEG	ERR1309189	Soil	1775	A	0.859375	668	A	0.988189
AMH	ERR1308682	Soil	1775	A	0.859928	706	C	0.997604
CEI	ERR1308746	Soil	1775	A	0.865201	706	C	0.995741
CEG	ERR1309189	Soil	1775	A	0.859375	706	C	0.994163
AMH	ERR1308682	Soil	1775	A	0.859928	755	T	0.997053
CEI	ERR1308746	Soil	1775	A	0.865201	755	T	0.997032
CEG	ERR1309189	Soil	1775	A	0.859375	755	T	1
AMH	ERR1308682	Soil	1775	A	0.859928	924	T	0.996502
CEI	ERR1308746	Soil	1775	A	0.865201	924	T	0.994666
CEG	ERR1309189	Soil	1775	A	0.859375	924	T	0.983213
AMH	ERR1308682	Soil	1775	A	0.859928	955	C	0.996676
CEI	ERR1308746	Soil	1775	A	0.865201	955	C	0.996059
CEG	ERR1309189	Soil	1775	A	0.859375	955	C	0.983683
AMH	ERR1308682	Soil	1775	A	0.859928	956	G	0.995821
CEI	ERR1308746	Soil	1775	A	0.865201	956	G	0.99547
CEG	ERR1309189	Soil	1775	A	0.859375	956	G	0.983834
AMH	ERR1308682	Soil	1775	A	0.859928	1019	C	0.99596
CEI	ERR1308746	Soil	1775	A	0.865201	1019	C	0.996012
CEG	ERR1309189	Soil	1775	A	0.859375	1019	C	0.992157
AMH	ERR1308682	Soil	1775	A	0.859928	1177	A	0.997132
CEI	ERR1308746	Soil	1775	A	0.865201	1177	A	0.997306
CEG	ERR1309189	Soil	1775	A	0.859375	1177	A	0.991471
AMH	ERR1308682	Soil	1775	A	0.859928	1207	A	0.994681
CEI	ERR1308746	Soil	1775	A	0.865201	1207	A	0.996012
CEG	ERR1309189	Soil	1775	A	0.859375	1207	A	0.988399
AMH	ERR1308682	Soil	1775	A	0.859928	1219	C	0.997286
CEI	ERR1308746	Soil	1775	A	0.865201	1219	C	0.996528
CEG	ERR1309189	Soil	1775	A	0.859375	1219	C	0.993103
AMH	ERR1308682	Soil	1775	A	0.859928	1462	C	0.99581
CEI	ERR1308746	Soil	1775	A	0.865201	1462	C	0.996101
CEG	ERR1309189	Soil	1775	A	0.859375	1462	C	0.98916
AMH	ERR1308682	Soil	1775	A	0.859928	1499	T	0.996005
CEI	ERR1308746	Soil	1775	A	0.865201	1499	T	0.996066
CEG	ERR1309189	Soil	1775	A	0.859375	1499	T	0.992386
AMH	ERR1308682	Soil	1775	A	0.859928	1511	C	0.995499
CEI	ERR1308746	Soil	1775	A	0.865201	1511	C	0.995678
CEG	ERR1309189	Soil	1775	A	0.859375	1511	C	0.989637
AMH	ERR1308682	Soil	1775	A	0.859928	1622	C	0.911022
CEI	ERR1308746	Soil	1775	A	0.865201	1622	C	0.91069
CEG	ERR1309189	Soil	1775	A	0.859375	1622	C	0.935943
AMH	ERR1308682	Soil	1775	A	0.859928	1700	TGTTATCATCCTCTC	0.798949
CEI	ERR1308746	Soil	1775	A	0.865201	1700	TGTTATCATCCTCTC	0.795386
CEG	ERR1309189	Soil	1775	A	0.859375	1700	TGTTATCATCCTCTC	0.783784
AMH	ERR1308682	Soil	1775	A	0.859928	1767	T	0.577027
CEI	ERR1308746	Soil	1775	A	0.865201	1767	T	0.612676
CEG	ERR1309189	Soil	1775	A	0.859375	1767	T	0.660377
AMH	ERR1308682	Soil	1775	A	0.859928	1772	A	0.872727
CEI	ERR1308746	Soil	1775	A	0.865201	1772	A	0.909337
CEG	ERR1309189	Soil	1775	A	0.859375	1772	A	0.948276
AMH	ERR1308682	Soil	1791	A	0.99299	87	A	0.996013
CEI	ERR1308746	Soil	1791	A	0.993795	87	A	0.993887
CEG	ERR1309189	Soil	1791	A	0.984496	87	A	0.988889
AMH	ERR1308682	Soil	1791	A	0.99299	121	T	0.99644
CEI	ERR1308746	Soil	1791	A	0.993795	121	T	0.996597
CEG	ERR1309189	Soil	1791	A	0.984496	121	T	0.989547
AMH	ERR1308682	Soil	1791	A	0.99299	217	GTA	0.914195
CEI	ERR1308746	Soil	1791	A	0.993795	217	GTA	0.906288
CEG	ERR1309189	Soil	1791	A	0.984496	217	GTA	0.914191
AMH	ERR1308682	Soil	1791	A	0.99299	360	A	0.99672
CEI	ERR1308746	Soil	1791	A	0.993795	360	A	0.996991
CEG	ERR1309189	Soil	1791	A	0.984496	360	A	0.993763
AMH	ERR1308682	Soil	1791	A	0.99299	395	T	0.995722
CEI	ERR1308746	Soil	1791	A	0.993795	395	T	0.996266
CEG	ERR1309189	Soil	1791	A	0.984496	395	T	0.993927
AMH	ERR1308682	Soil	1791	A	0.99299	590	A	0.997296
CEI	ERR1308746	Soil	1791	A	0.993795	590	A	0.997028
CEG	ERR1309189	Soil	1791	A	0.984496	590	A	0.993671
AMH	ERR1308682	Soil	1791	A	0.99299	668	A	0.993127
CEI	ERR1308746	Soil	1791	A	0.993795	668	A	0.992812
CEG	ERR1309189	Soil	1791	A	0.984496	668	A	0.988189
AMH	ERR1308682	Soil	1791	A	0.99299	706	C	0.997604
CEI	ERR1308746	Soil	1791	A	0.993795	706	C	0.995741
CEG	ERR1309189	Soil	1791	A	0.984496	706	C	0.994163
AMH	ERR1308682	Soil	1791	A	0.99299	755	T	0.997053
CEI	ERR1308746	Soil	1791	A	0.993795	755	T	0.997032
[truncated: 12,748 more rows]
