# Supplementary material for: Varying strength of selection contributes to the intragenomic diversity of rRNA genes
Source: Nat Commun. 2022 Nov 25;13:7245. doi: 10.1038/s41467-022-34989-w (PMC9700816; doi:10.1038/s41467-022-34989-w)
Supplement: Supplementary file 4 — Supplementary Data 1-6 [file 41467_2022_34989_MOESM4_ESM.zip › Supplementary_Data1-6/Supplementary_Data_6/Sequencing_Sultanov_etal/names.txt]

FILE_NAME_PREFIX	ISOLATE
12267   CFA
12268   CFH
12269   CBR
12270   CFG
12271   ARS
12272   BGT
12273   BRB
12274   ATH
12275   CGV
