# Supplementary material for: Varying strength of selection contributes to the intragenomic diversity of rRNA genes
Source: Nat Commun. 2022 Nov 25;13:7245. doi: 10.1038/s41467-022-34989-w (PMC9700816; doi:10.1038/s41467-022-34989-w)
Supplement: Supplementary file 4 — Supplementary Data 1-6 [file 41467_2022_34989_MOESM4_ESM.zip › Supplementary_Data1-6/Supplementary_Data_6/raw_rDNA_var_calls/ERR1308946_rDNA.vcf]

##fileformat=VCFv4.0
##fileDate=20200729
##source=lofreq call --call-indels -f /scratch/ds5639/rDNA_project/Yue_2017_SK1_hiseq/SRR4074258_1/rDNA_S288C_ref/rDNA_S288C.fa -o ERR1308946_rDNA.vcf ERR1308946_rDNA.bam 
##reference=/scratch/ds5639/rDNA_project/Yue_2017_SK1_hiseq/SRR4074258_1/rDNA_S288C_ref/rDNA_S288C.fa
##INFO=<ID=DP,Number=1,Type=Integer,Description="Raw Depth">
##INFO=<ID=AF,Number=1,Type=Float,Description="Allele Frequency">
##INFO=<ID=SB,Number=1,Type=Integer,Description="Phred-scaled strand bias at this position">
##INFO=<ID=DP4,Number=4,Type=Integer,Description="Counts for ref-forward bases, ref-reverse, alt-forward and alt-reverse bases">
##INFO=<ID=INDEL,Number=0,Type=Flag,Description="Indicates that the variant is an INDEL.">
##INFO=<ID=CONSVAR,Number=0,Type=Flag,Description="Indicates that the variant is a consensus variant (as opposed to a low frequency variant).">
##INFO=<ID=HRUN,Number=1,Type=Integer,Description="Homopolymer length to the right of report indel position">
##FILTER=<ID=min_dp_10,Description="Minimum Coverage 10">
##FILTER=<ID=sb_fdr,Description="Strand-Bias Multiple Testing Correction: fdr corr. pvalue > 0.001000">
##FILTER=<ID=min_snvqual_64,Description="Minimum SNV Quality (Phred) 64">
##FILTER=<ID=min_indelqual_51,Description="Minimum Indel Quality (Phred) 51">
#CHROM	POS	ID	REF	ALT	QUAL	FILTER	INFO
S288C	54	.	C	A	1245	PASS	DP=6194;AF=0.027284;SB=1;DP4=5972,51,167,2
S288C	445	.	CT	C	206	PASS	DP=19721;AF=0.001521;SB=4;DP4=10602,9272,19,11;INDEL;HRUN=5
S288C	557	.	C	T	49314	PASS	DP=20778;AF=0.997738;SB=9;DP4=16,11,8984,11747
S288C	638	.	C	T	49314	PASS	DP=21453;AF=0.997250;SB=1;DP4=19,20,11174,10220
S288C	648	.	A	G	49314	PASS	DP=21796;AF=0.997431;SB=1;DP4=25,24,11682,10058
S288C	817	.	C	A	49314	PASS	DP=21310;AF=0.997888;SB=1;DP4=20,17,10697,10569
S288C	924	.	C	T	49314	PASS	DP=19694;AF=0.995075;SB=14;DP4=33,58,9278,10319
S288C	1378	.	T	A	223	PASS	DP=13577;AF=0.063048;SB=382;DP4=6478,5125,281,575
S288C	1570	.	CAAAAAAA	C	49314	PASS	DP=15357;AF=0.693430;SB=35;DP4=1946,1353,5900,4749;INDEL;HRUN=17
S288C	1759	.	ACCGCGTCGCCGCGTCG	A	49314	PASS	DP=16518;AF=0.659039;SB=90;DP4=3065,2747,5198,5688;INDEL;HRUN=2
S288C	1983	.	TG	T	10613	PASS	DP=17893;AF=0.922092;SB=16;DP4=752,843,7274,9225;INDEL;HRUN=1
S288C	1985	.	T	A	2638	PASS	DP=18433;AF=0.950741;SB=32;DP4=106,196,7900,9625
S288C	2045	.	AT	A	49314	PASS	DP=22359;AF=0.908225;SB=1;DP4=1116,1067,10451,9856;INDEL;HRUN=8
S288C	2073	.	G	A	49314	PASS	DP=21825;AF=0.996976;SB=3;DP4=26,27,11778,9981
S288C	2227	.	C	T	49314	PASS	DP=20066;AF=0.996860;SB=4;DP4=24,28,7820,12185
S288C	2244	.	GA	G	28880	PASS	DP=18494;AF=0.172651;SB=334;DP4=3956,3800,1221,1972;INDEL;HRUN=16
S288C	2244	.	GAAA	G	5448	PASS	DP=18494;AF=0.064453;SB=94;DP4=3956,3800,492,700;INDEL;HRUN=16
S288C	2244	.	GAA	G	49314	PASS	DP=18494;AF=0.341462;SB=381;DP4=3956,3800,2526,3789;INDEL;HRUN=16
S288C	2259	.	AAT	A	191	PASS	DP=21574;AF=0.018355;SB=1244;DP4=9967,11405,394,2;INDEL;HRUN=16
S288C	2261	.	T	A	250	PASS	DP=21878;AF=0.096261;SB=1550;DP4=8171,10799,1569,582
S288C	2687	.	C	T	425	PASS	DP=19541;AF=0.007932;SB=202;DP4=9317,10064,131,24
S288C	2717	.	T	C	625	PASS	DP=19326;AF=0.007917;SB=66;DP4=9505,9666,108,45
S288C	2718	.	A	C	576	PASS	DP=19300;AF=0.008083;SB=49;DP4=9527,9610,105,51
S288C	2726	.	G	A	531	PASS	DP=19234;AF=0.007903;SB=34;DP4=9381,9689,97,55
S288C	2727	.	A	G	495	PASS	DP=19197;AF=0.008126;SB=42;DP4=9352,9678,102,54
S288C	2733	.	GA	G	1489	PASS	DP=18905;AF=0.007617;SB=24;DP4=9345,9585,89,55;INDEL;HRUN=3
S288C	2800	.	T	G	1097	PASS	DP=20003;AF=0.011348;SB=1;DP4=9260,10505,103,125
S288C	2814	.	T	C	1420	PASS	DP=20002;AF=0.012149;SB=3;DP4=8931,10812,104,139
S288C	2819	.	A	G	1602	PASS	DP=19761;AF=0.012601;SB=0;DP4=8728,10768,111,138
S288C	3504	.	G	A	97	PASS	DP=17960;AF=0.003229;SB=9;DP4=9617,8280,25,33
S288C	5154	.	C	T	86	PASS	DP=18844;AF=0.002600;SB=5;DP4=9222,9567,20,29
S288C	6312	.	G	GT	49314	PASS	DP=21416;AF=0.535394;SB=21;DP4=5208,4914,6108,5358;INDEL;HRUN=5
S288C	6318	.	G	T	285	PASS	DP=21720;AF=0.006492;SB=17;DP4=11520,10037,61,80
S288C	7701	.	T	C	49314	PASS	DP=18837;AF=0.524287;SB=0;DP4=5139,3799,5699,4183
S288C	8467	.	T	TA	3710	PASS	DP=20364;AF=0.024258;SB=9;DP4=8683,11430,195,299;INDEL;HRUN=6
S288C	8471	.	AAAG	A	49314	PASS	DP=19887;AF=0.857042;SB=5;DP4=1318,1788,7404,9640;INDEL;HRUN=6
S288C	8473	.	A	AT	2187	PASS	DP=19936;AF=0.019613;SB=15;DP4=8642,11157,149,242;INDEL;HRUN=1
S288C	8477	.	A	T	49314	PASS	DP=20043;AF=0.540388;SB=0;DP4=4028,5171,4752,6079
S288C	8491	.	CTTTT	C	49314	PASS	DP=19904;AF=0.861988;SB=159;DP4=1108,1793,7966,9191;INDEL;HRUN=11
S288C	8558	.	T	C	5799	PASS	DP=21798;AF=0.025736;SB=8;DP4=11418,9809,319,242
S288C	8871	.	A	G	49314	PASS	DP=17509;AF=0.380890;SB=2;DP4=4884,5945,2982,3687
S288C	9131	.	T	TTCGCATGAAG	1126	PASS	DP=1818;AF=0.060506;SB=0;DP4=0,1548,0,110;INDEL;HRUN=3
S288C	9131	.	T	TTCGCATGAAGTACC	3991	PASS	DP=1818;AF=0.146315;SB=0;DP4=0,1548,0,266;INDEL;HRUN=3
S288C	9132	.	T	TCGCATGA	424	PASS	DP=1655;AF=0.035650;SB=0;DP4=0,1364,0,59;INDEL;HRUN=1
S288C	9132	.	T	TCGCATGAAGTAC	472	PASS	DP=1655;AF=0.038066;SB=0;DP4=0,1364,0,63;INDEL;HRUN=1
S288C	9133	.	C	CGCAT	848	PASS	DP=1562;AF=0.058259;SB=0;DP4=0,1297,0,91;INDEL;HRUN=1
S288C	9133	.	C	CGCATG	876	PASS	DP=1562;AF=0.059539;SB=0;DP4=0,1297,0,93;INDEL;HRUN=1
S288C	9133	.	C	CGCATGAA	104	PASS	DP=1562;AF=0.017286;SB=0;DP4=0,1297,0,27;INDEL;HRUN=1
S288C	9133	.	C	CGCATGAAGT	876	PASS	DP=1562;AF=0.059539;SB=0;DP4=0,1297,0,93;INDEL;HRUN=1
S288C	9133	.	C	CGCATGAAGTA	332	PASS	DP=1562;AF=0.032650;SB=0;DP4=0,1297,0,51;INDEL;HRUN=1
