# Supplementary material for: Varying strength of selection contributes to the intragenomic diversity of rRNA genes
Source: Nat Commun. 2022 Nov 25;13:7245. doi: 10.1038/s41467-022-34989-w (PMC9700816; doi:10.1038/s41467-022-34989-w)
Supplement: Supplementary file 4 — Supplementary Data 1-6 [file 41467_2022_34989_MOESM4_ESM.zip › Supplementary_Data1-6/Supplementary_Data_6/raw_rDNA_var_calls/ERR1308947_rDNA.vcf]

##fileformat=VCFv4.0
##fileDate=20200729
##source=lofreq call --call-indels -f /scratch/ds5639/rDNA_project/Yue_2017_SK1_hiseq/SRR4074258_1/rDNA_S288C_ref/rDNA_S288C.fa -o ERR1308947_rDNA.vcf ERR1308947_rDNA.bam 
##reference=/scratch/ds5639/rDNA_project/Yue_2017_SK1_hiseq/SRR4074258_1/rDNA_S288C_ref/rDNA_S288C.fa
##INFO=<ID=DP,Number=1,Type=Integer,Description="Raw Depth">
##INFO=<ID=AF,Number=1,Type=Float,Description="Allele Frequency">
##INFO=<ID=SB,Number=1,Type=Integer,Description="Phred-scaled strand bias at this position">
##INFO=<ID=DP4,Number=4,Type=Integer,Description="Counts for ref-forward bases, ref-reverse, alt-forward and alt-reverse bases">
##INFO=<ID=INDEL,Number=0,Type=Flag,Description="Indicates that the variant is an INDEL.">
##INFO=<ID=CONSVAR,Number=0,Type=Flag,Description="Indicates that the variant is a consensus variant (as opposed to a low frequency variant).">
##INFO=<ID=HRUN,Number=1,Type=Integer,Description="Homopolymer length to the right of report indel position">
##FILTER=<ID=min_dp_10,Description="Minimum Coverage 10">
##FILTER=<ID=sb_fdr,Description="Strand-Bias Multiple Testing Correction: fdr corr. pvalue > 0.001000">
##FILTER=<ID=min_snvqual_64,Description="Minimum SNV Quality (Phred) 64">
##FILTER=<ID=min_indelqual_54,Description="Minimum Indel Quality (Phred) 54">
#CHROM	POS	ID	REF	ALT	QUAL	FILTER	INFO
S288C	172	.	A	G	35214	PASS	DP=14184;AF=0.127186;SB=10;DP4=11154,1217,1649,155
S288C	557	.	C	T	49314	PASS	DP=23030;AF=0.998741;SB=1;DP4=5,5,9777,13224
S288C	638	.	C	T	49314	PASS	DP=24948;AF=0.998276;SB=4;DP4=8,3,13545,11361
S288C	648	.	A	G	49314	PASS	DP=25339;AF=0.997001;SB=19;DP4=50,20,14093,11170
S288C	817	.	C	A	49314	PASS	DP=20630;AF=0.999079;SB=6;DP4=3,7,10348,10264
S288C	1570	.	CAAAAAAAAA	C	49314	PASS	DP=17043;AF=0.823153;SB=30;DP4=1339,1684,6685,7344;INDEL;HRUN=17
S288C	1759	.	ACCGCGTCGCCGCGTCG	A	49314	PASS	DP=16507;AF=0.682680;SB=513;DP4=2951,2485,4707,6562;INDEL;HRUN=2
S288C	1983	.	TG	T	12610	PASS	DP=20502;AF=0.930104;SB=2;DP4=853,739,10058,9011;INDEL;HRUN=1
S288C	1985	.	T	A	942	PASS	DP=21205;AF=0.951144;SB=64;DP4=171,246,10801,9368
S288C	2045	.	AT	A	49314	PASS	DP=25590;AF=0.911333;SB=0;DP4=1386,1046,13241,10080;INDEL;HRUN=8
S288C	2073	.	G	A	49314	PASS	DP=24991;AF=0.998199;SB=7;DP4=18,19,15078,9868
S288C	2227	.	C	T	49314	PASS	DP=24245;AF=0.967416;SB=0;DP4=281,488,8661,14798
S288C	2238	.	T	C	2019	PASS	DP=23858;AF=0.044974;SB=1;DP4=8719,14051,404,671
S288C	2244	.	GA	G	3745	PASS	DP=22828;AF=0.067198;SB=188;DP4=3852,4042,556,978;INDEL;HRUN=16
S288C	2244	.	GAAA	G	4752	PASS	DP=22828;AF=0.073725;SB=281;DP4=3852,4042,572,1111;INDEL;HRUN=16
S288C	2244	.	GAA	G	49314	PASS	DP=22828;AF=0.499255;SB=694;DP4=3852,4042,4104,7293;INDEL;HRUN=16
S288C	4460	.	A	G	49314	PASS	DP=21360;AF=0.996957;SB=4;DP4=32,18,11983,9312
S288C	5823	.	CT	C	57	PASS	DP=21109;AF=0.000711;SB=7;DP4=10044,11279,10,5;INDEL;HRUN=4
S288C	5949	.	TA	T	49314	PASS	DP=22148;AF=0.928165;SB=97;DP4=834,1028,10797,9760;INDEL;HRUN=7
S288C	6140	.	G	GC	82	PASS	DP=20045;AF=0.000848;SB=0;DP4=11453,8747,9,8;INDEL;HRUN=5
S288C	6358	.	T	TA	122	PASS	DP=25839;AF=0.000851;SB=12;DP4=14810,11337,17,5;INDEL;HRUN=1
S288C	6930	.	A	G	1592	PASS	DP=17485;AF=0.027738;SB=19;DP4=9119,7800,233,252
S288C	8467	.	T	TA	17725	PASS	DP=22732;AF=0.057892;SB=49;DP4=10411,11255,550,766;INDEL;HRUN=6
S288C	8471	.	AAAG	A	49314	PASS	DP=22283;AF=0.864067;SB=56;DP4=1454,1883,9248,10006;INDEL;HRUN=6
S288C	8478	.	G	C	209	PASS	DP=22661;AF=0.009929;SB=75;DP4=11018,11389,69,156
S288C	8491	.	CTTTT	C	49314	PASS	DP=22728;AF=0.855245;SB=435;DP4=1323,2103,10011,9427;INDEL;HRUN=11
S288C	9131	.	T	TTCGCATGAAG	1116	PASS	DP=1895;AF=0.056464;SB=0;DP4=2,1693,0,107;INDEL;HRUN=3
S288C	9131	.	T	TTCGCATGAAGTACC	3630	PASS	DP=1895;AF=0.129288;SB=0;DP4=2,1693,0,245;INDEL;HRUN=3
S288C	9132	.	T	TCGCATGA	1165	PASS	DP=1718;AF=0.064028;SB=0;DP4=0,1406,0,110;INDEL;HRUN=1
S288C	9132	.	T	TCGCATGAAGTAC	848	PASS	DP=1718;AF=0.051804;SB=0;DP4=0,1406,0,89;INDEL;HRUN=1
S288C	9133	.	C	CGCAT	1152	PASS	DP=1613;AF=0.067576;SB=0;DP4=2,1290,0,109;INDEL;HRUN=1
S288C	9133	.	C	CGCATG	1426	PASS	DP=1613;AF=0.078115;SB=0;DP4=2,1290,0,126;INDEL;HRUN=1
S288C	9133	.	C	CGCATGAA	419	PASS	DP=1613;AF=0.035338;SB=0;DP4=2,1290,0,57;INDEL;HRUN=1
S288C	9133	.	C	CGCATGAAGT	395	PASS	DP=1613;AF=0.034098;SB=0;DP4=2,1290,0,55;INDEL;HRUN=1
S288C	9133	.	C	CGCATGAAGTA	624	PASS	DP=1613;AF=0.045257;SB=0;DP4=2,1290,0,73;INDEL;HRUN=1
