# Supplementary material for: Varying strength of selection contributes to the intragenomic diversity of rRNA genes
Source: Nat Commun. 2022 Nov 25;13:7245. doi: 10.1038/s41467-022-34989-w (PMC9700816; doi:10.1038/s41467-022-34989-w)
Supplement: Supplementary file 4 — Supplementary Data 1-6 [file 41467_2022_34989_MOESM4_ESM.zip › Supplementary_Data1-6/Supplementary_Data_6/raw_rDNA_var_calls/ERR1309124_rDNA.vcf]

##fileformat=VCFv4.0
##fileDate=20200729
##source=lofreq call --call-indels -f /scratch/ds5639/rDNA_project/Yue_2017_SK1_hiseq/SRR4074258_1/rDNA_S288C_ref/rDNA_S288C.fa -o ERR1309124_rDNA.vcf ERR1309124_rDNA.bam 
##reference=/scratch/ds5639/rDNA_project/Yue_2017_SK1_hiseq/SRR4074258_1/rDNA_S288C_ref/rDNA_S288C.fa
##INFO=<ID=DP,Number=1,Type=Integer,Description="Raw Depth">
##INFO=<ID=AF,Number=1,Type=Float,Description="Allele Frequency">
##INFO=<ID=SB,Number=1,Type=Integer,Description="Phred-scaled strand bias at this position">
##INFO=<ID=DP4,Number=4,Type=Integer,Description="Counts for ref-forward bases, ref-reverse, alt-forward and alt-reverse bases">
##INFO=<ID=INDEL,Number=0,Type=Flag,Description="Indicates that the variant is an INDEL.">
##INFO=<ID=CONSVAR,Number=0,Type=Flag,Description="Indicates that the variant is a consensus variant (as opposed to a low frequency variant).">
##INFO=<ID=HRUN,Number=1,Type=Integer,Description="Homopolymer length to the right of report indel position">
##FILTER=<ID=min_dp_10,Description="Minimum Coverage 10">
##FILTER=<ID=sb_fdr,Description="Strand-Bias Multiple Testing Correction: fdr corr. pvalue > 0.001000">
##FILTER=<ID=min_snvqual_64,Description="Minimum SNV Quality (Phred) 64">
##FILTER=<ID=min_indelqual_52,Description="Minimum Indel Quality (Phred) 52">
#CHROM	POS	ID	REF	ALT	QUAL	FILTER	INFO
S288C	220	.	C	A	49314	PASS	DP=20904;AF=0.997608;SB=3;DP4=18,10,14934,5920
S288C	226	.	T	C	49314	PASS	DP=21140;AF=0.998155;SB=0;DP4=18,7,14734,6367
S288C	362	.	A	G	49314	PASS	DP=31652;AF=0.998705;SB=14;DP4=22,7,17703,13910
S288C	557	.	C	T	49314	PASS	DP=29479;AF=0.999389;SB=1;DP4=2,5,12650,16811
S288C	638	.	C	T	49314	PASS	DP=30777;AF=0.998993;SB=6;DP4=3,7,16141,14605
S288C	648	.	A	G	49314	PASS	DP=31073;AF=0.998681;SB=2;DP4=11,13,16638,14394
S288C	681	.	CT	C	68	PASS	DP=29867;AF=0.000603;SB=4;DP4=15662,14487,7,11;INDEL;HRUN=4
S288C	817	.	C	A	49314	PASS	DP=28266;AF=0.999363;SB=9;DP4=6,1,14149,14099
S288C	1117	.	G	C	49314	PASS	DP=28842;AF=0.998266;SB=3;DP4=16,17,15788,13004
S288C	1379	.	T	C	3427	PASS	DP=20603;AF=0.149493;SB=135;DP4=5039,4924,1802,1284
S288C	1383	.	T	A	24306	PASS	DP=21279;AF=0.230509;SB=140;DP4=4632,4143,2927,1978
S288C	1387	.	T	C	1792	PASS	DP=20424;AF=0.291667;SB=352;DP4=1470,1746,3661,2514
S288C	1553	.	C	T	49314	PASS	DP=26453;AF=0.998752;SB=2;DP4=12,9,12974,13447
S288C	1570	.	CAAAAAAAAA	C	49314	PASS	DP=23505;AF=0.806935;SB=37;DP4=2254,2419,9729,9238;INDEL;HRUN=17
S288C	1648	.	T	C	49314	PASS	DP=25303;AF=0.998498;SB=2;DP4=11,10,11352,13916
S288C	1671	.	T	C	49314	PASS	DP=24564;AF=0.998942;SB=0;DP4=8,10,10346,14192
S288C	1759	.	ACCGCGTCGCCGCGTCG	A	49314	PASS	DP=19932;AF=0.652067;SB=3;DP4=2523,4637,4507,8490;INDEL;HRUN=2
S288C	1897	.	T	C	49314	PASS	DP=22206;AF=0.997838;SB=5;DP4=19,11,11660,10498
S288C	1912	.	G	C	49314	PASS	DP=18673;AF=0.998019;SB=4;DP4=8,11,9840,8796
S288C	1959	.	A	ATGTCCTC	145	PASS	DP=4516;AF=0.226971;SB=25;DP4=1289,931,537,488;INDEL;HRUN=22
S288C	1979	.	C	T	2904	PASS	DP=1820;AF=0.988462;SB=3;DP4=8,11,908,891
S288C	1982	.	CTGTT	C	1094	PASS	DP=2424;AF=0.740512;SB=100;DP4=223,404,907,888;INDEL;HRUN=1
S288C	1988	.	ACTGT	A	690	PASS	DP=5362;AF=0.334950;SB=69;DP4=2074,1492,907,889;INDEL;HRUN=1
S288C	1992	.	T	A	641	PASS	DP=6516;AF=0.577195;SB=646;DP4=317,17,1925,1836
S288C	2045	.	AT	A	49314	PASS	DP=21256;AF=0.994166;SB=0;DP4=66,45,12278,8854;INDEL;HRUN=8
S288C	2059	.	C	CA	49314	PASS	DP=25362;AF=0.983519;SB=89;DP4=302,106,14817,10127;INDEL;HRUN=3
S288C	2227	.	C	T	49314	PASS	DP=25890;AF=0.998030;SB=12;DP4=3,10,13146,12700
S288C	2244	.	GAAA	G	49314	PASS	DP=24632;AF=0.562155;SB=0;DP4=4198,3791,7259,6588;INDEL;HRUN=16
S288C	2244	.	GAA	G	139	PASS	DP=24632;AF=0.059354;SB=1;DP4=4198,3791,759,703;INDEL;HRUN=16
S288C	2277	.	CAAATAGT	C	49314	PASS	DP=25878;AF=0.772780;SB=148;DP4=3058,3083,11122,8876;INDEL;HRUN=3
S288C	5949	.	TA	T	49314	PASS	DP=28293;AF=0.920122;SB=8;DP4=1282,1297,13347,12686;INDEL;HRUN=7
S288C	6337	.	G	A	49314	PASS	DP=33096;AF=0.999033;SB=1;DP4=11,11,18087,14977
S288C	7558	.	GC	G	107	PASS	DP=29309;AF=0.000785;SB=22;DP4=15079,14447,5,18;INDEL;HRUN=5
S288C	8467	.	T	TA	21012	PASS	DP=30030;AF=0.056643;SB=29;DP4=12961,15728,699,1002;INDEL;HRUN=6
S288C	8471	.	AAAG	A	49314	PASS	DP=29167;AF=0.873076;SB=0;DP4=1845,2228,11531,13934;INDEL;HRUN=6
S288C	8478	.	G	C	375	PASS	DP=29317;AF=0.010369;SB=49;DP4=13402,15577,102,202
S288C	8491	.	CTTTT	C	49314	PASS	DP=29405;AF=0.863119;SB=160;DP4=1718,2455,12208,13172;INDEL;HRUN=11
S288C	8934	.	G	A	49314	PASS	DP=18336;AF=0.999127;SB=1;DP4=1,9,3960,14360
S288C	9131	.	T	TTCGCATGAAG	1081	PASS	DP=2628;AF=0.050989;SB=0;DP4=2,2272,0,134;INDEL;HRUN=3
S288C	9131	.	T	TTCGCATGAAGTACC	5907	PASS	DP=2628;AF=0.155251;SB=0;DP4=2,2272,0,408;INDEL;HRUN=3
S288C	9132	.	T	TCGCATGA	382	PASS	DP=2405;AF=0.031185;SB=0;DP4=1,1911,0,75;INDEL;HRUN=1
S288C	9132	.	T	TCGCATGAAGTAC	736	PASS	DP=2405;AF=0.044491;SB=0;DP4=1,1911,0,107;INDEL;HRUN=1
S288C	9133	.	C	CGCAT	1031	PASS	DP=2278;AF=0.057068;SB=0;DP4=1,1870,0,130;INDEL;HRUN=1
S288C	9133	.	C	CGCATG	1407	PASS	DP=2278;AF=0.068920;SB=0;DP4=1,1870,0,157;INDEL;HRUN=1
S288C	9133	.	C	CGCATGAA	69	PASS	DP=2278;AF=0.015364;SB=0;DP4=1,1870,0,35;INDEL;HRUN=1
S288C	9133	.	C	CGCATGAAGT	913	PASS	DP=2278;AF=0.053117;SB=0;DP4=1,1870,0,121;INDEL;HRUN=1
S288C	9133	.	C	CGCATGAAGTA	496	PASS	DP=2278;AF=0.037752;SB=0;DP4=1,1870,0,86;INDEL;HRUN=1
