# Supplementary material for: Varying strength of selection contributes to the intragenomic diversity of rRNA genes
Source: Nat Commun. 2022 Nov 25;13:7245. doi: 10.1038/s41467-022-34989-w (PMC9700816; doi:10.1038/s41467-022-34989-w)
Supplement: Supplementary file 4 — Supplementary Data 1-6 [file 41467_2022_34989_MOESM4_ESM.zip › Supplementary_Data1-6/Supplementary_Data_6/raw_rDNA_var_calls/ERR1309342_rDNA.vcf]

##fileformat=VCFv4.0
##fileDate=20200729
##source=lofreq call --call-indels -f /scratch/ds5639/rDNA_project/Yue_2017_SK1_hiseq/SRR4074258_1/rDNA_S288C_ref/rDNA_S288C.fa -o ERR1309342_rDNA.vcf ERR1309342_rDNA.bam 
##reference=/scratch/ds5639/rDNA_project/Yue_2017_SK1_hiseq/SRR4074258_1/rDNA_S288C_ref/rDNA_S288C.fa
##INFO=<ID=DP,Number=1,Type=Integer,Description="Raw Depth">
##INFO=<ID=AF,Number=1,Type=Float,Description="Allele Frequency">
##INFO=<ID=SB,Number=1,Type=Integer,Description="Phred-scaled strand bias at this position">
##INFO=<ID=DP4,Number=4,Type=Integer,Description="Counts for ref-forward bases, ref-reverse, alt-forward and alt-reverse bases">
##INFO=<ID=INDEL,Number=0,Type=Flag,Description="Indicates that the variant is an INDEL.">
##INFO=<ID=CONSVAR,Number=0,Type=Flag,Description="Indicates that the variant is a consensus variant (as opposed to a low frequency variant).">
##INFO=<ID=HRUN,Number=1,Type=Integer,Description="Homopolymer length to the right of report indel position">
##FILTER=<ID=min_dp_10,Description="Minimum Coverage 10">
##FILTER=<ID=sb_fdr,Description="Strand-Bias Multiple Testing Correction: fdr corr. pvalue > 0.001000">
##FILTER=<ID=min_snvqual_64,Description="Minimum SNV Quality (Phred) 64">
##FILTER=<ID=min_indelqual_53,Description="Minimum Indel Quality (Phred) 53">
#CHROM	POS	ID	REF	ALT	QUAL	FILTER	INFO
S288C	32	.	T	C	11966	PASS	DP=1607;AF=0.523958;SB=3;DP4=760,4,840,2
S288C	179	.	A	ATTT	19122	PASS	DP=8707;AF=0.222350;SB=27;DP4=1211,161,1635,301;INDEL;HRUN=8
S288C	179	.	A	AT	49314	PASS	DP=8707;AF=0.467095;SB=101;DP4=1211,161,3285,782;INDEL;HRUN=8
S288C	179	.	A	ATT	7792	PASS	DP=8707;AF=0.144022;SB=26;DP4=1211,161,1055,199;INDEL;HRUN=8
S288C	195	.	G	A	34269	PASS	DP=7041;AF=0.390854;SB=22;DP4=3517,768,2185,567
S288C	227	.	A	AT	49314	PASS	DP=4829;AF=0.811969;SB=12;DP4=794,171,3117,804;INDEL;HRUN=6
S288C	242	.	A	T	44704	PASS	DP=5330;AF=0.748405;SB=621;DP4=595,731,2830,1172
S288C	252	.	GAAA	G	312	PASS	DP=6044;AF=0.173230;SB=568;DP4=2665,2532,811,236;INDEL;HRUN=4
S288C	258	.	A	G	285	PASS	DP=6720;AF=0.163690;SB=730;DP4=2654,2954,847,260
S288C	272	.	GAACATACAA	G	49314	PASS	DP=6576;AF=0.979319;SB=41;DP4=46,99,3127,3313;INDEL;HRUN=2
S288C	387	.	T	C	49314	PASS	DP=17054;AF=0.998417;SB=7;DP4=8,7,11958,5069
S288C	557	.	C	T	49314	PASS	DP=19094;AF=0.999214;SB=9;DP4=0,4,9311,9768
S288C	621	.	A	G	49314	PASS	DP=20468;AF=0.554182;SB=2;DP4=4689,4425,5782,5561
S288C	625	.	A	C	49314	PASS	DP=20548;AF=0.997226;SB=8;DP4=18,27,10511,9980
S288C	638	.	C	T	49314	PASS	DP=21054;AF=0.999288;SB=4;DP4=3,6,11016,10023
S288C	648	.	A	G	49314	PASS	DP=21143;AF=0.999101;SB=0;DP4=5,5,11050,10074
S288C	817	.	C	A	49314	PASS	DP=19767;AF=0.999595;SB=6;DP4=2,0,9848,9911
S288C	1092	.	C	G	531	PASS	DP=18506;AF=0.013617;SB=12;DP4=9369,8874,145,107
S288C	1117	.	G	C	49314	PASS	DP=19269;AF=0.994551;SB=0;DP4=9,6,10240,8924
S288C	1570	.	C	CA	2496	PASS	DP=12394;AF=0.066968;SB=2273;DP4=5582,5661,825,5;INDEL;HRUN=17
S288C	1570	.	C	CAAA	103	PASS	DP=12394;AF=0.027836;SB=302;DP4=5582,5661,277,68;INDEL;HRUN=17
S288C	1759	.	A	ACCGCGTCG	49314	PASS	DP=15789;AF=0.353284;SB=567;DP4=5318,4563,2257,3321;INDEL;HRUN=2
S288C	1759	.	ACCGCGTCG	A	153	PASS	DP=15789;AF=0.050985;SB=0;DP4=7345,7840,390,415;INDEL;HRUN=2
S288C	1767	.	G	GCCGCATA	415	PASS	DP=15644;AF=0.058872;SB=323;DP4=6849,8006,611,310;INDEL;HRUN=2
S288C	1979	.	C	CCACTAT	49314	PASS	DP=12651;AF=0.640266;SB=1724;DP4=2455,2194,2250,5850;INDEL;HRUN=4
S288C	2073	.	G	A	49314	PASS	DP=14317;AF=0.555354;SB=101;DP4=2724,3630,2980,4971
S288C	2154	.	A	C	846	PASS	DP=16345;AF=0.020740;SB=1;DP4=6955,9046,151,188
S288C	2166	.	A	G	49314	PASS	DP=16444;AF=0.560204;SB=1;DP4=3155,4074,3991,5221
S288C	2171	.	A	T	49314	PASS	DP=16156;AF=0.559049;SB=3;DP4=3202,3917,4011,5021
S288C	2179	.	G	A	49314	PASS	DP=15760;AF=0.424175;SB=10;DP4=4216,4849,3017,3668
S288C	2227	.	C	T	49314	PASS	DP=12222;AF=0.999427;SB=2;DP4=3,1,6303,5912
S288C	2288	.	T	A	850	PASS	DP=1901;AF=0.527617;SB=130;DP4=532,341,782,236
S288C	2290	.	G	A	7978	PASS	DP=1603;AF=0.855895;SB=11;DP4=138,55,891,485
S288C	2302	.	C	CCA	3186	PASS	DP=5919;AF=0.553472;SB=14;DP4=1523,787,2250,1026;INDEL;HRUN=1
S288C	2304	.	T	TA	90	PASS	DP=6497;AF=0.072187;SB=71;DP4=3672,1981,361,108;INDEL;HRUN=2
S288C	2304	.	T	TAGACCAAA	340	PASS	DP=6497;AF=0.053101;SB=258;DP4=3672,1981,312,33;INDEL;HRUN=2
S288C	2304	.	T	A	31805	PASS	DP=6497;AF=0.992612;SB=0;DP4=13,7,4334,2115
S288C	2479	.	A	G	49314	PASS	DP=16523;AF=0.998184;SB=0;DP4=13,11,8798,7695
S288C	2620	.	T	C	49314	PASS	DP=18141;AF=0.571799;SB=9;DP4=4106,3657,5608,4766
S288C	3808	.	C	T	49314	PASS	DP=18585;AF=0.408340;SB=2;DP4=5938,5028,4147,3442
S288C	5333	.	T	C	49314	PASS	DP=17494;AF=0.397565;SB=0;DP4=5367,5157,3536,3419
S288C	5362	.	G	C	49314	PASS	DP=17525;AF=0.998174;SB=4;DP4=12,6,9221,8272
S288C	5415	.	T	C	49314	PASS	DP=18745;AF=0.964684;SB=0;DP4=315,337,8836,9248
S288C	5915	.	T	A	49314	PASS	DP=19459;AF=0.564366;SB=2;DP4=4377,4063,5736,5247
S288C	5949	.	TA	T	49314	PASS	DP=19443;AF=0.923366;SB=8;DP4=801,859,8996,8957;INDEL;HRUN=7
S288C	6033	.	G	GA	49314	PASS	DP=21052;AF=0.851226;SB=9;DP4=1488,1425,9439,8481;INDEL;HRUN=8
S288C	6033	.	G	GAA	4084	PASS	DP=21052;AF=0.020521;SB=4;DP4=1488,1425,210,222;INDEL;HRUN=8
S288C	6042	.	C	A	926	PASS	DP=21692;AF=0.013968;SB=54;DP4=11289,10084,207,107
S288C	6050	.	G	GA	49314	PASS	DP=21310;AF=0.915392;SB=60;DP4=979,1049,10533,8974;INDEL;HRUN=4
S288C	6054	.	A	AG	70	PASS	DP=21327;AF=0.000844;SB=0;DP4=11742,9829,9,9;INDEL;HRUN=2
S288C	6055	.	G	A	2293	PASS	DP=21564;AF=0.021981;SB=11;DP4=11551,9533,240,234
S288C	6410	.	G	GA	49314	PASS	DP=20793;AF=0.931660;SB=29;DP4=828,814,10579,8793;INDEL;HRUN=4
S288C	6414	.	A	AC	72	PASS	DP=20631;AF=0.000969;SB=54;DP4=11360,9490,1,19;INDEL;HRUN=1
S288C	6415	.	C	A	648	PASS	DP=20836;AF=0.010607;SB=59;DP4=11129,9482,155,66
S288C	6603	.	C	CAAA	49314	PASS	DP=22079;AF=0.659903;SB=203;DP4=1964,2175,5719,8851;INDEL;HRUN=7
S288C	6603	.	C	CAA	49314	PASS	DP=22079;AF=0.139363;SB=113;DP4=1964,2175,1208,1869;INDEL;HRUN=7
S288C	6603	.	C	CAAAA	6531	PASS	DP=22079;AF=0.023688;SB=41;DP4=1964,2175,200,323;INDEL;HRUN=7
S288C	6611	.	T	A	70	PASS	DP=22284;AF=0.016424;SB=533;DP4=9223,12645,302,67
S288C	7325	.	TC	T	74	PASS	DP=18223;AF=0.001317;SB=11;DP4=9361,8980,17,7;INDEL;HRUN=6
S288C	7558	.	GC	G	137	PASS	DP=19594;AF=0.001174;SB=0;DP4=10233,9550,12,11;INDEL;HRUN=5
S288C	8302	.	G	A	41086	PASS	DP=21541;AF=0.096560;SB=2;DP4=10634,8823,1125,955
S288C	8471	.	AAAG	A	419	PASS	DP=21262;AF=0.002775;SB=10;DP4=9569,11924,33,26;INDEL;HRUN=6
S288C	8472	.	AAG	A	49314	PASS	DP=21327;AF=0.874244;SB=77;DP4=1447,1463,8225,10420;INDEL;HRUN=6
S288C	8473	.	AG	A	1974	PASS	DP=21414;AF=0.008172;SB=0;DP4=9700,11794,80,95;INDEL;HRUN=1
S288C	8491	.	CTTT	C	49314	PASS	DP=21508;AF=0.844198;SB=274;DP4=1361,2065,9066,9091;INDEL;HRUN=11
S288C	8491	.	CTT	C	77	PASS	DP=21508;AF=0.004975;SB=5;DP4=1361,2065,48,59;INDEL;HRUN=11
S288C	8493	.	TT	T	2278	PASS	DP=21319;AF=0.009194;SB=70;DP4=10453,11017,133,63;INDEL;HRUN=11
S288C	8575	.	T	C	49314	PASS	DP=22395;AF=0.998616;SB=3;DP4=16,9,12198,10166
S288C	8705	.	G	A	6277	PASS	DP=19946;AF=0.027173;SB=1;DP4=8916,10474,246,296
S288C	8936	.	A	G	49314	PASS	DP=12288;AF=0.875895;SB=1;DP4=361,1145,2534,8229
S288C	9020	.	T	C	49314	PASS	DP=10124;AF=0.459897;SB=4;DP4=231,5235,181,4476
S288C	9131	.	T	TTCGCATGAAG	688	PASS	DP=1902;AF=0.050999;SB=0;DP4=1,1650,0,97;INDEL;HRUN=3
S288C	9131	.	T	TTCGCATGAAGTACC	3631	PASS	DP=1902;AF=0.146688;SB=0;DP4=1,1650,0,279;INDEL;HRUN=3
S288C	9132	.	T	TCGCATGA	205	PASS	DP=1731;AF=0.029463;SB=0;DP4=1,1436,0,51;INDEL;HRUN=1
S288C	9132	.	T	TCGCATGAAGTAC	617	PASS	DP=1731;AF=0.052571;SB=0;DP4=1,1436,0,91;INDEL;HRUN=1
S288C	9133	.	C	CGCAT	594	PASS	DP=1618;AF=0.055006;SB=0;DP4=0,1304,0,89;INDEL;HRUN=1
S288C	9133	.	C	CGCATG	765	PASS	DP=1618;AF=0.063659;SB=0;DP4=0,1304,0,103;INDEL;HRUN=1
S288C	9133	.	C	CGCATGAAGT	1317	PASS	DP=1618;AF=0.088381;SB=0;DP4=0,1304,0,143;INDEL;HRUN=1
S288C	9133	.	C	CGCATGAAGTA	323	PASS	DP=1618;AF=0.039555;SB=0;DP4=0,1304,0,64;INDEL;HRUN=1
