# Supplementary material for: Varying strength of selection contributes to the intragenomic diversity of rRNA genes
Source: Nat Commun. 2022 Nov 25;13:7245. doi: 10.1038/s41467-022-34989-w (PMC9700816; doi:10.1038/s41467-022-34989-w)
Supplement: Supplementary file 4 — Supplementary Data 1-6 [file 41467_2022_34989_MOESM4_ESM.zip › Supplementary_Data1-6/Supplementary_Data_6/raw_rDNA_var_calls/ERR1309343_rDNA.vcf]

##fileformat=VCFv4.0
##fileDate=20200729
##source=lofreq call --call-indels -f /scratch/ds5639/rDNA_project/Yue_2017_SK1_hiseq/SRR4074258_1/rDNA_S288C_ref/rDNA_S288C.fa -o ERR1309343_rDNA.vcf ERR1309343_rDNA.bam 
##reference=/scratch/ds5639/rDNA_project/Yue_2017_SK1_hiseq/SRR4074258_1/rDNA_S288C_ref/rDNA_S288C.fa
##INFO=<ID=DP,Number=1,Type=Integer,Description="Raw Depth">
##INFO=<ID=AF,Number=1,Type=Float,Description="Allele Frequency">
##INFO=<ID=SB,Number=1,Type=Integer,Description="Phred-scaled strand bias at this position">
##INFO=<ID=DP4,Number=4,Type=Integer,Description="Counts for ref-forward bases, ref-reverse, alt-forward and alt-reverse bases">
##INFO=<ID=INDEL,Number=0,Type=Flag,Description="Indicates that the variant is an INDEL.">
##INFO=<ID=CONSVAR,Number=0,Type=Flag,Description="Indicates that the variant is a consensus variant (as opposed to a low frequency variant).">
##INFO=<ID=HRUN,Number=1,Type=Integer,Description="Homopolymer length to the right of report indel position">
##FILTER=<ID=min_dp_10,Description="Minimum Coverage 10">
##FILTER=<ID=sb_fdr,Description="Strand-Bias Multiple Testing Correction: fdr corr. pvalue > 0.001000">
##FILTER=<ID=min_snvqual_64,Description="Minimum SNV Quality (Phred) 64">
##FILTER=<ID=min_indelqual_55,Description="Minimum Indel Quality (Phred) 55">
#CHROM	POS	ID	REF	ALT	QUAL	FILTER	INFO
S288C	172	.	A	G	49314	PASS	DP=8737;AF=0.985006;SB=8;DP4=106,16,7817,790
S288C	199	.	G	C	49314	PASS	DP=8845;AF=0.518937;SB=4;DP4=3716,534,3984,606
S288C	227	.	A	AT	49314	PASS	DP=9369;AF=0.502402;SB=38;DP4=3809,871,3683,1024;INDEL;HRUN=6
S288C	236	.	T	TGCGGAA	49314	PASS	DP=9934;AF=0.360882;SB=839;DP4=3433,492,2479,1106;INDEL;HRUN=1
S288C	236	.	T	TGCGGAAGCGGAA	24072	PASS	DP=9934;AF=0.222468;SB=780;DP4=3433,492,1484,726;INDEL;HRUN=1
S288C	313	.	A	G	49314	PASS	DP=13878;AF=0.996685;SB=9;DP4=31,8,9258,4574
S288C	326	.	T	TG	13739	PASS	DP=15190;AF=0.854641;SB=179;DP4=1332,964,8778,4204;INDEL;HRUN=1
S288C	328	.	C	CA	4083	PASS	DP=15331;AF=0.069402;SB=130;DP4=9551,4798,586,478;INDEL;HRUN=4
S288C	328	.	C	A	2562	PASS	DP=15414;AF=0.890424;SB=18;DP4=39,8,9086,4639
S288C	333	.	T	A	104	PASS	DP=16146;AF=0.015917;SB=16;DP4=10405,5480,186,71
S288C	557	.	C	T	49314	PASS	DP=17667;AF=0.998359;SB=2;DP4=9,8,8035,9603
S288C	630	.	T	C	49314	PASS	DP=17350;AF=0.993372;SB=10;DP4=56,33,9207,8028
S288C	638	.	C	T	49314	PASS	DP=17963;AF=0.998664;SB=1;DP4=7,5,9617,8322
S288C	648	.	A	G	49314	PASS	DP=18693;AF=0.998823;SB=3;DP4=12,7,10088,8583
S288C	817	.	C	A	49314	PASS	DP=16258;AF=0.998524;SB=0;DP4=8,8,8463,7771
S288C	923	.	G	C	49314	PASS	DP=16396;AF=0.993474;SB=16;DP4=26,55,7272,9017
S288C	1235	.	T	TA	49314	PASS	DP=12730;AF=0.933150;SB=60;DP4=674,275,7497,4382;INDEL;HRUN=3
S288C	1570	.	CAAAAAA	C	49314	PASS	DP=10862;AF=0.654944;SB=4;DP4=1382,1094,3892,3222;INDEL;HRUN=17
S288C	1759	.	ACCGCGTCGCCGCGTCG	A	49314	PASS	DP=10827;AF=0.711370;SB=228;DP4=1544,1722,2849,4853;INDEL;HRUN=2
S288C	1881	.	A	C	49314	PASS	DP=12026;AF=0.994346;SB=4;DP4=33,25,6064,5894
S288C	1979	.	C	CCACTATCACTGTT	786	PASS	DP=6859;AF=0.215921;SB=41;DP4=1370,3358,511,970;INDEL;HRUN=4
S288C	2227	.	C	T	49314	PASS	DP=5251;AF=0.995620;SB=3;DP4=6,15,1123,4105
S288C	2239	.	G	GGT	849	PASS	DP=2554;AF=0.288958;SB=126;DP4=453,1413,87,651;INDEL;HRUN=1
S288C	2302	.	C	CA	2252	PASS	DP=2655;AF=0.423729;SB=3;DP4=828,510,713,412;INDEL;HRUN=1
S288C	2304	.	T	TA	233	PASS	DP=3131;AF=0.102523;SB=0;DP4=1560,951,198,123;INDEL;HRUN=2
S288C	2304	.	T	A	7493	PASS	DP=3131;AF=0.890450;SB=27;DP4=241,100,1733,1055
S288C	2484	.	A	G	49314	PASS	DP=11613;AF=0.385258;SB=6;DP4=4642,2488,2860,1614
S288C	2485	.	T	TA	49314	PASS	DP=11605;AF=0.559500;SB=7;DP4=3338,1857,4253,2240;INDEL;HRUN=6
S288C	2492	.	C	A	153	PASS	DP=11975;AF=0.010021;SB=1;DP4=7736,4114,81,39
S288C	2739	.	A	G	3873	PASS	DP=13275;AF=0.039171;SB=6;DP4=6115,6603,236,285
S288C	3513	.	G	A	76	PASS	DP=12933;AF=0.002938;SB=5;DP4=6232,6658,22,16
S288C	5318	.	T	TC	219	PASS	DP=13395;AF=0.008361;SB=0;DP4=6697,6694,57,55;INDEL;HRUN=3
S288C	5321	.	C	CA	49314	PASS	DP=13300;AF=0.925188;SB=15;DP4=575,508,6099,6206;INDEL;HRUN=1
S288C	5323	.	C	A	943	PASS	DP=13357;AF=0.024407;SB=0;DP4=6530,6494,165,161
S288C	5626	.	A	G	49314	PASS	DP=13308;AF=0.996393;SB=3;DP4=26,18,6946,6314
S288C	5949	.	TA	T	49314	PASS	DP=14170;AF=0.951094;SB=2;DP4=466,355,7524,5953;INDEL;HRUN=7
S288C	6033	.	G	GAA	49314	PASS	DP=14782;AF=0.770802;SB=154;DP4=1488,750,6529,4865;INDEL;HRUN=8
S288C	6033	.	G	GAAA	12227	PASS	DP=14782;AF=0.059667;SB=59;DP4=1488,750,504,378;INDEL;HRUN=8
S288C	6033	.	G	GAAAA	68	PASS	DP=14782;AF=0.002774;SB=19;DP4=1488,750,19,22;INDEL;HRUN=8
S288C	6033	.	G	GAAAAAAAAA	185	PASS	DP=14782;AF=0.004262;SB=11;DP4=1488,750,35,28;INDEL;HRUN=8
S288C	6042	.	C	A	2527	PASS	DP=15558;AF=0.044093;SB=283;DP4=8557,6287,551,154
S288C	6509	.	A	AG	49314	PASS	DP=13218;AF=0.913678;SB=3;DP4=731,573,6640,5437;INDEL;HRUN=1
S288C	6511	.	C	G	824	PASS	DP=13244;AF=0.032014;SB=3;DP4=7015,5743,242,182
S288C	6603	.	C	CA	817	PASS	DP=16138;AF=0.007188;SB=32;DP4=1307,1135,43,73;INDEL;HRUN=7
S288C	6603	.	C	CAA	49314	PASS	DP=16138;AF=0.835977;SB=653;DP4=1307,1135,4713,8778;INDEL;HRUN=7
S288C	6603	.	C	CAAA	2390	PASS	DP=16138;AF=0.014624;SB=74;DP4=1307,1135,82,154;INDEL;HRUN=7
S288C	6611	.	T	A	364	PASS	DP=16923;AF=0.021982;SB=20;DP4=6549,9979,174,201
S288C	6738	.	G	GC	49314	PASS	DP=12231;AF=0.853242;SB=566;DP4=1338,655,4988,5448;INDEL;HRUN=5
S288C	6739	.	C	CT	72	PASS	DP=12089;AF=0.001241;SB=0;DP4=6188,6141,8,7;INDEL;HRUN=5
S288C	6744	.	T	C	2192	PASS	DP=11860;AF=0.031282;SB=29;DP4=5461,6026,144,227
S288C	7325	.	TC	T	58	PASS	DP=12566;AF=0.001353;SB=0;DP4=6457,6196,9,8;INDEL;HRUN=6
S288C	8471	.	AAAG	A	1165	PASS	DP=16856;AF=0.006229;SB=7;DP4=8308,8577,59,46;INDEL;HRUN=6
S288C	8472	.	AAG	A	49314	PASS	DP=17008;AF=0.877411;SB=44;DP4=1194,1052,7231,7692;INDEL;HRUN=6
S288C	8473	.	AG	A	1251	PASS	DP=17227;AF=0.006559;SB=8;DP4=8423,8817,63,50;INDEL;HRUN=1
S288C	8474	.	GAAA	G	2263	PASS	DP=17412;AF=0.009936;SB=1;DP4=8551,8868,87,86;INDEL;HRUN=3
S288C	8491	.	CTT	C	49314	PASS	DP=18305;AF=0.779568;SB=752;DP4=1321,2336,7582,6688;INDEL;HRUN=11
S288C	8491	.	CTTT	C	131	PASS	DP=18305;AF=0.006064;SB=31;DP4=1321,2336,58,53;INDEL;HRUN=11
S288C	8501	.	TTC	T	108	PASS	DP=17130;AF=0.001810;SB=13;DP4=9169,8112,22,9;INDEL;HRUN=11
S288C	8652	.	A	C	854	PASS	DP=15474;AF=0.012537;SB=0;DP4=6954,8295,89,105
S288C	8735	.	G	A	67	PASS	DP=15011;AF=0.002731;SB=16;DP4=6061,8906,24,17
S288C	9060	.	C	CA	49314	PASS	DP=7040;AF=0.951847;SB=116;DP4=31,289,126,6575;INDEL;HRUN=5
S288C	9060	.	C	CAA	434	PASS	DP=7040;AF=0.011080;SB=20;DP4=31,289,1,77;INDEL;HRUN=5
S288C	9066	.	C	A	139	PASS	DP=6922;AF=0.011991;SB=6;DP4=127,6708,3,80
S288C	9131	.	T	TTCGCATGAAG	920	PASS	DP=1321;AF=0.080242;SB=0;DP4=0,1238,0,106;INDEL;HRUN=3
S288C	9131	.	T	TTCGCATGAAGTACC	635	PASS	DP=1321;AF=0.064345;SB=0;DP4=0,1238,0,85;INDEL;HRUN=3
S288C	9132	.	T	TCGCATGA	782	PASS	DP=1165;AF=0.082403;SB=0;DP4=0,999,0,96;INDEL;HRUN=1
S288C	9132	.	T	TCGCATGAAGTAC	548	PASS	DP=1165;AF=0.066953;SB=0;DP4=0,999,0,78;INDEL;HRUN=1
S288C	9133	.	C	CGCAT	385	PASS	DP=1097;AF=0.058341;SB=0;DP4=0,834,0,64;INDEL;HRUN=1
S288C	9133	.	C	CGCATG	374	PASS	DP=1097;AF=0.057429;SB=0;DP4=0,834,0,63;INDEL;HRUN=1
S288C	9133	.	C	CGCATGAA	586	PASS	DP=1097;AF=0.073838;SB=0;DP4=0,834,0,81;INDEL;HRUN=1
S288C	9133	.	C	CGCATGAAGT	310	PASS	DP=1097;AF=0.051960;SB=0;DP4=0,834,0,57;INDEL;HRUN=1
S288C	9133	.	C	CGCATGAAGTA	331	PASS	DP=1097;AF=0.053783;SB=0;DP4=0,834,0,59;INDEL;HRUN=1
