# Supplementary material for: Varying strength of selection contributes to the intragenomic diversity of rRNA genes
Source: Nat Commun. 2022 Nov 25;13:7245. doi: 10.1038/s41467-022-34989-w (PMC9700816; doi:10.1038/s41467-022-34989-w)
Supplement: Supplementary file 4 — Supplementary Data 1-6 [file 41467_2022_34989_MOESM4_ESM.zip › Supplementary_Data1-6/Supplementary_Data_6/raw_rDNA_var_calls/ERR1309125_rDNA.vcf]

##fileformat=VCFv4.0
##fileDate=20200729
##source=lofreq call --call-indels -f /scratch/ds5639/rDNA_project/Yue_2017_SK1_hiseq/SRR4074258_1/rDNA_S288C_ref/rDNA_S288C.fa -o ERR1309125_rDNA.vcf ERR1309125_rDNA.bam 
##reference=/scratch/ds5639/rDNA_project/Yue_2017_SK1_hiseq/SRR4074258_1/rDNA_S288C_ref/rDNA_S288C.fa
##INFO=<ID=DP,Number=1,Type=Integer,Description="Raw Depth">
##INFO=<ID=AF,Number=1,Type=Float,Description="Allele Frequency">
##INFO=<ID=SB,Number=1,Type=Integer,Description="Phred-scaled strand bias at this position">
##INFO=<ID=DP4,Number=4,Type=Integer,Description="Counts for ref-forward bases, ref-reverse, alt-forward and alt-reverse bases">
##INFO=<ID=INDEL,Number=0,Type=Flag,Description="Indicates that the variant is an INDEL.">
##INFO=<ID=CONSVAR,Number=0,Type=Flag,Description="Indicates that the variant is a consensus variant (as opposed to a low frequency variant).">
##INFO=<ID=HRUN,Number=1,Type=Integer,Description="Homopolymer length to the right of report indel position">
##FILTER=<ID=min_dp_10,Description="Minimum Coverage 10">
##FILTER=<ID=sb_fdr,Description="Strand-Bias Multiple Testing Correction: fdr corr. pvalue > 0.001000">
##FILTER=<ID=min_snvqual_64,Description="Minimum SNV Quality (Phred) 64">
##FILTER=<ID=min_indelqual_52,Description="Minimum Indel Quality (Phred) 52">
#CHROM	POS	ID	REF	ALT	QUAL	FILTER	INFO
S288C	130	.	C	T	49314	PASS	DP=7919;AF=0.906301;SB=62;DP4=576,114,5404,1784
S288C	179	.	A	ATTTTTTTCCT	49314	PASS	DP=8394;AF=0.583036;SB=65;DP4=2184,779,3340,1554;INDEL;HRUN=8
S288C	227	.	A	T	49314	PASS	DP=4687;AF=0.823555;SB=15;DP4=543,261,2760,1100
S288C	272	.	GAACATACAA	G	49314	PASS	DP=4649;AF=0.765756;SB=5;DP4=575,535,1910,1650;INDEL;HRUN=2
S288C	557	.	C	T	49314	PASS	DP=15619;AF=0.992509;SB=29;DP4=4,22,7271,8231
S288C	638	.	C	T	49314	PASS	DP=17474;AF=0.992732;SB=31;DP4=6,23,9062,8285
S288C	648	.	A	G	18986	PASS	DP=17494;AF=0.086715;SB=21;DP4=8304,7580,848,669
S288C	690	.	T	C	19280	PASS	DP=16589;AF=0.087166;SB=0;DP4=7576,7505,723,723
S288C	743	.	T	C	49314	PASS	DP=15498;AF=0.903407;SB=12;DP4=614,762,6638,7363
S288C	762	.	A	C	694	PASS	DP=14957;AF=0.011633;SB=7;DP4=7191,7567,94,80
S288C	817	.	C	A	49314	PASS	DP=14636;AF=0.994192;SB=5;DP4=28,21,7035,7521
S288C	884	.	C	A	79	PASS	DP=13565;AF=0.006266;SB=43;DP4=5950,7502,20,67
S288C	1082	.	C	T	49314	PASS	DP=14113;AF=0.898817;SB=4;DP4=658,696,6345,6340
S288C	1117	.	G	C	49314	PASS	DP=14400;AF=0.901111;SB=9;DP4=663,666,6766,6210
S288C	1570	.	CAAAAAAAAA	C	1625	PASS	DP=7498;AF=0.102161;SB=179;DP4=2627,1143,405,361;INDEL;HRUN=17
S288C	1570	.	CAAAAA	C	299	PASS	DP=7498;AF=0.067351;SB=10;DP4=2627,1143,371,134;INDEL;HRUN=17
S288C	1570	.	CAAAA	C	20434	PASS	DP=7498;AF=0.313550;SB=462;DP4=2627,1143,2010,341;INDEL;HRUN=17
S288C	1638	.	A	C	49314	PASS	DP=12173;AF=0.895342;SB=155;DP4=623,589,4265,6635
S288C	1645	.	T	C	49314	PASS	DP=12187;AF=0.892590;SB=125;DP4=622,610,4316,6579
S288C	1683	.	A	T	49314	PASS	DP=12506;AF=0.901167;SB=44;DP4=546,618,4578,6693
S288C	1720	.	T	G	49314	PASS	DP=8822;AF=0.855588;SB=103;DP4=591,641,2868,4684
S288C	1730	.	T	C	49314	PASS	DP=7875;AF=0.836952;SB=58;DP4=569,641,2610,3989
S288C	1830	.	G	GTA	49314	PASS	DP=10684;AF=0.776956;SB=23;DP4=1150,1151,4432,3869;INDEL;HRUN=1
S288C	1897	.	T	C	49314	PASS	DP=13384;AF=0.897714;SB=38;DP4=712,538,7522,4513
S288C	1982	.	CTGTT	C	16032	PASS	DP=4864;AF=0.612870;SB=96;DP4=646,720,1106,1875;INDEL;HRUN=1
S288C	1988	.	ACTGT	A	13147	PASS	DP=6428;AF=0.464375;SB=615;DP4=1985,1461,1101,1884;INDEL;HRUN=1
S288C	1992	.	T	A	102	PASS	DP=7251;AF=0.268377;SB=105;DP4=1002,885,1240,706
S288C	2045	.	AT	A	49314	PASS	DP=14226;AF=0.937298;SB=63;DP4=433,478,7489,5845;INDEL;HRUN=8
S288C	2073	.	G	A	9493	PASS	DP=16230;AF=0.108195;SB=51;DP4=8666,5688,961,795
S288C	2227	.	C	T	49314	PASS	DP=15494;AF=0.907448;SB=11;DP4=699,668,6834,7229
S288C	2244	.	GAAA	G	49314	PASS	DP=14340;AF=0.421060;SB=159;DP4=3895,2997,2972,3066;INDEL;HRUN=16
S288C	2244	.	GAA	G	761	PASS	DP=14340;AF=0.041004;SB=23;DP4=3895,2997,296,292;INDEL;HRUN=16
S288C	2244	.	GAAAA	G	2382	PASS	DP=14340;AF=0.060948;SB=48;DP4=3895,2997,426,448;INDEL;HRUN=16
S288C	3449	.	T	G	3260	PASS	DP=12853;AF=0.038512;SB=4;DP4=6857,5455,287,208
S288C	3537	.	G	C	266	PASS	DP=12299;AF=0.011871;SB=3;DP4=5920,6170,66,80
S288C	4703	.	T	C	1744	PASS	DP=12350;AF=0.036923;SB=2;DP4=6037,5729,229,230
S288C	6033	.	G	GA	49314	PASS	DP=17138;AF=0.730132;SB=3;DP4=2458,2014,6786,5727;INDEL;HRUN=8
S288C	6033	.	G	GAA	2660	PASS	DP=17138;AF=0.017913;SB=2;DP4=2458,2014,163,144;INDEL;HRUN=8
S288C	6034	.	A	AC	116	PASS	DP=17246;AF=0.002261;SB=0;DP4=9439,7937,22,17;INDEL;HRUN=8
S288C	6035	.	A	AC	71	PASS	DP=17291;AF=0.001793;SB=4;DP4=9481,7964,14,17;INDEL;HRUN=8
S288C	6036	.	A	AC	69	PASS	DP=17319;AF=0.001501;SB=3;DP4=9509,7964,12,14;INDEL;HRUN=8
S288C	6037	.	A	AC	72	PASS	DP=17395;AF=0.001782;SB=2;DP4=9550,7942,15,16;INDEL;HRUN=8
S288C	6038	.	A	AC	62	PASS	DP=17433;AF=0.001664;SB=2;DP4=9598,7965,14,15;INDEL;HRUN=8
S288C	6039	.	A	AC	89	PASS	DP=17492;AF=0.001887;SB=7;DP4=9609,8003,14,19;INDEL;HRUN=8
S288C	6040	.	A	AC	63	PASS	DP=17498;AF=0.001600;SB=21;DP4=9600,7996,8,20;INDEL;HRUN=8
S288C	6041	.	A	AC	128	PASS	DP=17455;AF=0.002062;SB=15;DP4=9583,7993,13,23;INDEL;HRUN=1
S288C	6042	.	C	A	502	PASS	DP=17579;AF=0.019910;SB=9;DP4=9318,7863,207,146
S288C	6078	.	C	A	76	PASS	DP=17277;AF=0.006077;SB=95;DP4=9637,7481,27,78
S288C	6358	.	T	TA	185	PASS	DP=19230;AF=0.001456;SB=1;DP4=11251,8235,15,13;INDEL;HRUN=1
S288C	6527	.	A	G	124	PASS	DP=15781;AF=0.016792;SB=100;DP4=7268,8048,180,87
S288C	7701	.	T	C	49314	PASS	DP=13683;AF=0.803333;SB=6;DP4=1465,1131,6360,4644
S288C	8315	.	C	A	71	PASS	DP=19650;AF=0.005191;SB=62;DP4=10770,8736,31,71
S288C	8316	.	A	C	94	PASS	DP=19604;AF=0.004540;SB=29;DP4=10673,8802,64,25
S288C	8356	.	A	C	65	PASS	DP=18561;AF=0.006465;SB=23;DP4=9622,8767,47,73
S288C	8377	.	T	G	79	PASS	DP=19403;AF=0.004535;SB=22;DP4=9524,9768,30,58
S288C	8467	.	T	TA	234	PASS	DP=18489;AF=0.004111;SB=6;DP4=8069,10568,27,49;INDEL;HRUN=6
S288C	8471	.	AAAG	A	19852	PASS	DP=18667;AF=0.056785;SB=2;DP4=7760,10124,451,609;INDEL;HRUN=6
S288C	8491	.	CTTTT	C	8067	PASS	DP=17920;AF=0.053906;SB=6;DP4=2134,2516,421,545;INDEL;HRUN=11
S288C	8491	.	CTT	C	7475	PASS	DP=17920;AF=0.051562;SB=5;DP4=2134,2516,407,517;INDEL;HRUN=11
S288C	8491	.	CT	C	49314	PASS	DP=17920;AF=0.646150;SB=6;DP4=2134,2516,5437,6142;INDEL;HRUN=11
S288C	8509	.	T	C	49314	PASS	DP=18405;AF=0.920130;SB=4;DP4=609,687,7751,9214
S288C	9131	.	T	TTCGCATGAAG	73	PASS	DP=1375;AF=0.034182;SB=0;DP4=7,1235,0,47;INDEL;HRUN=3
S288C	9131	.	T	TTCGCATGAAGTACC	1339	PASS	DP=1375;AF=0.111273;SB=0;DP4=7,1235,0,153;INDEL;HRUN=3
S288C	9133	.	C	CGCAT	411	PASS	DP=1178;AF=0.073854;SB=0;DP4=3,966,0,87;INDEL;HRUN=1
S288C	9133	.	C	CGCATG	213	PASS	DP=1178;AF=0.056876;SB=0;DP4=3,966,0,67;INDEL;HRUN=1
S288C	9133	.	C	CGCATGAAGT	150	PASS	DP=1178;AF=0.050085;SB=0;DP4=3,966,0,59;INDEL;HRUN=1
S288C	9133	.	C	CGCATGAAGTA	63	PASS	DP=1178;AF=0.038200;SB=0;DP4=3,966,0,45;INDEL;HRUN=1
