# Supplementary material for: Varying strength of selection contributes to the intragenomic diversity of rRNA genes
Source: Nat Commun. 2022 Nov 25;13:7245. doi: 10.1038/s41467-022-34989-w (PMC9700816; doi:10.1038/s41467-022-34989-w)
Supplement: Supplementary file 4 — Supplementary Data 1-6 [file 41467_2022_34989_MOESM4_ESM.zip › Supplementary_Data1-6/Supplementary_Data_6/raw_rDNA_var_calls/ERR1308722_rDNA.vcf]

##fileformat=VCFv4.0
##fileDate=20200729
##source=lofreq call --call-indels -f /scratch/ds5639/rDNA_project/Yue_2017_SK1_hiseq/SRR4074258_1/rDNA_S288C_ref/rDNA_S288C.fa -o ERR1308722_rDNA.vcf ERR1308722_rDNA.bam 
##reference=/scratch/ds5639/rDNA_project/Yue_2017_SK1_hiseq/SRR4074258_1/rDNA_S288C_ref/rDNA_S288C.fa
##INFO=<ID=DP,Number=1,Type=Integer,Description="Raw Depth">
##INFO=<ID=AF,Number=1,Type=Float,Description="Allele Frequency">
##INFO=<ID=SB,Number=1,Type=Integer,Description="Phred-scaled strand bias at this position">
##INFO=<ID=DP4,Number=4,Type=Integer,Description="Counts for ref-forward bases, ref-reverse, alt-forward and alt-reverse bases">
##INFO=<ID=INDEL,Number=0,Type=Flag,Description="Indicates that the variant is an INDEL.">
##INFO=<ID=CONSVAR,Number=0,Type=Flag,Description="Indicates that the variant is a consensus variant (as opposed to a low frequency variant).">
##INFO=<ID=HRUN,Number=1,Type=Integer,Description="Homopolymer length to the right of report indel position">
##FILTER=<ID=min_dp_10,Description="Minimum Coverage 10">
##FILTER=<ID=sb_fdr,Description="Strand-Bias Multiple Testing Correction: fdr corr. pvalue > 0.001000">
##FILTER=<ID=min_snvqual_64,Description="Minimum SNV Quality (Phred) 64">
##FILTER=<ID=min_indelqual_54,Description="Minimum Indel Quality (Phred) 54">
#CHROM	POS	ID	REF	ALT	QUAL	FILTER	INFO
S288C	33	.	G	A	49314	PASS	DP=2849;AF=0.992980;SB=0;DP4=13,0,2812,17
S288C	557	.	C	T	49314	PASS	DP=16266;AF=0.996434;SB=2;DP4=3,8,6400,9808
S288C	638	.	C	T	49314	PASS	DP=16935;AF=0.996575;SB=2;DP4=5,6,9322,7555
S288C	648	.	A	G	49314	PASS	DP=17416;AF=0.998622;SB=2;DP4=9,5,9708,7684
S288C	660	.	CA	C	161	PASS	DP=16528;AF=0.013069;SB=14;DP4=9337,7280,106,110;INDEL;HRUN=4
S288C	664	.	AT	A	49314	PASS	DP=16418;AF=0.899927;SB=187;DP4=908,1039,8494,6281;INDEL;HRUN=1
S288C	744	.	C	T	49314	PASS	DP=14960;AF=0.994853;SB=8;DP4=40,28,7384,7499
S288C	817	.	C	A	49314	PASS	DP=13661;AF=0.997438;SB=2;DP4=9,5,7358,6278
S288C	1032	.	C	T	49314	PASS	DP=13767;AF=0.994552;SB=15;DP4=16,44,5588,8104
S288C	1381	.	T	A	2949	PASS	DP=7956;AF=0.186526;SB=81;DP4=3635,1938,846,638
S288C	1385	.	T	C	4959	PASS	DP=8129;AF=0.225366;SB=82;DP4=3269,2011,1118,935
S288C	1570	.	CAAAAAAAAA	C	49314	PASS	DP=10871;AF=0.819428;SB=1;DP4=1094,938,4839,4069;INDEL;HRUN=17
S288C	1671	.	T	C	49314	PASS	DP=12506;AF=0.994723;SB=0;DP4=28,25,6669,5771
S288C	1759	.	ACCGCGTCGCCGCGTCG	A	49314	PASS	DP=11618;AF=0.675331;SB=627;DP4=2170,1711,3097,4749;INDEL;HRUN=2
S288C	1912	.	G	C	49314	PASS	DP=15063;AF=0.995419;SB=4;DP4=32,14,9345,5649
S288C	1983	.	TG	T	6827	PASS	DP=13622;AF=0.934004;SB=5;DP4=472,427,6930,5793;INDEL;HRUN=1
S288C	1985	.	T	A	3746	PASS	DP=14133;AF=0.961579;SB=7;DP4=23,11,7478,6112
S288C	2045	.	AT	A	49314	PASS	DP=19063;AF=0.907989;SB=0;DP4=1115,829,9928,7381;INDEL;HRUN=8
S288C	2227	.	C	T	49314	PASS	DP=16045;AF=0.996821;SB=5;DP4=3,12,5468,10532
S288C	2244	.	GAAAA	G	49314	PASS	DP=14671;AF=0.472974;SB=113;DP4=2582,3795,2405,4534;INDEL;HRUN=16
S288C	2296	.	T	TA	49314	PASS	DP=17941;AF=0.358397;SB=654;DP4=4714,6899,3466,2964;INDEL;HRUN=1
S288C	3311	.	C	G	7478	PASS	DP=12247;AF=0.060096;SB=2;DP4=4373,7109,272,464
S288C	5321	.	C	CA	104	PASS	DP=9859;AF=0.001420;SB=3;DP4=4882,5019,5,9;INDEL;HRUN=1
S288C	5949	.	TA	T	49314	PASS	DP=14361;AF=0.933640;SB=275;DP4=433,646,7712,5696;INDEL;HRUN=7
S288C	6337	.	G	A	49314	PASS	DP=17943;AF=0.996099;SB=13;DP4=38,20,9332,8541
S288C	6509	.	A	AG	92	PASS	DP=11830;AF=0.001183;SB=2;DP4=6505,5525,9,5;INDEL;HRUN=1
S288C	6638	.	T	C	516	PASS	DP=15092;AF=0.009144;SB=1;DP4=7069,7877,68,70
S288C	6738	.	G	GC	94	PASS	DP=10341;AF=0.001451;SB=2;DP4=5112,5355,6,9;INDEL;HRUN=5
S288C	8467	.	T	TA	12794	PASS	DP=16402;AF=0.060968;SB=61;DP4=7251,8336,385,615;INDEL;HRUN=6
S288C	8471	.	AAAG	A	49314	PASS	DP=16169;AF=0.856268;SB=27;DP4=1072,1457,6333,7512;INDEL;HRUN=6
S288C	8491	.	CTTTT	C	49314	PASS	DP=16287;AF=0.843372;SB=244;DP4=978,1677,6556,7180;INDEL;HRUN=11
S288C	8934	.	G	A	49314	PASS	DP=8310;AF=0.994946;SB=2;DP4=4,31,1437,6831
S288C	9131	.	T	TTCGCATGAAG	468	PASS	DP=1126;AF=0.054174;SB=0;DP4=3,1047,0,61;INDEL;HRUN=3
S288C	9131	.	T	TTCGCATGAAGTACC	1195	PASS	DP=1126;AF=0.095027;SB=0;DP4=3,1047,0,107;INDEL;HRUN=3
S288C	9132	.	T	TCGCATGA	497	PASS	DP=1028;AF=0.061284;SB=0;DP4=3,902,0,63;INDEL;HRUN=1
S288C	9132	.	T	TCGCATGAAGTAC	148	PASS	DP=1028;AF=0.033074;SB=0;DP4=3,902,0,34;INDEL;HRUN=1
S288C	9133	.	C	CGCAT	928	PASS	DP=937;AF=0.097118;SB=0;DP4=2,747,0,91;INDEL;HRUN=1
S288C	9133	.	C	CGCATG	689	PASS	DP=937;AF=0.081110;SB=5;DP4=2,747,1,75;INDEL;HRUN=1
S288C	9133	.	C	CGCATGAA	168	PASS	DP=937;AF=0.038420;SB=0;DP4=2,747,0,36;INDEL;HRUN=1
S288C	9133	.	C	CGCATGAAGT	232	PASS	DP=937;AF=0.044824;SB=0;DP4=2,747,0,42;INDEL;HRUN=1
S288C	9133	.	C	CGCATGAAGTA	121	PASS	DP=937;AF=0.033084;SB=0;DP4=2,747,0,31;INDEL;HRUN=1
