# Supplementary material for: Varying strength of selection contributes to the intragenomic diversity of rRNA genes
Source: Nat Commun. 2022 Nov 25;13:7245. doi: 10.1038/s41467-022-34989-w (PMC9700816; doi:10.1038/s41467-022-34989-w)
Supplement: Supplementary file 4 — Supplementary Data 1-6 [file 41467_2022_34989_MOESM4_ESM.zip › Supplementary_Data1-6/Supplementary_Data_6/raw_rDNA_var_calls/ERR1308723_rDNA.vcf]

##fileformat=VCFv4.0
##fileDate=20200729
##source=lofreq call --call-indels -f /scratch/ds5639/rDNA_project/Yue_2017_SK1_hiseq/SRR4074258_1/rDNA_S288C_ref/rDNA_S288C.fa -o ERR1308723_rDNA.vcf ERR1308723_rDNA.bam 
##reference=/scratch/ds5639/rDNA_project/Yue_2017_SK1_hiseq/SRR4074258_1/rDNA_S288C_ref/rDNA_S288C.fa
##INFO=<ID=DP,Number=1,Type=Integer,Description="Raw Depth">
##INFO=<ID=AF,Number=1,Type=Float,Description="Allele Frequency">
##INFO=<ID=SB,Number=1,Type=Integer,Description="Phred-scaled strand bias at this position">
##INFO=<ID=DP4,Number=4,Type=Integer,Description="Counts for ref-forward bases, ref-reverse, alt-forward and alt-reverse bases">
##INFO=<ID=INDEL,Number=0,Type=Flag,Description="Indicates that the variant is an INDEL.">
##INFO=<ID=CONSVAR,Number=0,Type=Flag,Description="Indicates that the variant is a consensus variant (as opposed to a low frequency variant).">
##INFO=<ID=HRUN,Number=1,Type=Integer,Description="Homopolymer length to the right of report indel position">
##FILTER=<ID=min_dp_10,Description="Minimum Coverage 10">
##FILTER=<ID=sb_fdr,Description="Strand-Bias Multiple Testing Correction: fdr corr. pvalue > 0.001000">
##FILTER=<ID=min_snvqual_64,Description="Minimum SNV Quality (Phred) 64">
##FILTER=<ID=min_indelqual_55,Description="Minimum Indel Quality (Phred) 55">
#CHROM	POS	ID	REF	ALT	QUAL	FILTER	INFO
S288C	33	.	G	A	49314	PASS	DP=3942;AF=0.993912;SB=21;DP4=19,2,3897,21
S288C	445	.	CT	C	190	PASS	DP=14225;AF=0.002812;SB=5;DP4=6927,7404,23,17;INDEL;HRUN=5
S288C	557	.	C	T	49314	PASS	DP=14747;AF=0.996881;SB=19;DP4=5,18,7281,7420
S288C	626	.	A	G	153	PASS	DP=14137;AF=0.005800;SB=17;DP4=7432,6619,54,28
S288C	638	.	C	T	49314	PASS	DP=14097;AF=0.996879;SB=4;DP4=12,6,7455,6598
S288C	648	.	A	G	49314	PASS	DP=14229;AF=0.996978;SB=8;DP4=24,12,7537,6649
S288C	681	.	CT	C	83	PASS	DP=15228;AF=0.001510;SB=2;DP4=7337,8047,9,14;INDEL;HRUN=4
S288C	817	.	C	A	49314	PASS	DP=13316;AF=0.997522;SB=0;DP4=16,13,6963,6323
S288C	1032	.	C	T	49314	PASS	DP=13889;AF=0.991792;SB=6;DP4=44,61,6571,7204
S288C	1117	.	G	C	49314	PASS	DP=13394;AF=0.995296;SB=5;DP4=25,32,6877,6454
S288C	1145	.	A	G	49314	PASS	DP=13405;AF=0.989929;SB=6;DP4=76,50,7301,5969
S288C	1380	.	T	A	669	PASS	DP=8068;AF=0.130764;SB=28;DP4=3538,2636,549,506
S288C	1384	.	T	C	834	PASS	DP=8236;AF=0.150073;SB=80;DP4=3394,2701,680,759
S288C	1495	.	G	C	49314	PASS	DP=13770;AF=0.994481;SB=6;DP4=38,30,6593,7101
S288C	1570	.	CAAAAAAAAAA	C	49314	PASS	DP=9458;AF=0.803341;SB=89;DP4=938,969,3148,4450;INDEL;HRUN=17
S288C	1602	.	T	C	49314	PASS	DP=10275;AF=0.990949;SB=21;DP4=45,36,4113,6069
S288C	1671	.	T	C	49314	PASS	DP=9487;AF=0.991884;SB=0;DP4=32,39,4069,5341
S288C	1759	.	ACCGCGTCGCCGCGTCG	A	43411	PASS	DP=8475;AF=0.660059;SB=77;DP4=1402,1569,2284,3310;INDEL;HRUN=2
S288C	1897	.	T	C	49314	PASS	DP=9752;AF=0.991181;SB=11;DP4=49,25,5411,4261
S288C	1982	.	CTGTT	C	16971	PASS	DP=1614;AF=0.939901;SB=14;DP4=37,53,797,720;INDEL;HRUN=1
S288C	1988	.	ACTGT	A	7958	PASS	DP=2993;AF=0.506515;SB=52;DP4=898,579,797,719;INDEL;HRUN=1
S288C	1992	.	T	A	4178	PASS	DP=3826;AF=0.420021;SB=9;DP4=209,144,1028,579
S288C	2045	.	AT	A	49314	PASS	DP=11428;AF=0.987049;SB=2;DP4=89,52,6824,4456;INDEL;HRUN=8
S288C	2083	.	G	A	49314	PASS	DP=14127;AF=0.994125;SB=5;DP4=53,22,8989,5055
S288C	2166	.	A	G	49314	PASS	DP=12808;AF=0.992973;SB=0;DP4=51,33,7794,4924
S288C	2171	.	A	T	49314	PASS	DP=12976;AF=0.991908;SB=15;DP4=50,50,7855,5016
S288C	2227	.	C	T	49314	PASS	DP=11885;AF=0.997223;SB=4;DP4=8,11,6292,5562
S288C	2244	.	GAAA	G	49314	PASS	DP=11336;AF=0.464361;SB=350;DP4=2672,1453,2736,2528;INDEL;HRUN=16
S288C	2244	.	GAA	G	868	PASS	DP=11336;AF=0.089979;SB=140;DP4=2672,1453,525,495;INDEL;HRUN=16
S288C	2244	.	GAAAA	G	59	PASS	DP=11336;AF=0.061662;SB=88;DP4=2672,1453,368,331;INDEL;HRUN=16
S288C	2277	.	CAAATAGT	C	49314	PASS	DP=11673;AF=0.703932;SB=145;DP4=1838,1727,4884,3333;INDEL;HRUN=3
S288C	2297	.	A	C	49314	PASS	DP=12903;AF=0.990467;SB=39;DP4=52,62,8139,4641
S288C	3540	.	A	AAT	61	PASS	DP=12327;AF=0.001704;SB=66;DP4=6042,6444,21,0;INDEL;HRUN=1
S288C	5192	.	G	GT	103	PASS	DP=12802;AF=0.001328;SB=60;DP4=5678,7267,17,0;INDEL;HRUN=3
S288C	5234	.	T	TC	87	PASS	DP=13175;AF=0.001139;SB=41;DP4=6760,6480,15,0;INDEL;HRUN=2
S288C	5237	.	G	GTGAAAT	111	PASS	DP=13489;AF=0.001334;SB=50;DP4=7002,6574,18,0;INDEL;HRUN=1
S288C	5574	.	TGGAA	T	68	PASS	DP=13218;AF=0.001059;SB=38;DP4=6891,6455,14,0;INDEL;HRUN=2
S288C	5949	.	TA	T	49314	PASS	DP=14519;AF=0.935602;SB=7;DP4=552,473,7611,5973;INDEL;HRUN=7
S288C	6337	.	G	A	49314	PASS	DP=16293;AF=0.994169;SB=1;DP4=44,49,7959,8239
S288C	7959	.	G	GT	83	PASS	DP=13489;AF=0.001038;SB=42;DP4=6699,6832,14,0;INDEL;HRUN=2
S288C	7994	.	G	GT	92	PASS	DP=14381;AF=0.001808;SB=57;DP4=8511,6010,26,0;INDEL;HRUN=3
S288C	8273	.	C	CAATTTT	91	PASS	DP=15560;AF=0.001157;SB=47;DP4=8480,7171,18,0;INDEL;HRUN=1
S288C	8431	.	C	CTT	80	PASS	DP=16268;AF=0.001844;SB=71;DP4=6994,9432,0,30;INDEL;HRUN=2
S288C	8471	.	AAAG	A	824	PASS	DP=15231;AF=0.007091;SB=1;DP4=7099,8142,52,56;INDEL;HRUN=6
S288C	8472	.	AAG	A	49314	PASS	DP=15240;AF=0.869160;SB=61;DP4=920,1290,6270,6976;INDEL;HRUN=6
S288C	8473	.	AG	A	759	PASS	DP=15352;AF=0.006970;SB=9;DP4=7151,8203,58,49;INDEL;HRUN=1
S288C	8491	.	CTTTT	C	49314	PASS	DP=14995;AF=0.850017;SB=361;DP4=885,1499,6527,6219;INDEL;HRUN=11
S288C	8934	.	G	A	49314	PASS	DP=8388;AF=0.995470;SB=36;DP4=14,21,1217,7133
S288C	9131	.	T	TTCGCATGAAG	470	PASS	DP=1894;AF=0.045407;SB=5;DP4=7,1778,1,85;INDEL;HRUN=3
S288C	9131	.	T	TTCGCATGAAGTACC	634	PASS	DP=1894;AF=0.053326;SB=0;DP4=7,1778,0,101;INDEL;HRUN=3
S288C	9132	.	T	TCGCATGA	341	PASS	DP=1814;AF=0.040243;SB=0;DP4=5,1640,0,73;INDEL;HRUN=1
S288C	9133	.	C	CGCAT	332	PASS	DP=1725;AF=0.041739;SB=0;DP4=6,695,0,72;INDEL;HRUN=1
S288C	9133	.	C	CGCATG	332	PASS	DP=1725;AF=0.041739;SB=0;DP4=6,695,0,72;INDEL;HRUN=1
S288C	9133	.	C	CGCATGAA	143	PASS	DP=1725;AF=0.028406;SB=0;DP4=6,695,0,49;INDEL;HRUN=1
S288C	9133	.	C	CGCATGAAGT	16488	PASS	DP=1725;AF=0.502609;SB=21;DP4=6,695,0,867;INDEL;HRUN=1
S288C	9133	.	C	CGCATGAAGTA	130	PASS	DP=1725;AF=0.027246;SB=0;DP4=6,695,0,47;INDEL;HRUN=1
