# Supplementary material for: Varying strength of selection contributes to the intragenomic diversity of rRNA genes
Source: Nat Commun. 2022 Nov 25;13:7245. doi: 10.1038/s41467-022-34989-w (PMC9700816; doi:10.1038/s41467-022-34989-w)
Supplement: Supplementary file 4 — Supplementary Data 1-6 [file 41467_2022_34989_MOESM4_ESM.zip › Supplementary_Data1-6/Supplementary_Data_6/raw_rDNA_var_calls/ERR1309470_rDNA.vcf]

##fileformat=VCFv4.0
##fileDate=20200729
##source=lofreq call --call-indels -f /scratch/ds5639/rDNA_project/Yue_2017_SK1_hiseq/SRR4074258_1/rDNA_S288C_ref/rDNA_S288C.fa -o ERR1309470_rDNA.vcf ERR1309470_rDNA.bam 
##reference=/scratch/ds5639/rDNA_project/Yue_2017_SK1_hiseq/SRR4074258_1/rDNA_S288C_ref/rDNA_S288C.fa
##INFO=<ID=DP,Number=1,Type=Integer,Description="Raw Depth">
##INFO=<ID=AF,Number=1,Type=Float,Description="Allele Frequency">
##INFO=<ID=SB,Number=1,Type=Integer,Description="Phred-scaled strand bias at this position">
##INFO=<ID=DP4,Number=4,Type=Integer,Description="Counts for ref-forward bases, ref-reverse, alt-forward and alt-reverse bases">
##INFO=<ID=INDEL,Number=0,Type=Flag,Description="Indicates that the variant is an INDEL.">
##INFO=<ID=CONSVAR,Number=0,Type=Flag,Description="Indicates that the variant is a consensus variant (as opposed to a low frequency variant).">
##INFO=<ID=HRUN,Number=1,Type=Integer,Description="Homopolymer length to the right of report indel position">
##FILTER=<ID=min_dp_10,Description="Minimum Coverage 10">
##FILTER=<ID=sb_fdr,Description="Strand-Bias Multiple Testing Correction: fdr corr. pvalue > 0.001000">
##FILTER=<ID=min_snvqual_64,Description="Minimum SNV Quality (Phred) 64">
##FILTER=<ID=min_indelqual_53,Description="Minimum Indel Quality (Phred) 53">
#CHROM	POS	ID	REF	ALT	QUAL	FILTER	INFO
S288C	172	.	A	G	750	PASS	DP=10300;AF=0.039126;SB=0;DP4=8900,990,364,40
S288C	217	.	GT	G	49314	PASS	DP=5874;AF=0.838270;SB=3;DP4=912,128,4360,564;INDEL;HRUN=2
S288C	221	.	C	T	49314	PASS	DP=5703;AF=0.863055;SB=0;DP4=689,89,4360,562
S288C	227	.	A	AT	49314	PASS	DP=5251;AF=0.806894;SB=4;DP4=932,134,3747,490;INDEL;HRUN=6
S288C	236	.	T	C	49314	PASS	DP=4921;AF=0.822800;SB=1;DP4=216,30,3519,530
S288C	254	.	A	AGCG	136	PASS	DP=5170;AF=0.102321;SB=375;DP4=2964,1795,468,61;INDEL;HRUN=4
S288C	272	.	GAACATACAA	G	49314	PASS	DP=4597;AF=0.979552;SB=38;DP4=74,31,2336,2167;INDEL;HRUN=2
S288C	362	.	A	G	20064	PASS	DP=17849;AF=0.085383;SB=7;DP4=10247,6065,931,593
S288C	400	.	A	G	9960	PASS	DP=17119;AF=0.047491;SB=7;DP4=9713,6583,505,309
S288C	557	.	C	T	49314	PASS	DP=16075;AF=0.998694;SB=1;DP4=2,4,7712,8342
S288C	596	.	A	G	49314	PASS	DP=17405;AF=0.216490;SB=10;DP4=6954,6674,1863,1905
S288C	609	.	C	A	49314	PASS	DP=17416;AF=0.949357;SB=11;DP4=480,400,8493,8041
S288C	621	.	A	G	7951	PASS	DP=17592;AF=0.049113;SB=11;DP4=8900,7819,488,376
S288C	638	.	C	T	49314	PASS	DP=18442;AF=0.998590;SB=0;DP4=5,4,10128,8288
S288C	648	.	A	G	49314	PASS	DP=18934;AF=0.999261;SB=8;DP4=9,2,10538,8382
S288C	681	.	CT	C	109	PASS	DP=19068;AF=0.002465;SB=0;DP4=10221,9009,25,22;INDEL;HRUN=4
S288C	817	.	C	A	49314	PASS	DP=17099;AF=0.999240;SB=19;DP4=10,1,8768,8319
S288C	1117	.	G	C	49314	PASS	DP=18313;AF=0.999072;SB=14;DP4=1,7,9209,9087
S288C	1244	.	G	A	570	PASS	DP=13427;AF=0.009459;SB=4;DP4=8029,5268,82,45
S288C	1570	.	CAAAAAAAAA	C	49314	PASS	DP=13547;AF=0.778992;SB=15;DP4=1189,1359,5184,5369;INDEL;HRUN=17
S288C	1691	.	C	G	49314	PASS	DP=14941;AF=0.997256;SB=11;DP4=21,8,8211,6691
S288C	1730	.	T	C	49314	PASS	DP=15367;AF=0.952235;SB=3;DP4=350,370,7345,7294
S288C	1759	.	ACCGCGTCGCCGCGTCG	A	44317	PASS	DP=12846;AF=0.646116;SB=221;DP4=2422,2255,3553,4747;INDEL;HRUN=2
S288C	1912	.	G	C	49314	PASS	DP=17114;AF=0.948113;SB=13;DP4=529,346,9251,6975
S288C	1983	.	TG	T	8003	PASS	DP=15407;AF=0.946713;SB=35;DP4=492,384,7274,7312;INDEL;HRUN=1
S288C	1985	.	T	A	3272	PASS	DP=15978;AF=0.972650;SB=3;DP4=18,13,7814,7727
S288C	2045	.	AT	A	49314	PASS	DP=18878;AF=0.849772;SB=13;DP4=1646,1324,8564,7478;INDEL;HRUN=8
S288C	2059	.	C	CA	49314	PASS	DP=18495;AF=0.924845;SB=3;DP4=877,686,9425,7680;INDEL;HRUN=3
S288C	2227	.	C	T	49314	PASS	DP=20415;AF=0.998531;SB=3;DP4=3,3,7086,13303
S288C	2254	.	A	AAAT	49314	PASS	DP=15994;AF=0.651307;SB=729;DP4=1688,1635,3448,6969;INDEL;HRUN=16
S288C	2295	.	T	TTACA	307	PASS	DP=13720;AF=0.166254;SB=65;DP4=5829,5607,1297,984;INDEL;HRUN=2
S288C	2295	.	T	A	3490	PASS	DP=13723;AF=0.729942;SB=36;DP4=2015,1679,5108,4909
S288C	2320	.	TCTTACACA	T	49314	PASS	DP=13596;AF=0.768094;SB=143;DP4=1482,1764,5592,4851;INDEL;HRUN=1
S288C	2431	.	C	T	49314	PASS	DP=17679;AF=0.951694;SB=22;DP4=353,498,7804,9021
S288C	2432	.	T	G	4816	PASS	DP=17628;AF=0.047254;SB=20;DP4=7828,8963,350,483
S288C	2438	.	T	C	5315	PASS	DP=17576;AF=0.048873;SB=26;DP4=7920,8785,361,498
S288C	3847	.	A	G	4454	PASS	DP=14493;AF=0.030497;SB=3;DP4=8175,5868,249,193
S288C	5633	.	T	C	49314	PASS	DP=14963;AF=0.998129;SB=9;DP4=17,7,8022,6913
S288C	5906	.	T	C	49314	PASS	DP=17706;AF=0.973964;SB=1;DP4=239,216,8925,8320
S288C	5949	.	TA	T	49314	PASS	DP=17569;AF=0.927372;SB=50;DP4=671,776,8545,7748;INDEL;HRUN=7
S288C	6033	.	G	GA	49314	PASS	DP=17795;AF=0.854116;SB=35;DP4=1390,966,8363,6836;INDEL;HRUN=8
S288C	6033	.	G	GAA	4496	PASS	DP=17795;AF=0.024614;SB=21;DP4=1390,966,228,210;INDEL;HRUN=8
S288C	6042	.	C	A	847	PASS	DP=18421;AF=0.014766;SB=64;DP4=9988,8148,195,83
S288C	6337	.	G	A	49314	PASS	DP=21064;AF=0.999335;SB=15;DP4=1,7,11143,9907
S288C	6611	.	T	C	49314	PASS	DP=19238;AF=0.533631;SB=10;DP4=3392,5547,4021,6255
S288C	7562	.	C	T	69	PASS	DP=16923;AF=0.003427;SB=4;DP4=8718,8142,34,24
S288C	8369	.	C	A	10388	PASS	DP=17582;AF=0.040212;SB=3;DP4=8407,8462,364,343
S288C	8467	.	T	TA	78	PASS	DP=18098;AF=0.001989;SB=8;DP4=8437,9816,12,24;INDEL;HRUN=6
S288C	8471	.	AAAG	A	6724	PASS	DP=17981;AF=0.025471;SB=4;DP4=8203,9546,221,237;INDEL;HRUN=6
S288C	8472	.	AAG	A	49314	PASS	DP=18038;AF=0.853920;SB=0;DP4=1333,1532,7142,8261;INDEL;HRUN=6
S288C	8473	.	AG	A	1020	PASS	DP=18084;AF=0.006912;SB=1;DP4=8481,9675,56,69;INDEL;HRUN=1
S288C	8491	.	CTTTT	C	49314	PASS	DP=18066;AF=0.854091;SB=299;DP4=1086,1724,7781,7649;INDEL;HRUN=11
S288C	8569	.	T	C	49314	PASS	DP=18772;AF=0.828574;SB=21;DP4=1680,1522,8563,6992
S288C	8742	.	T	C	49314	PASS	DP=16491;AF=0.381845;SB=6;DP4=3950,6232,2507,3792
S288C	8818	.	T	G	149	PASS	DP=14185;AF=0.003666;SB=1;DP4=4882,9249,19,33
S288C	8876	.	A	G	2638	PASS	DP=12766;AF=0.021698;SB=3;DP4=3617,8868,74,203
S288C	8934	.	G	A	49314	PASS	DP=9985;AF=0.999099;SB=3;DP4=1,2,1794,8182
S288C	9131	.	T	TTCGCATGAAG	676	PASS	DP=1382;AF=0.059334;SB=0;DP4=2,1252,0,82;INDEL;HRUN=3
S288C	9131	.	T	TTCGCATGAAGTACC	1989	PASS	DP=1382;AF=0.117221;SB=0;DP4=2,1252,0,162;INDEL;HRUN=3
S288C	9132	.	T	TCGCATGA	335	PASS	DP=1246;AF=0.044141;SB=0;DP4=0,1067,0,55;INDEL;HRUN=1
S288C	9132	.	T	TCGCATGAAGTAC	358	PASS	DP=1246;AF=0.045746;SB=0;DP4=0,1067,0,57;INDEL;HRUN=1
S288C	9133	.	C	CGCAT	624	PASS	DP=1152;AF=0.067708;SB=0;DP4=2,906,0,78;INDEL;HRUN=1
S288C	9133	.	C	CGCATG	958	PASS	DP=1152;AF=0.087674;SB=0;DP4=2,906,0,101;INDEL;HRUN=1
S288C	9133	.	C	CGCATGAA	130	PASS	DP=1152;AF=0.029514;SB=0;DP4=2,906,0,34;INDEL;HRUN=1
S288C	9133	.	C	CGCATGAAGT	370	PASS	DP=1152;AF=0.050347;SB=0;DP4=2,906,0,58;INDEL;HRUN=1
S288C	9133	.	C	CGCATGAAGTA	442	PASS	DP=1152;AF=0.055556;SB=0;DP4=2,906,0,64;INDEL;HRUN=1
