# Supplementary material for: Varying strength of selection contributes to the intragenomic diversity of rRNA genes
Source: Nat Commun. 2022 Nov 25;13:7245. doi: 10.1038/s41467-022-34989-w (PMC9700816; doi:10.1038/s41467-022-34989-w)
Supplement: Supplementary file 4 — Supplementary Data 1-6 [file 41467_2022_34989_MOESM4_ESM.zip › Supplementary_Data1-6/Supplementary_Data_6/raw_rDNA_var_calls/ERR1309471_rDNA.vcf]

##fileformat=VCFv4.0
##fileDate=20200728
##source=lofreq call --call-indels -f /scratch/ds5639/rDNA_project/Yue_2017_SK1_hiseq/SRR4074258_1/rDNA_S288C_ref/rDNA_S288C.fa -o ERR1309471_rDNA.vcf ERR1309471_rDNA.bam 
##reference=/scratch/ds5639/rDNA_project/Yue_2017_SK1_hiseq/SRR4074258_1/rDNA_S288C_ref/rDNA_S288C.fa
##INFO=<ID=DP,Number=1,Type=Integer,Description="Raw Depth">
##INFO=<ID=AF,Number=1,Type=Float,Description="Allele Frequency">
##INFO=<ID=SB,Number=1,Type=Integer,Description="Phred-scaled strand bias at this position">
##INFO=<ID=DP4,Number=4,Type=Integer,Description="Counts for ref-forward bases, ref-reverse, alt-forward and alt-reverse bases">
##INFO=<ID=INDEL,Number=0,Type=Flag,Description="Indicates that the variant is an INDEL.">
##INFO=<ID=CONSVAR,Number=0,Type=Flag,Description="Indicates that the variant is a consensus variant (as opposed to a low frequency variant).">
##INFO=<ID=HRUN,Number=1,Type=Integer,Description="Homopolymer length to the right of report indel position">
##FILTER=<ID=min_dp_10,Description="Minimum Coverage 10">
##FILTER=<ID=sb_fdr,Description="Strand-Bias Multiple Testing Correction: fdr corr. pvalue > 0.001000">
##FILTER=<ID=min_snvqual_64,Description="Minimum SNV Quality (Phred) 64">
##FILTER=<ID=min_indelqual_54,Description="Minimum Indel Quality (Phred) 54">
#CHROM	POS	ID	REF	ALT	QUAL	FILTER	INFO
S288C	172	.	A	G	49314	PASS	DP=22976;AF=0.364554;SB=1;DP4=13247,1342,7618,758
S288C	557	.	C	T	49314	PASS	DP=38342;AF=0.999322;SB=3;DP4=2,6,16401,21915
S288C	638	.	C	T	49314	PASS	DP=41004;AF=0.998903;SB=12;DP4=5,13,21251,19708
S288C	648	.	A	G	49314	PASS	DP=41681;AF=0.998968;SB=10;DP4=16,6,22056,19582
S288C	817	.	C	A	49314	PASS	DP=36719;AF=0.999129;SB=1;DP4=6,4,18545,18142
S288C	1570	.	CAAAAAAAAA	C	49314	PASS	DP=29534;AF=0.821528;SB=41;DP4=2548,2855,12165,12098;INDEL;HRUN=17
S288C	1759	.	ACCGCGTCGCCGCGTCG	A	49314	PASS	DP=31441;AF=0.657454;SB=167;DP4=5845,5292,9815,10856;INDEL;HRUN=2
S288C	1983	.	TG	T	23335	PASS	DP=37299;AF=0.938953;SB=29;DP4=1414,1305,17076,17946;INDEL;HRUN=1
S288C	1985	.	T	A	3305	PASS	DP=38532;AF=0.958632;SB=6;DP4=261,300,18137,18801
S288C	2045	.	AT	A	49314	PASS	DP=43451;AF=0.905204;SB=1;DP4=2274,2067,20701,18631;INDEL;HRUN=8
S288C	2073	.	G	A	49314	PASS	DP=42152;AF=0.998197;SB=7;DP4=35,19,23098,18978
S288C	2227	.	C	T	49314	PASS	DP=40893;AF=0.493997;SB=1;DP4=8346,12310,8209,11997
S288C	2244	.	GAAA	G	49314	PASS	DP=38165;AF=0.312092;SB=37;DP4=5833,6907,5169,6742;INDEL;HRUN=16
S288C	2244	.	GAA	G	49314	PASS	DP=38165;AF=0.291340;SB=72;DP4=5833,6907,4703,6416;INDEL;HRUN=16
S288C	2244	.	GAAAA	G	288	PASS	DP=38165;AF=0.032569;SB=1;DP4=5833,6907,560,683;INDEL;HRUN=16
S288C	3569	.	A	G	99	PASS	DP=31830;AF=0.002670;SB=0;DP4=15779,15951,43,42
S288C	5321	.	C	CA	336	PASS	DP=31894;AF=0.001411;SB=2;DP4=15937,16330,20,25;INDEL;HRUN=1
S288C	5949	.	TA	T	49314	PASS	DP=38354;AF=0.167440;SB=3;DP4=16536,15846,3313,3109;INDEL;HRUN=7
S288C	6125	.	C	A	163	PASS	DP=35728;AF=0.002715;SB=1;DP4=19654,15938,52,45
S288C	6509	.	A	AG	156	PASS	DP=34364;AF=0.000844;SB=8;DP4=17204,17527,10,19;INDEL;HRUN=1
S288C	6738	.	G	GC	119	PASS	DP=33093;AF=0.000786;SB=1;DP4=18198,15355,13,13;INDEL;HRUN=5
S288C	7029	.	C	T	2289	PASS	DP=34660;AF=0.010329;SB=6;DP4=14550,19727,164,194
S288C	7325	.	TC	T	109	PASS	DP=32755;AF=0.001191;SB=1;DP4=17078,15935,19,20;INDEL;HRUN=6
S288C	7558	.	GC	G	54	PASS	DP=37677;AF=0.000478;SB=6;DP4=20136,17816,7,11;INDEL;HRUN=5
S288C	8467	.	T	TA	32958	PASS	DP=39795;AF=0.058198;SB=29;DP4=17492,20446,987,1329;INDEL;HRUN=6
S288C	8471	.	AAAG	A	49314	PASS	DP=38736;AF=0.871876;SB=1;DP4=2553,2945,15581,18192;INDEL;HRUN=6
S288C	8478	.	G	C	1079	PASS	DP=38986;AF=0.010850;SB=116;DP4=18176,20335,128,295
S288C	8491	.	CTTTT	C	49314	PASS	DP=39315;AF=0.863335;SB=179;DP4=2384,3224,16583,17359;INDEL;HRUN=11
S288C	8558	.	T	C	49314	PASS	DP=42883;AF=0.714619;SB=3;DP4=6580,5598,16684,13961
S288C	9131	.	T	TTCGCATGAAG	1976	PASS	DP=3367;AF=0.056430;SB=0;DP4=1,2863,0,190;INDEL;HRUN=3
S288C	9131	.	T	TTCGCATGAAGTACC	8000	PASS	DP=3367;AF=0.151173;SB=0;DP4=1,2863,0,509;INDEL;HRUN=3
S288C	9132	.	T	TCGCATGA	616	PASS	DP=3070;AF=0.029642;SB=0;DP4=1,2540,0,91;INDEL;HRUN=1
S288C	9132	.	T	TCGCATGAAGTAC	807	PASS	DP=3070;AF=0.034853;SB=0;DP4=1,2540,0,107;INDEL;HRUN=1
S288C	9133	.	C	CGCAT	1799	PASS	DP=2872;AF=0.061978;SB=0;DP4=1,2390,0,178;INDEL;HRUN=1
S288C	9133	.	C	CGCATG	2611	PASS	DP=2872;AF=0.079735;SB=0;DP4=1,2390,0,229;INDEL;HRUN=1
S288C	9133	.	C	CGCATGAA	149	PASS	DP=2872;AF=0.014972;SB=0;DP4=1,2390,0,43;INDEL;HRUN=1
S288C	9133	.	C	CGCATGAAGT	1357	PASS	DP=2872;AF=0.051532;SB=0;DP4=1,2390,0,148;INDEL;HRUN=1
S288C	9133	.	C	CGCATGAAGTA	419	PASS	DP=2872;AF=0.025418;SB=0;DP4=1,2390,0,73;INDEL;HRUN=1
