# Supplementary material for: Varying strength of selection contributes to the intragenomic diversity of rRNA genes
Source: Nat Commun. 2022 Nov 25;13:7245. doi: 10.1038/s41467-022-34989-w (PMC9700816; doi:10.1038/s41467-022-34989-w)
Supplement: Supplementary file 4 — Supplementary Data 1-6 [file 41467_2022_34989_MOESM4_ESM.zip › Supplementary_Data1-6/Supplementary_Data_6/raw_rDNA_var_calls/ERR1309399_rDNA.vcf]

##fileformat=VCFv4.0
##fileDate=20200729
##source=lofreq call --call-indels -f /scratch/ds5639/rDNA_project/Yue_2017_SK1_hiseq/SRR4074258_1/rDNA_S288C_ref/rDNA_S288C.fa -o ERR1309399_rDNA.vcf ERR1309399_rDNA.bam 
##reference=/scratch/ds5639/rDNA_project/Yue_2017_SK1_hiseq/SRR4074258_1/rDNA_S288C_ref/rDNA_S288C.fa
##INFO=<ID=DP,Number=1,Type=Integer,Description="Raw Depth">
##INFO=<ID=AF,Number=1,Type=Float,Description="Allele Frequency">
##INFO=<ID=SB,Number=1,Type=Integer,Description="Phred-scaled strand bias at this position">
##INFO=<ID=DP4,Number=4,Type=Integer,Description="Counts for ref-forward bases, ref-reverse, alt-forward and alt-reverse bases">
##INFO=<ID=INDEL,Number=0,Type=Flag,Description="Indicates that the variant is an INDEL.">
##INFO=<ID=CONSVAR,Number=0,Type=Flag,Description="Indicates that the variant is a consensus variant (as opposed to a low frequency variant).">
##INFO=<ID=HRUN,Number=1,Type=Integer,Description="Homopolymer length to the right of report indel position">
##FILTER=<ID=min_dp_10,Description="Minimum Coverage 10">
##FILTER=<ID=sb_fdr,Description="Strand-Bias Multiple Testing Correction: fdr corr. pvalue > 0.001000">
##FILTER=<ID=min_snvqual_64,Description="Minimum SNV Quality (Phred) 64">
##FILTER=<ID=min_indelqual_54,Description="Minimum Indel Quality (Phred) 54">
#CHROM	POS	ID	REF	ALT	QUAL	FILTER	INFO
S288C	33	.	G	A	49314	PASS	DP=5172;AF=0.998453;SB=0;DP4=7,0,5124,40
S288C	212	.	A	G	49314	PASS	DP=17330;AF=0.998442;SB=1;DP4=12,5,12917,4388
S288C	532	.	C	G	49314	PASS	DP=24856;AF=0.199228;SB=2;DP4=9033,10836,2271,2681
S288C	557	.	C	T	49314	PASS	DP=27019;AF=0.999001;SB=6;DP4=2,8,11485,15507
S288C	638	.	C	T	49314	PASS	DP=29546;AF=0.998274;SB=0;DP4=4,4,15911,13585
S288C	648	.	A	G	49314	PASS	DP=30087;AF=0.999368;SB=0;DP4=3,3,16693,13375
S288C	817	.	C	A	49314	PASS	DP=27183;AF=0.999301;SB=7;DP4=2,6,14406,12759
S288C	1570	.	CAAAAAAAAA	C	49314	PASS	DP=19287;AF=0.821330;SB=21;DP4=1640,1843,7862,7979;INDEL;HRUN=17
S288C	1759	.	ACCGCGTCGCCGCGTCG	A	49314	PASS	DP=18255;AF=0.687209;SB=420;DP4=2992,2946,4976,7569;INDEL;HRUN=2
S288C	1979	.	C	CCACTAT	49314	PASS	DP=14700;AF=0.581973;SB=279;DP4=3176,2246,4187,4368;INDEL;HRUN=4
S288C	2045	.	AT	A	49314	PASS	DP=26434;AF=0.910494;SB=7;DP4=1276,1120,12465,11603;INDEL;HRUN=8
S288C	2073	.	G	A	49314	PASS	DP=24935;AF=0.999519;SB=2;DP4=2,0,13795,11128
S288C	2227	.	C	T	49314	PASS	DP=23419;AF=0.999018;SB=3;DP4=1,5,8516,14886
S288C	2244	.	GA	G	3935	PASS	DP=21837;AF=0.063012;SB=272;DP4=4190,4286,463,913;INDEL;HRUN=16
S288C	2244	.	GAAA	G	7566	PASS	DP=21837;AF=0.083711;SB=156;DP4=4190,4286,711,1117;INDEL;HRUN=16
S288C	2244	.	GAA	G	49314	PASS	DP=21837;AF=0.450886;SB=660;DP4=4190,4286,3622,6224;INDEL;HRUN=16
S288C	3283	.	A	G	6956	PASS	DP=22972;AF=0.057069;SB=16;DP4=10697,10732,613,699
S288C	3513	.	G	A	49314	PASS	DP=23039;AF=0.998524;SB=0;DP4=11,11,11513,11492
S288C	4526	.	A	G	49314	PASS	DP=23345;AF=0.996745;SB=19;DP4=22,10,10704,12597
S288C	5644	.	C	T	3119	PASS	DP=22887;AF=0.016822;SB=1;DP4=11699,10790,197,188
S288C	5871	.	T	A	3578	PASS	DP=25944;AF=0.015109;SB=6;DP4=12226,13302,200,192
S288C	5949	.	TA	T	49314	PASS	DP=25066;AF=0.928868;SB=84;DP4=897,1161,11725,11558;INDEL;HRUN=7
S288C	5993	.	CT	C	49314	PASS	DP=25581;AF=0.128924;SB=1;DP4=11601,10842,1718,1580;INDEL;HRUN=2
S288C	6171	.	G	A	9030	PASS	DP=24135;AF=0.030868;SB=6;DP4=11350,12028,344,401
S288C	6473	.	C	A	49314	PASS	DP=23688;AF=0.998691;SB=2;DP4=13,8,12640,11017
S288C	7325	.	TC	T	80	PASS	DP=22333;AF=0.001209;SB=2;DP4=11731,10716,16,11;INDEL;HRUN=6
S288C	8467	.	T	TA	20782	PASS	DP=27732;AF=0.059787;SB=90;DP4=12018,14341,628,1030;INDEL;HRUN=6
S288C	8471	.	AAAG	A	49314	PASS	DP=27197;AF=0.870096;SB=63;DP4=1590,2267,10791,12873;INDEL;HRUN=6
S288C	8478	.	G	C	449	PASS	DP=27735;AF=0.011249;SB=76;DP4=12803,14581,97,215
S288C	8491	.	CTTTT	C	49314	PASS	DP=27769;AF=0.852533;SB=665;DP4=1534,2810,11715,11959;INDEL;HRUN=11
S288C	8573	.	T	A	42919	PASS	DP=28501;AF=0.083436;SB=5;DP4=14243,11870,1324,1054
S288C	8664	.	T	C	49314	PASS	DP=25775;AF=0.998797;SB=4;DP4=10,6,12674,13070
S288C	8934	.	G	A	49314	PASS	DP=16103;AF=0.998323;SB=2;DP4=6,16,3546,12530
S288C	9131	.	T	TTCGCATGAAG	1197	PASS	DP=2159;AF=0.062529;SB=0;DP4=3,1874,0,135;INDEL;HRUN=3
S288C	9131	.	T	TTCGCATGAAGTACC	4044	PASS	DP=2159;AF=0.139416;SB=0;DP4=3,1874,0,301;INDEL;HRUN=3
S288C	9132	.	T	TCGCATGA	895	PASS	DP=1982;AF=0.057013;SB=0;DP4=0,1610,0,113;INDEL;HRUN=1
S288C	9132	.	T	TCGCATGAAGTAC	948	PASS	DP=1982;AF=0.059031;SB=0;DP4=0,1610,0,117;INDEL;HRUN=1
S288C	9133	.	C	CGCAT	977	PASS	DP=1877;AF=0.063399;SB=0;DP4=2,1500,0,119;INDEL;HRUN=1
S288C	9133	.	C	CGCATG	1004	PASS	DP=1877;AF=0.064465;SB=0;DP4=2,1500,0,121;INDEL;HRUN=1
S288C	9133	.	C	CGCATGAA	314	PASS	DP=1877;AF=0.033564;SB=0;DP4=2,1500,0,63;INDEL;HRUN=1
S288C	9133	.	C	CGCATGAAGT	416	PASS	DP=1877;AF=0.038892;SB=0;DP4=2,1500,0,73;INDEL;HRUN=1
S288C	9133	.	C	CGCATGAAGTA	728	PASS	DP=1877;AF=0.053277;SB=0;DP4=2,1500,0,100;INDEL;HRUN=1
