# Supplementary material for: Varying strength of selection contributes to the intragenomic diversity of rRNA genes
Source: Nat Commun. 2022 Nov 25;13:7245. doi: 10.1038/s41467-022-34989-w (PMC9700816; doi:10.1038/s41467-022-34989-w)
Supplement: Supplementary file 4 — Supplementary Data 1-6 [file 41467_2022_34989_MOESM4_ESM.zip › Supplementary_Data1-6/Supplementary_Data_6/raw_rDNA_var_calls/ERR1309398_rDNA.vcf]

##fileformat=VCFv4.0
##fileDate=20200729
##source=lofreq call --call-indels -f /scratch/ds5639/rDNA_project/Yue_2017_SK1_hiseq/SRR4074258_1/rDNA_S288C_ref/rDNA_S288C.fa -o ERR1309398_rDNA.vcf ERR1309398_rDNA.bam 
##reference=/scratch/ds5639/rDNA_project/Yue_2017_SK1_hiseq/SRR4074258_1/rDNA_S288C_ref/rDNA_S288C.fa
##INFO=<ID=DP,Number=1,Type=Integer,Description="Raw Depth">
##INFO=<ID=AF,Number=1,Type=Float,Description="Allele Frequency">
##INFO=<ID=SB,Number=1,Type=Integer,Description="Phred-scaled strand bias at this position">
##INFO=<ID=DP4,Number=4,Type=Integer,Description="Counts for ref-forward bases, ref-reverse, alt-forward and alt-reverse bases">
##INFO=<ID=INDEL,Number=0,Type=Flag,Description="Indicates that the variant is an INDEL.">
##INFO=<ID=CONSVAR,Number=0,Type=Flag,Description="Indicates that the variant is a consensus variant (as opposed to a low frequency variant).">
##INFO=<ID=HRUN,Number=1,Type=Integer,Description="Homopolymer length to the right of report indel position">
##FILTER=<ID=min_dp_10,Description="Minimum Coverage 10">
##FILTER=<ID=sb_fdr,Description="Strand-Bias Multiple Testing Correction: fdr corr. pvalue > 0.001000">
##FILTER=<ID=min_snvqual_64,Description="Minimum SNV Quality (Phred) 64">
##FILTER=<ID=min_indelqual_56,Description="Minimum Indel Quality (Phred) 56">
#CHROM	POS	ID	REF	ALT	QUAL	FILTER	INFO
S288C	557	.	C	T	49314	PASS	DP=20165;AF=0.998066;SB=2;DP4=6,5,8440,11686
S288C	638	.	C	T	49314	PASS	DP=21305;AF=0.997559;SB=9;DP4=8,2,11301,9953
S288C	648	.	A	G	49314	PASS	DP=21491;AF=0.998371;SB=0;DP4=9,7,11790,9666
S288C	817	.	C	A	49314	PASS	DP=18587;AF=0.999301;SB=6;DP4=5,1,9394,9181
S288C	1238	.	A	C	49314	PASS	DP=15242;AF=0.455977;SB=13;DP4=5056,3224,4134,2816
S288C	1570	.	CAAAAAAAA	C	45285	PASS	DP=14665;AF=0.407296;SB=58;DP4=1262,1471,3092,2881;INDEL;HRUN=17
S288C	1570	.	CAAAAAAAAA	C	46145	PASS	DP=14665;AF=0.410297;SB=14;DP4=1262,1471,2926,3091;INDEL;HRUN=17
S288C	1759	.	ACCGCGTCGCCGCGTCG	A	49314	PASS	DP=14129;AF=0.676339;SB=507;DP4=2499,2226,3778,5778;INDEL;HRUN=2
S288C	1983	.	TG	T	10906	PASS	DP=17214;AF=0.928663;SB=20;DP4=758,596,8353,7633;INDEL;HRUN=1
S288C	1985	.	T	A	1298	PASS	DP=17832;AF=0.949529;SB=25;DP4=167,203,8971,7961
S288C	2045	.	AT	A	49314	PASS	DP=21431;AF=0.905371;SB=40;DP4=1317,818,11111,8292;INDEL;HRUN=8
S288C	2073	.	G	A	49314	PASS	DP=21158;AF=0.997070;SB=0;DP4=31,20,12964,8132
S288C	2227	.	C	T	49314	PASS	DP=19593;AF=0.831675;SB=28;DP4=1363,1920,6277,10022
S288C	2244	.	GA	G	47774	PASS	DP=18321;AF=0.265924;SB=1281;DP4=4818,4196,1570,3302;INDEL;HRUN=16
S288C	2244	.	GAAA	G	496	PASS	DP=18321;AF=0.035806;SB=148;DP4=4818,4196,245,411;INDEL;HRUN=16
S288C	2244	.	GAA	G	30468	PASS	DP=18321;AF=0.201408;SB=707;DP4=4818,4196,1331,2359;INDEL;HRUN=16
S288C	2900	.	T	TAGAACAAA	61	PASS	DP=17709;AF=0.000791;SB=38;DP4=9311,8495,14,0;INDEL;HRUN=1
S288C	3132	.	G	A	247	PASS	DP=17166;AF=0.007573;SB=0;DP4=7495,9527,58,72
S288C	4903	.	C	T	5433	PASS	DP=17621;AF=0.029226;SB=3;DP4=9989,7099,309,206
S288C	5156	.	A	AG	49314	PASS	DP=17219;AF=0.263662;SB=2;DP4=6409,6478,2237,2303;INDEL;HRUN=2
S288C	5159	.	C	G	125	PASS	DP=17327;AF=0.009003;SB=14;DP4=8334,8809,89,67
S288C	5237	.	G	GTGAAAT	89	PASS	DP=16957;AF=0.001003;SB=54;DP4=8138,8968,17,0;INDEL;HRUN=1
S288C	5574	.	TGGAA	T	129	PASS	DP=18518;AF=0.001404;SB=57;DP4=11088,7591,26,0;INDEL;HRUN=2
S288C	6199	.	C	CT	76	PASS	DP=19005;AF=0.001000;SB=68;DP4=8344,10871,19,0;INDEL;HRUN=1
S288C	7801	.	G	GT	61	PASS	DP=16240;AF=0.000862;SB=53;DP4=6835,9572,14,0;INDEL;HRUN=2
S288C	8159	.	C	A	162	PASS	DP=19410;AF=0.004225;SB=1;DP4=9141,10169,41,41
S288C	8170	.	G	A	23053	PASS	DP=19219;AF=0.075706;SB=3;DP4=8350,9399,701,754
S288C	8467	.	T	TA	14591	PASS	DP=19520;AF=0.056148;SB=36;DP4=8800,9827,455,641;INDEL;HRUN=6
S288C	8471	.	AAAG	A	49314	PASS	DP=19201;AF=0.867924;SB=53;DP4=1181,1588,7888,8777;INDEL;HRUN=6
S288C	8478	.	G	C	202	PASS	DP=19596;AF=0.010410;SB=51;DP4=9315,10036,66,138
S288C	8491	.	CTTTT	C	49314	PASS	DP=19525;AF=0.847426;SB=364;DP4=1201,1975,8287,8259;INDEL;HRUN=11
S288C	9131	.	T	TTCGCATGAAG	668	PASS	DP=1517;AF=0.047462;SB=0;DP4=6,1371,0,72;INDEL;HRUN=3
S288C	9131	.	T	TTCGCATGAAGTACC	2879	PASS	DP=1517;AF=0.129862;SB=0;DP4=6,1371,0,197;INDEL;HRUN=3
S288C	9132	.	T	TCGCATGA	1050	PASS	DP=1389;AF=0.069834;SB=0;DP4=5,1152,0,97;INDEL;HRUN=1
S288C	9132	.	T	TCGCATGAAGTAC	424	PASS	DP=1389;AF=0.038877;SB=0;DP4=5,1152,0,54;INDEL;HRUN=1
S288C	9133	.	C	CGCAT	895	PASS	DP=1295;AF=0.067181;SB=4;DP4=5,1011,1,86;INDEL;HRUN=1
S288C	9133	.	C	CGCATG	973	PASS	DP=1295;AF=0.071042;SB=0;DP4=5,1011,0,92;INDEL;HRUN=1
S288C	9133	.	C	CGCATGAA	291	PASS	DP=1295;AF=0.033205;SB=0;DP4=5,1011,0,43;INDEL;HRUN=1
S288C	9133	.	C	CGCATGAAGT	517	PASS	DP=1295;AF=0.047104;SB=0;DP4=5,1011,0,61;INDEL;HRUN=1
S288C	9133	.	C	CGCATGAAGTA	802	PASS	DP=1295;AF=0.062548;SB=0;DP4=5,1011,0,81;INDEL;HRUN=1
