# Supplementary material for: Varying strength of selection contributes to the intragenomic diversity of rRNA genes
Source: Nat Commun. 2022 Nov 25;13:7245. doi: 10.1038/s41467-022-34989-w (PMC9700816; doi:10.1038/s41467-022-34989-w)
Supplement: Supplementary file 4 — Supplementary Data 1-6 [file 41467_2022_34989_MOESM4_ESM.zip › Supplementary_Data1-6/Supplementary_Data_6/raw_rDNA_var_calls/ERR1308895_rDNA.vcf]

##fileformat=VCFv4.0
##fileDate=20200729
##source=lofreq call --call-indels -f /scratch/ds5639/rDNA_project/Yue_2017_SK1_hiseq/SRR4074258_1/rDNA_S288C_ref/rDNA_S288C.fa -o ERR1308895_rDNA.vcf ERR1308895_rDNA.bam 
##reference=/scratch/ds5639/rDNA_project/Yue_2017_SK1_hiseq/SRR4074258_1/rDNA_S288C_ref/rDNA_S288C.fa
##INFO=<ID=DP,Number=1,Type=Integer,Description="Raw Depth">
##INFO=<ID=AF,Number=1,Type=Float,Description="Allele Frequency">
##INFO=<ID=SB,Number=1,Type=Integer,Description="Phred-scaled strand bias at this position">
##INFO=<ID=DP4,Number=4,Type=Integer,Description="Counts for ref-forward bases, ref-reverse, alt-forward and alt-reverse bases">
##INFO=<ID=INDEL,Number=0,Type=Flag,Description="Indicates that the variant is an INDEL.">
##INFO=<ID=CONSVAR,Number=0,Type=Flag,Description="Indicates that the variant is a consensus variant (as opposed to a low frequency variant).">
##INFO=<ID=HRUN,Number=1,Type=Integer,Description="Homopolymer length to the right of report indel position">
##FILTER=<ID=min_dp_10,Description="Minimum Coverage 10">
##FILTER=<ID=sb_fdr,Description="Strand-Bias Multiple Testing Correction: fdr corr. pvalue > 0.001000">
##FILTER=<ID=min_snvqual_64,Description="Minimum SNV Quality (Phred) 64">
##FILTER=<ID=min_indelqual_55,Description="Minimum Indel Quality (Phred) 55">
#CHROM	POS	ID	REF	ALT	QUAL	FILTER	INFO
S288C	179	.	A	AT	37948	PASS	DP=14760;AF=0.165718;SB=6;DP4=10761,1655,2097,349;INDEL;HRUN=8
S288C	215	.	C	A	49314	PASS	DP=15172;AF=0.388808;SB=5;DP4=6893,2369,4436,1463
S288C	217	.	GT	G	49314	PASS	DP=15082;AF=0.949344;SB=3;DP4=661,214,10663,3655;INDEL;HRUN=2
S288C	224	.	A	G	49314	PASS	DP=15678;AF=0.571501;SB=2;DP4=4911,1783,6538,2430
S288C	236	.	T	TGCGGAA	49314	PASS	DP=16430;AF=0.422520;SB=348;DP4=7140,2512,4511,2431;INDEL;HRUN=1
S288C	557	.	C	T	49314	PASS	DP=26758;AF=0.999365;SB=4;DP4=1,3,13881,12860
S288C	626	.	A	G	49314	PASS	DP=24588;AF=0.779120;SB=7;DP4=2847,2578,10244,8913
S288C	638	.	C	T	49314	PASS	DP=25182;AF=0.998729;SB=3;DP4=5,2,13302,11848
S288C	648	.	A	G	49314	PASS	DP=25352;AF=0.998738;SB=13;DP4=21,8,13437,11883
S288C	681	.	CT	C	58	PASS	DP=28076;AF=0.000997;SB=3;DP4=12389,15929,10,18;INDEL;HRUN=4
S288C	817	.	C	A	49314	PASS	DP=26292;AF=0.999506;SB=6;DP4=5,1,14304,11975
S288C	1038	.	T	C	154	PASS	DP=23391;AF=0.005002;SB=5;DP4=11392,11865,63,54
S288C	1570	.	CAAAAAAAAA	C	35139	PASS	DP=16857;AF=0.305511;SB=144;DP4=2172,1631,2508,2642;INDEL;HRUN=17
S288C	1570	.	CAAAAAAAA	C	2280	PASS	DP=16857;AF=0.123035;SB=100;DP4=2172,1631,1001,1073;INDEL;HRUN=17
S288C	1570	.	CAAAAA	C	29388	PASS	DP=16857;AF=0.285341;SB=60;DP4=2172,1631,2998,1812;INDEL;HRUN=17
S288C	1671	.	T	C	49314	PASS	DP=20918;AF=0.783153;SB=12;DP4=2294,2226,8049,8333
S288C	1703	.	A	G	49314	PASS	DP=18658;AF=0.508790;SB=44;DP4=4794,4358,4683,4810
S288C	1720	.	T	G	49314	PASS	DP=19079;AF=0.999004;SB=0;DP4=4,5,9114,9947
S288C	1759	.	ACCGCGTCGCCGCGTCG	A	29111	PASS	DP=11493;AF=0.490646;SB=227;DP4=3161,2892,2425,3214;INDEL;HRUN=2
S288C	1830	.	G	GTA	49314	PASS	DP=17869;AF=0.851978;SB=76;DP4=1143,1620,7177,8047;INDEL;HRUN=1
S288C	1912	.	G	C	49314	PASS	DP=18768;AF=0.998082;SB=0;DP4=8,9,9102,9630
S288C	1979	.	C	CCACTAT	4183	PASS	DP=13049;AF=0.329374;SB=3;DP4=4290,4142,2154,2144;INDEL;HRUN=4
S288C	1983	.	TG	T	361	PASS	DP=14065;AF=0.520512;SB=64;DP4=3639,3173,3596,3725;INDEL;HRUN=1
S288C	2045	.	AT	A	49314	PASS	DP=21815;AF=0.912262;SB=42;DP4=1139,830,10567,9334;INDEL;HRUN=8
S288C	2227	.	C	T	49314	PASS	DP=15733;AF=0.999237;SB=2;DP4=1,2,8491,7232
S288C	2255	.	A	AT	276	PASS	DP=13891;AF=0.170974;SB=551;DP4=7274,4294,1076,1299;INDEL;HRUN=16
S288C	2277	.	CAAATAGT	C	49314	PASS	DP=12139;AF=0.548480;SB=495;DP4=3910,1705,3769,2889;INDEL;HRUN=3
S288C	2331	.	A	G	49314	PASS	DP=23217;AF=0.484731;SB=263;DP4=5986,5969,6429,4825
S288C	2348	.	T	C	49314	PASS	DP=26206;AF=0.511791;SB=161;DP4=6702,6082,7719,5693
S288C	2791	.	G	A	6782	PASS	DP=24952;AF=0.024166;SB=9;DP4=13753,10588,321,282
S288C	3024	.	CA	C	60	PASS	DP=23367;AF=0.000642;SB=0;DP4=10440,13172,6,9;INDEL;HRUN=5
S288C	3867	.	T	A	65	PASS	DP=20859;AF=0.004650;SB=2;DP4=10287,10458,45,52
S288C	3895	.	A	AC	131	PASS	DP=22784;AF=0.001975;SB=16;DP4=12379,10498,32,13;INDEL;HRUN=1
S288C	5193	.	GT	G	63	PASS	DP=23733;AF=0.000632;SB=3;DP4=9569,14335,4,11;INDEL;HRUN=4
S288C	5234	.	T	TGAGAATC	94	PASS	DP=23613;AF=0.000974;SB=64;DP4=12391,11346,23,0;INDEL;HRUN=2
S288C	5872	.	GA	G	78	PASS	DP=22693;AF=0.000793;SB=44;DP4=12677,10107,18,0;INDEL;HRUN=1
S288C	5949	.	TA	T	49314	PASS	DP=22723;AF=0.934120;SB=9;DP4=961,753,11492,9734;INDEL;HRUN=7
S288C	6147	.	G	A	49314	PASS	DP=23249;AF=0.209772;SB=1;DP4=9619,8746,2572,2305
S288C	6337	.	G	A	49314	PASS	DP=25273;AF=0.998734;SB=2;DP4=12,8,13199,12042
S288C	6509	.	A	G	49314	PASS	DP=22293;AF=0.807204;SB=6;DP4=1948,2340,8364,9631
S288C	6519	.	G	A	49314	PASS	DP=22739;AF=0.802806;SB=12;DP4=2133,2324,8445,9823
S288C	7325	.	TC	T	115	PASS	DP=21260;AF=0.001599;SB=3;DP4=10799,10618,15,19;INDEL;HRUN=6
S288C	8467	.	T	TA	20329	PASS	DP=25003;AF=0.056313;SB=191;DP4=11331,12497,495,913;INDEL;HRUN=6
S288C	8471	.	AAAG	A	49314	PASS	DP=24700;AF=0.871619;SB=203;DP4=1354,2094,10306,11223;INDEL;HRUN=6
S288C	8478	.	G	C	546	PASS	DP=24827;AF=0.011479;SB=79;DP4=11861,12640,90,195
S288C	8491	.	CTTT	C	49314	PASS	DP=25039;AF=0.556132;SB=376;DP4=1342,2163,7027,6898;INDEL;HRUN=11
S288C	8491	.	CTTTT	C	49314	PASS	DP=25039;AF=0.309357;SB=317;DP4=1342,2163,3897,3849;INDEL;HRUN=11
S288C	8493	.	TT	T	746	PASS	DP=24827;AF=0.006002;SB=18;DP4=12341,12686,89,60;INDEL;HRUN=11
S288C	8728	.	T	C	49314	PASS	DP=24275;AF=0.655366;SB=12;DP4=3474,4888,6405,9504
S288C	8847	.	C	T	629	PASS	DP=18809;AF=0.008985;SB=2;DP4=8198,10438,78,91
S288C	8934	.	G	A	49314	PASS	DP=13809;AF=0.998552;SB=2;DP4=2,15,2766,11023
S288C	9131	.	T	TTCGCATGAAG	512	PASS	DP=6852;AF=0.024664;SB=0;DP4=15,6561,0,169;INDEL;HRUN=3
S288C	9131	.	T	TTCGCATGAAGTACC	867	PASS	DP=6852;AF=0.031524;SB=0;DP4=15,6561,0,216;INDEL;HRUN=3
S288C	9132	.	T	TCGCATGA	140	PASS	DP=6698;AF=0.015378;SB=7;DP4=11,6395,1,102;INDEL;HRUN=1
S288C	9132	.	T	TCGCATGAAGTAC	76	PASS	DP=6698;AF=0.012840;SB=0;DP4=11,6395,0,86;INDEL;HRUN=1
S288C	9133	.	C	CGCAT	234	PASS	DP=6605;AF=0.018622;SB=3;DP4=6,1222,1,122;INDEL;HRUN=1
S288C	9133	.	C	CGCATG	136	PASS	DP=6605;AF=0.015443;SB=3;DP4=6,1222,1,101;INDEL;HRUN=1
S288C	9133	.	C	CGCATGAA	679	PASS	DP=6605;AF=0.029069;SB=9;DP4=6,1222,3,189;INDEL;HRUN=1
S288C	9133	.	C	CGCATGAAGT	49314	PASS	DP=6605;AF=0.744436;SB=42;DP4=6,1222,0,4917;INDEL;HRUN=1
S288C	9133	.	C	CGCATGAAGTA	123	PASS	DP=6605;AF=0.014989;SB=0;DP4=6,1222,0,99;INDEL;HRUN=1
