# Supplementary material for: Varying strength of selection contributes to the intragenomic diversity of rRNA genes
Source: Nat Commun. 2022 Nov 25;13:7245. doi: 10.1038/s41467-022-34989-w (PMC9700816; doi:10.1038/s41467-022-34989-w)
Supplement: Supplementary file 4 — Supplementary Data 1-6 [file 41467_2022_34989_MOESM4_ESM.zip › Supplementary_Data1-6/Supplementary_Data_6/raw_rDNA_var_calls/ERR1308663_rDNA.vcf]

##fileformat=VCFv4.0
##fileDate=20200728
##source=lofreq call --call-indels -f /scratch/ds5639/rDNA_project/Yue_2017_SK1_hiseq/SRR4074258_1/rDNA_S288C_ref/rDNA_S288C.fa -o ERR1308663_rDNA.vcf ERR1308663_rDNA.bam 
##reference=/scratch/ds5639/rDNA_project/Yue_2017_SK1_hiseq/SRR4074258_1/rDNA_S288C_ref/rDNA_S288C.fa
##INFO=<ID=DP,Number=1,Type=Integer,Description="Raw Depth">
##INFO=<ID=AF,Number=1,Type=Float,Description="Allele Frequency">
##INFO=<ID=SB,Number=1,Type=Integer,Description="Phred-scaled strand bias at this position">
##INFO=<ID=DP4,Number=4,Type=Integer,Description="Counts for ref-forward bases, ref-reverse, alt-forward and alt-reverse bases">
##INFO=<ID=INDEL,Number=0,Type=Flag,Description="Indicates that the variant is an INDEL.">
##INFO=<ID=CONSVAR,Number=0,Type=Flag,Description="Indicates that the variant is a consensus variant (as opposed to a low frequency variant).">
##INFO=<ID=HRUN,Number=1,Type=Integer,Description="Homopolymer length to the right of report indel position">
##FILTER=<ID=min_dp_10,Description="Minimum Coverage 10">
##FILTER=<ID=sb_fdr,Description="Strand-Bias Multiple Testing Correction: fdr corr. pvalue > 0.001000">
##FILTER=<ID=min_snvqual_64,Description="Minimum SNV Quality (Phred) 64">
##FILTER=<ID=min_indelqual_50,Description="Minimum Indel Quality (Phred) 50">
#CHROM	POS	ID	REF	ALT	QUAL	FILTER	INFO
S288C	33	.	G	A	26761	PASS	DP=976;AF=0.997951;SB=0;DP4=0,0,873,101
S288C	155	.	T	C	49314	PASS	DP=2889;AF=0.996885;SB=4;DP4=5,0,2158,722
S288C	537	.	CA	C	759	PASS	DP=8025;AF=0.008100;SB=0;DP4=3797,4187,31,34;INDEL;HRUN=1
S288C	538	.	A	C	49314	PASS	DP=8051;AF=0.986710;SB=23;DP4=24,9,3753,4191
S288C	557	.	C	T	49314	PASS	DP=7788;AF=0.995763;SB=31;DP4=17,4,3375,4380
S288C	638	.	C	T	49314	PASS	DP=7088;AF=0.994780;SB=13;DP4=11,4,3279,3772
S288C	648	.	A	G	49314	PASS	DP=6990;AF=0.991989;SB=3;DP4=9,7,3251,3683
S288C	681	.	CT	C	140	PASS	DP=6722;AF=0.002975;SB=2;DP4=3299,3413,8,12;INDEL;HRUN=4
S288C	817	.	C	A	49314	PASS	DP=6110;AF=0.980524;SB=182;DP4=93,7,3095,2896
S288C	1032	.	C	T	49314	PASS	DP=5192;AF=0.996341;SB=4;DP4=3,1,2278,2895
S288C	1117	.	G	C	49314	PASS	DP=4626;AF=0.997622;SB=0;DP4=0,0,2272,2343
S288C	1221	.	A	C	183	PASS	DP=4141;AF=0.025598;SB=102;DP4=2420,1587,30,76
S288C	1376	.	T	C	1095	PASS	DP=4521;AF=0.139571;SB=306;DP4=1289,883,209,422
S288C	1380	.	T	A	3520	PASS	DP=5042;AF=0.190996;SB=257;DP4=1290,1087,328,635
S288C	1384	.	T	C	3759	PASS	DP=5065;AF=0.238894;SB=316;DP4=1317,1023,428,782
S288C	1400	.	T	C	49314	PASS	DP=4712;AF=0.957343;SB=158;DP4=109,24,2100,2411
S288C	1570	.	CAAAAAAAAA	C	49314	PASS	DP=5456;AF=0.916056;SB=171;DP4=296,132,2382,2616;INDEL;HRUN=17
S288C	1602	.	T	C	49314	PASS	DP=5932;AF=0.993594;SB=65;DP4=26,2,2725,3169
S288C	1671	.	T	C	49314	PASS	DP=6190;AF=0.998223;SB=12;DP4=4,0,2983,3196
S288C	1759	.	ACCGCGTCGCCGCGTCG	A	49314	PASS	DP=5308;AF=0.859646;SB=72;DP4=404,360,1928,2635;INDEL;HRUN=2
S288C	1897	.	T	C	43239	PASS	DP=4239;AF=0.999056;SB=0;DP4=0,0,1901,2334
S288C	1979	.	C	T	2257	PASS	DP=3260;AF=0.971779;SB=11;DP4=7,18,1509,1659
S288C	1982	.	CTGTT	C	2312	PASS	DP=3309;AF=0.891810;SB=12;DP4=98,77,1435,1516;INDEL;HRUN=1
S288C	1988	.	ACTGT	A	13501	PASS	DP=3398;AF=0.868452;SB=3;DP4=209,241,1434,1517;INDEL;HRUN=1
S288C	2227	.	C	T	49314	PASS	DP=4937;AF=0.993316;SB=2;DP4=2,0,2856,2048
S288C	2237	.	T	TA	3730	PASS	DP=5157;AF=0.696723;SB=22;DP4=963,606,2056,1537;INDEL;HRUN=3
S288C	2277	.	CAAATAGT	C	49314	PASS	DP=5534;AF=0.845501;SB=223;DP4=579,285,2287,2392;INDEL;HRUN=3
S288C	2345	.	A	AT	34514	PASS	DP=5493;AF=0.895321;SB=1;DP4=260,319,2241,2677;INDEL;HRUN=1
S288C	2349	.	T	A	31697	PASS	DP=5593;AF=0.890220;SB=4;DP4=284,316,2251,2728
S288C	2352	.	A	AG	32457	PASS	DP=5655;AF=0.873033;SB=20;DP4=345,340,2221,2716;INDEL;HRUN=2
S288C	2356	.	G	T	35468	PASS	DP=5673;AF=0.901992;SB=33;DP4=286,253,2310,2807
S288C	2369	.	C	T	49314	PASS	DP=5533;AF=0.987891;SB=28;DP4=29,12,2480,2986
S288C	5949	.	TA	T	49314	PASS	DP=3774;AF=0.967674;SB=10;DP4=60,78,1851,1801;INDEL;HRUN=7
S288C	6337	.	G	A	49314	PASS	DP=4016;AF=0.994771;SB=11;DP4=1,6,2046,1949
S288C	6383	.	T	C	49314	PASS	DP=3870;AF=0.998708;SB=0;DP4=1,1,1960,1905
S288C	7325	.	TC	T	50	PASS	DP=4403;AF=0.002498;SB=2;DP4=2400,1997,5,6;INDEL;HRUN=6
S288C	8467	.	T	TA	1285	PASS	DP=4231;AF=0.026708;SB=16;DP4=2135,1993,46,67;INDEL;HRUN=6
S288C	8471	.	AAAG	A	49314	PASS	DP=4198;AF=0.936875;SB=15;DP4=161,117,2001,1932;INDEL;HRUN=6
S288C	8491	.	CTTTT	C	49314	PASS	DP=4089;AF=0.941306;SB=10;DP4=118,136,2005,1844;INDEL;HRUN=11
S288C	8502	.	T	C	32772	PASS	DP=4117;AF=0.988098;SB=7;DP4=7,2,2115,1953
S288C	8561	.	A	T	49314	PASS	DP=4340;AF=0.997465;SB=0;DP4=0,0,2244,2085
S288C	8934	.	G	A	49314	PASS	DP=2715;AF=0.994475;SB=0;DP4=0,2,819,1881
