# Supplementary material for: Varying strength of selection contributes to the intragenomic diversity of rRNA genes
Source: Nat Commun. 2022 Nov 25;13:7245. doi: 10.1038/s41467-022-34989-w (PMC9700816; doi:10.1038/s41467-022-34989-w)
Supplement: Supplementary file 4 — Supplementary Data 1-6 [file 41467_2022_34989_MOESM4_ESM.zip › Supplementary_Data1-6/Supplementary_Data_6/raw_rDNA_var_calls/ERR1308662_rDNA.vcf]

##fileformat=VCFv4.0
##fileDate=20200729
##source=lofreq call --call-indels -f /scratch/ds5639/rDNA_project/Yue_2017_SK1_hiseq/SRR4074258_1/rDNA_S288C_ref/rDNA_S288C.fa -o ERR1308662_rDNA.vcf ERR1308662_rDNA.bam 
##reference=/scratch/ds5639/rDNA_project/Yue_2017_SK1_hiseq/SRR4074258_1/rDNA_S288C_ref/rDNA_S288C.fa
##INFO=<ID=DP,Number=1,Type=Integer,Description="Raw Depth">
##INFO=<ID=AF,Number=1,Type=Float,Description="Allele Frequency">
##INFO=<ID=SB,Number=1,Type=Integer,Description="Phred-scaled strand bias at this position">
##INFO=<ID=DP4,Number=4,Type=Integer,Description="Counts for ref-forward bases, ref-reverse, alt-forward and alt-reverse bases">
##INFO=<ID=INDEL,Number=0,Type=Flag,Description="Indicates that the variant is an INDEL.">
##INFO=<ID=CONSVAR,Number=0,Type=Flag,Description="Indicates that the variant is a consensus variant (as opposed to a low frequency variant).">
##INFO=<ID=HRUN,Number=1,Type=Integer,Description="Homopolymer length to the right of report indel position">
##FILTER=<ID=min_dp_10,Description="Minimum Coverage 10">
##FILTER=<ID=sb_fdr,Description="Strand-Bias Multiple Testing Correction: fdr corr. pvalue > 0.001000">
##FILTER=<ID=min_snvqual_64,Description="Minimum SNV Quality (Phred) 64">
##FILTER=<ID=min_indelqual_53,Description="Minimum Indel Quality (Phred) 53">
#CHROM	POS	ID	REF	ALT	QUAL	FILTER	INFO
S288C	531	.	C	G	2179	PASS	DP=33329;AF=0.012152;SB=0;DP4=15468,17423,189,216
S288C	557	.	C	T	49314	PASS	DP=35402;AF=0.998898;SB=1;DP4=5,9,14831,20532
S288C	638	.	C	T	49314	PASS	DP=36377;AF=0.998323;SB=3;DP4=6,9,18764,17552
S288C	648	.	A	G	49314	PASS	DP=37025;AF=0.998947;SB=1;DP4=11,7,19648,17338
S288C	817	.	C	A	49314	PASS	DP=32745;AF=0.998962;SB=21;DP4=14,3,16080,16633
S288C	1380	.	T	A	6078	PASS	DP=21131;AF=0.123563;SB=537;DP4=10214,5770,1246,1365
S288C	1384	.	T	C	7661	PASS	DP=20993;AF=0.141952;SB=1014;DP4=9629,5508,1589,2026
S288C	1570	.	CAAAAAAAA	C	49314	PASS	DP=27947;AF=0.810713;SB=0;DP4=2609,2273,12092,10565;INDEL;HRUN=17
S288C	1759	.	ACCGCGTCGCCGCGTCG	A	49314	PASS	DP=27589;AF=0.650295;SB=62;DP4=4978,4964,8422,9519;INDEL;HRUN=2
S288C	1983	.	TG	T	18815	PASS	DP=30372;AF=0.945147;SB=3;DP4=942,975,13859,14847;INDEL;HRUN=1
S288C	1985	.	T	A	9692	PASS	DP=31572;AF=0.965476;SB=11;DP4=47,32,14883,15599
S288C	2045	.	AT	A	49314	PASS	DP=38458;AF=0.912424;SB=3;DP4=1863,1790,18133,16957;INDEL;HRUN=8
S288C	2073	.	G	A	49314	PASS	DP=38183;AF=0.990257;SB=15;DP4=210,141,20357,17454
S288C	2166	.	A	G	186	PASS	DP=35917;AF=0.007072;SB=3;DP4=18861,16788,140,114
S288C	2244	.	GAAA	G	49314	PASS	DP=32251;AF=0.458683;SB=49;DP4=6670,7113,6773,8020;INDEL;HRUN=16
S288C	2244	.	GAA	G	1830	PASS	DP=32251;AF=0.057177;SB=34;DP4=6670,7113,811,1033;INDEL;HRUN=16
S288C	2244	.	GAAAA	G	1494	PASS	DP=32251;AF=0.052743;SB=47;DP4=6670,7113,729,972;INDEL;HRUN=16
S288C	2255	.	A	AAATG	4514	PASS	DP=36557;AF=0.056761;SB=531;DP4=16340,17852,635,1440;INDEL;HRUN=16
S288C	2262	.	A	G	49314	PASS	DP=37660;AF=0.843468;SB=1535;DP4=3727,2092,14385,17391
S288C	2434	.	C	T	5791	PASS	DP=34707;AF=0.025182;SB=2;DP4=15847,17962,417,457
S288C	5949	.	TA	T	49314	PASS	DP=32304;AF=0.926077;SB=21;DP4=1315,1427,15154,14762;INDEL;HRUN=7
S288C	6518	.	A	C	49314	PASS	DP=31244;AF=0.997407;SB=8;DP4=14,26,14602,16578
S288C	7325	.	TC	T	86	PASS	DP=29330;AF=0.001159;SB=14;DP4=15248,14306,24,10;INDEL;HRUN=6
S288C	7382	.	A	G	105	PASS	DP=32158;AF=0.004291;SB=0;DP4=16270,15735,70,68
S288C	8102	.	C	G	5244	PASS	DP=30495;AF=0.023742;SB=0;DP4=14671,15073,354,370
S288C	8467	.	T	TA	29636	PASS	DP=36191;AF=0.057860;SB=50;DP4=14979,19599,804,1290;INDEL;HRUN=6
S288C	8471	.	AAAG	A	49314	PASS	DP=35276;AF=0.869883;SB=16;DP4=2128,2959,13374,17312;INDEL;HRUN=6
S288C	8478	.	G	C	465	PASS	DP=35641;AF=0.009708;SB=62;DP4=15781,19456,109,238
S288C	8491	.	CTTTT	C	49314	PASS	DP=35802;AF=0.852327;SB=429;DP4=2074,3479,14455,16060;INDEL;HRUN=11
S288C	9131	.	T	TTCGCATGAAG	1492	PASS	DP=2924;AF=0.052326;SB=0;DP4=3,2470,0,153;INDEL;HRUN=3
S288C	9131	.	T	TTCGCATGAAGTACC	7523	PASS	DP=2924;AF=0.163133;SB=0;DP4=3,2470,0,477;INDEL;HRUN=3
S288C	9132	.	T	TCGCATGA	478	PASS	DP=2689;AF=0.027891;SB=0;DP4=3,2177,0,75;INDEL;HRUN=1
S288C	9132	.	T	TCGCATGAAGTAC	846	PASS	DP=2689;AF=0.039420;SB=0;DP4=3,2177,0,106;INDEL;HRUN=1
S288C	9133	.	C	CGCAT	1498	PASS	DP=2512;AF=0.060908;SB=0;DP4=1,2103,0,153;INDEL;HRUN=1
S288C	9133	.	C	CGCATG	1602	PASS	DP=2512;AF=0.063694;SB=0;DP4=1,2103,0,160;INDEL;HRUN=1
S288C	9133	.	C	CGCATGAA	86	PASS	DP=2512;AF=0.012341;SB=0;DP4=1,2103,0,31;INDEL;HRUN=1
S288C	9133	.	C	CGCATGAAGT	1113	PASS	DP=2512;AF=0.050159;SB=0;DP4=1,2103,0,126;INDEL;HRUN=1
S288C	9133	.	C	CGCATGAAGTA	860	PASS	DP=2512;AF=0.042596;SB=0;DP4=1,2103,0,107;INDEL;HRUN=1
