# Supplementary material for: Varying strength of selection contributes to the intragenomic diversity of rRNA genes
Source: Nat Commun. 2022 Nov 25;13:7245. doi: 10.1038/s41467-022-34989-w (PMC9700816; doi:10.1038/s41467-022-34989-w)
Supplement: Supplementary file 4 — Supplementary Data 1-6 [file 41467_2022_34989_MOESM4_ESM.zip › Supplementary_Data1-6/Supplementary_Data_6/raw_rDNA_var_calls/ERR1308894_rDNA.vcf]

##fileformat=VCFv4.0
##fileDate=20200729
##source=lofreq call --call-indels -f /scratch/ds5639/rDNA_project/Yue_2017_SK1_hiseq/SRR4074258_1/rDNA_S288C_ref/rDNA_S288C.fa -o ERR1308894_rDNA.vcf ERR1308894_rDNA.bam 
##reference=/scratch/ds5639/rDNA_project/Yue_2017_SK1_hiseq/SRR4074258_1/rDNA_S288C_ref/rDNA_S288C.fa
##INFO=<ID=DP,Number=1,Type=Integer,Description="Raw Depth">
##INFO=<ID=AF,Number=1,Type=Float,Description="Allele Frequency">
##INFO=<ID=SB,Number=1,Type=Integer,Description="Phred-scaled strand bias at this position">
##INFO=<ID=DP4,Number=4,Type=Integer,Description="Counts for ref-forward bases, ref-reverse, alt-forward and alt-reverse bases">
##INFO=<ID=INDEL,Number=0,Type=Flag,Description="Indicates that the variant is an INDEL.">
##INFO=<ID=CONSVAR,Number=0,Type=Flag,Description="Indicates that the variant is a consensus variant (as opposed to a low frequency variant).">
##INFO=<ID=HRUN,Number=1,Type=Integer,Description="Homopolymer length to the right of report indel position">
##FILTER=<ID=min_dp_10,Description="Minimum Coverage 10">
##FILTER=<ID=sb_fdr,Description="Strand-Bias Multiple Testing Correction: fdr corr. pvalue > 0.001000">
##FILTER=<ID=min_snvqual_64,Description="Minimum SNV Quality (Phred) 64">
##FILTER=<ID=min_indelqual_55,Description="Minimum Indel Quality (Phred) 55">
#CHROM	POS	ID	REF	ALT	QUAL	FILTER	INFO
S288C	318	.	A	ATGCTAC	49314	PASS	DP=22067;AF=0.676485;SB=52;DP4=3908,2631,9409,5519;INDEL;HRUN=1
S288C	318	.	A	AC	1147	PASS	DP=22067;AF=0.023383;SB=14;DP4=3908,2631,284,232;INDEL;HRUN=1
S288C	557	.	C	T	49314	PASS	DP=25456;AF=0.998547;SB=17;DP4=1,11,11132,14287
S288C	638	.	C	T	49314	PASS	DP=26510;AF=0.998340;SB=7;DP4=1,4,14259,12210
S288C	648	.	A	G	49314	PASS	DP=26889;AF=0.996467;SB=16;DP4=58,28,14794,12000
S288C	743	.	T	C	142	PASS	DP=24722;AF=0.003074;SB=2;DP4=13005,11639,43,33
S288C	817	.	C	A	49314	PASS	DP=23794;AF=0.999201;SB=0;DP4=4,4,12118,11658
S288C	1379	.	T	A	100	PASS	DP=15215;AF=0.074072;SB=318;DP4=8080,4874,497,630
S288C	1570	.	CAAAAAAAAA	C	49314	PASS	DP=19241;AF=0.789200;SB=10;DP4=1756,1815,7230,7955;INDEL;HRUN=17
S288C	1759	.	ACCGCGTCGCCGCGTCG	A	49314	PASS	DP=17917;AF=0.671485;SB=370;DP4=3288,2769,5313,6718;INDEL;HRUN=2
S288C	1983	.	TG	T	11123	PASS	DP=21146;AF=0.941549;SB=57;DP4=776,571,10128,9782;INDEL;HRUN=1
S288C	1985	.	T	A	3722	PASS	DP=21883;AF=0.963122;SB=4;DP4=72,57,10916,10160
S288C	1993	.	T	C	49314	PASS	DP=23779;AF=0.762858;SB=2;DP4=2967,2656,9498,8642
S288C	2045	.	AT	A	49314	PASS	DP=27000;AF=0.912111;SB=1;DP4=1409,1156,13608,11019;INDEL;HRUN=8
S288C	2073	.	G	A	49314	PASS	DP=26285;AF=0.997375;SB=2;DP4=32,26,15442,10774
S288C	2166	.	A	G	49314	PASS	DP=25001;AF=0.766729;SB=0;DP4=3052,2767,10080,9089
S288C	2227	.	C	T	49314	PASS	DP=24414;AF=0.943311;SB=22;DP4=586,777,9039,13993
S288C	2244	.	GAAA	G	1984	PASS	DP=22864;AF=0.134972;SB=61;DP4=4186,5326,1202,1884;INDEL;HRUN=16
S288C	2244	.	GAAAA	G	49314	PASS	DP=22864;AF=0.389389;SB=63;DP4=4186,5326,3591,5312;INDEL;HRUN=16
S288C	2275	.	A	G	49314	PASS	DP=24838;AF=0.730333;SB=1;DP4=2948,3676,8125,10015
S288C	2277	.	CAAATAGT	C	49314	PASS	DP=24648;AF=0.549375;SB=105;DP4=4821,6504,6335,7206;INDEL;HRUN=3
S288C	3722	.	C	T	2645	PASS	DP=22545;AF=0.013972;SB=1;DP4=10285,11938,150,165
S288C	5949	.	TA	T	49314	PASS	DP=23971;AF=0.652413;SB=42;DP4=4253,4300,8202,7437;INDEL;HRUN=7
S288C	6033	.	G	GAA	129	PASS	DP=23988;AF=0.002626;SB=1;DP4=13114,10878,36,27;INDEL;HRUN=8
S288C	6337	.	G	A	49314	PASS	DP=27288;AF=0.713904;SB=11;DP4=4136,3663,10092,9389
S288C	6358	.	T	TA	885	PASS	DP=26940;AF=0.003229;SB=2;DP4=15159,12016,52,35;INDEL;HRUN=1
S288C	6603	.	C	CAAAAAA	95	PASS	DP=25350;AF=0.001617;SB=0;DP4=9721,15897,16,25;INDEL;HRUN=7
S288C	7039	.	G	A	42882	PASS	DP=19451;AF=0.168783;SB=96;DP4=6068,9820,1450,1833
S288C	8467	.	T	TA	20806	PASS	DP=25120;AF=0.060549;SB=167;DP4=11359,12520,554,967;INDEL;HRUN=6
S288C	8471	.	AAAG	A	49314	PASS	DP=24785;AF=0.866452;SB=105;DP4=1485,2096,10188,11287;INDEL;HRUN=6
S288C	8478	.	G	C	446	PASS	DP=25257;AF=0.012353;SB=128;DP4=12050,12854,86,226
S288C	8491	.	CTTTT	C	49314	PASS	DP=25350;AF=0.852150;SB=348;DP4=1580,2418,10843,10759;INDEL;HRUN=11
S288C	9131	.	T	TTCGCATGAAG	1416	PASS	DP=2083;AF=0.065290;SB=3;DP4=7,1808,1,135;INDEL;HRUN=3
S288C	9131	.	T	TTCGCATGAAGTACC	4186	PASS	DP=2083;AF=0.137782;SB=2;DP4=7,1808,0,287;INDEL;HRUN=3
S288C	9132	.	T	TCGCATGA	1451	PASS	DP=1911;AF=0.072214;SB=0;DP4=6,1566,0,138;INDEL;HRUN=1
S288C	9132	.	T	TCGCATGAAGTAC	808	PASS	DP=1911;AF=0.049712;SB=0;DP4=6,1566,0,95;INDEL;HRUN=1
S288C	9133	.	C	CGCAT	1234	PASS	DP=1786;AF=0.069429;SB=0;DP4=6,1434,0,124;INDEL;HRUN=1
S288C	9133	.	C	CGCATG	1068	PASS	DP=1786;AF=0.063270;SB=0;DP4=6,1434,0,113;INDEL;HRUN=1
S288C	9133	.	C	CGCATGAA	449	PASS	DP=1786;AF=0.037514;SB=0;DP4=6,1434,0,67;INDEL;HRUN=1
S288C	9133	.	C	CGCATGAAGT	661	PASS	DP=1786;AF=0.047032;SB=0;DP4=6,1434,0,84;INDEL;HRUN=1
S288C	9133	.	C	CGCATGAAGTA	558	PASS	DP=1786;AF=0.042553;SB=0;DP4=6,1434,0,76;INDEL;HRUN=1
