# Supplementary material for: Varying strength of selection contributes to the intragenomic diversity of rRNA genes
Source: Nat Commun. 2022 Nov 25;13:7245. doi: 10.1038/s41467-022-34989-w (PMC9700816; doi:10.1038/s41467-022-34989-w)
Supplement: Supplementary file 4 — Supplementary Data 1-6 [file 41467_2022_34989_MOESM4_ESM.zip › Supplementary_Data1-6/Supplementary_Data_6/raw_rDNA_var_calls/ERR1309203_rDNA.vcf]

##fileformat=VCFv4.0
##fileDate=20200729
##source=lofreq call --call-indels -f /scratch/ds5639/rDNA_project/Yue_2017_SK1_hiseq/SRR4074258_1/rDNA_S288C_ref/rDNA_S288C.fa -o ERR1309203_rDNA.vcf ERR1309203_rDNA.bam 
##reference=/scratch/ds5639/rDNA_project/Yue_2017_SK1_hiseq/SRR4074258_1/rDNA_S288C_ref/rDNA_S288C.fa
##INFO=<ID=DP,Number=1,Type=Integer,Description="Raw Depth">
##INFO=<ID=AF,Number=1,Type=Float,Description="Allele Frequency">
##INFO=<ID=SB,Number=1,Type=Integer,Description="Phred-scaled strand bias at this position">
##INFO=<ID=DP4,Number=4,Type=Integer,Description="Counts for ref-forward bases, ref-reverse, alt-forward and alt-reverse bases">
##INFO=<ID=INDEL,Number=0,Type=Flag,Description="Indicates that the variant is an INDEL.">
##INFO=<ID=CONSVAR,Number=0,Type=Flag,Description="Indicates that the variant is a consensus variant (as opposed to a low frequency variant).">
##INFO=<ID=HRUN,Number=1,Type=Integer,Description="Homopolymer length to the right of report indel position">
##FILTER=<ID=min_dp_10,Description="Minimum Coverage 10">
##FILTER=<ID=sb_fdr,Description="Strand-Bias Multiple Testing Correction: fdr corr. pvalue > 0.001000">
##FILTER=<ID=min_snvqual_64,Description="Minimum SNV Quality (Phred) 64">
##FILTER=<ID=min_indelqual_54,Description="Minimum Indel Quality (Phred) 54">
#CHROM	POS	ID	REF	ALT	QUAL	FILTER	INFO
S288C	179	.	A	ATTTTTTTCTTT	49314	PASS	DP=15532;AF=0.454159;SB=117;DP4=4825,1325,5163,1891;INDEL;HRUN=8
S288C	227	.	A	T	49314	PASS	DP=10460;AF=0.655736;SB=579;DP4=2247,1330,5340,1519
S288C	272	.	GAACATACAA	G	49314	PASS	DP=11654;AF=0.607345;SB=25;DP4=2418,2220,3491,3587;INDEL;HRUN=2
S288C	557	.	C	T	49314	PASS	DP=30596;AF=0.798242;SB=30;DP4=2733,3416,11432,12991
S288C	607	.	G	A	49314	PASS	DP=33753;AF=0.797944;SB=12;DP4=3222,3578,13121,13812
S288C	626	.	A	G	236	PASS	DP=33733;AF=0.004091;SB=1;DP4=17200,16379,68,70
S288C	638	.	C	T	49314	PASS	DP=34080;AF=0.814437;SB=16;DP4=3250,3052,14763,12993
S288C	648	.	A	G	376	PASS	DP=34077;AF=0.005106;SB=3;DP4=18355,15539,99,75
S288C	743	.	T	C	49314	PASS	DP=30801;AF=0.794617;SB=7;DP4=3206,3104,12192,12283
S288C	817	.	C	A	49314	PASS	DP=30717;AF=0.812677;SB=16;DP4=2858,2878,12025,12941
S288C	1117	.	G	C	49314	PASS	DP=28070;AF=0.856929;SB=12;DP4=2187,1801,12788,11266
S288C	1399	.	T	C	1114	PASS	DP=20162;AF=0.236385;SB=4;DP4=5149,10198,1565,3201
S288C	1570	.	CA	C	13702	PASS	DP=13268;AF=0.151191;SB=1747;DP4=6421,2265,1969,37;INDEL;HRUN=17
S288C	1570	.	CAAA	C	9677	PASS	DP=13268;AF=0.123756;SB=418;DP4=6421,2265,1455,187;INDEL;HRUN=17
S288C	1570	.	CAAAA	C	311	PASS	DP=13268;AF=0.035574;SB=31;DP4=6421,2265,381,91;INDEL;HRUN=17
S288C	1570	.	CAA	C	1213	PASS	DP=13268;AF=0.051402;SB=540;DP4=6421,2265,659,23;INDEL;HRUN=17
S288C	1638	.	A	C	49314	PASS	DP=24305;AF=0.392306;SB=78;DP4=6518,8162,3881,5654
S288C	1662	.	A	G	4155	PASS	DP=26295;AF=0.066819;SB=45;DP4=11727,12402,773,1006
S288C	1683	.	A	T	49314	PASS	DP=28198;AF=0.384885;SB=12;DP4=8919,8390,5466,5387
S288C	1720	.	T	G	49314	PASS	DP=24050;AF=0.307110;SB=1;DP4=8295,8345,3660,3728
S288C	1730	.	T	C	49314	PASS	DP=23320;AF=0.280146;SB=0;DP4=8447,8316,3302,3237
S288C	1816	.	T	C	3157	PASS	DP=22253;AF=0.046780;SB=18;DP4=10504,10693,556,485
S288C	1830	.	G	GTA	49314	PASS	DP=23561;AF=0.383430;SB=117;DP4=7507,7172,5046,3988;INDEL;HRUN=1
S288C	1983	.	TG	T	6526	PASS	DP=19795;AF=0.464966;SB=1361;DP4=2950,7873,4058,5146;INDEL;HRUN=1
S288C	1985	.	T	A	337	PASS	DP=20573;AF=0.476401;SB=1394;DP4=2935,7524,4417,5384
S288C	2117	.	C	A	49314	PASS	DP=22238;AF=0.706448;SB=18;DP4=3231,3287,8072,7638
S288C	2208	.	T	C	49314	PASS	DP=24634;AF=0.697451;SB=35;DP4=3272,4118,7195,10027
S288C	2227	.	C	T	49314	PASS	DP=22380;AF=0.993834;SB=6;DP4=44,79,9276,12968
S288C	2244	.	G	GA	1223	PASS	DP=16971;AF=0.072418;SB=395;DP4=7005,8497,321,908;INDEL;HRUN=16
S288C	2254	.	A	AAAAAAGAAAAT	401	PASS	DP=13450;AF=0.066320;SB=954;DP4=6630,4988,193,699;INDEL;HRUN=16
S288C	2256	.	A	AAAAG	2012	PASS	DP=13166;AF=0.101701;SB=934;DP4=6307,4682,374,965;INDEL;HRUN=16
S288C	2274	.	G	A	503	PASS	DP=8087;AF=0.452331;SB=2147483647;DP4=806,1658,3242,607
S288C	2277	.	C	A	1546	PASS	DP=6855;AF=0.595915;SB=1845;DP4=866,1471,3056,1087
S288C	2288	.	T	A	449	PASS	DP=3433;AF=0.450918;SB=148;DP4=1024,777,1103,469
S288C	2290	.	G	A	8477	PASS	DP=3047;AF=0.762717;SB=81;DP4=311,314,1458,868
S288C	2302	.	C	CCA	4515	PASS	DP=8610;AF=0.570035;SB=58;DP4=2089,1235,3337,1571;INDEL;HRUN=1
S288C	2304	.	T	TA	139	PASS	DP=9482;AF=0.070766;SB=60;DP4=5327,3050,489,182;INDEL;HRUN=2
S288C	2304	.	T	TAGACCAAA	137	PASS	DP=9482;AF=0.041025;SB=645;DP4=5327,3050,384,5;INDEL;HRUN=2
S288C	2304	.	T	A	46322	PASS	DP=9483;AF=0.978382;SB=7;DP4=109,44,6092,3186
S288C	2392	.	A	G	49314	PASS	DP=29226;AF=0.687265;SB=1;DP4=5118,4004,11327,8759
S288C	2485	.	T	TA	49314	PASS	DP=26665;AF=0.626102;SB=15;DP4=5430,4758,9132,7563;INDEL;HRUN=6
S288C	5823	.	CT	C	70	PASS	DP=29657;AF=0.000607;SB=1;DP4=15067,14862,8,10;INDEL;HRUN=4
S288C	5949	.	TA	T	49314	PASS	DP=30417;AF=0.622251;SB=4;DP4=5924,5935,9564,9363;INDEL;HRUN=7
S288C	6033	.	G	GAA	49314	PASS	DP=32194;AF=0.583028;SB=28;DP4=6400,5774,9515,9255;INDEL;HRUN=8
S288C	6033	.	G	GAAA	13073	PASS	DP=32194;AF=0.034634;SB=16;DP4=6400,5774,546,569;INDEL;HRUN=8
S288C	6034	.	A	AAAA	92	PASS	DP=32264;AF=0.000930;SB=15;DP4=16641,15947,9,21;INDEL;HRUN=8
S288C	6042	.	C	A	3262	PASS	DP=32540;AF=0.033036;SB=747;DP4=15932,15493,856,240
S288C	6358	.	T	TA	49314	PASS	DP=34466;AF=0.612343;SB=16;DP4=7786,5929,12239,8866;INDEL;HRUN=1
S288C	6359	.	A	AT	59	PASS	DP=34329;AF=0.001340;SB=139;DP4=20087,14594,2,44;INDEL;HRUN=2
S288C	6359	.	A	AC	232	PASS	DP=34329;AF=0.001923;SB=196;DP4=20087,14594,3,63;INDEL;HRUN=2
S288C	6360	.	C	A	907	PASS	DP=34727;AF=0.019178;SB=0;DP4=19625,14410,384,282
S288C	6598	.	C	A	3948	PASS	DP=30179;AF=0.063885;SB=698;DP4=12283,15929,462,1492
S288C	6603	.	C	CAAA	537	PASS	DP=31633;AF=0.005406;SB=306;DP4=7179,10738,143,28;INDEL;HRUN=7
S288C	6603	.	C	CAAAAAA	49314	PASS	DP=31633;AF=0.347675;SB=258;DP4=7179,10738,5110,5888;INDEL;HRUN=7
S288C	6603	.	C	CAAAA	838	PASS	DP=31633;AF=0.006797;SB=19;DP4=7179,10738,68,147;INDEL;HRUN=7
S288C	6603	.	C	CAAAAA	24870	PASS	DP=31633;AF=0.057377;SB=16;DP4=7179,10738,778,1037;INDEL;HRUN=7
S288C	6603	.	C	CAAAAAAA	10105	PASS	DP=31633;AF=0.029779;SB=130;DP4=7179,10738,494,448;INDEL;HRUN=7
S288C	6603	.	C	A	29336	PASS	DP=32190;AF=0.174340;SB=2336;DP4=12355,13823,1473,4518
S288C	7292	.	C	A	94	PASS	DP=28584;AF=0.004338;SB=3;DP4=14458,13979,59,65
S288C	7325	.	TC	T	136	PASS	DP=27965;AF=0.001430;SB=12;DP4=14551,13584,27,13;INDEL;HRUN=6
S288C	8467	.	T	TA	49314	PASS	DP=32505;AF=0.250054;SB=12;DP4=10922,13864,3678,4450;INDEL;HRUN=6
S288C	8467	.	T	A	121	PASS	DP=32923;AF=0.009780;SB=108;DP4=14465,18027,89,247
S288C	8471	.	AAAG	A	49314	PASS	DP=32721;AF=0.154885;SB=9;DP4=12495,15637,2314,2754;INDEL;HRUN=6
S288C	8474	.	G	A	2482	PASS	DP=32938;AF=0.037768;SB=590;DP4=12282,14206,324,1012
S288C	8491	.	CTTTT	C	49314	PASS	DP=31377;AF=0.158906;SB=0;DP4=12340,13149,2421,2565;INDEL;HRUN=11
S288C	8558	.	T	C	49314	PASS	DP=33328;AF=0.188790;SB=0;DP4=14199,12816,3304,2988
S288C	9131	.	T	TTCGCATGAAG	839	PASS	DP=2943;AF=0.037377;SB=5;DP4=7,2547,1,109;INDEL;HRUN=3
S288C	9131	.	T	TTCGCATGAAGTACC	7393	PASS	DP=2943;AF=0.161060;SB=2;DP4=7,2547,0,474;INDEL;HRUN=3
S288C	9132	.	T	TCGCATGA	442	PASS	DP=2661;AF=0.028561;SB=0;DP4=6,2210,0,76;INDEL;HRUN=1
S288C	9132	.	T	TCGCATGAAGTAC	841	PASS	DP=2661;AF=0.041338;SB=0;DP4=6,2210,0,110;INDEL;HRUN=1
S288C	9133	.	C	CGCAT	1190	PASS	DP=2501;AF=0.054378;SB=0;DP4=6,2059,0,136;INDEL;HRUN=1
S288C	9133	.	C	CGCATG	1522	PASS	DP=2501;AF=0.063575;SB=0;DP4=6,2059,0,159;INDEL;HRUN=1
S288C	9133	.	C	CGCATGAA	239	PASS	DP=2501;AF=0.021991;SB=0;DP4=6,2059,0,55;INDEL;HRUN=1
S288C	9133	.	C	CGCATGAAGT	1318	PASS	DP=2501;AF=0.057977;SB=0;DP4=6,2059,0,145;INDEL;HRUN=1
S288C	9133	.	C	CGCATGAAGTA	645	PASS	DP=2501;AF=0.037585;SB=0;DP4=6,2059,0,94;INDEL;HRUN=1
