# Supplementary material for: Varying strength of selection contributes to the intragenomic diversity of rRNA genes
Source: Nat Commun. 2022 Nov 25;13:7245. doi: 10.1038/s41467-022-34989-w (PMC9700816; doi:10.1038/s41467-022-34989-w)
Supplement: Supplementary file 4 — Supplementary Data 1-6 [file 41467_2022_34989_MOESM4_ESM.zip › Supplementary_Data1-6/Supplementary_Data_6/raw_rDNA_var_calls/ERR1309065_rDNA.vcf]

##fileformat=VCFv4.0
##fileDate=20200729
##source=lofreq call --call-indels -f /scratch/ds5639/rDNA_project/Yue_2017_SK1_hiseq/SRR4074258_1/rDNA_S288C_ref/rDNA_S288C.fa -o ERR1309065_rDNA.vcf ERR1309065_rDNA.bam 
##reference=/scratch/ds5639/rDNA_project/Yue_2017_SK1_hiseq/SRR4074258_1/rDNA_S288C_ref/rDNA_S288C.fa
##INFO=<ID=DP,Number=1,Type=Integer,Description="Raw Depth">
##INFO=<ID=AF,Number=1,Type=Float,Description="Allele Frequency">
##INFO=<ID=SB,Number=1,Type=Integer,Description="Phred-scaled strand bias at this position">
##INFO=<ID=DP4,Number=4,Type=Integer,Description="Counts for ref-forward bases, ref-reverse, alt-forward and alt-reverse bases">
##INFO=<ID=INDEL,Number=0,Type=Flag,Description="Indicates that the variant is an INDEL.">
##INFO=<ID=CONSVAR,Number=0,Type=Flag,Description="Indicates that the variant is a consensus variant (as opposed to a low frequency variant).">
##INFO=<ID=HRUN,Number=1,Type=Integer,Description="Homopolymer length to the right of report indel position">
##FILTER=<ID=min_dp_10,Description="Minimum Coverage 10">
##FILTER=<ID=sb_fdr,Description="Strand-Bias Multiple Testing Correction: fdr corr. pvalue > 0.001000">
##FILTER=<ID=min_snvqual_64,Description="Minimum SNV Quality (Phred) 64">
##FILTER=<ID=min_indelqual_54,Description="Minimum Indel Quality (Phred) 54">
#CHROM	POS	ID	REF	ALT	QUAL	FILTER	INFO
S288C	236	.	T	TGCGGAA	14888	PASS	DP=7682;AF=0.108305;SB=57;DP4=4875,1798,541,291;INDEL;HRUN=1
S288C	236	.	T	TGCGGAAGCGGAAGCGGAA	930	PASS	DP=7682;AF=0.024473;SB=28;DP4=4875,1798,117,71;INDEL;HRUN=1
S288C	445	.	CT	C	165	PASS	DP=12143;AF=0.002635;SB=1;DP4=6426,5810,18,14;INDEL;HRUN=5
S288C	557	.	C	T	49314	PASS	DP=12865;AF=0.997513;SB=0;DP4=4,5,5616,7217
S288C	638	.	C	T	49314	PASS	DP=12658;AF=0.996998;SB=13;DP4=3,10,6724,5898
S288C	648	.	A	G	49314	PASS	DP=12927;AF=0.997447;SB=6;DP4=7,11,6872,6022
S288C	681	.	CT	C	84	PASS	DP=13464;AF=0.001485;SB=5;DP4=6691,6901,7,13;INDEL;HRUN=4
S288C	817	.	C	A	49314	PASS	DP=11534;AF=0.997399;SB=21;DP4=2,12,5817,5688
S288C	913	.	A	AT	49314	PASS	DP=10378;AF=0.303045;SB=5;DP4=3297,4033,1449,1696;INDEL;HRUN=4
S288C	1019	.	T	C	7613	PASS	DP=11354;AF=0.051348;SB=13;DP4=5020,5729,248,335
S288C	1570	.	CAAAAAAAAA	C	9685	PASS	DP=9193;AF=0.267595;SB=4;DP4=856,896,1240,1220;INDEL;HRUN=17
S288C	1570	.	CAAAAAAAA	C	49314	PASS	DP=9193;AF=0.536713;SB=26;DP4=856,896,2620,2314;INDEL;HRUN=17
S288C	1759	.	ACCGCGTCGCCGCGTCG	A	48780	PASS	DP=9230;AF=0.663597;SB=510;DP4=1956,1205,2778,3347;INDEL;HRUN=2
S288C	1983	.	TG	T	4608	PASS	DP=12344;AF=0.815781;SB=36;DP4=1318,1004,5287,4783;INDEL;HRUN=1
S288C	2045	.	AT	A	49314	PASS	DP=15388;AF=0.907915;SB=17;DP4=882,626,7730,6241;INDEL;HRUN=8
S288C	2073	.	G	A	49314	PASS	DP=14681;AF=0.994483;SB=0;DP4=33,23,8571,6029
S288C	2227	.	C	T	49314	PASS	DP=11354;AF=0.526510;SB=28;DP4=2178,3174,2259,3722
S288C	2244	.	GA	G	20885	PASS	DP=11488;AF=0.222493;SB=1125;DP4=2530,1609,840,1716;INDEL;HRUN=16
S288C	2244	.	GAAA	G	3347	PASS	DP=11488;AF=0.089572;SB=421;DP4=2530,1609,384,645;INDEL;HRUN=16
S288C	2244	.	GAA	G	35254	PASS	DP=11488;AF=0.304579;SB=1043;DP4=2530,1609,1268,2231;INDEL;HRUN=16
S288C	5192	.	G	GT	59	PASS	DP=9245;AF=0.001298;SB=38;DP4=4461,4871,12,0;INDEL;HRUN=3
S288C	5237	.	G	GTGAAAT	71	PASS	DP=9346;AF=0.001177;SB=28;DP4=5093,4313,11,0;INDEL;HRUN=1
S288C	6337	.	G	A	79	PASS	DP=13523;AF=0.003697;SB=9;DP4=6775,6684,31,19
S288C	6561	.	T	C	49314	PASS	DP=11394;AF=0.409602;SB=1;DP4=2364,4332,1663,3004
S288C	7791	.	C	A	451	PASS	DP=8126;AF=0.010583;SB=9;DP4=3317,4711,43,43
S288C	7994	.	G	GT	105	PASS	DP=11355;AF=0.002642;SB=48;DP4=7669,3790,30,0;INDEL;HRUN=3
S288C	8467	.	T	TA	11879	PASS	DP=12594;AF=0.070192;SB=331;DP4=5669,6112,242,642;INDEL;HRUN=6
S288C	8471	.	AAAG	A	49314	PASS	DP=12680;AF=0.847950;SB=203;DP4=719,1289,5068,5684;INDEL;HRUN=6
S288C	8478	.	G	C	468	PASS	DP=12850;AF=0.016887;SB=224;DP4=5980,6629,33,184
S288C	8491	.	CTTTT	C	49314	PASS	DP=12852;AF=0.851852;SB=146;DP4=818,1235,5405,5543;INDEL;HRUN=11
S288C	8934	.	G	A	167	PASS	DP=6910;AF=0.006802;SB=1;DP4=1088,5765,6,41
S288C	9131	.	T	TTCGCATGAAG	864	PASS	DP=1099;AF=0.071884;SB=0;DP4=2,1038,0,79;INDEL;HRUN=3
S288C	9131	.	T	TTCGCATGAAGTACC	273	PASS	DP=1099;AF=0.033667;SB=0;DP4=2,1038,0,37;INDEL;HRUN=3
S288C	9132	.	T	TCGCATGA	563	PASS	DP=1048;AF=0.056298;SB=0;DP4=2,891,0,59;INDEL;HRUN=1
S288C	9133	.	C	CGCAT	757	PASS	DP=963;AF=0.074766;SB=0;DP4=1,558,0,72;INDEL;HRUN=1
S288C	9133	.	C	CGCATG	466	PASS	DP=963;AF=0.053998;SB=7;DP4=1,558,1,51;INDEL;HRUN=1
S288C	9133	.	C	CGCATGAA	681	PASS	DP=963;AF=0.069574;SB=0;DP4=1,558,0,67;INDEL;HRUN=1
S288C	9133	.	C	CGCATGAAGT	4742	PASS	DP=963;AF=0.280374;SB=0;DP4=1,558,0,270;INDEL;HRUN=1
S288C	9133	.	C	CGCATGAAGTA	152	PASS	DP=963;AF=0.026999;SB=0;DP4=1,558,0,26;INDEL;HRUN=1
