# Supplementary material for: Varying strength of selection contributes to the intragenomic diversity of rRNA genes
Source: Nat Commun. 2022 Nov 25;13:7245. doi: 10.1038/s41467-022-34989-w (PMC9700816; doi:10.1038/s41467-022-34989-w)
Supplement: Supplementary file 4 — Supplementary Data 1-6 [file 41467_2022_34989_MOESM4_ESM.zip › Supplementary_Data1-6/Supplementary_Data_6/raw_rDNA_var_calls/ERR1309064_rDNA.vcf]

##fileformat=VCFv4.0
##fileDate=20200729
##source=lofreq call --call-indels -f /scratch/ds5639/rDNA_project/Yue_2017_SK1_hiseq/SRR4074258_1/rDNA_S288C_ref/rDNA_S288C.fa -o ERR1309064_rDNA.vcf ERR1309064_rDNA.bam 
##reference=/scratch/ds5639/rDNA_project/Yue_2017_SK1_hiseq/SRR4074258_1/rDNA_S288C_ref/rDNA_S288C.fa
##INFO=<ID=DP,Number=1,Type=Integer,Description="Raw Depth">
##INFO=<ID=AF,Number=1,Type=Float,Description="Allele Frequency">
##INFO=<ID=SB,Number=1,Type=Integer,Description="Phred-scaled strand bias at this position">
##INFO=<ID=DP4,Number=4,Type=Integer,Description="Counts for ref-forward bases, ref-reverse, alt-forward and alt-reverse bases">
##INFO=<ID=INDEL,Number=0,Type=Flag,Description="Indicates that the variant is an INDEL.">
##INFO=<ID=CONSVAR,Number=0,Type=Flag,Description="Indicates that the variant is a consensus variant (as opposed to a low frequency variant).">
##INFO=<ID=HRUN,Number=1,Type=Integer,Description="Homopolymer length to the right of report indel position">
##FILTER=<ID=min_dp_10,Description="Minimum Coverage 10">
##FILTER=<ID=sb_fdr,Description="Strand-Bias Multiple Testing Correction: fdr corr. pvalue > 0.001000">
##FILTER=<ID=min_snvqual_64,Description="Minimum SNV Quality (Phred) 64">
##FILTER=<ID=min_indelqual_54,Description="Minimum Indel Quality (Phred) 54">
#CHROM	POS	ID	REF	ALT	QUAL	FILTER	INFO
S288C	179	.	A	AT	10710	PASS	DP=22820;AF=0.054820;SB=0;DP4=18131,3596,1043,208;INDEL;HRUN=8
S288C	217	.	GT	G	49314	PASS	DP=23398;AF=0.955466;SB=2;DP4=839,343,15710,6646;INDEL;HRUN=2
S288C	224	.	A	G	49314	PASS	DP=24362;AF=0.748461;SB=2;DP4=4133,1943,12474,5770
S288C	236	.	T	TGCGGAA	49314	PASS	DP=26005;AF=0.533551;SB=635;DP4=8458,3826,8156,5719;INDEL;HRUN=1
S288C	557	.	C	T	49314	PASS	DP=34070;AF=0.999031;SB=0;DP4=6,10,14682,19355
S288C	626	.	A	G	49314	PASS	DP=36082;AF=0.939388;SB=3;DP4=1082,1082,16638,17257
S288C	638	.	C	T	49314	PASS	DP=36297;AF=0.999146;SB=1;DP4=5,3,18384,17882
S288C	648	.	A	G	49314	PASS	DP=36441;AF=0.243874;SB=12;DP4=14115,13419,4658,4229
S288C	681	.	CT	C	126	PASS	DP=34878;AF=0.000774;SB=2;DP4=17966,17243,12,15;INDEL;HRUN=4
S288C	753	.	A	G	49314	PASS	DP=32796;AF=0.154440;SB=15;DP4=14161,13550,2502,2563
S288C	817	.	C	A	49314	PASS	DP=32413;AF=0.998766;SB=41;DP4=18,1,16189,16185
S288C	1468	.	T	C	28061	PASS	DP=28998;AF=0.073384;SB=28;DP4=12332,14524,1053,1075
S288C	1570	.	CAAAAAAAAA	C	26483	PASS	DP=20468;AF=0.247508;SB=283;DP4=3334,2529,2338,2728;INDEL;HRUN=17
S288C	1570	.	CAAAAA	C	49314	PASS	DP=20468;AF=0.383037;SB=69;DP4=3334,2529,4811,3029;INDEL;HRUN=17
S288C	1671	.	T	C	49314	PASS	DP=28733;AF=0.997981;SB=3;DP4=24,18,14390,14285
S288C	1703	.	A	G	49314	PASS	DP=25195;AF=0.701369;SB=93;DP4=3853,3640,8329,9342
S288C	1720	.	T	G	49314	PASS	DP=25868;AF=0.997139;SB=0;DP4=29,31,12071,13728
S288C	1759	.	ACCGCGTCGCCGCGTCG	A	24403	PASS	DP=15294;AF=0.469465;SB=64;DP4=3850,4506,3016,4164;INDEL;HRUN=2
S288C	1830	.	G	GTA	49314	PASS	DP=24711;AF=0.854356;SB=147;DP4=1721,2111,10960,10152;INDEL;HRUN=1
S288C	1912	.	G	C	49314	PASS	DP=27680;AF=0.801626;SB=19;DP4=2933,2525,12345,9844
S288C	1979	.	C	CCACTAT	15288	PASS	DP=18203;AF=0.394276;SB=2;DP4=5115,5337,3477,3700;INDEL;HRUN=4
S288C	2045	.	AT	A	49314	PASS	DP=30531;AF=0.904916;SB=33;DP4=1611,1404,13835,13793;INDEL;HRUN=8
S288C	2189	.	T	C	49314	PASS	DP=31188;AF=0.181095;SB=1;DP4=12617,12894,2811,2837
S288C	2227	.	C	T	49314	PASS	DP=21923;AF=0.998586;SB=3;DP4=5,10,10119,11773
S288C	2255	.	A	AT	3988	PASS	DP=15432;AF=0.297628;SB=760;DP4=6172,4793,1838,2755;INDEL;HRUN=16
S288C	2277	.	CAAATAGT	C	49314	PASS	DP=13429;AF=0.677266;SB=206;DP4=2746,1737,4789,4306;INDEL;HRUN=3
S288C	2331	.	A	G	49314	PASS	DP=30886;AF=0.709933;SB=38;DP4=4450,4494,11430,10497
S288C	2348	.	T	C	49314	PASS	DP=35019;AF=0.733830;SB=4;DP4=4846,4449,13539,12159
S288C	5058	.	A	G	723	PASS	DP=30704;AF=0.008273;SB=0;DP4=14548,15866,122,132
S288C	5059	.	T	C	733	PASS	DP=30661;AF=0.008154;SB=1;DP4=14637,15752,117,133
S288C	5060	.	T	C	614	PASS	DP=30683;AF=0.008343;SB=3;DP4=14703,15697,118,138
S288C	5137	.	C	T	834	PASS	DP=30937;AF=0.008986;SB=1;DP4=15038,15597,139,139
S288C	5154	.	C	T	91	PASS	DP=31295;AF=0.002716;SB=1;DP4=15298,15892,40,45
S288C	5949	.	TA	T	49314	PASS	DP=33437;AF=0.921404;SB=0;DP4=1516,1445,15702,15107;INDEL;HRUN=7
S288C	5990	.	G	GTA	49314	PASS	DP=35082;AF=0.699219;SB=5;DP4=5607,5258,12516,12014;INDEL;HRUN=1
S288C	5992	.	A	ATT	55	PASS	DP=35249;AF=0.000794;SB=21;DP4=18324,17137,7,21;INDEL;HRUN=1
S288C	5993	.	C	T	576	PASS	DP=35593;AF=0.017841;SB=77;DP4=18080,16864,257,378
S288C	6033	.	G	GA	49314	PASS	DP=35569;AF=0.845090;SB=12;DP4=2647,2290,15682,14377;INDEL;HRUN=8
S288C	6033	.	G	GAA	9504	PASS	DP=35569;AF=0.025950;SB=7;DP4=2647,2290,473,450;INDEL;HRUN=8
S288C	6042	.	C	A	1651	PASS	DP=36173;AF=0.014348;SB=83;DP4=18728,16905,344,182
S288C	6337	.	G	A	49314	PASS	DP=40107;AF=0.998354;SB=25;DP4=36,11,21944,18097
S288C	6603	.	C	CA	49314	PASS	DP=36328;AF=0.217491;SB=8;DP4=10979,17838,3080,4821;INDEL;HRUN=7
S288C	6603	.	C	A	201	PASS	DP=36752;AF=0.004408;SB=23;DP4=13990,22594,81,83
S288C	6613	.	C	G	1679	PASS	DP=36804;AF=0.008695;SB=3;DP4=14904,21547,137,183
S288C	6728	.	A	G	49314	PASS	DP=31061;AF=0.745758;SB=6;DP4=4345,3523,12984,10180
S288C	7325	.	TC	T	232	PASS	DP=29458;AF=0.001867;SB=0;DP4=15579,14096,28,27;INDEL;HRUN=6
S288C	7558	.	GC	G	177	PASS	DP=33805;AF=0.000976;SB=7;DP4=17713,16355,13,20;INDEL;HRUN=5
S288C	7742	.	GA	G	77	PASS	DP=31832;AF=0.000565;SB=12;DP4=15854,16357,13,5;INDEL;HRUN=3
S288C	8467	.	T	TA	30643	PASS	DP=35783;AF=0.058240;SB=4;DP4=14504,19646,862,1222;INDEL;HRUN=6
S288C	8471	.	AAAG	A	49314	PASS	DP=34755;AF=0.870695;SB=3;DP4=2157,2834,12904,17357;INDEL;HRUN=6
S288C	8478	.	G	C	1053	PASS	DP=34920;AF=0.011283;SB=41;DP4=14975,19493,132,262
S288C	8491	.	CTTT	C	49314	PASS	DP=35275;AF=0.650007;SB=120;DP4=2041,3049,10455,12474;INDEL;HRUN=11
S288C	8491	.	CTTTT	C	49314	PASS	DP=35275;AF=0.211453;SB=51;DP4=2041,3049,3292,4167;INDEL;HRUN=11
S288C	8493	.	TT	T	1823	PASS	DP=35118;AF=0.007489;SB=12;DP4=15912,19374,134,129;INDEL;HRUN=11
S288C	8728	.	T	C	49314	PASS	DP=32401;AF=0.748279;SB=0;DP4=3704,4435,11033,13212
S288C	8934	.	G	A	49314	PASS	DP=21508;AF=0.998605;SB=3;DP4=3,18,5294,16184
S288C	9131	.	T	TTCGCATGAAG	1207	PASS	DP=3164;AF=0.051201;SB=0;DP4=3,2715,0,162;INDEL;HRUN=3
S288C	9131	.	T	TTCGCATGAAGTACC	6548	PASS	DP=3164;AF=0.150126;SB=0;DP4=3,2715,0,475;INDEL;HRUN=3
S288C	9132	.	T	TCGCATGA	497	PASS	DP=2918;AF=0.034270;SB=0;DP4=3,2368,0,100;INDEL;HRUN=1
S288C	9132	.	T	TCGCATGAAGTAC	517	PASS	DP=2918;AF=0.034955;SB=0;DP4=3,2368,0,102;INDEL;HRUN=1
S288C	9133	.	C	CGCAT	1423	PASS	DP=2717;AF=0.065513;SB=0;DP4=2,2252,0,178;INDEL;HRUN=1
S288C	9133	.	C	CGCATG	1491	PASS	DP=2717;AF=0.067354;SB=0;DP4=2,2252,0,183;INDEL;HRUN=1
S288C	9133	.	C	CGCATGAAGT	842	PASS	DP=2717;AF=0.048583;SB=0;DP4=2,2252,0,132;INDEL;HRUN=1
S288C	9133	.	C	CGCATGAAGTA	750	PASS	DP=2717;AF=0.045639;SB=0;DP4=2,2252,0,124;INDEL;HRUN=1
