# Supplementary material for: Varying strength of selection contributes to the intragenomic diversity of rRNA genes
Source: Nat Commun. 2022 Nov 25;13:7245. doi: 10.1038/s41467-022-34989-w (PMC9700816; doi:10.1038/s41467-022-34989-w)
Supplement: Supplementary file 4 — Supplementary Data 1-6 [file 41467_2022_34989_MOESM4_ESM.zip › Supplementary_Data1-6/Supplementary_Data_6/raw_rDNA_var_calls/ERR1309202_rDNA.vcf]

##fileformat=VCFv4.0
##fileDate=20200729
##source=lofreq call --call-indels -f /scratch/ds5639/rDNA_project/Yue_2017_SK1_hiseq/SRR4074258_1/rDNA_S288C_ref/rDNA_S288C.fa -o ERR1309202_rDNA.vcf ERR1309202_rDNA.bam 
##reference=/scratch/ds5639/rDNA_project/Yue_2017_SK1_hiseq/SRR4074258_1/rDNA_S288C_ref/rDNA_S288C.fa
##INFO=<ID=DP,Number=1,Type=Integer,Description="Raw Depth">
##INFO=<ID=AF,Number=1,Type=Float,Description="Allele Frequency">
##INFO=<ID=SB,Number=1,Type=Integer,Description="Phred-scaled strand bias at this position">
##INFO=<ID=DP4,Number=4,Type=Integer,Description="Counts for ref-forward bases, ref-reverse, alt-forward and alt-reverse bases">
##INFO=<ID=INDEL,Number=0,Type=Flag,Description="Indicates that the variant is an INDEL.">
##INFO=<ID=CONSVAR,Number=0,Type=Flag,Description="Indicates that the variant is a consensus variant (as opposed to a low frequency variant).">
##INFO=<ID=HRUN,Number=1,Type=Integer,Description="Homopolymer length to the right of report indel position">
##FILTER=<ID=min_dp_10,Description="Minimum Coverage 10">
##FILTER=<ID=sb_fdr,Description="Strand-Bias Multiple Testing Correction: fdr corr. pvalue > 0.001000">
##FILTER=<ID=min_snvqual_64,Description="Minimum SNV Quality (Phred) 64">
##FILTER=<ID=min_indelqual_55,Description="Minimum Indel Quality (Phred) 55">
#CHROM	POS	ID	REF	ALT	QUAL	FILTER	INFO
S288C	217	.	GT	G	1555	PASS	DP=6697;AF=0.073316;SB=3;DP4=5326,954,423,68;INDEL;HRUN=2
S288C	221	.	C	T	1353	PASS	DP=6513;AF=0.075234;SB=3;DP4=5105,917,422,68
S288C	227	.	A	AT	49314	PASS	DP=6002;AF=0.858547;SB=1;DP4=755,133,4357,796;INDEL;HRUN=6
S288C	236	.	T	C	49314	PASS	DP=5706;AF=0.886435;SB=6;DP4=13,5,4199,859
S288C	254	.	A	AGCG	71	PASS	DP=6198;AF=0.131655;SB=240;DP4=3380,2115,648,168;INDEL;HRUN=4
S288C	255	.	A	G	64	PASS	DP=6361;AF=0.210659;SB=973;DP4=2060,1933,1115,231
S288C	264	.	A	G	131	PASS	DP=6434;AF=0.209978;SB=943;DP4=2734,2346,1129,224
S288C	272	.	GAACATACAA	G	49314	PASS	DP=5293;AF=0.974872;SB=20;DP4=92,50,2762,2398;INDEL;HRUN=2
S288C	362	.	A	G	49314	PASS	DP=19133;AF=0.843307;SB=5;DP4=1850,1140,10151,5990
S288C	557	.	C	T	49314	PASS	DP=17794;AF=0.998820;SB=15;DP4=2,11,8175,9598
S288C	596	.	A	G	163	PASS	DP=19205;AF=0.008435;SB=0;DP4=9190,9841,80,82
S288C	609	.	C	A	49314	PASS	DP=19200;AF=0.997760;SB=11;DP4=24,13,9406,9751
S288C	638	.	C	T	49314	PASS	DP=19962;AF=0.998197;SB=0;DP4=2,2,10617,9309
S288C	648	.	A	G	49314	PASS	DP=20379;AF=0.999411;SB=0;DP4=2,2,11064,9303
S288C	817	.	C	A	49314	PASS	DP=18134;AF=0.998401;SB=4;DP4=11,6,9300,8810
S288C	919	.	C	CATT	181	PASS	DP=16989;AF=0.002708;SB=124;DP4=7918,9151,0,46;INDEL;HRUN=1
S288C	1001	.	C	T	90	PASS	DP=17033;AF=0.004345;SB=9;DP4=7335,9614,39,35
S288C	1117	.	G	C	49314	PASS	DP=18753;AF=0.999253;SB=0;DP4=6,6,9755,8984
S288C	1570	.	CAAAAAAAAA	C	49314	PASS	DP=14180;AF=0.737024;SB=10;DP4=1776,2004,5078,5373;INDEL;HRUN=17
S288C	1691	.	C	G	49314	PASS	DP=14924;AF=0.998392;SB=0;DP4=8,9,7749,7153
S288C	1730	.	T	C	49314	PASS	DP=15292;AF=0.997319;SB=2;DP4=10,15,7183,8077
S288C	1759	.	ACCGCGTCGCCGCGTCG	A	40087	PASS	DP=12784;AF=0.644556;SB=174;DP4=2299,2378,3398,4842;INDEL;HRUN=2
S288C	1912	.	G	C	49314	PASS	DP=16406;AF=0.998598;SB=0;DP4=9,8,9326,7057
S288C	1983	.	TG	T	7939	PASS	DP=15113;AF=0.949050;SB=18;DP4=469,373,7372,6971;INDEL;HRUN=1
S288C	1985	.	T	A	3209	PASS	DP=15637;AF=0.972821;SB=20;DP4=28,10,7846,7366
S288C	2045	.	AT	A	49314	PASS	DP=18398;AF=0.901565;SB=9;DP4=1072,847,8947,7640;INDEL;HRUN=8
S288C	2059	.	C	CA	49314	PASS	DP=18080;AF=0.923064;SB=1;DP4=909,702,9331,7358;INDEL;HRUN=3
S288C	2227	.	C	T	49314	PASS	DP=19925;AF=0.999247;SB=0;DP4=2,3,7173,12738
S288C	2254	.	A	AAAT	49314	PASS	DP=15348;AF=0.607832;SB=652;DP4=2087,2028,3257,6072;INDEL;HRUN=16
S288C	2295	.	T	TTACA	960	PASS	DP=13641;AF=0.183784;SB=19;DP4=6003,5131,1421,1086;INDEL;HRUN=2
S288C	2295	.	T	A	4254	PASS	DP=13642;AF=0.789694;SB=2;DP4=1567,1291,5849,4924
S288C	2320	.	TCTTACACA	T	49314	PASS	DP=13734;AF=0.856852;SB=178;DP4=915,1145,6463,5305;INDEL;HRUN=1
S288C	2431	.	C	T	49314	PASS	DP=17769;AF=0.997861;SB=1;DP4=14,13,8470,9261
S288C	5192	.	G	GT	61	PASS	DP=16892;AF=0.000829;SB=39;DP4=8625,8416,14,0;INDEL;HRUN=3
S288C	5633	.	T	C	49314	PASS	DP=16103;AF=0.997019;SB=25;DP4=33,10,8676,7379
S288C	5906	.	T	C	49314	PASS	DP=17996;AF=0.997333;SB=1;DP4=18,15,9032,8918
S288C	5949	.	TA	T	49314	PASS	DP=17773;AF=0.927981;SB=73;DP4=652,831,8478,8015;INDEL;HRUN=7
S288C	6033	.	G	GA	49314	PASS	DP=18351;AF=0.845785;SB=12;DP4=1448,1123,8432,7089;INDEL;HRUN=8
S288C	6033	.	G	GAA	4393	PASS	DP=18351;AF=0.023868;SB=12;DP4=1448,1123,225,213;INDEL;HRUN=8
S288C	6042	.	C	A	966	PASS	DP=18919;AF=0.015646;SB=73;DP4=10218,8389,216,91
S288C	6337	.	G	A	49314	PASS	DP=21544;AF=0.998932;SB=18;DP4=4,13,11837,9684
S288C	6611	.	T	C	49314	PASS	DP=20247;AF=0.837902;SB=0;DP4=1276,1974,6633,10345
S288C	8412	.	T	C	1102	PASS	DP=20012;AF=0.009095;SB=0;DP4=9067,10753,84,98
S288C	8471	.	AAAG	A	549	PASS	DP=19249;AF=0.004364;SB=2;DP4=8689,10698,35,49;INDEL;HRUN=6
S288C	8472	.	AAG	A	49314	PASS	DP=19305;AF=0.865786;SB=0;DP4=1271,1574,7495,9219;INDEL;HRUN=6
S288C	8473	.	AG	A	1216	PASS	DP=19399;AF=0.007372;SB=0;DP4=8759,10706,66,77;INDEL;HRUN=1
S288C	8491	.	CTTTT	C	49314	PASS	DP=19580;AF=0.852349;SB=295;DP4=1163,1886,8233,8456;INDEL;HRUN=11
S288C	8569	.	T	C	826	PASS	DP=20674;AF=0.008078;SB=1;DP4=11271,9227,95,72
S288C	8742	.	T	C	49314	PASS	DP=17670;AF=0.989021;SB=8;DP4=61,119,6874,10609
S288C	8934	.	G	A	49314	PASS	DP=11062;AF=0.999186;SB=0;DP4=1,6,2325,8728
S288C	9131	.	T	TTCGCATGAAG	607	PASS	DP=1482;AF=0.057355;SB=0;DP4=1,1330,0,85;INDEL;HRUN=3
S288C	9131	.	T	TTCGCATGAAGTACC	2253	PASS	DP=1482;AF=0.126856;SB=0;DP4=1,1330,0,188;INDEL;HRUN=3
S288C	9132	.	T	TCGCATGA	285	PASS	DP=1342;AF=0.042474;SB=0;DP4=1,1097,0,57;INDEL;HRUN=1
S288C	9132	.	T	TCGCATGAAGTAC	508	PASS	DP=1342;AF=0.057377;SB=0;DP4=1,1097,0,77;INDEL;HRUN=1
S288C	9133	.	C	CGCAT	415	PASS	DP=1246;AF=0.055377;SB=0;DP4=1,1013,0,69;INDEL;HRUN=1
S288C	9133	.	C	CGCATG	571	PASS	DP=1246;AF=0.065811;SB=0;DP4=1,1013,0,82;INDEL;HRUN=1
S288C	9133	.	C	CGCATGAA	151	PASS	DP=1246;AF=0.033708;SB=0;DP4=1,1013,0,42;INDEL;HRUN=1
S288C	9133	.	C	CGCATGAAGT	437	PASS	DP=1246;AF=0.056982;SB=0;DP4=1,1013,0,71;INDEL;HRUN=1
S288C	9133	.	C	CGCATGAAGTA	327	PASS	DP=1246;AF=0.048957;SB=0;DP4=1,1013,0,61;INDEL;HRUN=1
