# Supplementary material for: Varying strength of selection contributes to the intragenomic diversity of rRNA genes
Source: Nat Commun. 2022 Nov 25;13:7245. doi: 10.1038/s41467-022-34989-w (PMC9700816; doi:10.1038/s41467-022-34989-w)
Supplement: Supplementary file 4 — Supplementary Data 1-6 [file 41467_2022_34989_MOESM4_ESM.zip › Supplementary_Data1-6/Supplementary_Data_6/raw_rDNA_var_calls/ERR1308807_rDNA.vcf]

##fileformat=VCFv4.0
##fileDate=20200729
##source=lofreq call --call-indels -f /scratch/ds5639/rDNA_project/Yue_2017_SK1_hiseq/SRR4074258_1/rDNA_S288C_ref/rDNA_S288C.fa -o ERR1308807_rDNA.vcf ERR1308807_rDNA.bam 
##reference=/scratch/ds5639/rDNA_project/Yue_2017_SK1_hiseq/SRR4074258_1/rDNA_S288C_ref/rDNA_S288C.fa
##INFO=<ID=DP,Number=1,Type=Integer,Description="Raw Depth">
##INFO=<ID=AF,Number=1,Type=Float,Description="Allele Frequency">
##INFO=<ID=SB,Number=1,Type=Integer,Description="Phred-scaled strand bias at this position">
##INFO=<ID=DP4,Number=4,Type=Integer,Description="Counts for ref-forward bases, ref-reverse, alt-forward and alt-reverse bases">
##INFO=<ID=INDEL,Number=0,Type=Flag,Description="Indicates that the variant is an INDEL.">
##INFO=<ID=CONSVAR,Number=0,Type=Flag,Description="Indicates that the variant is a consensus variant (as opposed to a low frequency variant).">
##INFO=<ID=HRUN,Number=1,Type=Integer,Description="Homopolymer length to the right of report indel position">
##FILTER=<ID=min_dp_10,Description="Minimum Coverage 10">
##FILTER=<ID=sb_fdr,Description="Strand-Bias Multiple Testing Correction: fdr corr. pvalue > 0.001000">
##FILTER=<ID=min_snvqual_64,Description="Minimum SNV Quality (Phred) 64">
##FILTER=<ID=min_indelqual_53,Description="Minimum Indel Quality (Phred) 53">
#CHROM	POS	ID	REF	ALT	QUAL	FILTER	INFO
S288C	179	.	A	ATTTTTTTCTT	49314	PASS	DP=18745;AF=0.281035;SB=73;DP4=11143,1427,4513,755;INDEL;HRUN=8
S288C	227	.	A	ATT	49314	PASS	DP=11140;AF=0.400898;SB=86;DP4=5433,1348,3776,690;INDEL;HRUN=6
S288C	227	.	A	T	49314	PASS	DP=11278;AF=0.395194;SB=15;DP4=5615,1188,3605,852
S288C	236	.	T	TGCGGAA	16026	PASS	DP=10910;AF=0.201283;SB=137;DP4=6147,1637,1560,636;INDEL;HRUN=1
S288C	264	.	A	G	509	PASS	DP=14204;AF=0.132216;SB=1551;DP4=6223,5809,1563,321
S288C	272	.	GAACATACAA	G	49314	PASS	DP=13764;AF=0.296425;SB=33;DP4=5230,4493,2060,2020;INDEL;HRUN=2
S288C	284	.	C	T	49314	PASS	DP=17256;AF=0.554764;SB=1;DP4=4178,3491,5251,4322
S288C	362	.	A	G	3781	PASS	DP=34396;AF=0.023346;SB=11;DP4=20773,12802,472,331
S288C	387	.	T	C	49314	PASS	DP=32711;AF=0.516004;SB=18;DP4=9705,6117,10128,6751
S288C	557	.	C	T	49314	PASS	DP=32362;AF=0.999289;SB=3;DP4=2,5,15037,17302
S288C	609	.	C	A	49314	PASS	DP=35156;AF=0.387757;SB=46;DP4=10751,10762,6495,7137
S288C	638	.	C	T	49314	PASS	DP=35840;AF=0.999135;SB=5;DP4=2,5,19013,16796
S288C	648	.	A	G	49314	PASS	DP=36279;AF=0.845889;SB=9;DP4=2985,2593,16767,13921
S288C	817	.	C	A	49314	PASS	DP=33254;AF=0.999128;SB=54;DP4=18,0,16596,16633
S288C	1117	.	G	C	49314	PASS	DP=33743;AF=0.610734;SB=2;DP4=7011,6105,11091,9517
S288C	1180	.	A	G	46517	PASS	DP=31756;AF=0.142871;SB=36;DP4=16849,10094,2714,1834
S288C	1404	.	G	C	1668	PASS	DP=23177;AF=0.067438;SB=64;DP4=7828,13707,469,1094
S288C	1500	.	G	A	49314	PASS	DP=32325;AF=0.360124;SB=5;DP4=10366,10306,5761,5880
S288C	1553	.	C	T	49314	PASS	DP=28629;AF=0.487967;SB=40;DP4=7618,7030,6940,7031
S288C	1570	.	CAAAAAAAAA	C	49314	PASS	DP=25855;AF=0.772539;SB=4;DP4=2733,2562,10454,9520;INDEL;HRUN=17
S288C	1691	.	C	G	49314	PASS	DP=30103;AF=0.933130;SB=39;DP4=895,1090,13930,14162
S288C	1759	.	ACCGCGTCGCCGCGTCG	A	49314	PASS	DP=25547;AF=0.653306;SB=64;DP4=4237,4894,7194,9496;INDEL;HRUN=2
S288C	1983	.	TG	T	12980	PASS	DP=26959;AF=0.917208;SB=5;DP4=1203,1137,12401,12326;INDEL;HRUN=1
S288C	1985	.	T	A	2623	PASS	DP=27882;AF=0.940428;SB=1;DP4=167,155,13254,12967
S288C	2045	.	AT	A	49314	PASS	DP=32918;AF=0.901665;SB=5;DP4=1888,1585,16431,13250;INDEL;HRUN=8
S288C	2227	.	C	T	49314	PASS	DP=33076;AF=0.998700;SB=1;DP4=5,9,14288,18748
S288C	2244	.	GAAA	G	409	PASS	DP=30683;AF=0.068116;SB=50;DP4=5764,5938,919,1171;INDEL;HRUN=16
S288C	2244	.	GAA	G	46795	PASS	DP=30683;AF=0.247694;SB=165;DP4=5764,5938,3271,4329;INDEL;HRUN=16
S288C	2244	.	GAAAA	G	49119	PASS	DP=30683;AF=0.252290;SB=100;DP4=5764,5938,3445,4296;INDEL;HRUN=16
S288C	2277	.	CAAATAGT	C	49314	PASS	DP=31997;AF=0.485702;SB=242;DP4=7546,9210,7892,7649;INDEL;HRUN=3
S288C	2392	.	A	G	49314	PASS	DP=32465;AF=0.179917;SB=2;DP4=12300,14308,2679,3162
S288C	2620	.	T	C	5210	PASS	DP=30495;AF=0.020823;SB=8;DP4=15043,14793,340,297
S288C	2647	.	G	A	93	PASS	DP=30231;AF=0.002547;SB=5;DP4=15273,14867,44,33
S288C	2806	.	G	A	94	PASS	DP=29461;AF=0.002715;SB=2;DP4=12940,16429,38,42
S288C	2827	.	G	A	140	PASS	DP=29478;AF=0.003189;SB=1;DP4=12452,16914,42,52
S288C	3001	.	A	G	1049	PASS	DP=26886;AF=0.007067;SB=3;DP4=13219,13462,89,101
S288C	3495	.	G	A	78	PASS	DP=27685;AF=0.002745;SB=8;DP4=14246,13342,46,30
S288C	3504	.	G	A	86	PASS	DP=27993;AF=0.002822;SB=4;DP4=14224,13675,36,43
S288C	4222	.	G	A	49314	PASS	DP=30065;AF=0.108033;SB=1;DP4=13820,12977,1664,1586
S288C	4307	.	T	C	49314	PASS	DP=30150;AF=0.204743;SB=0;DP4=12064,11836,3119,3054
S288C	5599	.	G	A	66	PASS	DP=31980;AF=0.002533;SB=3;DP4=17781,14096,49,32
S288C	5633	.	T	C	38726	PASS	DP=30254;AF=0.072850;SB=0;DP4=14619,13411,1148,1056
S288C	5949	.	TA	T	49314	PASS	DP=30588;AF=0.920230;SB=23;DP4=1318,1450,14191,13957;INDEL;HRUN=7
S288C	6337	.	G	A	49314	PASS	DP=35203;AF=0.805528;SB=6;DP4=3776,3058,15449,12909
S288C	6367	.	G	GCC	49314	PASS	DP=34584;AF=0.167245;SB=34;DP4=17241,11988,3265,2519;INDEL;HRUN=4
S288C	6372	.	G	C	103	PASS	DP=34338;AF=0.004630;SB=2;DP4=19507,14626,95,64
S288C	7325	.	TC	T	134	PASS	DP=28347;AF=0.001411;SB=4;DP4=14585,13994,17,23;INDEL;HRUN=6
S288C	7701	.	T	C	49314	PASS	DP=30277;AF=0.403574;SB=0;DP4=10258,7761,6964,5262
S288C	8467	.	T	TA	29247	PASS	DP=31716;AF=0.059907;SB=58;DP4=13722,16472,756,1144;INDEL;HRUN=6
S288C	8471	.	AAAG	A	49314	PASS	DP=30857;AF=0.870337;SB=30;DP4=1899,2522,12260,14596;INDEL;HRUN=6
S288C	8478	.	G	C	1126	PASS	DP=31021;AF=0.011121;SB=71;DP4=14205,16434,110,235
S288C	8491	.	CTTTT	C	49314	PASS	DP=31052;AF=0.862650;SB=130;DP4=1861,2581,12838,13949;INDEL;HRUN=11
S288C	8902	.	G	T	735	PASS	DP=22455;AF=0.006992;SB=0;DP4=6185,16099,44,113
S288C	8934	.	G	A	49314	PASS	DP=18136;AF=0.885201;SB=0;DP4=411,1664,3183,12871
S288C	9131	.	T	TTCGCATGAAG	1238	PASS	DP=2906;AF=0.053682;SB=0;DP4=1,2473,0,156;INDEL;HRUN=3
S288C	9131	.	T	TTCGCATGAAGTACC	5987	PASS	DP=2906;AF=0.147626;SB=0;DP4=1,2473,0,429;INDEL;HRUN=3
S288C	9132	.	T	TCGCATGA	525	PASS	DP=2643;AF=0.036701;SB=0;DP4=0,2185,0,97;INDEL;HRUN=1
S288C	9132	.	T	TCGCATGAAGTAC	525	PASS	DP=2643;AF=0.036701;SB=0;DP4=0,2185,0,97;INDEL;HRUN=1
S288C	9133	.	C	CGCAT	1201	PASS	DP=2485;AF=0.061569;SB=0;DP4=1,2033,0,153;INDEL;HRUN=1
S288C	9133	.	C	CGCATG	1393	PASS	DP=2485;AF=0.067203;SB=0;DP4=1,2033,0,167;INDEL;HRUN=1
S288C	9133	.	C	CGCATGAA	159	PASS	DP=2485;AF=0.022133;SB=0;DP4=1,2033,0,55;INDEL;HRUN=1
S288C	9133	.	C	CGCATGAAGT	904	PASS	DP=2485;AF=0.052314;SB=0;DP4=1,2033,0,130;INDEL;HRUN=1
S288C	9133	.	C	CGCATGAAGTA	505	PASS	DP=2485;AF=0.038229;SB=0;DP4=1,2033,0,95;INDEL;HRUN=1
