# Supplementary material for: Varying strength of selection contributes to the intragenomic diversity of rRNA genes
Source: Nat Commun. 2022 Nov 25;13:7245. doi: 10.1038/s41467-022-34989-w (PMC9700816; doi:10.1038/s41467-022-34989-w)
Supplement: Supplementary file 4 — Supplementary Data 1-6 [file 41467_2022_34989_MOESM4_ESM.zip › Supplementary_Data1-6/Supplementary_Data_6/raw_rDNA_var_calls/ERR1309439_rDNA.vcf]

##fileformat=VCFv4.0
##fileDate=20200729
##source=lofreq call --call-indels -f /scratch/ds5639/rDNA_project/Yue_2017_SK1_hiseq/SRR4074258_1/rDNA_S288C_ref/rDNA_S288C.fa -o ERR1309439_rDNA.vcf ERR1309439_rDNA.bam 
##reference=/scratch/ds5639/rDNA_project/Yue_2017_SK1_hiseq/SRR4074258_1/rDNA_S288C_ref/rDNA_S288C.fa
##INFO=<ID=DP,Number=1,Type=Integer,Description="Raw Depth">
##INFO=<ID=AF,Number=1,Type=Float,Description="Allele Frequency">
##INFO=<ID=SB,Number=1,Type=Integer,Description="Phred-scaled strand bias at this position">
##INFO=<ID=DP4,Number=4,Type=Integer,Description="Counts for ref-forward bases, ref-reverse, alt-forward and alt-reverse bases">
##INFO=<ID=INDEL,Number=0,Type=Flag,Description="Indicates that the variant is an INDEL.">
##INFO=<ID=CONSVAR,Number=0,Type=Flag,Description="Indicates that the variant is a consensus variant (as opposed to a low frequency variant).">
##INFO=<ID=HRUN,Number=1,Type=Integer,Description="Homopolymer length to the right of report indel position">
##FILTER=<ID=min_dp_10,Description="Minimum Coverage 10">
##FILTER=<ID=sb_fdr,Description="Strand-Bias Multiple Testing Correction: fdr corr. pvalue > 0.001000">
##FILTER=<ID=min_snvqual_61,Description="Minimum SNV Quality (Phred) 61">
##FILTER=<ID=min_indelqual_45,Description="Minimum Indel Quality (Phred) 45">
#CHROM	POS	ID	REF	ALT	QUAL	FILTER	INFO
S288C	33	.	G	A	8594	PASS	DP=289;AF=0.993080;SB=0;DP4=2,0,281,6
S288C	121	.	C	T	26175	PASS	DP=789;AF=0.991128;SB=4;DP4=5,1,731,51
S288C	179	.	A	ATTT	14375	PASS	DP=831;AF=0.720818;SB=15;DP4=118,31,520,79;INDEL;HRUN=8
S288C	179	.	A	ATT	179	PASS	DP=831;AF=0.037304;SB=6;DP4=118,31,28,3;INDEL;HRUN=8
S288C	179	.	A	ATTTT	335	PASS	DP=831;AF=0.052948;SB=0;DP4=118,31,34,10;INDEL;HRUN=8
S288C	236	.	T	TGCGGAA	17082	PASS	DP=875;AF=0.733714;SB=37;DP4=189,52,420,222;INDEL;HRUN=1
S288C	283	.	A	G	27791	PASS	DP=917;AF=0.996728;SB=0;DP4=2,1,560,354
S288C	369	.	A	T	5289	PASS	DP=1432;AF=0.191341;SB=1;DP4=701,455,169,105
S288C	442	.	T	G	43409	PASS	DP=1305;AF=0.994636;SB=3;DP4=5,2,692,606
S288C	557	.	C	T	45677	PASS	DP=1349;AF=1.000000;SB=0;DP4=0,0,622,727
S288C	630	.	T	C	47039	PASS	DP=1439;AF=0.992356;SB=2;DP4=7,4,726,702
S288C	638	.	C	T	48159	PASS	DP=1464;AF=0.999317;SB=0;DP4=0,0,755,708
S288C	648	.	A	G	49314	PASS	DP=1521;AF=1.000000;SB=0;DP4=0,0,791,730
S288C	748	.	A	G	44818	PASS	DP=1299;AF=0.995381;SB=0;DP4=3,2,678,615
S288C	817	.	C	A	42331	PASS	DP=1260;AF=0.999206;SB=0;DP4=0,0,655,604
S288C	842	.	T	G	35624	PASS	DP=1185;AF=0.993249;SB=6;DP4=4,1,570,609
S288C	843	.	T	C	37101	PASS	DP=1199;AF=0.994996;SB=9;DP4=5,1,575,618
S288C	1032	.	C	T	46584	PASS	DP=1381;AF=0.994207;SB=1;DP4=3,5,622,751
S288C	1117	.	G	C	49225	PASS	DP=1459;AF=0.993146;SB=0;DP4=5,4,749,700
S288C	1145	.	A	G	46419	PASS	DP=1408;AF=0.989347;SB=1;DP4=8,5,776,617
S288C	1157	.	G	C	43365	PASS	DP=1348;AF=0.986647;SB=6;DP4=13,4,778,552
S288C	1219	.	T	C	36472	PASS	DP=1174;AF=0.990630;SB=6;DP4=9,2,683,480
S288C	1506	.	C	CA	26661	PASS	DP=1169;AF=0.902481;SB=13;DP4=68,72,415,640;INDEL;HRUN=1
S288C	1570	.	CAAAAAAAAAA	C	8825	PASS	DP=989;AF=0.811931;SB=0;DP4=92,103,370,433;INDEL;HRUN=17
S288C	1602	.	T	C	19240	PASS	DP=1112;AF=0.993705;SB=1;DP4=3,2,534,571
S288C	1643	.	C	T	10589	PASS	DP=1067;AF=0.824742;SB=6;DP4=88,98,461,419
S288C	1648	.	T	C	74	PASS	DP=1029;AF=0.206025;SB=24;DP4=433,383,89,124
S288C	1671	.	T	C	20735	PASS	DP=976;AF=0.994877;SB=4;DP4=4,1,491,480
S288C	1685	.	T	C	2419	PASS	DP=960;AF=0.416667;SB=28;DP4=250,310,221,179
S288C	1722	.	A	G	15586	PASS	DP=1006;AF=0.994036;SB=1;DP4=3,3,421,579
S288C	1759	.	ACCGCGTCGCCGCGTCG	A	2948	PASS	DP=929;AF=0.697524;SB=15;DP4=129,163,236,412;INDEL;HRUN=2
S288C	1854	.	C	T	26457	PASS	DP=972;AF=0.993827;SB=1;DP4=2,4,462,504
S288C	1982	.	CTGTT	C	918	PASS	DP=106;AF=0.952830;SB=5;DP4=0,3,40,61;INDEL;HRUN=1
S288C	1988	.	ACTGT	A	314	PASS	DP=214;AF=0.471963;SB=3;DP4=51,62,40,61;INDEL;HRUN=1
S288C	2045	.	AT	A	16284	PASS	DP=769;AF=0.996099;SB=5;DP4=0,3,348,418;INDEL;HRUN=8
S288C	2179	.	G	C	25879	PASS	DP=839;AF=0.995232;SB=8;DP4=4,0,451,384
S288C	2227	.	C	T	16102	PASS	DP=584;AF=0.991438;SB=8;DP4=4,0,335,245
S288C	2277	.	CAAATAGT	C	8351	PASS	DP=777;AF=0.583012;SB=35;DP4=243,86,278,175;INDEL;HRUN=3
S288C	2384	.	A	G	35035	PASS	DP=1077;AF=0.992572;SB=1;DP4=3,3,615,454
S288C	2430	.	T	C	35226	PASS	DP=1078;AF=0.993506;SB=6;DP4=2,5,606,465
S288C	2931	.	T	C	186	PASS	DP=1278;AF=0.016432;SB=0;DP4=646,611,11,10
S288C	3814	.	T	C	39449	PASS	DP=1192;AF=0.995805;SB=0;DP4=2,2,677,510
S288C	5949	.	TA	T	36713	PASS	DP=1310;AF=0.916031;SB=22;DP4=50,73,648,552;INDEL;HRUN=7
S288C	6033	.	G	GAA	27423	PASS	DP=1304;AF=0.772239;SB=19;DP4=132,88,508,499;INDEL;HRUN=8
S288C	6033	.	G	GA	151	PASS	DP=1304;AF=0.013804;SB=19;DP4=132,88,5,13;INDEL;HRUN=8
S288C	6033	.	G	GAAA	1017	PASS	DP=1304;AF=0.055982;SB=8;DP4=132,88,36,37;INDEL;HRUN=8
S288C	6042	.	C	A	194	PASS	DP=1328;AF=0.037651;SB=28;DP4=650,628,37,13
S288C	6337	.	G	A	49314	PASS	DP=1454;AF=0.993810;SB=4;DP4=3,6,748,697
S288C	6371	.	C	CGA	46520	PASS	DP=1414;AF=0.911598;SB=3;DP4=75,54,703,586;INDEL;HRUN=1
S288C	8467	.	T	TA	1144	PASS	DP=1328;AF=0.062500;SB=11;DP4=603,657,31,52;INDEL;HRUN=6
S288C	8471	.	AAAG	A	35994	PASS	DP=1311;AF=0.856598;SB=5;DP4=90,116,536,587;INDEL;HRUN=6
S288C	8491	.	CTTTT	C	26634	PASS	DP=1319;AF=0.871114;SB=32;DP4=65,115,575,574;INDEL;HRUN=11
S288C	8609	.	T	C	44248	PASS	DP=1299;AF=0.992302;SB=1;DP4=5,3,671,618
S288C	8934	.	G	A	25373	PASS	DP=743;AF=0.994616;SB=0;DP4=0,4,146,593
S288C	9123	.	C	CA	3928	PASS	DP=158;AF=0.854430;SB=0;DP4=0,33,0,135;INDEL;HRUN=2
S288C	9131	.	T	TTCGCATGAAGTACC	56	PASS	DP=105;AF=0.076190;SB=0;DP4=0,100,0,8;INDEL;HRUN=3
S288C	9133	.	C	CGCAT	57	PASS	DP=79;AF=0.101266;SB=0;DP4=0,66,0,8;INDEL;HRUN=1
