# Supplementary material for: Varying strength of selection contributes to the intragenomic diversity of rRNA genes
Source: Nat Commun. 2022 Nov 25;13:7245. doi: 10.1038/s41467-022-34989-w (PMC9700816; doi:10.1038/s41467-022-34989-w)
Supplement: Supplementary file 4 — Supplementary Data 1-6 [file 41467_2022_34989_MOESM4_ESM.zip › Supplementary_Data1-6/Supplementary_Data_6/raw_rDNA_var_calls/ERR1308806_rDNA.vcf]

##fileformat=VCFv4.0
##fileDate=20200729
##source=lofreq call --call-indels -f /scratch/ds5639/rDNA_project/Yue_2017_SK1_hiseq/SRR4074258_1/rDNA_S288C_ref/rDNA_S288C.fa -o ERR1308806_rDNA.vcf ERR1308806_rDNA.bam 
##reference=/scratch/ds5639/rDNA_project/Yue_2017_SK1_hiseq/SRR4074258_1/rDNA_S288C_ref/rDNA_S288C.fa
##INFO=<ID=DP,Number=1,Type=Integer,Description="Raw Depth">
##INFO=<ID=AF,Number=1,Type=Float,Description="Allele Frequency">
##INFO=<ID=SB,Number=1,Type=Integer,Description="Phred-scaled strand bias at this position">
##INFO=<ID=DP4,Number=4,Type=Integer,Description="Counts for ref-forward bases, ref-reverse, alt-forward and alt-reverse bases">
##INFO=<ID=INDEL,Number=0,Type=Flag,Description="Indicates that the variant is an INDEL.">
##INFO=<ID=CONSVAR,Number=0,Type=Flag,Description="Indicates that the variant is a consensus variant (as opposed to a low frequency variant).">
##INFO=<ID=HRUN,Number=1,Type=Integer,Description="Homopolymer length to the right of report indel position">
##FILTER=<ID=min_dp_10,Description="Minimum Coverage 10">
##FILTER=<ID=sb_fdr,Description="Strand-Bias Multiple Testing Correction: fdr corr. pvalue > 0.001000">
##FILTER=<ID=min_snvqual_64,Description="Minimum SNV Quality (Phred) 64">
##FILTER=<ID=min_indelqual_56,Description="Minimum Indel Quality (Phred) 56">
#CHROM	POS	ID	REF	ALT	QUAL	FILTER	INFO
S288C	33	.	G	A	49314	PASS	DP=4066;AF=0.778406;SB=0;DP4=896,5,3144,21
S288C	106	.	G	A	683	PASS	DP=12070;AF=0.035211;SB=0;DP4=11255,386,411,14
S288C	146	.	A	G	49314	PASS	DP=12345;AF=0.802511;SB=4;DP4=2265,168,9273,634
S288C	217	.	GT	G	10759	PASS	DP=11213;AF=0.208954;SB=54;DP4=7351,1588,1827,516;INDEL;HRUN=2
S288C	236	.	T	TGCGGAAGCGGAAGCGGAA	21234	PASS	DP=12998;AF=0.299277;SB=661;DP4=6490,1549,2569,1321;INDEL;HRUN=1
S288C	419	.	C	T	49314	PASS	DP=18362;AF=0.791526;SB=11;DP4=1887,1900,7492,7064
S288C	557	.	C	T	49314	PASS	DP=19720;AF=0.998073;SB=0;DP4=11,14,8161,11521
S288C	626	.	A	G	49314	PASS	DP=21015;AF=0.997430;SB=5;DP4=14,20,10733,10228
S288C	638	.	C	T	49314	PASS	DP=21363;AF=0.998596;SB=0;DP4=8,8,11264,10069
S288C	648	.	A	G	49314	PASS	DP=21555;AF=0.998979;SB=0;DP4=8,8,11698,9835
S288C	817	.	C	A	49314	PASS	DP=18264;AF=0.997427;SB=3;DP4=18,14,9057,9164
S288C	1032	.	C	T	49314	PASS	DP=17982;AF=0.816928;SB=12;DP4=1350,1929,6315,8375
S288C	1085	.	C	T	49314	PASS	DP=18746;AF=0.812280;SB=75;DP4=1551,1953,7535,7692
S288C	1117	.	G	C	49314	PASS	DP=19659;AF=0.847042;SB=76;DP4=1500,1498,9257,7395
S288C	1145	.	A	G	49314	PASS	DP=19324;AF=0.842941;SB=29;DP4=1745,1275,9933,6356
S288C	1178	.	T	C	49314	PASS	DP=17799;AF=0.844261;SB=0;DP4=1785,970,9761,5266
S288C	1411	.	G	T	49314	PASS	DP=14390;AF=0.774635;SB=3;DP4=1349,1794,4725,6471
S288C	1495	.	G	C	49314	PASS	DP=18515;AF=0.765163;SB=80;DP4=2068,2275,6045,8122
S288C	1570	.	CAAAAAAAAAA	C	49314	PASS	DP=13086;AF=0.622344;SB=20;DP4=934,1592,3248,4896;INDEL;HRUN=17
S288C	1570	.	CAAAAAAAAA	C	1470	PASS	DP=13086;AF=0.169876;SB=127;DP4=934,1592,1058,1165;INDEL;HRUN=17
S288C	1602	.	T	C	49314	PASS	DP=14590;AF=0.751199;SB=246;DP4=1790,1825,4342,6618
S288C	1671	.	T	C	49314	PASS	DP=14735;AF=0.960231;SB=71;DP4=312,263,6051,8098
S288C	1720	.	T	C	49314	PASS	DP=11680;AF=0.700685;SB=21;DP4=277,319,3342,4843
S288C	1720	.	T	G	49314	PASS	DP=11680;AF=0.248202;SB=1;DP4=277,319,1324,1575
S288C	1731	.	G	C	49314	PASS	DP=11521;AF=0.722767;SB=60;DP4=1435,1753,3325,5002
S288C	1759	.	ACCGCGTCGCCGCGTCG	A	10421	PASS	DP=8494;AF=0.501177;SB=95;DP4=1817,2566,1483,2774;INDEL;HRUN=2
S288C	1830	.	G	GTA	2394	PASS	DP=14782;AF=0.166689;SB=109;DP4=5479,6879,1277,1187;INDEL;HRUN=1
S288C	1897	.	T	C	49314	PASS	DP=13733;AF=0.701740;SB=49;DP4=2386,1706,5226,4412
S288C	1912	.	G	C	33982	PASS	DP=12114;AF=0.312614;SB=36;DP4=4408,3915,2143,1644
S288C	1982	.	CTGTT	C	274	PASS	DP=4668;AF=0.236290;SB=6;DP4=1809,1790,532,571;INDEL;HRUN=1
S288C	1983	.	TG	T	281	PASS	DP=4847;AF=0.687023;SB=2;DP4=763,780,1677,1653;INDEL;HRUN=1
S288C	1988	.	ACTGT	A	65	PASS	DP=6069;AF=0.181579;SB=17;DP4=2591,2380,531,571;INDEL;HRUN=1
S288C	2045	.	AT	A	49314	PASS	DP=14267;AF=0.965234;SB=3;DP4=299,210,7866,5905;INDEL;HRUN=8
S288C	2083	.	G	A	49314	PASS	DP=17244;AF=0.738576;SB=50;DP4=2965,1539,7909,4827
S288C	2149	.	G	GA	49314	PASS	DP=17328;AF=0.407952;SB=0;DP4=6410,3989,4348,2721;INDEL;HRUN=6
S288C	2156	.	C	A	49314	PASS	DP=17598;AF=0.737584;SB=56;DP4=2552,2016,7775,5210
S288C	2166	.	A	G	49314	PASS	DP=17572;AF=0.750512;SB=6;DP4=2431,1950,7461,5727
S288C	2189	.	T	C	30738	PASS	DP=15817;AF=0.216918;SB=2;DP4=6262,6114,1754,1677
S288C	2215	.	G	A	49314	PASS	DP=12283;AF=0.667752;SB=1;DP4=1795,2247,3610,4592
S288C	2227	.	C	T	49314	PASS	DP=10659;AF=0.959940;SB=9;DP4=163,260,4334,5898
S288C	2250	.	A	T	2542	PASS	DP=7771;AF=0.428645;SB=103;DP4=2078,2362,1309,2022
S288C	2257	.	A	ACC	846	PASS	DP=7302;AF=0.225829;SB=127;DP4=2737,3016,616,1033;INDEL;HRUN=16
S288C	2277	.	CAAATAGT	C	41733	PASS	DP=6066;AF=0.556874;SB=10;DP4=1510,1215,1799,1579;INDEL;HRUN=3
S288C	2323	.	T	C	49314	PASS	DP=13479;AF=0.715558;SB=300;DP4=1777,2051,5538,4107
S288C	2361	.	A	ATC	49314	PASS	DP=18775;AF=0.699494;SB=105;DP4=3079,2645,7752,5381;INDEL;HRUN=1
S288C	2410	.	A	T	70	PASS	DP=19741;AF=0.006281;SB=15;DP4=9416,10192,72,52
S288C	2485	.	T	TAA	49314	PASS	DP=18917;AF=0.681186;SB=148;DP4=2839,3267,6792,6094;INDEL;HRUN=6
S288C	2492	.	C	A	1352	PASS	DP=18749;AF=0.043522;SB=9;DP4=9306,8615,404,418
S288C	2834	.	C	A	1092	PASS	DP=17572;AF=0.011552;SB=1;DP4=6982,10376,80,126
S288C	2835	.	C	A	1200	PASS	DP=17530;AF=0.012037;SB=1;DP4=6961,10348,82,129
S288C	3279	.	C	T	297	PASS	DP=16688;AF=0.006472;SB=0;DP4=8060,8502,52,56
S288C	5949	.	TA	T	49314	PASS	DP=20129;AF=0.510607;SB=18;DP4=5014,5079,5283,4995;INDEL;HRUN=7
S288C	5979	.	C	A	430	PASS	DP=20240;AF=0.007115;SB=0;DP4=10455,9631,73,71
S288C	6302	.	G	A	49314	PASS	DP=22769;AF=0.228820;SB=17;DP4=9334,8212,2869,2341
S288C	6337	.	G	A	49314	PASS	DP=22972;AF=0.882509;SB=1;DP4=1502,1193,11393,8880
S288C	6346	.	G	C	49314	PASS	DP=22534;AF=0.787477;SB=0;DP4=2767,1996,10300,7445
S288C	6603	.	C	CA	49314	PASS	DP=20882;AF=0.715832;SB=6;DP4=2056,4083,5138,9810;INDEL;HRUN=7
S288C	6603	.	C	CAA	230	PASS	DP=20882;AF=0.003113;SB=2;DP4=2056,4083,19,46;INDEL;HRUN=7
S288C	6611	.	T	A	187	PASS	DP=20875;AF=0.008671;SB=83;DP4=7490,13164,106,77
S288C	8467	.	T	TA	13347	PASS	DP=20229;AF=0.053438;SB=101;DP4=9045,10314,396,685;INDEL;HRUN=6
S288C	8471	.	AAAG	A	49314	PASS	DP=19734;AF=0.864549;SB=77;DP4=1221,1733,8008,9053;INDEL;HRUN=6
S288C	8478	.	G	C	177	PASS	DP=19954;AF=0.009973;SB=28;DP4=9422,10307,72,127
S288C	8491	.	CTTTT	C	49314	PASS	DP=19890;AF=0.845601;SB=150;DP4=1318,1859,8283,8536;INDEL;HRUN=11
S288C	8513	.	C	A	49314	PASS	DP=20842;AF=0.282650;SB=3;DP4=7991,6946,3189,2702
S288C	8558	.	T	C	38973	PASS	DP=21582;AF=0.103929;SB=4;DP4=10462,8870,1192,1051
S288C	8934	.	G	A	49314	PASS	DP=11655;AF=0.971429;SB=0;DP4=53,278,1823,9499
S288C	9131	.	T	TTCGCATGAAG	716	PASS	DP=1662;AF=0.052948;SB=0;DP4=4,1420,0,88;INDEL;HRUN=3
S288C	9131	.	T	TTCGCATGAAGTACC	3962	PASS	DP=1662;AF=0.163057;SB=0;DP4=4,1420,0,271;INDEL;HRUN=3
S288C	9132	.	T	TCGCATGA	598	PASS	DP=1492;AF=0.052949;SB=0;DP4=1,1236,0,79;INDEL;HRUN=1
S288C	9132	.	T	TCGCATGAAGTAC	637	PASS	DP=1492;AF=0.054960;SB=0;DP4=1,1236,0,82;INDEL;HRUN=1
S288C	9133	.	C	CGCAT	746	PASS	DP=1417;AF=0.063514;SB=0;DP4=1,1152,0,90;INDEL;HRUN=1
S288C	9133	.	C	CGCATG	705	PASS	DP=1417;AF=0.061397;SB=0;DP4=1,1152,0,87;INDEL;HRUN=1
S288C	9133	.	C	CGCATGAA	138	PASS	DP=1417;AF=0.025406;SB=0;DP4=1,1152,0,36;INDEL;HRUN=1
S288C	9133	.	C	CGCATGAAGT	306	PASS	DP=1417;AF=0.038109;SB=0;DP4=1,1152,0,54;INDEL;HRUN=1
S288C	9133	.	C	CGCATGAAGTA	463	PASS	DP=1417;AF=0.047989;SB=0;DP4=1,1152,0,68;INDEL;HRUN=1
