# Supplementary material for: Varying strength of selection contributes to the intragenomic diversity of rRNA genes
Source: Nat Commun. 2022 Nov 25;13:7245. doi: 10.1038/s41467-022-34989-w (PMC9700816; doi:10.1038/s41467-022-34989-w)
Supplement: Supplementary file 4 — Supplementary Data 1-6 [file 41467_2022_34989_MOESM4_ESM.zip › Supplementary_Data1-6/Supplementary_Data_6/raw_rDNA_var_calls/ERR1309438_rDNA.vcf]

##fileformat=VCFv4.0
##fileDate=20200729
##source=lofreq call --call-indels -f /scratch/ds5639/rDNA_project/Yue_2017_SK1_hiseq/SRR4074258_1/rDNA_S288C_ref/rDNA_S288C.fa -o ERR1309438_rDNA.vcf ERR1309438_rDNA.bam 
##reference=/scratch/ds5639/rDNA_project/Yue_2017_SK1_hiseq/SRR4074258_1/rDNA_S288C_ref/rDNA_S288C.fa
##INFO=<ID=DP,Number=1,Type=Integer,Description="Raw Depth">
##INFO=<ID=AF,Number=1,Type=Float,Description="Allele Frequency">
##INFO=<ID=SB,Number=1,Type=Integer,Description="Phred-scaled strand bias at this position">
##INFO=<ID=DP4,Number=4,Type=Integer,Description="Counts for ref-forward bases, ref-reverse, alt-forward and alt-reverse bases">
##INFO=<ID=INDEL,Number=0,Type=Flag,Description="Indicates that the variant is an INDEL.">
##INFO=<ID=CONSVAR,Number=0,Type=Flag,Description="Indicates that the variant is a consensus variant (as opposed to a low frequency variant).">
##INFO=<ID=HRUN,Number=1,Type=Integer,Description="Homopolymer length to the right of report indel position">
##FILTER=<ID=min_dp_10,Description="Minimum Coverage 10">
##FILTER=<ID=sb_fdr,Description="Strand-Bias Multiple Testing Correction: fdr corr. pvalue > 0.001000">
##FILTER=<ID=min_snvqual_64,Description="Minimum SNV Quality (Phred) 64">
##FILTER=<ID=min_indelqual_52,Description="Minimum Indel Quality (Phred) 52">
#CHROM	POS	ID	REF	ALT	QUAL	FILTER	INFO
S288C	130	.	C	T	49314	PASS	DP=5855;AF=0.937831;SB=148;DP4=346,12,4537,955
S288C	179	.	A	ATTTTTTTCTTT	36153	PASS	DP=9808;AF=0.521819;SB=23;DP4=1761,740,3765,1353;INDEL;HRUN=8
S288C	227	.	A	T	49314	PASS	DP=7751;AF=0.939879;SB=38;DP4=286,164,5254,2031
S288C	272	.	GAACATACAA	G	49314	PASS	DP=8611;AF=0.705725;SB=425;DP4=1807,903,3098,2979;INDEL;HRUN=2
S288C	557	.	C	T	49314	PASS	DP=20462;AF=0.999414;SB=2;DP4=2,1,9744,10706
S288C	638	.	C	T	49314	PASS	DP=24247;AF=0.999299;SB=0;DP4=3,3,12807,11424
S288C	648	.	A	G	5916	PASS	DP=24355;AF=0.022993;SB=2;DP4=13001,10783,313,247
S288C	690	.	T	C	5272	PASS	DP=23791;AF=0.019755;SB=2;DP4=12913,10393,268,202
S288C	696	.	C	G	1131	PASS	DP=23604;AF=0.007414;SB=8;DP4=12862,10561,106,69
S288C	743	.	T	C	49314	PASS	DP=21757;AF=0.978306;SB=0;DP4=241,220,11168,10117
S288C	817	.	C	A	49314	PASS	DP=22562;AF=0.999380;SB=0;DP4=2,3,10983,11566
S288C	1069	.	A	G	1801	PASS	DP=21104;AF=0.020707;SB=1;DP4=10162,10372,213,224
S288C	1117	.	G	C	49314	PASS	DP=23105;AF=0.976672;SB=6;DP4=294,229,12082,10484
S288C	1375	.	T	C	2624	PASS	DP=15949;AF=0.106276;SB=564;DP4=3960,5450,1076,633
S288C	1379	.	T	A	18131	PASS	DP=16728;AF=0.182329;SB=420;DP4=3903,4998,1776,1274
S288C	1383	.	T	C	19409	PASS	DP=16350;AF=0.218287;SB=310;DP4=3847,4357,2217,1579
S288C	1398	.	T	C	49314	PASS	DP=15820;AF=0.897282;SB=326;DP4=896,591,6228,7967
S288C	1487	.	T	C	49314	PASS	DP=20946;AF=0.989879;SB=20;DP4=86,119,10613,10121
S288C	1570	.	CA	C	19277	PASS	DP=10296;AF=0.326535;SB=1171;DP4=4392,1772,3049,313;INDEL;HRUN=17
S288C	1638	.	A	C	49314	PASS	DP=17639;AF=0.990079;SB=23;DP4=95,76,7770,9694
S288C	1662	.	A	G	49314	PASS	DP=17892;AF=0.986922;SB=52;DP4=122,79,7889,9770
S288C	1683	.	A	T	49314	PASS	DP=17909;AF=0.989838;SB=11;DP4=91,82,8083,9644
S288C	1757	.	A	G	49314	PASS	DP=13384;AF=0.953302;SB=13;DP4=200,392,4844,7916
S288C	1759	.	ACCGCGTCGCCGCGTCG	A	35461	PASS	DP=13286;AF=0.602062;SB=95;DP4=2197,3221,2814,5185;INDEL;HRUN=2
S288C	1897	.	T	C	49314	PASS	DP=15955;AF=0.986399;SB=2;DP4=111,100,7932,7806
S288C	1959	.	A	ATGTCCCC	213	PASS	DP=3377;AF=0.210542;SB=5;DP4=859,721,369,342;INDEL;HRUN=22
S288C	1982	.	CTGTT	C	22953	PASS	DP=2483;AF=0.927507;SB=3;DP4=79,102,1070,1233;INDEL;HRUN=1
S288C	1988	.	ACTGT	A	8616	PASS	DP=4426;AF=0.520786;SB=34;DP4=1099,1024,1070,1235;INDEL;HRUN=1
S288C	2045	.	AT	A	49314	PASS	DP=15043;AF=0.993485;SB=8;DP4=41,52,7743,7202;INDEL;HRUN=8
S288C	2168	.	G	C	107	PASS	DP=17326;AF=0.012294;SB=0;DP4=10039,7061,124,89
S288C	2189	.	T	C	49314	PASS	DP=16953;AF=0.987023;SB=38;DP4=89,121,9326,7407
S288C	2227	.	C	T	49314	PASS	DP=15638;AF=0.987466;SB=50;DP4=63,107,8383,7074
S288C	2244	.	G	GA	1003	PASS	DP=14594;AF=0.087228;SB=4;DP4=5730,4910,703,570;INDEL;HRUN=16
S288C	2244	.	G	GAA	7508	PASS	DP=14594;AF=0.157188;SB=146;DP4=5730,4910,1443,851;INDEL;HRUN=16
S288C	2256	.	A	AAAAAAATAAC	278	PASS	DP=18717;AF=0.061762;SB=1842;DP4=10322,5163,270,886;INDEL;HRUN=16
S288C	2263	.	A	AC	851	PASS	DP=19550;AF=0.279795;SB=469;DP4=8627,5262,2771,2699;INDEL;HRUN=6
S288C	2277	.	CAAATAGT	C	49314	PASS	DP=17485;AF=0.448556;SB=255;DP4=6575,3186,4676,3167;INDEL;HRUN=3
S288C	2283	.	G	C	434	PASS	DP=15996;AF=0.387409;SB=810;DP4=607,999,4021,2228
S288C	2284	.	T	C	336	PASS	DP=16051;AF=0.400972;SB=1400;DP4=158,738,3959,2483
S288C	2609	.	G	A	6170	PASS	DP=21181;AF=0.027997;SB=1;DP4=10477,10100,307,286
S288C	3304	.	G	T	1571	PASS	DP=20338;AF=0.010817;SB=9;DP4=8762,11346,108,112
S288C	3852	.	C	G	5590	PASS	DP=20000;AF=0.026350;SB=1;DP4=10851,8603,289,238
S288C	3956	.	A	T	2545	PASS	DP=22153;AF=0.013768;SB=8;DP4=10244,11599,130,175
S288C	4188	.	T	C	845	PASS	DP=21643;AF=0.007162;SB=4;DP4=9897,11576,65,90
S288C	4423	.	C	T	245	PASS	DP=20942;AF=0.004011;SB=14;DP4=10112,10737,31,53
S288C	4872	.	A	C	280	PASS	DP=21817;AF=0.006692;SB=1;DP4=12391,9264,86,60
S288C	4990	.	A	G	557	PASS	DP=20001;AF=0.006800;SB=0;DP4=10437,9422,70,66
S288C	4997	.	G	T	652	PASS	DP=19994;AF=0.007902;SB=6;DP4=10413,9412,75,83
S288C	5707	.	G	A	5398	PASS	DP=21434;AF=0.022534;SB=4;DP4=9806,11137,216,267
S288C	6033	.	G	GA	49314	PASS	DP=23024;AF=0.324357;SB=3;DP4=8473,7148,4015,3453;INDEL;HRUN=8
S288C	6033	.	G	GAA	921	PASS	DP=23024;AF=0.007340;SB=5;DP4=8473,7148,85,84;INDEL;HRUN=8
S288C	6033	.	G	A	659	PASS	DP=23274;AF=0.009925;SB=10;DP4=12469,10565,112,119
S288C	6042	.	C	A	202	PASS	DP=23498;AF=0.004681;SB=20;DP4=12699,10681,74,37
S288C	6423	.	T	A	7352	PASS	DP=21852;AF=0.032766;SB=0;DP4=11189,9914,378,338
S288C	6940	.	C	G	12092	PASS	DP=21000;AF=0.042143;SB=1;DP4=10259,9847,447,438
S288C	6973	.	G	A	656	PASS	DP=20293;AF=0.007540;SB=1;DP4=9562,10574,75,78
S288C	7325	.	TC	T	87	PASS	DP=20397;AF=0.001324;SB=0;DP4=10536,10029,14,13;INDEL;HRUN=6
S288C	7404	.	G	T	916	PASS	DP=21971;AF=0.008011;SB=5;DP4=10910,10866,81,95
S288C	7558	.	GC	G	57	PASS	DP=21954;AF=0.000638;SB=9;DP4=11449,10683,4,10;INDEL;HRUN=5
S288C	8072	.	T	A	271	PASS	DP=20034;AF=0.007387;SB=0;DP4=10326,9537,76,72
S288C	8073	.	C	T	592	PASS	DP=20157;AF=0.007690;SB=1;DP4=10342,9648,83,72
S288C	8471	.	AAAG	A	1702	PASS	DP=23053;AF=0.005943;SB=0;DP4=10223,13006,59,78;INDEL;HRUN=6
S288C	8491	.	CTTTT	C	182	PASS	DP=23236;AF=0.006240;SB=0;DP4=2100,3279,56,89;INDEL;HRUN=11
S288C	8491	.	CTT	C	2780	PASS	DP=23236;AF=0.022164;SB=55;DP4=2100,3279,256,259;INDEL;HRUN=11
S288C	8491	.	CT	C	49314	PASS	DP=23236;AF=0.753400;SB=544;DP4=2100,3279,8961,8545;INDEL;HRUN=11
S288C	8502	.	TC	T	72	PASS	DP=22892;AF=0.000961;SB=0;DP4=11877,11146,11,11;INDEL;HRUN=3
S288C	8509	.	T	C	49314	PASS	DP=23847;AF=0.989600;SB=13;DP4=94,114,12379,11231
S288C	8746	.	A	C	740	PASS	DP=22407;AF=0.006248;SB=5;DP4=9294,12963,65,75
S288C	9025	.	T	C	49314	PASS	DP=11537;AF=0.991852;SB=3;DP4=5,83,497,10950
S288C	9131	.	T	TTCGCATGAAG	952	PASS	DP=1952;AF=0.050205;SB=0;DP4=0,1677,0,98;INDEL;HRUN=3
S288C	9131	.	T	TTCGCATGAAGTACC	4221	PASS	DP=1952;AF=0.142418;SB=0;DP4=0,1677,0,278;INDEL;HRUN=3
S288C	9132	.	T	TCGCATGA	504	PASS	DP=1769;AF=0.036744;SB=0;DP4=0,1479,0,65;INDEL;HRUN=1
S288C	9132	.	T	TCGCATGAAGTAC	567	PASS	DP=1769;AF=0.039570;SB=0;DP4=0,1479,0,70;INDEL;HRUN=1
S288C	9133	.	C	CGCAT	941	PASS	DP=1648;AF=0.058859;SB=0;DP4=0,1365,0,97;INDEL;HRUN=1
S288C	9133	.	C	CGCATG	1045	PASS	DP=1648;AF=0.063107;SB=0;DP4=0,1365,0,104;INDEL;HRUN=1
S288C	9133	.	C	CGCATGAA	185	PASS	DP=1648;AF=0.021845;SB=0;DP4=0,1365,0,36;INDEL;HRUN=1
S288C	9133	.	C	CGCATGAAGT	617	PASS	DP=1648;AF=0.044903;SB=0;DP4=0,1365,0,74;INDEL;HRUN=1
S288C	9133	.	C	CGCATGAAGTA	811	PASS	DP=1648;AF=0.053398;SB=0;DP4=0,1365,0,88;INDEL;HRUN=1
