# Supplementary material for: Varying strength of selection contributes to the intragenomic diversity of rRNA genes
Source: Nat Commun. 2022 Nov 25;13:7245. doi: 10.1038/s41467-022-34989-w (PMC9700816; doi:10.1038/s41467-022-34989-w)
Supplement: Supplementary file 4 — Supplementary Data 1-6 [file 41467_2022_34989_MOESM4_ESM.zip › Supplementary_Data1-6/Supplementary_Data_6/raw_rDNA_var_calls/ERR1309291_rDNA.vcf]

##fileformat=VCFv4.0
##fileDate=20200729
##source=lofreq call --call-indels -f /scratch/ds5639/rDNA_project/Yue_2017_SK1_hiseq/SRR4074258_1/rDNA_S288C_ref/rDNA_S288C.fa -o ERR1309291_rDNA.vcf ERR1309291_rDNA.bam 
##reference=/scratch/ds5639/rDNA_project/Yue_2017_SK1_hiseq/SRR4074258_1/rDNA_S288C_ref/rDNA_S288C.fa
##INFO=<ID=DP,Number=1,Type=Integer,Description="Raw Depth">
##INFO=<ID=AF,Number=1,Type=Float,Description="Allele Frequency">
##INFO=<ID=SB,Number=1,Type=Integer,Description="Phred-scaled strand bias at this position">
##INFO=<ID=DP4,Number=4,Type=Integer,Description="Counts for ref-forward bases, ref-reverse, alt-forward and alt-reverse bases">
##INFO=<ID=INDEL,Number=0,Type=Flag,Description="Indicates that the variant is an INDEL.">
##INFO=<ID=CONSVAR,Number=0,Type=Flag,Description="Indicates that the variant is a consensus variant (as opposed to a low frequency variant).">
##INFO=<ID=HRUN,Number=1,Type=Integer,Description="Homopolymer length to the right of report indel position">
##FILTER=<ID=min_dp_10,Description="Minimum Coverage 10">
##FILTER=<ID=sb_fdr,Description="Strand-Bias Multiple Testing Correction: fdr corr. pvalue > 0.001000">
##FILTER=<ID=min_snvqual_64,Description="Minimum SNV Quality (Phred) 64">
##FILTER=<ID=min_indelqual_55,Description="Minimum Indel Quality (Phred) 55">
#CHROM	POS	ID	REF	ALT	QUAL	FILTER	INFO
S288C	130	.	C	T	49314	PASS	DP=9324;AF=0.993565;SB=8;DP4=51,7,7356,1908
S288C	179	.	A	ATTTTTTTTCTT	49314	PASS	DP=10229;AF=0.559488;SB=3;DP4=2063,863,4076,1647;INDEL;HRUN=8
S288C	227	.	A	T	49314	PASS	DP=4839;AF=0.985121;SB=4;DP4=41,19,3522,1245
S288C	272	.	GAACATACAA	G	49314	PASS	DP=4433;AF=0.955109;SB=8;DP4=125,82,2341,1893;INDEL;HRUN=2
S288C	557	.	C	T	49314	PASS	DP=19544;AF=0.999181;SB=0;DP4=1,1,10018,9510
S288C	607	.	G	A	49314	PASS	DP=19946;AF=0.906899;SB=0;DP4=949,895,9329,8760
S288C	638	.	C	T	49314	PASS	DP=21222;AF=0.999152;SB=0;DP4=4,4,11687,9517
S288C	700	.	C	T	49314	PASS	DP=22089;AF=0.580832;SB=0;DP4=4635,4616,6408,6423
S288C	743	.	T	C	49314	PASS	DP=20587;AF=0.996017;SB=0;DP4=38,37,10485,10020
S288C	817	.	C	A	49314	PASS	DP=20249;AF=0.999457;SB=2;DP4=3,1,10271,9969
S288C	1117	.	G	C	49314	PASS	DP=20250;AF=0.994617;SB=7;DP4=45,53,10674,9467
S288C	1397	.	T	C	14022	PASS	DP=12687;AF=0.785371;SB=23;DP4=913,1715,3171,6793
S288C	1399	.	T	C	31042	PASS	DP=12891;AF=0.837561;SB=198;DP4=477,1505,3728,7069
S288C	1570	.	CAAAAA	C	941	PASS	DP=8807;AF=0.086636;SB=140;DP4=2378,1094,408,355;INDEL;HRUN=17
S288C	1570	.	CAAA	C	22996	PASS	DP=8807;AF=0.313841;SB=78;DP4=2378,1094,2074,690;INDEL;HRUN=17
S288C	1570	.	CAAAA	C	6130	PASS	DP=8807;AF=0.163960;SB=22;DP4=2378,1094,929,515;INDEL;HRUN=17
S288C	1638	.	A	C	49314	PASS	DP=15980;AF=0.994869;SB=12;DP4=40,30,7171,8727
S288C	1645	.	T	C	49314	PASS	DP=16137;AF=0.890252;SB=32;DP4=736,1026,6628,7739
S288C	1683	.	A	T	49314	PASS	DP=15481;AF=0.995349;SB=3;DP4=35,28,7762,7647
S288C	1720	.	T	G	49314	PASS	DP=9506;AF=0.995056;SB=22;DP4=31,12,4734,4726
S288C	1730	.	T	C	49314	PASS	DP=7999;AF=0.990249;SB=19;DP4=50,25,4059,3863
S288C	1757	.	A	G	37440	PASS	DP=4289;AF=0.777804;SB=148;DP4=407,536,1932,1404
S288C	1767	.	G	T	114	PASS	DP=4609;AF=0.413756;SB=529;DP4=1535,1057,694,1229
S288C	1773	.	TC	T	420	PASS	DP=3929;AF=0.568083;SB=176;DP4=1178,1334,768,1464;INDEL;HRUN=1
S288C	1775	.	G	A	422	PASS	DP=3825;AF=0.771765;SB=297;DP4=298,154,1103,1868
S288C	1830	.	G	GTA	49314	PASS	DP=12120;AF=0.945875;SB=7;DP4=287,359,5395,6069;INDEL;HRUN=1
S288C	1897	.	T	C	4590	PASS	DP=15166;AF=0.109258;SB=2;DP4=7331,6174,914,745
S288C	1912	.	G	C	49314	PASS	DP=14157;AF=0.894610;SB=22;DP4=819,661,6530,6135
S288C	2050	.	T	C	10554	PASS	DP=14891;AF=0.105097;SB=52;DP4=6361,6963,842,723
S288C	2117	.	C	A	49314	PASS	DP=13728;AF=0.993808;SB=1;DP4=42,32,8067,5576
S288C	2181	.	G	A	25852	PASS	DP=14637;AF=0.146068;SB=1;DP4=6360,6133,1096,1043
S288C	2202	.	A	G	19103	PASS	DP=13539;AF=0.155772;SB=94;DP4=5855,5564,925,1185
S288C	2208	.	T	C	49314	PASS	DP=12871;AF=0.993163;SB=7;DP4=31,43,6430,6361
S288C	2227	.	C	T	49314	PASS	DP=10801;AF=0.997778;SB=0;DP4=8,8,5415,5363
S288C	2288	.	T	A	322	PASS	DP=2265;AF=0.467108;SB=47;DP4=700,496,717,348
S288C	2290	.	G	A	8820	PASS	DP=2037;AF=0.874325;SB=1;DP4=143,90,1075,709
S288C	2302	.	C	CCA	2799	PASS	DP=6624;AF=0.591787;SB=6;DP4=1597,818,2533,1387;INDEL;HRUN=1
S288C	2304	.	T	A	31099	PASS	DP=7165;AF=0.981717;SB=34;DP4=47,51,4634,2400
S288C	2392	.	A	G	49314	PASS	DP=19734;AF=0.893737;SB=20;DP4=1181,907,9433,8204
S288C	2478	.	A	G	49314	PASS	DP=17691;AF=0.934317;SB=1;DP4=560,593,8102,8427
S288C	2485	.	T	TA	49314	PASS	DP=18213;AF=0.899522;SB=7;DP4=1020,964,8682,7701;INDEL;HRUN=6
S288C	3150	.	G	C	49127	PASS	DP=18141;AF=0.132793;SB=3;DP4=7048,8673,1062,1347
S288C	4486	.	T	C	34170	PASS	DP=18428;AF=0.117647;SB=4;DP4=8173,8057,1070,1099
S288C	4639	.	G	A	49314	PASS	DP=16215;AF=0.198088;SB=3;DP4=5984,7016,1502,1710
S288C	4710	.	C	T	18908	PASS	DP=15196;AF=0.075809;SB=7;DP4=7155,6880,611,541
S288C	5237	.	G	GTGAAAT	144	PASS	DP=18809;AF=0.001170;SB=62;DP4=9754,9182,22,0;INDEL;HRUN=1
S288C	5949	.	T	TA	49314	PASS	DP=19605;AF=0.884570;SB=16;DP4=1323,1072,9141,8201;INDEL;HRUN=7
S288C	5949	.	T	TAA	505	PASS	DP=19605;AF=0.004642;SB=2;DP4=1323,1072,47,44;INDEL;HRUN=7
S288C	5949	.	TA	T	297	PASS	DP=19605;AF=0.003469;SB=0;DP4=10480,9285,35,33;INDEL;HRUN=7
S288C	5957	.	G	A	2086	PASS	DP=20508;AF=0.027014;SB=245;DP4=10515,9424,413,141
S288C	6033	.	G	GA	49314	PASS	DP=19281;AF=0.743530;SB=91;DP4=1418,943,7630,6706;INDEL;HRUN=8
S288C	6033	.	G	GAA	45906	PASS	DP=19281;AF=0.134433;SB=78;DP4=1418,943,1349,1243;INDEL;HRUN=8
S288C	6033	.	G	GAAA	859	PASS	DP=19281;AF=0.007987;SB=14;DP4=1418,943,79,75;INDEL;HRUN=8
S288C	6042	.	C	A	737	PASS	DP=20227;AF=0.013695;SB=69;DP4=10591,9348,193,87
S288C	6358	.	T	TA	49314	PASS	DP=22040;AF=0.803584;SB=60;DP4=2372,2192,9927,7784;INDEL;HRUN=1
S288C	6360	.	C	A	2148	PASS	DP=22253;AF=0.033973;SB=69;DP4=11944,9537,346,410
S288C	6597	.	C	A	171	PASS	DP=20248;AF=0.031954;SB=44;DP4=7723,11855,310,341
S288C	6602	.	AC	A	519	PASS	DP=22685;AF=0.005510;SB=89;DP4=9091,13756,84,41;INDEL;HRUN=1
S288C	6603	.	C	CAAA	23103	PASS	DP=22585;AF=0.065353;SB=119;DP4=2977,2866,599,877;INDEL;HRUN=7
S288C	6603	.	C	CAAAA	49314	PASS	DP=22585;AF=0.269781;SB=473;DP4=2977,2866,2298,3795;INDEL;HRUN=7
S288C	6603	.	C	CAAAAAA	11939	PASS	DP=22585;AF=0.039717;SB=113;DP4=2977,2866,346,551;INDEL;HRUN=7
S288C	6603	.	C	CAAAAA	49314	PASS	DP=22585;AF=0.377242;SB=721;DP4=2977,2866,3050,5470;INDEL;HRUN=7
S288C	7325	.	TC	T	108	PASS	DP=16959;AF=0.001651;SB=7;DP4=8889,8175,11,17;INDEL;HRUN=6
S288C	7801	.	G	GT	60	PASS	DP=16746;AF=0.000955;SB=57;DP4=7366,9514,16,0;INDEL;HRUN=2
S288C	8471	.	AAAG	A	675	PASS	DP=21862;AF=0.003202;SB=0;DP4=10092,11977,32,38;INDEL;HRUN=6
S288C	8491	.	C	CT	11740	PASS	DP=22072;AF=0.057720;SB=22;DP4=10523,10437,691,583;INDEL;HRUN=11
S288C	8491	.	CT	C	20794	PASS	DP=22072;AF=0.085810;SB=4;DP4=10209,10070,974,920;INDEL;HRUN=11
S288C	8503	.	C	T	125	PASS	DP=20995;AF=0.009669;SB=122;DP4=10791,9966,167,53
S288C	8608	.	T	C	49314	PASS	DP=19839;AF=0.302283;SB=0;DP4=7401,6428,3206,2791
S288C	8866	.	T	C	7840	PASS	DP=15786;AF=0.041809;SB=4;DP4=5867,9250,268,392
S288C	9131	.	T	TTCGCATGAAG	557	PASS	DP=2718;AF=0.035688;SB=0;DP4=6,2549,0,97;INDEL;HRUN=3
S288C	9131	.	T	TTCGCATGAAGTACC	1518	PASS	DP=2718;AF=0.065121;SB=0;DP4=6,2549,0,177;INDEL;HRUN=3
S288C	9132	.	T	TCGCATGA	346	PASS	DP=2576;AF=0.029115;SB=0;DP4=4,2359,0,75;INDEL;HRUN=1
S288C	9132	.	T	TCGCATGAAGTAC	237	PASS	DP=2576;AF=0.024068;SB=0;DP4=4,2359,0,62;INDEL;HRUN=1
S288C	9133	.	C	CGCAT	320	PASS	DP=2475;AF=0.029091;SB=6;DP4=3,978,1,71;INDEL;HRUN=1
S288C	9133	.	C	CGCATG	458	PASS	DP=2475;AF=0.035152;SB=0;DP4=3,978,0,87;INDEL;HRUN=1
S288C	9133	.	C	CGCATGAA	230	PASS	DP=2475;AF=0.024646;SB=0;DP4=3,978,0,61;INDEL;HRUN=1
S288C	9133	.	C	CGCATGAAGT	25798	PASS	DP=2475;AF=0.526869;SB=11;DP4=3,978,0,1304;INDEL;HRUN=1
S288C	9133	.	C	CGCATGAAGTA	245	PASS	DP=2475;AF=0.025455;SB=0;DP4=3,978,0,63;INDEL;HRUN=1
