# Supplementary material for: Varying strength of selection contributes to the intragenomic diversity of rRNA genes
Source: Nat Commun. 2022 Nov 25;13:7245. doi: 10.1038/s41467-022-34989-w (PMC9700816; doi:10.1038/s41467-022-34989-w)
Supplement: Supplementary file 4 — Supplementary Data 1-6 [file 41467_2022_34989_MOESM4_ESM.zip › Supplementary_Data1-6/Supplementary_Data_6/raw_rDNA_var_calls/ERR1309290_rDNA.vcf]

##fileformat=VCFv4.0
##fileDate=20200729
##source=lofreq call --call-indels -f /scratch/ds5639/rDNA_project/Yue_2017_SK1_hiseq/SRR4074258_1/rDNA_S288C_ref/rDNA_S288C.fa -o ERR1309290_rDNA.vcf ERR1309290_rDNA.bam 
##reference=/scratch/ds5639/rDNA_project/Yue_2017_SK1_hiseq/SRR4074258_1/rDNA_S288C_ref/rDNA_S288C.fa
##INFO=<ID=DP,Number=1,Type=Integer,Description="Raw Depth">
##INFO=<ID=AF,Number=1,Type=Float,Description="Allele Frequency">
##INFO=<ID=SB,Number=1,Type=Integer,Description="Phred-scaled strand bias at this position">
##INFO=<ID=DP4,Number=4,Type=Integer,Description="Counts for ref-forward bases, ref-reverse, alt-forward and alt-reverse bases">
##INFO=<ID=INDEL,Number=0,Type=Flag,Description="Indicates that the variant is an INDEL.">
##INFO=<ID=CONSVAR,Number=0,Type=Flag,Description="Indicates that the variant is a consensus variant (as opposed to a low frequency variant).">
##INFO=<ID=HRUN,Number=1,Type=Integer,Description="Homopolymer length to the right of report indel position">
##FILTER=<ID=min_dp_10,Description="Minimum Coverage 10">
##FILTER=<ID=sb_fdr,Description="Strand-Bias Multiple Testing Correction: fdr corr. pvalue > 0.001000">
##FILTER=<ID=min_snvqual_64,Description="Minimum SNV Quality (Phred) 64">
##FILTER=<ID=min_indelqual_56,Description="Minimum Indel Quality (Phred) 56">
#CHROM	POS	ID	REF	ALT	QUAL	FILTER	INFO
S288C	172	.	A	G	3011	PASS	DP=22202;AF=0.015269;SB=2;DP4=20077,1781,309,30
S288C	179	.	A	AT	138	PASS	DP=22085;AF=0.003577;SB=4;DP4=20079,2124,69,10;INDEL;HRUN=8
S288C	179	.	AT	A	34494	PASS	DP=22085;AF=0.099796;SB=12;DP4=18182,1899,1968,236;INDEL;HRUN=8
S288C	236	.	T	TGCGGAA	49314	PASS	DP=23179;AF=0.110617;SB=64;DP4=15798,5000,1828,736;INDEL;HRUN=1
S288C	557	.	C	T	49314	PASS	DP=36434;AF=0.999039;SB=0;DP4=5,7,15336,21063
S288C	638	.	C	T	49314	PASS	DP=40461;AF=0.998838;SB=0;DP4=7,5,22211,18203
S288C	648	.	A	G	49314	PASS	DP=41098;AF=0.999659;SB=6;DP4=5,1,23355,17729
S288C	681	.	CT	C	66	PASS	DP=40298;AF=0.000695;SB=2;DP4=22391,18225,17,11;INDEL;HRUN=4
S288C	799	.	T	G	49314	PASS	DP=35368;AF=0.091156;SB=1;DP4=18322,13772,1853,1371
S288C	817	.	C	A	49314	PASS	DP=35598;AF=0.999635;SB=1;DP4=3,4,19064,16523
S288C	919	.	C	CATT	57	PASS	DP=32953;AF=0.001275;SB=107;DP4=14835,18393,0,42;INDEL;HRUN=1
S288C	1570	.	CAAAAAAAAA	C	49314	PASS	DP=26847;AF=0.489477;SB=107;DP4=2086,2606,6594,6547;INDEL;HRUN=17
S288C	1570	.	CAAAAAAAA	C	49314	PASS	DP=26847;AF=0.338772;SB=162;DP4=2086,2606,4727,4368;INDEL;HRUN=17
S288C	1759	.	ACCGCGTCGCCGCGTCG	A	49314	PASS	DP=26982;AF=0.690238;SB=1195;DP4=4911,3791,7698,10926;INDEL;HRUN=2
S288C	1983	.	TG	T	21213	PASS	DP=33808;AF=0.930490;SB=12;DP4=1379,1255,15854,15604;INDEL;HRUN=1
S288C	1985	.	T	A	2328	PASS	DP=34965;AF=0.949264;SB=56;DP4=284,393,16965,16226
S288C	2031	.	T	C	2827	PASS	DP=40932;AF=0.097381;SB=8;DP4=19691,17241,2077,1909
S288C	2045	.	AT	A	49314	PASS	DP=40610;AF=0.909185;SB=3;DP4=2184,1812,20402,16520;INDEL;HRUN=8
S288C	2073	.	G	A	49314	PASS	DP=39064;AF=0.999437;SB=6;DP4=8,2,23088,15954
S288C	2227	.	C	T	49314	PASS	DP=37948;AF=0.731106;SB=38;DP4=3633,6553,9317,18430
S288C	2244	.	GA	G	5215	PASS	DP=35788;AF=0.064100;SB=234;DP4=7072,9438,730,1564;INDEL;HRUN=16
S288C	2244	.	GAAA	G	41408	PASS	DP=35788;AF=0.168045;SB=209;DP4=7072,9438,2152,3862;INDEL;HRUN=16
S288C	2244	.	GAA	G	49314	PASS	DP=35788;AF=0.264949;SB=372;DP4=7072,9438,3294,6188;INDEL;HRUN=16
S288C	2244	.	GAAAA	G	1035	PASS	DP=35788;AF=0.039203;SB=64;DP4=7072,9438,503,900;INDEL;HRUN=16
S288C	3940	.	C	T	680	PASS	DP=31137;AF=0.004689;SB=12;DP4=12520,18464,47,99
S288C	4460	.	A	G	49314	PASS	DP=33577;AF=0.562439;SB=2;DP4=8030,6656,10382,8503
S288C	5840	.	G	T	225	PASS	DP=34433;AF=0.003049;SB=2;DP4=16107,18206,52,53
S288C	6717	.	T	C	506	PASS	DP=33134;AF=0.005493;SB=1;DP4=18997,13935,103,81
S288C	7325	.	TC	T	106	PASS	DP=28434;AF=0.001372;SB=1;DP4=14926,13684,19,20;INDEL;HRUN=6
S288C	8467	.	T	TA	31083	PASS	DP=36321;AF=0.058011;SB=95;DP4=16392,18219,849,1258;INDEL;HRUN=6
S288C	8471	.	AAAG	A	49314	PASS	DP=35435;AF=0.870185;SB=94;DP4=2188,2936,14619,16216;INDEL;HRUN=6
S288C	8478	.	G	C	659	PASS	DP=35834;AF=0.009516;SB=103;DP4=17197,18262,105,236
S288C	8491	.	CTTTT	C	49314	PASS	DP=35717;AF=0.852199;SB=610;DP4=2128,3425,15331,15107;INDEL;HRUN=11
S288C	9131	.	T	TTCGCATGAAG	2037	PASS	DP=2910;AF=0.064261;SB=0;DP4=4,2558,0,187;INDEL;HRUN=3
S288C	9131	.	T	TTCGCATGAAGTACC	6205	PASS	DP=2910;AF=0.141237;SB=0;DP4=4,2558,0,411;INDEL;HRUN=3
S288C	9132	.	T	TCGCATGA	1774	PASS	DP=2666;AF=0.063766;SB=0;DP4=4,2205,0,170;INDEL;HRUN=1
S288C	9132	.	T	TCGCATGAAGTAC	1140	PASS	DP=2666;AF=0.047637;SB=0;DP4=4,2205,0,127;INDEL;HRUN=1
S288C	9133	.	C	CGCAT	1808	PASS	DP=2514;AF=0.068417;SB=0;DP4=2,2014,0,172;INDEL;HRUN=1
S288C	9133	.	C	CGCATG	1429	PASS	DP=2514;AF=0.058473;SB=0;DP4=2,2014,0,147;INDEL;HRUN=1
S288C	9133	.	C	CGCATGAA	485	PASS	DP=2514;AF=0.029833;SB=0;DP4=2,2014,0,75;INDEL;HRUN=1
S288C	9133	.	C	CGCATGAAGT	1073	PASS	DP=2514;AF=0.048528;SB=0;DP4=2,2014,0,122;INDEL;HRUN=1
S288C	9133	.	C	CGCATGAAGTA	1155	PASS	DP=2514;AF=0.050915;SB=0;DP4=2,2014,0,128;INDEL;HRUN=1
