# Supplementary material for: Varying strength of selection contributes to the intragenomic diversity of rRNA genes
Source: Nat Commun. 2022 Nov 25;13:7245. doi: 10.1038/s41467-022-34989-w (PMC9700816; doi:10.1038/s41467-022-34989-w)
Supplement: Supplementary file 4 — Supplementary Data 1-6 [file 41467_2022_34989_MOESM4_ESM.zip › Supplementary_Data1-6/Supplementary_Data_6/raw_rDNA_var_calls/ERR1308978_rDNA.vcf]

##fileformat=VCFv4.0
##fileDate=20200729
##source=lofreq call --call-indels -f /scratch/ds5639/rDNA_project/Yue_2017_SK1_hiseq/SRR4074258_1/rDNA_S288C_ref/rDNA_S288C.fa -o ERR1308978_rDNA.vcf ERR1308978_rDNA.bam 
##reference=/scratch/ds5639/rDNA_project/Yue_2017_SK1_hiseq/SRR4074258_1/rDNA_S288C_ref/rDNA_S288C.fa
##INFO=<ID=DP,Number=1,Type=Integer,Description="Raw Depth">
##INFO=<ID=AF,Number=1,Type=Float,Description="Allele Frequency">
##INFO=<ID=SB,Number=1,Type=Integer,Description="Phred-scaled strand bias at this position">
##INFO=<ID=DP4,Number=4,Type=Integer,Description="Counts for ref-forward bases, ref-reverse, alt-forward and alt-reverse bases">
##INFO=<ID=INDEL,Number=0,Type=Flag,Description="Indicates that the variant is an INDEL.">
##INFO=<ID=CONSVAR,Number=0,Type=Flag,Description="Indicates that the variant is a consensus variant (as opposed to a low frequency variant).">
##INFO=<ID=HRUN,Number=1,Type=Integer,Description="Homopolymer length to the right of report indel position">
##FILTER=<ID=min_dp_10,Description="Minimum Coverage 10">
##FILTER=<ID=sb_fdr,Description="Strand-Bias Multiple Testing Correction: fdr corr. pvalue > 0.001000">
##FILTER=<ID=min_snvqual_64,Description="Minimum SNV Quality (Phred) 64">
##FILTER=<ID=min_indelqual_53,Description="Minimum Indel Quality (Phred) 53">
#CHROM	POS	ID	REF	ALT	QUAL	FILTER	INFO
S288C	130	.	C	T	25782	PASS	DP=8570;AF=0.354492;SB=54;DP4=4171,1348,2158,885
S288C	179	.	A	ATTTTTTTCTT	4508	PASS	DP=11185;AF=0.261690;SB=48;DP4=1864,1017,1732,1195;INDEL;HRUN=8
S288C	179	.	A	ATTTTTTTCTTT	16593	PASS	DP=11185;AF=0.368261;SB=15;DP4=1864,1017,2769,1350;INDEL;HRUN=8
S288C	227	.	A	T	49314	PASS	DP=6813;AF=0.995743;SB=2;DP4=8,2,4600,2184
S288C	272	.	GAACATACAA	G	49314	PASS	DP=7251;AF=0.847469;SB=37;DP4=687,489,3225,2920;INDEL;HRUN=2
S288C	557	.	C	T	49314	PASS	DP=24111;AF=0.993530;SB=9;DP4=53,82,11146,12809
S288C	607	.	G	A	49314	PASS	DP=26433;AF=0.987175;SB=2;DP4=154,169,12898,13196
S288C	626	.	A	G	49314	PASS	DP=26426;AF=0.531863;SB=8;DP4=6403,5957,7404,6651
S288C	638	.	C	T	49314	PASS	DP=26601;AF=0.993346;SB=6;DP4=71,76,14188,12237
S288C	648	.	A	G	49314	PASS	DP=26870;AF=0.387198;SB=2;DP4=9007,7454,5730,4674
S288C	743	.	T	C	49314	PASS	DP=24498;AF=0.600171;SB=5;DP4=4821,4961,7346,7357
S288C	817	.	C	A	49314	PASS	DP=24833;AF=0.994483;SB=2;DP4=60,57,11939,12762
S288C	1117	.	G	C	49314	PASS	DP=21545;AF=0.997819;SB=5;DP4=14,19,11248,10250
S288C	1397	.	T	C	5771	PASS	DP=12287;AF=0.464149;SB=410;DP4=1313,5189,1760,3943
S288C	1399	.	T	C	13841	PASS	DP=13012;AF=0.480403;SB=556;DP4=1465,5244,2143,4108
S288C	1570	.	CAAA	C	10946	PASS	DP=9156;AF=0.197685;SB=583;DP4=3953,1667,1599,211;INDEL;HRUN=17
S288C	1570	.	CAA	C	5888	PASS	DP=9156;AF=0.149410;SB=1079;DP4=3953,1667,1309,59;INDEL;HRUN=17
S288C	1638	.	A	C	49314	PASS	DP=17158;AF=0.992948;SB=31;DP4=59,50,6479,10558
S288C	1662	.	A	G	49314	PASS	DP=18090;AF=0.509950;SB=140;DP4=3968,4732,3684,5553
S288C	1683	.	A	T	49314	PASS	DP=19354;AF=0.986411;SB=39;DP4=144,104,8731,10360
S288C	1720	.	T	G	49314	PASS	DP=13071;AF=0.990284;SB=13;DP4=61,53,5688,7263
S288C	1730	.	T	C	49314	PASS	DP=11588;AF=0.987056;SB=29;DP4=82,58,5095,6345
S288C	1830	.	G	GTA	49314	PASS	DP=14595;AF=0.904693;SB=39;DP4=625,735,6792,6412;INDEL;HRUN=1
S288C	1897	.	T	C	49314	PASS	DP=18185;AF=0.457080;SB=96;DP4=5960,3906,4634,3678
S288C	1982	.	CTGTT	C	1088	PASS	DP=8578;AF=0.152250;SB=48;DP4=3353,3971,683,623;INDEL;HRUN=1
S288C	1983	.	TG	T	2652	PASS	DP=8748;AF=0.766575;SB=22;DP4=1051,1070,3091,3615;INDEL;HRUN=1
S288C	1988	.	ACTGT	A	882	PASS	DP=10107;AF=0.129316;SB=20;DP4=4274,4556,683,624;INDEL;HRUN=1
S288C	2117	.	C	A	49314	PASS	DP=17303;AF=0.991678;SB=1;DP4=68,57,9659,7500
S288C	2208	.	T	C	49314	PASS	DP=17675;AF=0.982857;SB=30;DP4=148,108,8215,9190
S288C	2227	.	C	T	49314	PASS	DP=16470;AF=0.998664;SB=4;DP4=7,4,7841,8610
S288C	2256	.	A	AAAAG	1427	PASS	DP=11430;AF=0.115748;SB=3161;DP4=6376,2181,269,1054;INDEL;HRUN=16
S288C	2290	.	G	A	6300	PASS	DP=2642;AF=0.709690;SB=66;DP4=372,389,1125,750
S288C	2302	.	C	CCA	2868	PASS	DP=7018;AF=0.562268;SB=32;DP4=1713,1038,2620,1326;INDEL;HRUN=1
S288C	2304	.	T	A	36842	PASS	DP=7777;AF=0.967082;SB=13;DP4=147,60,4838,2683
S288C	2392	.	A	G	49314	PASS	DP=24270;AF=0.984013;SB=7;DP4=222,155,13223,10659
S288C	2485	.	T	TA	49314	PASS	DP=22491;AF=0.892935;SB=14;DP4=1288,1320,10361,9722;INDEL;HRUN=6
S288C	4073	.	T	C	49314	PASS	DP=20908;AF=0.133968;SB=1;DP4=11221,6882,1726,1075
S288C	5949	.	TA	T	49314	PASS	DP=23572;AF=0.914475;SB=22;DP4=1110,1204,11005,10551;INDEL;HRUN=7
S288C	6033	.	G	GAA	49314	PASS	DP=25189;AF=0.768550;SB=12;DP4=2317,2128,9788,9571;INDEL;HRUN=8
S288C	6033	.	G	GAAA	15259	PASS	DP=25189;AF=0.046568;SB=17;DP4=2317,2128,565,608;INDEL;HRUN=8
S288C	6033	.	G	GAAAA	70	PASS	DP=25189;AF=0.002064;SB=5;DP4=2317,2128,23,29;INDEL;HRUN=8
S288C	6034	.	A	AAAA	72	PASS	DP=25273;AF=0.000950;SB=13;DP4=12931,12594,7,17;INDEL;HRUN=8
S288C	6042	.	C	A	3084	PASS	DP=25465;AF=0.038955;SB=716;DP4=12214,12227,788,222
S288C	6321	.	A	G	49314	PASS	DP=25820;AF=0.522424;SB=16;DP4=6479,5833,7291,6199
S288C	6358	.	T	TA	49314	PASS	DP=26946;AF=0.900653;SB=289;DP4=1418,1544,14278,9991;INDEL;HRUN=1
S288C	6359	.	A	AC	222	PASS	DP=26871;AF=0.002010;SB=184;DP4=15759,11381,1,53;INDEL;HRUN=2
S288C	6359	.	A	AG	65	PASS	DP=26871;AF=0.001340;SB=92;DP4=15759,11381,3,33;INDEL;HRUN=2
S288C	6360	.	C	A	1675	PASS	DP=27128;AF=0.028531;SB=2;DP4=15241,11089,439,335
S288C	6598	.	C	A	1507	PASS	DP=23621;AF=0.043097;SB=438;DP4=9437,13135,214,817
S288C	6603	.	C	CAAA	49314	PASS	DP=24588;AF=0.412030;SB=2;DP4=2834,4034,4132,5999;INDEL;HRUN=7
S288C	6603	.	C	CAA	2562	PASS	DP=24588;AF=0.013584;SB=1;DP4=2834,4034,134,200;INDEL;HRUN=7
S288C	6603	.	C	CAAAAAA	49314	PASS	DP=24588;AF=0.233895;SB=82;DP4=2834,4034,2671,3080;INDEL;HRUN=7
S288C	6603	.	C	CAAAA	4451	PASS	DP=24588;AF=0.019481;SB=0;DP4=2834,4034,198,281;INDEL;HRUN=7
S288C	6603	.	C	CAAAAA	11971	PASS	DP=24588;AF=0.039165;SB=2;DP4=2834,4034,388,575;INDEL;HRUN=7
S288C	6603	.	C	CAAAAAAA	3701	PASS	DP=24588;AF=0.017204;SB=44;DP4=2834,4034,218,205;INDEL;HRUN=7
S288C	7325	.	TC	T	145	PASS	DP=22186;AF=0.001668;SB=2;DP4=11533,10769,21,16;INDEL;HRUN=6
S288C	8471	.	AAAG	A	104	PASS	DP=25565;AF=0.000821;SB=4;DP4=11440,14471,7,14;INDEL;HRUN=6
S288C	8472	.	AAG	A	1223	PASS	DP=25500;AF=0.004275;SB=0;DP4=11462,14263,48,61;INDEL;HRUN=6
S288C	8491	.	C	CT	5212	PASS	DP=24347;AF=0.031667;SB=0;DP4=11502,12382,375,396;INDEL;HRUN=11
S288C	8491	.	CTTTT	C	61	PASS	DP=24347;AF=0.004395;SB=0;DP4=8031,8654,51,56;INDEL;HRUN=11
S288C	8491	.	CTT	C	733	PASS	DP=24347;AF=0.010597;SB=3;DP4=8031,8654,131,127;INDEL;HRUN=11
S288C	8491	.	CT	C	49314	PASS	DP=24347;AF=0.313180;SB=0;DP4=8031,8654,3678,3947;INDEL;HRUN=11
S288C	8509	.	T	C	49314	PASS	DP=24366;AF=0.385127;SB=42;DP4=7193,7750,4771,4622
S288C	9131	.	T	TTCGCATGAAG	804	PASS	DP=2264;AF=0.041078;SB=0;DP4=5,1979,0,93;INDEL;HRUN=3
S288C	9131	.	T	TTCGCATGAAGTACC	5279	PASS	DP=2264;AF=0.151502;SB=0;DP4=5,1979,0,343;INDEL;HRUN=3
S288C	9132	.	T	TCGCATGA	561	PASS	DP=2036;AF=0.036346;SB=0;DP4=3,1695,0,74;INDEL;HRUN=1
S288C	9132	.	T	TCGCATGAAGTAC	779	PASS	DP=2036;AF=0.044695;SB=0;DP4=3,1695,0,91;INDEL;HRUN=1
S288C	9133	.	C	CGCAT	1059	PASS	DP=1937;AF=0.057305;SB=0;DP4=4,1567,0,111;INDEL;HRUN=1
S288C	9133	.	C	CGCATG	1132	PASS	DP=1937;AF=0.059886;SB=0;DP4=4,1567,0,116;INDEL;HRUN=1
S288C	9133	.	C	CGCATGAA	168	PASS	DP=1937;AF=0.019102;SB=0;DP4=4,1567,0,37;INDEL;HRUN=1
S288C	9133	.	C	CGCATGAAGT	1088	PASS	DP=1937;AF=0.058338;SB=0;DP4=4,1567,0,113;INDEL;HRUN=1
S288C	9133	.	C	CGCATGAAGTA	701	PASS	DP=1937;AF=0.043882;SB=0;DP4=4,1567,0,85;INDEL;HRUN=1
