# Supplementary material for: Varying strength of selection contributes to the intragenomic diversity of rRNA genes
Source: Nat Commun. 2022 Nov 25;13:7245. doi: 10.1038/s41467-022-34989-w (PMC9700816; doi:10.1038/s41467-022-34989-w)
Supplement: Supplementary file 4 — Supplementary Data 1-6 [file 41467_2022_34989_MOESM4_ESM.zip › Supplementary_Data1-6/Supplementary_Data_6/raw_rDNA_var_calls/ERR1308979_rDNA.vcf]

##fileformat=VCFv4.0
##fileDate=20200729
##source=lofreq call --call-indels -f /scratch/ds5639/rDNA_project/Yue_2017_SK1_hiseq/SRR4074258_1/rDNA_S288C_ref/rDNA_S288C.fa -o ERR1308979_rDNA.vcf ERR1308979_rDNA.bam 
##reference=/scratch/ds5639/rDNA_project/Yue_2017_SK1_hiseq/SRR4074258_1/rDNA_S288C_ref/rDNA_S288C.fa
##INFO=<ID=DP,Number=1,Type=Integer,Description="Raw Depth">
##INFO=<ID=AF,Number=1,Type=Float,Description="Allele Frequency">
##INFO=<ID=SB,Number=1,Type=Integer,Description="Phred-scaled strand bias at this position">
##INFO=<ID=DP4,Number=4,Type=Integer,Description="Counts for ref-forward bases, ref-reverse, alt-forward and alt-reverse bases">
##INFO=<ID=INDEL,Number=0,Type=Flag,Description="Indicates that the variant is an INDEL.">
##INFO=<ID=CONSVAR,Number=0,Type=Flag,Description="Indicates that the variant is a consensus variant (as opposed to a low frequency variant).">
##INFO=<ID=HRUN,Number=1,Type=Integer,Description="Homopolymer length to the right of report indel position">
##FILTER=<ID=min_dp_10,Description="Minimum Coverage 10">
##FILTER=<ID=sb_fdr,Description="Strand-Bias Multiple Testing Correction: fdr corr. pvalue > 0.001000">
##FILTER=<ID=min_snvqual_64,Description="Minimum SNV Quality (Phred) 64">
##FILTER=<ID=min_indelqual_53,Description="Minimum Indel Quality (Phred) 53">
#CHROM	POS	ID	REF	ALT	QUAL	FILTER	INFO
S288C	57	.	C	T	179	PASS	DP=2154;AF=0.141133;SB=3;DP4=1794,55,298,6
S288C	130	.	C	T	49314	PASS	DP=5117;AF=0.993942;SB=1;DP4=20,2,4385,704
S288C	179	.	A	ATTTTTTTCT	16332	PASS	DP=7421;AF=0.403584;SB=10;DP4=1262,300,2480,515;INDEL;HRUN=8
S288C	179	.	A	ATTTTTTTCTT	2623	PASS	DP=7421;AF=0.241477;SB=19;DP4=1262,300,1383,409;INDEL;HRUN=8
S288C	215	.	C	A	2646	PASS	DP=5166;AF=0.255904;SB=33;DP4=3077,762,1117,205
S288C	227	.	A	T	49314	PASS	DP=4511;AF=0.994458;SB=1;DP4=6,2,3657,829
S288C	272	.	GAACATACAA	G	49314	PASS	DP=5539;AF=0.976350;SB=14;DP4=56,77,2779,2629;INDEL;HRUN=2
S288C	557	.	C	T	49314	PASS	DP=18331;AF=0.998309;SB=5;DP4=2,6,8710,9590
S288C	601	.	T	A	35964	PASS	DP=20970;AF=0.106247;SB=1;DP4=8772,9953,1032,1196
S288C	607	.	G	A	49314	PASS	DP=20981;AF=0.332396;SB=9;DP4=6634,7353,3229,3745
S288C	638	.	C	T	49314	PASS	DP=21577;AF=0.999027;SB=0;DP4=5,4,11113,10443
S288C	681	.	CT	C	56	PASS	DP=21186;AF=0.000850;SB=3;DP4=11291,10105,8,10;INDEL;HRUN=4
S288C	743	.	T	C	49314	PASS	DP=19411;AF=0.993045;SB=0;DP4=21,21,9606,9670
S288C	817	.	C	A	49314	PASS	DP=18560;AF=0.999138;SB=7;DP4=4,1,8839,9707
S288C	1117	.	G	C	49314	PASS	DP=17195;AF=0.997092;SB=4;DP4=14,17,9169,7976
S288C	1241	.	A	ATT	1667	PASS	DP=12608;AF=0.025698;SB=873;DP4=6650,5865,324,0;INDEL;HRUN=1
S288C	1398	.	T	C	20365	PASS	DP=11439;AF=0.406504;SB=159;DP4=2790,3912,1578,3072
S288C	1486	.	T	A	24481	PASS	DP=15636;AF=0.141468;SB=554;DP4=6551,6856,1478,734
S288C	1487	.	T	G	23623	PASS	DP=15610;AF=0.141512;SB=529;DP4=6596,6793,1476,733
S288C	1488	.	C	A	24471	PASS	DP=15599;AF=0.141676;SB=515;DP4=6621,6761,1476,734
S288C	1489	.	T	A	27275	PASS	DP=15554;AF=0.151537;SB=570;DP4=6520,6655,1584,773
S288C	1513	.	C	A	33514	PASS	DP=11620;AF=0.201635;SB=8;DP4=4333,4934,1056,1287
S288C	1570	.	CAAAAAA	C	5407	PASS	DP=8542;AF=0.174900;SB=115;DP4=2146,1208,796,698;INDEL;HRUN=17
S288C	1570	.	CAAAAA	C	13171	PASS	DP=8542;AF=0.255795;SB=1;DP4=2146,1208,1408,777;INDEL;HRUN=17
S288C	1570	.	CAAAA	C	1234	PASS	DP=8542;AF=0.110513;SB=225;DP4=2146,1208,761,183;INDEL;HRUN=17
S288C	1638	.	A	C	49314	PASS	DP=15808;AF=0.997090;SB=11;DP4=17,10,6993,8769
S288C	1645	.	T	C	49314	PASS	DP=15921;AF=0.384210;SB=34;DP4=4295,5493,2863,3257
S288C	1683	.	A	T	49314	PASS	DP=16797;AF=0.997797;SB=1;DP4=13,11,8297,8463
S288C	1720	.	T	G	49314	PASS	DP=10924;AF=0.997986;SB=1;DP4=7,6,5259,5646
S288C	1730	.	T	C	49314	PASS	DP=9347;AF=0.996362;SB=6;DP4=19,12,4553,4760
S288C	1757	.	A	G	35375	PASS	DP=5135;AF=0.696592;SB=118;DP4=615,924,1815,1763
S288C	1767	.	G	T	65	PASS	DP=5202;AF=0.368897;SB=120;DP4=1558,1552,776,1174
S288C	1773	.	TC	T	256	PASS	DP=4378;AF=0.535633;SB=33;DP4=1253,1562,929,1416;INDEL;HRUN=1
S288C	1775	.	G	A	99	PASS	DP=4146;AF=0.731307;SB=17;DP4=287,316,1303,1779
S288C	1830	.	G	GTA	49314	PASS	DP=12922;AF=0.941263;SB=1;DP4=371,362,6060,6103;INDEL;HRUN=1
S288C	1897	.	T	C	17732	PASS	DP=16335;AF=0.151699;SB=2;DP4=7862,5984,1393,1092
S288C	1912	.	G	C	49314	PASS	DP=15538;AF=0.669842;SB=5;DP4=2847,2263,5895,4513
S288C	2050	.	T	C	49314	PASS	DP=14034;AF=0.381003;SB=214;DP4=4351,4329,2231,3116
S288C	2117	.	C	A	49314	PASS	DP=14059;AF=0.996870;SB=5;DP4=19,10,7675,6340
S288C	2208	.	T	C	49314	PASS	DP=15634;AF=0.996290;SB=6;DP4=20,15,7328,8259
S288C	2227	.	C	T	49314	PASS	DP=13849;AF=0.998484;SB=0;DP4=4,4,6406,7423
S288C	2254	.	A	AAAAGAAAAT	1032	PASS	DP=8540;AF=0.123185;SB=1193;DP4=4914,2234,326,726;INDEL;HRUN=16
S288C	2256	.	A	AAG	1702	PASS	DP=8374;AF=0.188082;SB=2088;DP4=4625,1649,494,1081;INDEL;HRUN=16
S288C	2288	.	T	A	84	PASS	DP=2403;AF=0.345402;SB=80;DP4=849,707,559,279
S288C	2290	.	G	A	6084	PASS	DP=2222;AF=0.758326;SB=23;DP4=275,246,1010,676
S288C	2302	.	C	CCA	3266	PASS	DP=5905;AF=0.580864;SB=27;DP4=1320,854,2225,1205;INDEL;HRUN=1
S288C	2304	.	T	A	31042	PASS	DP=6446;AF=0.990382;SB=6;DP4=9,10,3992,2392
S288C	2392	.	A	G	49314	PASS	DP=18794;AF=0.997925;SB=2;DP4=15,17,9700,9055
S288C	2478	.	A	G	49314	PASS	DP=16662;AF=0.411235;SB=2;DP4=4989,4810,3519,3333
S288C	2485	.	T	TA	49314	PASS	DP=17053;AF=0.899607;SB=40;DP4=919,940,8318,7023;INDEL;HRUN=6
S288C	2620	.	T	C	44729	PASS	DP=17271;AF=0.157374;SB=12;DP4=7827,6704,1412,1312
S288C	3828	.	A	G	29231	PASS	DP=17134;AF=0.119645;SB=2;DP4=8609,6426,1187,863
S288C	3834	.	G	A	49314	PASS	DP=16876;AF=0.682685;SB=3;DP4=2995,2203,6616,4990
S288C	5185	.	G	A	49314	PASS	DP=18426;AF=0.366927;SB=5;DP4=5567,6068,3293,3468
S288C	5949	.	T	TA	49314	PASS	DP=19297;AF=0.354252;SB=22;DP4=6402,6238,3604,3232;INDEL;HRUN=7
S288C	5949	.	T	TAA	146	PASS	DP=19297;AF=0.002228;SB=0;DP4=6402,6238,21,22;INDEL;HRUN=7
S288C	5949	.	TA	T	49314	PASS	DP=19297;AF=0.551226;SB=5;DP4=4600,4282,5428,5209;INDEL;HRUN=7
S288C	5992	.	A	T	5178	PASS	DP=20055;AF=0.040638;SB=19;DP4=10369,8811,404,411
S288C	6033	.	G	GA	49314	PASS	DP=20588;AF=0.412619;SB=13;DP4=1816,1414,4595,3900;INDEL;HRUN=8
S288C	6033	.	G	GAA	49314	PASS	DP=20588;AF=0.412716;SB=12;DP4=1816,1414,4606,3891;INDEL;HRUN=8
S288C	6033	.	G	GAAA	5986	PASS	DP=20588;AF=0.027200;SB=15;DP4=1816,1414,287,273;INDEL;HRUN=8
S288C	6042	.	C	A	2174	PASS	DP=21016;AF=0.030834;SB=390;DP4=10989,9356,521,138
S288C	6358	.	T	TA	49314	PASS	DP=22599;AF=0.661578;SB=87;DP4=4366,3510,8908,6043;INDEL;HRUN=1
S288C	6359	.	A	AC	164	PASS	DP=22527;AF=0.001953;SB=167;DP4=13307,9441,0,44;INDEL;HRUN=2
S288C	6360	.	C	A	688	PASS	DP=22752;AF=0.021229;SB=8;DP4=12950,9302,297,186
S288C	6598	.	C	CAA	234	PASS	DP=18564;AF=0.005548;SB=208;DP4=8086,10687,91,12;INDEL;HRUN=4
S288C	6598	.	C	A	905	PASS	DP=18893;AF=0.073678;SB=760;DP4=7892,9566,296,1127
S288C	6603	.	C	CAAA	1072	PASS	DP=21245;AF=0.009696;SB=134;DP4=3370,4617,142,64;INDEL;HRUN=7
S288C	6603	.	C	CAAAAAA	49314	PASS	DP=21245;AF=0.159190;SB=18;DP4=3370,4617,1513,1869;INDEL;HRUN=7
S288C	6603	.	C	CAAAA	8110	PASS	DP=21245;AF=0.034361;SB=11;DP4=3370,4617,282,448;INDEL;HRUN=7
S288C	6603	.	C	CAAAAAAA	49314	PASS	DP=21245;AF=0.146482;SB=133;DP4=3370,4617,1561,1551;INDEL;HRUN=7
S288C	6603	.	C	CAAAAA	49314	PASS	DP=21245;AF=0.275453;SB=48;DP4=3370,4617,2254,3598;INDEL;HRUN=7
S288C	6603	.	C	CAAAAAAAA	1962	PASS	DP=21245;AF=0.013509;SB=69;DP4=3370,4617,167,120;INDEL;HRUN=7
S288C	6603	.	C	A	30366	PASS	DP=21623;AF=0.271193;SB=1891;DP4=7564,7774,1740,4516
S288C	7325	.	TC	T	106	PASS	DP=16878;AF=0.001659;SB=7;DP4=8690,8305,18,10;INDEL;HRUN=6
S288C	7751	.	C	T	49314	PASS	DP=18651;AF=0.677175;SB=0;DP4=2933,3074,6178,6452
S288C	8471	.	AAAG	A	228	PASS	DP=20782;AF=0.001588;SB=9;DP4=9383,11653,10,23;INDEL;HRUN=6
S288C	8491	.	CT	C	49314	PASS	DP=20426;AF=0.730001;SB=84;DP4=2352,2909,7372,7539;INDEL;HRUN=11
S288C	8491	.	CTT	C	2360	PASS	DP=20426;AF=0.021639;SB=17;DP4=2352,2909,224,218;INDEL;HRUN=11
S288C	8502	.	TC	T	101	PASS	DP=20100;AF=0.001443;SB=23;DP4=10024,10203,22,7;INDEL;HRUN=3
S288C	8509	.	T	C	49314	PASS	DP=20673;AF=0.683258;SB=0;DP4=3234,3276,7018,7119
S288C	9131	.	T	TTCGCATGAAG	680	PASS	DP=1804;AF=0.045455;SB=0;DP4=0,1540,0,82;INDEL;HRUN=3
S288C	9131	.	T	TTCGCATGAAGTACC	4495	PASS	DP=1804;AF=0.162971;SB=0;DP4=0,1540,0,294;INDEL;HRUN=3
S288C	9132	.	T	TCGCATGA	166	PASS	DP=1632;AF=0.022672;SB=0;DP4=0,1364,0,37;INDEL;HRUN=1
S288C	9132	.	T	TCGCATGAAGTAC	404	PASS	DP=1632;AF=0.036765;SB=0;DP4=0,1364,0,60;INDEL;HRUN=1
S288C	9133	.	C	CGCAT	878	PASS	DP=1532;AF=0.062663;SB=0;DP4=0,1245,0,96;INDEL;HRUN=1
S288C	9133	.	C	CGCATG	950	PASS	DP=1532;AF=0.065927;SB=0;DP4=0,1245,0,101;INDEL;HRUN=1
S288C	9133	.	C	CGCATGAAGT	980	PASS	DP=1532;AF=0.067232;SB=0;DP4=0,1245,0,103;INDEL;HRUN=1
S288C	9133	.	C	CGCATGAAGTA	417	PASS	DP=1532;AF=0.039817;SB=0;DP4=0,1245,0,61;INDEL;HRUN=1
