# Supplementary material for: Varying strength of selection contributes to the intragenomic diversity of rRNA genes
Source: Nat Commun. 2022 Nov 25;13:7245. doi: 10.1038/s41467-022-34989-w (PMC9700816; doi:10.1038/s41467-022-34989-w)
Supplement: Supplementary file 4 — Supplementary Data 1-6 [file 41467_2022_34989_MOESM4_ESM.zip › Supplementary_Data1-6/Supplementary_Data_6/raw_rDNA_var_calls/ERR1309188_rDNA.vcf]

##fileformat=VCFv4.0
##fileDate=20200729
##source=lofreq call --call-indels -f /scratch/ds5639/rDNA_project/Yue_2017_SK1_hiseq/SRR4074258_1/rDNA_S288C_ref/rDNA_S288C.fa -o ERR1309188_rDNA.vcf ERR1309188_rDNA.bam 
##reference=/scratch/ds5639/rDNA_project/Yue_2017_SK1_hiseq/SRR4074258_1/rDNA_S288C_ref/rDNA_S288C.fa
##INFO=<ID=DP,Number=1,Type=Integer,Description="Raw Depth">
##INFO=<ID=AF,Number=1,Type=Float,Description="Allele Frequency">
##INFO=<ID=SB,Number=1,Type=Integer,Description="Phred-scaled strand bias at this position">
##INFO=<ID=DP4,Number=4,Type=Integer,Description="Counts for ref-forward bases, ref-reverse, alt-forward and alt-reverse bases">
##INFO=<ID=INDEL,Number=0,Type=Flag,Description="Indicates that the variant is an INDEL.">
##INFO=<ID=CONSVAR,Number=0,Type=Flag,Description="Indicates that the variant is a consensus variant (as opposed to a low frequency variant).">
##INFO=<ID=HRUN,Number=1,Type=Integer,Description="Homopolymer length to the right of report indel position">
##FILTER=<ID=min_dp_10,Description="Minimum Coverage 10">
##FILTER=<ID=sb_fdr,Description="Strand-Bias Multiple Testing Correction: fdr corr. pvalue > 0.001000">
##FILTER=<ID=min_snvqual_62,Description="Minimum SNV Quality (Phred) 62">
##FILTER=<ID=min_indelqual_45,Description="Minimum Indel Quality (Phred) 45">
#CHROM	POS	ID	REF	ALT	QUAL	FILTER	INFO
S288C	130	.	C	T	12204	PASS	DP=469;AF=0.985075;SB=2;DP4=7,0,404,58
S288C	179	.	A	ATTTTTTTCTT	228	PASS	DP=734;AF=0.111717;SB=2;DP4=464,170,63,19;INDEL;HRUN=8
S288C	227	.	A	AT	927	PASS	DP=577;AF=0.225303;SB=5;DP4=312,140,83,47;INDEL;HRUN=6
S288C	227	.	A	T	8109	PASS	DP=582;AF=0.745704;SB=5;DP4=94,53,301,133
S288C	272	.	GAACATACAA	G	8319	PASS	DP=638;AF=0.738245;SB=26;DP4=110,69,225,246;INDEL;HRUN=2
S288C	557	.	C	T	49314	PASS	DP=1576;AF=0.998731;SB=0;DP4=0,0,690,884
S288C	607	.	G	A	43921	PASS	DP=1657;AF=0.845504;SB=3;DP4=119,137,689,712
S288C	626	.	A	G	44050	PASS	DP=1645;AF=0.860182;SB=6;DP4=107,123,725,690
S288C	638	.	C	T	49314	PASS	DP=1664;AF=0.997596;SB=0;DP4=1,1,876,784
S288C	648	.	A	G	49314	PASS	DP=1683;AF=0.998812;SB=0;DP4=1,1,905,776
S288C	660	.	C	A	4002	PASS	DP=1659;AF=0.127788;SB=9;DP4=783,664,102,110
S288C	728	.	T	C	439	PASS	DP=1601;AF=0.023111;SB=1;DP4=830,733,21,16
S288C	743	.	T	C	49314	PASS	DP=1586;AF=0.974779;SB=2;DP4=18,20,814,732
S288C	817	.	C	A	49314	PASS	DP=1622;AF=0.998150;SB=0;DP4=1,1,790,829
S288C	923	.	G	C	49314	PASS	DP=1502;AF=0.974035;SB=0;DP4=18,20,656,807
S288C	1029	.	T	C	226	PASS	DP=1334;AF=0.026237;SB=0;DP4=552,746,14,21
S288C	1117	.	G	C	49314	PASS	DP=1619;AF=0.996912;SB=2;DP4=1,2,857,757
S288C	1399	.	T	TCTCC	76	PASS	DP=1269;AF=0.175729;SB=770;DP4=634,415,0,223;INDEL;HRUN=29
S288C	1570	.	CAAA	C	1472	PASS	DP=791;AF=0.372946;SB=86;DP4=283,107,267,28;INDEL;HRUN=17
S288C	1638	.	A	C	38295	PASS	DP=1414;AF=0.992221;SB=1;DP4=4,6,664,739
S288C	1662	.	A	G	38430	PASS	DP=1474;AF=0.967436;SB=1;DP4=20,24,697,729
S288C	1683	.	A	T	41412	PASS	DP=1539;AF=0.990903;SB=2;DP4=5,7,800,725
S288C	1757	.	A	G	14774	PASS	DP=1232;AF=0.962662;SB=15;DP4=14,29,592,594
S288C	1759	.	ACCGCGTCGCCGCGTCG	A	3054	PASS	DP=1218;AF=0.594417;SB=6;DP4=260,249,344,380;INDEL;HRUN=2
S288C	1979	.	C	CCACTAT	7144	PASS	DP=1399;AF=0.650465;SB=25;DP4=208,223,361,549;INDEL;HRUN=4
S288C	2117	.	C	A	240	PASS	DP=1279;AF=0.025801;SB=0;DP4=659,584,17,16
S288C	2208	.	T	C	63	PASS	DP=1426;AF=0.025245;SB=0;DP4=634,755,16,20
S288C	2227	.	C	T	41019	PASS	DP=1362;AF=0.998532;SB=3;DP4=1,0,648,713
S288C	2244	.	G	GA	3636	PASS	DP=1232;AF=0.289773;SB=14;DP4=454,357,176,181;INDEL;HRUN=16
S288C	2244	.	G	GAA	100	PASS	DP=1232;AF=0.051948;SB=1;DP4=454,357,34,30;INDEL;HRUN=16
S288C	2289	.	A	G	2356	PASS	DP=330;AF=0.693939;SB=4;DP4=46,54,92,137
S288C	2290	.	G	A	108	PASS	DP=310;AF=0.296774;SB=4;DP4=83,133,41,51
S288C	2292	.	A	ACAC	127	PASS	DP=293;AF=0.245734;SB=41;DP4=94,102,15,57;INDEL;HRUN=2
S288C	2302	.	C	CCA	253	PASS	DP=536;AF=0.505597;SB=0;DP4=143,99,158,113;INDEL;HRUN=1
S288C	2304	.	T	TA	50	PASS	DP=585;AF=0.080342;SB=9;DP4=298,213,33,14;INDEL;HRUN=2
S288C	2304	.	T	TAGACCAAA	49	PASS	DP=585;AF=0.042735;SB=55;DP4=298,213,25,0;INDEL;HRUN=2
S288C	2304	.	T	A	2365	PASS	DP=585;AF=0.952137;SB=12;DP4=8,12,346,211
S288C	2374	.	T	C	49314	PASS	DP=1600;AF=0.970000;SB=3;DP4=24,24,870,682
S288C	2426	.	T	C	263	PASS	DP=1508;AF=0.025199;SB=2;DP4=704,765,20,18
S288C	2456	.	G	A	201	PASS	DP=1515;AF=0.025743;SB=5;DP4=728,746,23,16
S288C	2620	.	T	C	2378	PASS	DP=1520;AF=0.096711;SB=9;DP4=702,670,65,82
S288C	3828	.	A	G	11137	PASS	DP=1490;AF=0.334899;SB=0;DP4=590,396,301,198
S288C	4649	.	G	A	3924	PASS	DP=1407;AF=0.152807;SB=22;DP4=605,586,87,128
S288C	5371	.	T	C	10345	PASS	DP=1464;AF=0.294399;SB=7;DP4=549,482,212,219
S288C	5574	.	T	G	211	PASS	DP=1593;AF=0.017577;SB=10;DP4=888,677,11,17
S288C	6033	.	G	GA	41478	PASS	DP=1749;AF=0.849628;SB=0;DP4=121,110,788,698;INDEL;HRUN=8
S288C	6033	.	G	GAA	532	PASS	DP=1749;AF=0.027444;SB=6;DP4=121,110,30,18;INDEL;HRUN=8
S288C	6042	.	C	A	101	PASS	DP=1787;AF=0.015109;SB=24;DP4=936,824,22,5
S288C	6441	.	T	C	446	PASS	DP=1598;AF=0.031915;SB=4;DP4=765,778,22,29
S288C	6598	.	C	A	388	PASS	DP=1566;AF=0.096424;SB=28;DP4=641,774,48,103
S288C	6603	.	C	CAAA	171	PASS	DP=1720;AF=0.011047;SB=42;DP4=299,316,18,1;INDEL;HRUN=7
S288C	6603	.	C	CAAAAAA	22613	PASS	DP=1720;AF=0.504651;SB=17;DP4=299,316,368,500;INDEL;HRUN=7
S288C	6603	.	C	CAAAAAAA	1225	PASS	DP=1720;AF=0.047674;SB=0;DP4=299,316,40,42;INDEL;HRUN=7
S288C	6603	.	C	CAAAA	64	PASS	DP=1720;AF=0.005814;SB=9;DP4=299,316,2,8;INDEL;HRUN=7
S288C	6603	.	C	CAAAAA	2604	PASS	DP=1720;AF=0.087791;SB=12;DP4=299,316,60,91;INDEL;HRUN=7
S288C	8471	.	AAAG	A	126	PASS	DP=1695;AF=0.005900;SB=6;DP4=705,1006,2,8;INDEL;HRUN=6
S288C	8491	.	C	CTT	16630	PASS	DP=1642;AF=0.511571;SB=10;DP4=250,338,396,444;INDEL;HRUN=11
S288C	8491	.	C	CT	1216	PASS	DP=1642;AF=0.072473;SB=8;DP4=250,338,59,60;INDEL;HRUN=11
S288C	8491	.	C	CTTT	1091	PASS	DP=1642;AF=0.066382;SB=19;DP4=250,338,61,48;INDEL;HRUN=11
S288C	8491	.	CT	C	114	PASS	DP=1642;AF=0.015834;SB=9;DP4=759,875,8,18;INDEL;HRUN=11
S288C	8503	.	C	T	184	PASS	DP=1602;AF=0.087391;SB=140;DP4=667,795,111,29
S288C	8509	.	T	C	123	PASS	DP=1435;AF=0.025784;SB=0;DP4=619,779,17,20
S288C	8632	.	C	T	65	PASS	DP=1533;AF=0.009132;SB=9;DP4=798,721,4,10
S288C	9131	.	T	TTCGCATGAAG	103	PASS	DP=137;AF=0.065693;SB=0;DP4=0,118,0,9;INDEL;HRUN=3
S288C	9131	.	T	TTCGCATGAAGTACC	324	PASS	DP=137;AF=0.153285;SB=0;DP4=0,118,0,21;INDEL;HRUN=3
S288C	9132	.	T	TCGCATGAAGTAC	72	PASS	DP=123;AF=0.056911;SB=0;DP4=0,102,0,7;INDEL;HRUN=1
S288C	9133	.	C	CGCAT	119	PASS	DP=116;AF=0.086207;SB=0;DP4=0,92,0,10;INDEL;HRUN=1
S288C	9133	.	C	CGCATG	58	PASS	DP=116;AF=0.051724;SB=0;DP4=0,92,0,6;INDEL;HRUN=1
S288C	9133	.	C	CGCATGAAGT	87	PASS	DP=116;AF=0.068966;SB=0;DP4=0,92,0,8;INDEL;HRUN=1
