# Supplementary material for: Varying strength of selection contributes to the intragenomic diversity of rRNA genes
Source: Nat Commun. 2022 Nov 25;13:7245. doi: 10.1038/s41467-022-34989-w (PMC9700816; doi:10.1038/s41467-022-34989-w)
Supplement: Supplementary file 4 — Supplementary Data 1-6 [file 41467_2022_34989_MOESM4_ESM.zip › Supplementary_Data1-6/Supplementary_Data_6/raw_rDNA_var_calls/ERR1309189_rDNA.vcf]

##fileformat=VCFv4.0
##fileDate=20200729
##source=lofreq call --call-indels -f /scratch/ds5639/rDNA_project/Yue_2017_SK1_hiseq/SRR4074258_1/rDNA_S288C_ref/rDNA_S288C.fa -o ERR1309189_rDNA.vcf ERR1309189_rDNA.bam 
##reference=/scratch/ds5639/rDNA_project/Yue_2017_SK1_hiseq/SRR4074258_1/rDNA_S288C_ref/rDNA_S288C.fa
##INFO=<ID=DP,Number=1,Type=Integer,Description="Raw Depth">
##INFO=<ID=AF,Number=1,Type=Float,Description="Allele Frequency">
##INFO=<ID=SB,Number=1,Type=Integer,Description="Phred-scaled strand bias at this position">
##INFO=<ID=DP4,Number=4,Type=Integer,Description="Counts for ref-forward bases, ref-reverse, alt-forward and alt-reverse bases">
##INFO=<ID=INDEL,Number=0,Type=Flag,Description="Indicates that the variant is an INDEL.">
##INFO=<ID=CONSVAR,Number=0,Type=Flag,Description="Indicates that the variant is a consensus variant (as opposed to a low frequency variant).">
##INFO=<ID=HRUN,Number=1,Type=Integer,Description="Homopolymer length to the right of report indel position">
##FILTER=<ID=min_dp_10,Description="Minimum Coverage 10">
##FILTER=<ID=sb_fdr,Description="Strand-Bias Multiple Testing Correction: fdr corr. pvalue > 0.001000">
##FILTER=<ID=min_snvqual_59,Description="Minimum SNV Quality (Phred) 59">
##FILTER=<ID=min_indelqual_42,Description="Minimum Indel Quality (Phred) 42">
#CHROM	POS	ID	REF	ALT	QUAL	FILTER	INFO
S288C	26	.	C	T	530	PASS	DP=90;AF=0.411111;SB=0;DP4=53,0,37,0
S288C	33	.	G	A	3022	PASS	DP=113;AF=0.982301;SB=0;DP4=2,0,111,0
S288C	87	.	T	A	7997	PASS	DP=270;AF=0.988889;SB=0;DP4=3,0,262,5
S288C	121	.	C	T	9491	PASS	DP=287;AF=0.989547;SB=0;DP4=2,0,265,19
S288C	217	.	G	GTA	7109	PASS	DP=303;AF=0.914191;SB=1;DP4=22,7,221,56;INDEL;HRUN=2
S288C	236	.	T	TGCGGAA	4797	PASS	DP=305;AF=0.714754;SB=43;DP4=84,9,151,67;INDEL;HRUN=1
S288C	298	.	CT	C	9547	PASS	DP=336;AF=0.949405;SB=8;DP4=9,10,206,113;INDEL;HRUN=3
S288C	360	.	G	A	16181	PASS	DP=481;AF=0.993763;SB=2;DP4=1,2,286,192
S288C	395	.	C	T	15583	PASS	DP=494;AF=0.993927;SB=2;DP4=1,2,261,230
S288C	557	.	C	T	15682	PASS	DP=486;AF=1.000000;SB=0;DP4=0,0,213,273
S288C	590	.	C	A	14891	PASS	DP=474;AF=0.993671;SB=0;DP4=1,1,221,250
S288C	638	.	C	T	14890	PASS	DP=495;AF=0.993939;SB=0;DP4=0,0,254,238
S288C	648	.	A	G	15605	PASS	DP=500;AF=1.000000;SB=0;DP4=0,0,261,239
S288C	668	.	G	A	14740	PASS	DP=508;AF=0.988189;SB=1;DP4=4,2,258,244
S288C	706	.	T	C	17049	PASS	DP=514;AF=0.994163;SB=0;DP4=1,1,242,270
S288C	755	.	C	T	16266	PASS	DP=477;AF=1.000000;SB=0;DP4=0,0,247,230
S288C	817	.	C	A	14560	PASS	DP=428;AF=1.000000;SB=0;DP4=0,0,249,179
S288C	924	.	C	T	13314	PASS	DP=417;AF=0.983213;SB=5;DP4=2,5,210,200
S288C	955	.	A	C	12528	PASS	DP=429;AF=0.983683;SB=0;DP4=3,4,210,212
S288C	956	.	T	G	12538	PASS	DP=433;AF=0.983834;SB=0;DP4=3,4,211,215
S288C	1019	.	T	C	16749	PASS	DP=510;AF=0.992157;SB=0;DP4=2,2,233,273
S288C	1032	.	C	T	17376	PASS	DP=538;AF=0.988848;SB=0;DP4=3,3,243,289
S288C	1177	.	C	A	14208	PASS	DP=469;AF=0.991471;SB=1;DP4=3,1,273,192
S288C	1207	.	C	A	11921	PASS	DP=431;AF=0.988399;SB=0;DP4=2,2,250,176
S288C	1219	.	T	C	12473	PASS	DP=435;AF=0.993103;SB=0;DP4=2,1,243,189
S288C	1462	.	T	C	10272	PASS	DP=369;AF=0.989160;SB=0;DP4=1,3,128,237
S288C	1499	.	A	T	10096	PASS	DP=394;AF=0.992386;SB=0;DP4=1,2,157,234
S288C	1511	.	T	C	9299	PASS	DP=386;AF=0.989637;SB=0;DP4=1,2,140,242
S288C	1570	.	CAAAAAAAAAAA	C	1246	PASS	DP=265;AF=0.830189;SB=16;DP4=14,34,104,116;INDEL;HRUN=17
S288C	1602	.	T	C	3365	PASS	DP=315;AF=0.993651;SB=0;DP4=1,1,137,176
S288C	1622	.	CTCT	C	2466	PASS	DP=281;AF=0.935943;SB=2;DP4=12,11,118,145;INDEL;HRUN=1
S288C	1671	.	T	C	3646	PASS	DP=302;AF=0.996689;SB=0;DP4=0,1,120,181
S288C	1700	.	T	TGTTATCATCCTCTC	1015	PASS	DP=259;AF=0.783784;SB=6;DP4=27,31,76,127;INDEL;HRUN=1
S288C	1767	.	G	T	103	PASS	DP=53;AF=0.660377;SB=1;DP4=7,6,17,20
S288C	1772	.	G	A	465	PASS	DP=58;AF=0.948276;SB=0;DP4=0,0,20,35
S288C	1775	.	G	A	114	PASS	DP=64;AF=0.859375;SB=0;DP4=0,0,23,34
S288C	1791	.	T	A	1836	PASS	DP=129;AF=0.984496;SB=0;DP4=1,1,53,74
S288C	1793	.	T	A	1970	PASS	DP=137;AF=0.985401;SB=0;DP4=1,1,57,78
S288C	1806	.	A	G	3227	PASS	DP=185;AF=0.978378;SB=0;DP4=2,2,78,103
S288C	1874	.	T	C	5836	PASS	DP=343;AF=0.988338;SB=0;DP4=2,2,165,174
S288C	1882	.	G	A	5261	PASS	DP=323;AF=0.987616;SB=0;DP4=2,2,157,162
S288C	1885	.	G	A	5010	PASS	DP=315;AF=0.984127;SB=0;DP4=2,3,151,159
S288C	1911	.	G	A	3070	PASS	DP=219;AF=0.986301;SB=0;DP4=1,2,104,112
S288C	1929	.	T	C	1347	PASS	DP=145;AF=0.965517;SB=1;DP4=3,2,65,75
S288C	1932	.	C	T	1325	PASS	DP=132;AF=0.962121;SB=1;DP4=3,2,57,70
S288C	1976	.	T	C	276	PASS	DP=37;AF=0.972973;SB=0;DP4=0,0,9,28
S288C	2075	.	T	A	6212	PASS	DP=262;AF=0.980916;SB=0;DP4=2,2,133,124
S288C	2092	.	C	T	6411	PASS	DP=261;AF=0.984674;SB=0;DP4=2,1,145,112
S288C	2173	.	C	T	8871	PASS	DP=300;AF=1.000000;SB=0;DP4=0,0,162,138
S288C	2227	.	C	T	4114	PASS	DP=165;AF=1.000000;SB=0;DP4=0,0,68,97
S288C	2337	.	C	A	582	PASS	DP=55;AF=0.981818;SB=0;DP4=1,0,30,24
S288C	2343	.	GTA	G	389	PASS	DP=62;AF=0.532258;SB=3;DP4=18,11,17,16;INDEL;HRUN=1
S288C	2353	.	ATAG	A	596	PASS	DP=110;AF=0.418182;SB=4;DP4=40,24,24,22;INDEL;HRUN=1
S288C	2356	.	G	A	114	PASS	DP=125;AF=0.624000;SB=0;DP4=1,0,50,28
S288C	2360	.	T	C	1751	PASS	DP=139;AF=0.992806;SB=0;DP4=1,0,85,53
S288C	2362	.	T	C	1980	PASS	DP=149;AF=0.986577;SB=0;DP4=1,0,91,56
S288C	2369	.	C	T	4683	PASS	DP=175;AF=0.994286;SB=0;DP4=1,0,114,60
S288C	3311	.	C	T	14893	PASS	DP=454;AF=0.997797;SB=0;DP4=0,0,178,275
S288C	5237	.	G	GTGAAAT	47	PASS	DP=443;AF=0.006772;SB=9;DP4=207,237,3,0;INDEL;HRUN=1
S288C	5343	.	G	A	14155	PASS	DP=423;AF=0.995272;SB=3;DP4=2,0,219,202
S288C	5349	.	C	T	13487	PASS	DP=412;AF=0.992718;SB=3;DP4=2,0,210,199
S288C	5752	.	G	A	13767	PASS	DP=413;AF=0.990315;SB=0;DP4=2,2,202,207
S288C	5949	.	TA	T	12929	PASS	DP=467;AF=0.914347;SB=3;DP4=20,25,218,209;INDEL;HRUN=7
S288C	6337	.	G	A	17535	PASS	DP=501;AF=0.998004;SB=0;DP4=1,0,256,244
S288C	6474	.	T	C	15250	PASS	DP=439;AF=1.000000;SB=0;DP4=0,0,221,218
S288C	6512	.	C	T	14669	PASS	DP=430;AF=0.997674;SB=3;DP4=0,1,218,211
S288C	8467	.	T	TA	111	PASS	DP=481;AF=0.033264;SB=2;DP4=232,238,9,7;INDEL;HRUN=6
S288C	8471	.	AAAG	A	13639	PASS	DP=480;AF=0.893750;SB=3;DP4=24,31,211,218;INDEL;HRUN=6
S288C	8491	.	CTTTT	C	9346	PASS	DP=497;AF=0.839034;SB=15;DP4=32,51,218,199;INDEL;HRUN=11
S288C	8561	.	A	T	17609	PASS	DP=521;AF=0.998081;SB=0;DP4=1,0,309,211
S288C	8908	.	G	GT	10487	PASS	DP=355;AF=0.926761;SB=6;DP4=9,19,70,259;INDEL;HRUN=2
S288C	8911	.	A	T	64	PASS	DP=352;AF=0.034091;SB=8;DP4=72,268,5,7
S288C	8934	.	G	A	9885	PASS	DP=295;AF=0.996610;SB=0;DP4=0,1,51,243
S288C	9131	.	T	TTCGCATGAAGTACC	59	PASS	DP=70;AF=0.128571;SB=0;DP4=1,59,0,9;INDEL;HRUN=3
S288C	9133	.	C	CGCATGAAGT	491	PASS	DP=67;AF=0.477612;SB=3;DP4=1,29,0,32;INDEL;HRUN=1
