# Supplementary material for: Varying strength of selection contributes to the intragenomic diversity of rRNA genes
Source: Nat Commun. 2022 Nov 25;13:7245. doi: 10.1038/s41467-022-34989-w (PMC9700816; doi:10.1038/s41467-022-34989-w)
Supplement: Supplementary file 4 — Supplementary Data 1-6 [file 41467_2022_34989_MOESM4_ESM.zip › Supplementary_Data1-6/Supplementary_Data_6/raw_rDNA_var_calls/ERR1308614_rDNA.vcf]

##fileformat=VCFv4.0
##fileDate=20200729
##source=lofreq call --call-indels -f /scratch/ds5639/rDNA_project/Yue_2017_SK1_hiseq/SRR4074258_1/rDNA_S288C_ref/rDNA_S288C.fa -o ERR1308614_rDNA.vcf ERR1308614_rDNA.bam 
##reference=/scratch/ds5639/rDNA_project/Yue_2017_SK1_hiseq/SRR4074258_1/rDNA_S288C_ref/rDNA_S288C.fa
##INFO=<ID=DP,Number=1,Type=Integer,Description="Raw Depth">
##INFO=<ID=AF,Number=1,Type=Float,Description="Allele Frequency">
##INFO=<ID=SB,Number=1,Type=Integer,Description="Phred-scaled strand bias at this position">
##INFO=<ID=DP4,Number=4,Type=Integer,Description="Counts for ref-forward bases, ref-reverse, alt-forward and alt-reverse bases">
##INFO=<ID=INDEL,Number=0,Type=Flag,Description="Indicates that the variant is an INDEL.">
##INFO=<ID=CONSVAR,Number=0,Type=Flag,Description="Indicates that the variant is a consensus variant (as opposed to a low frequency variant).">
##INFO=<ID=HRUN,Number=1,Type=Integer,Description="Homopolymer length to the right of report indel position">
##FILTER=<ID=min_dp_10,Description="Minimum Coverage 10">
##FILTER=<ID=sb_fdr,Description="Strand-Bias Multiple Testing Correction: fdr corr. pvalue > 0.001000">
##FILTER=<ID=min_snvqual_64,Description="Minimum SNV Quality (Phred) 64">
##FILTER=<ID=min_indelqual_51,Description="Minimum Indel Quality (Phred) 51">
#CHROM	POS	ID	REF	ALT	QUAL	FILTER	INFO
S288C	557	.	C	T	49314	PASS	DP=22312;AF=0.998387;SB=0;DP4=10,13,9438,12838
S288C	638	.	C	T	49314	PASS	DP=23195;AF=0.998448;SB=7;DP4=6,12,11616,11543
S288C	648	.	A	G	49314	PASS	DP=23342;AF=0.998586;SB=1;DP4=15,12,12037,11272
S288C	817	.	C	A	49314	PASS	DP=21215;AF=0.998444;SB=3;DP4=14,9,10732,10453
S288C	1380	.	T	A	6614	PASS	DP=15109;AF=0.155073;SB=30;DP4=5754,4089,1280,1063
S288C	1384	.	T	C	7520	PASS	DP=15067;AF=0.174886;SB=83;DP4=5451,3929,1612,1485
S288C	1570	.	CAAAAAAAA	C	49314	PASS	DP=17587;AF=0.808779;SB=1;DP4=1657,1573,7352,6872;INDEL;HRUN=17
S288C	1759	.	ACCGCGTCGCCGCGTCG	A	49314	PASS	DP=18051;AF=0.651598;SB=38;DP4=3232,3268,5503,6259;INDEL;HRUN=2
S288C	1983	.	TG	T	12910	PASS	DP=20048;AF=0.952913;SB=0;DP4=555,575,9356,9748;INDEL;HRUN=1
S288C	1985	.	T	A	5681	PASS	DP=20756;AF=0.970033;SB=1;DP4=21,24,9947,10187
S288C	2045	.	AT	A	49314	PASS	DP=23598;AF=0.908509;SB=3;DP4=1203,1104,11353,10086;INDEL;HRUN=8
S288C	2073	.	G	A	49314	PASS	DP=23126;AF=0.998097;SB=1;DP4=14,9,12624,10458
S288C	2244	.	GAAA	G	49314	PASS	DP=20406;AF=0.492012;SB=5;DP4=3582,4531,4509,5531;INDEL;HRUN=16
S288C	2244	.	GAA	G	535	PASS	DP=20406;AF=0.056993;SB=0;DP4=3582,4531,518,645;INDEL;HRUN=16
S288C	2244	.	GAAAA	G	361	PASS	DP=20406;AF=0.051700;SB=4;DP4=3582,4531,482,573;INDEL;HRUN=16
S288C	2255	.	A	AAATG	1558	PASS	DP=22655;AF=0.058398;SB=323;DP4=9856,11307,396,927;INDEL;HRUN=16
S288C	2262	.	A	G	49314	PASS	DP=23049;AF=0.864983;SB=495;DP4=1826,1244,8988,10960
S288C	5949	.	TA	T	49314	PASS	DP=21210;AF=0.922961;SB=2;DP4=926,928,9938,9638;INDEL;HRUN=7
S288C	6518	.	A	C	49314	PASS	DP=19913;AF=0.997238;SB=1;DP4=20,24,9528,10335
S288C	7325	.	TC	T	80	PASS	DP=19294;AF=0.001296;SB=4;DP4=10134,9320,16,9;INDEL;HRUN=6
S288C	8467	.	T	TA	19513	PASS	DP=22035;AF=0.058679;SB=8;DP4=9499,11564,555,738;INDEL;HRUN=6
S288C	8471	.	AAAG	A	49314	PASS	DP=21445;AF=0.870926;SB=2;DP4=1372,1682,8485,10192;INDEL;HRUN=6
S288C	8478	.	G	C	550	PASS	DP=21675;AF=0.009689;SB=30;DP4=9944,11499,73,137
S288C	8491	.	CTTTT	C	49314	PASS	DP=21865;AF=0.858587;SB=112;DP4=1344,1872,9081,9692;INDEL;HRUN=11
S288C	9131	.	T	TTCGCATGAAG	1102	PASS	DP=1935;AF=0.054780;SB=0;DP4=0,1645,0,106;INDEL;HRUN=3
S288C	9131	.	T	TTCGCATGAAGTACC	4754	PASS	DP=1935;AF=0.155556;SB=0;DP4=0,1645,0,301;INDEL;HRUN=3
S288C	9132	.	T	TCGCATGA	380	PASS	DP=1770;AF=0.029944;SB=0;DP4=0,1468,0,53;INDEL;HRUN=1
S288C	9132	.	T	TCGCATGAAGTAC	617	PASS	DP=1770;AF=0.040678;SB=0;DP4=0,1468,0,72;INDEL;HRUN=1
S288C	9133	.	C	CGCAT	926	PASS	DP=1673;AF=0.056186;SB=0;DP4=0,1360,0,94;INDEL;HRUN=1
S288C	9133	.	C	CGCATG	1503	PASS	DP=1673;AF=0.078302;SB=0;DP4=0,1360,0,131;INDEL;HRUN=1
S288C	9133	.	C	CGCATGAA	85	PASS	DP=1673;AF=0.013748;SB=0;DP4=0,1360,0,23;INDEL;HRUN=1
S288C	9133	.	C	CGCATGAAGT	868	PASS	DP=1673;AF=0.053796;SB=0;DP4=0,1360,0,90;INDEL;HRUN=1
S288C	9133	.	C	CGCATGAAGTA	591	PASS	DP=1673;AF=0.041841;SB=0;DP4=0,1360,0,70;INDEL;HRUN=1
