# Supplementary material for: Varying strength of selection contributes to the intragenomic diversity of rRNA genes
Source: Nat Commun. 2022 Nov 25;13:7245. doi: 10.1038/s41467-022-34989-w (PMC9700816; doi:10.1038/s41467-022-34989-w)
Supplement: Supplementary file 4 — Supplementary Data 1-6 [file 41467_2022_34989_MOESM4_ESM.zip › Supplementary_Data1-6/Supplementary_Data_6/raw_rDNA_var_calls/ERR1308615_rDNA.vcf]

##fileformat=VCFv4.0
##fileDate=20200729
##source=lofreq call --call-indels -f /scratch/ds5639/rDNA_project/Yue_2017_SK1_hiseq/SRR4074258_1/rDNA_S288C_ref/rDNA_S288C.fa -o ERR1308615_rDNA.vcf ERR1308615_rDNA.bam 
##reference=/scratch/ds5639/rDNA_project/Yue_2017_SK1_hiseq/SRR4074258_1/rDNA_S288C_ref/rDNA_S288C.fa
##INFO=<ID=DP,Number=1,Type=Integer,Description="Raw Depth">
##INFO=<ID=AF,Number=1,Type=Float,Description="Allele Frequency">
##INFO=<ID=SB,Number=1,Type=Integer,Description="Phred-scaled strand bias at this position">
##INFO=<ID=DP4,Number=4,Type=Integer,Description="Counts for ref-forward bases, ref-reverse, alt-forward and alt-reverse bases">
##INFO=<ID=INDEL,Number=0,Type=Flag,Description="Indicates that the variant is an INDEL.">
##INFO=<ID=CONSVAR,Number=0,Type=Flag,Description="Indicates that the variant is a consensus variant (as opposed to a low frequency variant).">
##INFO=<ID=HRUN,Number=1,Type=Integer,Description="Homopolymer length to the right of report indel position">
##FILTER=<ID=min_dp_10,Description="Minimum Coverage 10">
##FILTER=<ID=sb_fdr,Description="Strand-Bias Multiple Testing Correction: fdr corr. pvalue > 0.001000">
##FILTER=<ID=min_snvqual_64,Description="Minimum SNV Quality (Phred) 64">
##FILTER=<ID=min_indelqual_54,Description="Minimum Indel Quality (Phred) 54">
#CHROM	POS	ID	REF	ALT	QUAL	FILTER	INFO
S288C	179	.	A	ATTTTTTTCTT	49314	PASS	DP=22966;AF=0.414744;SB=2;DP4=7892,1366,8149,1376;INDEL;HRUN=8
S288C	227	.	A	T	49314	PASS	DP=17433;AF=0.733723;SB=333;DP4=3402,1181,10581,2210
S288C	272	.	GAACATACAA	G	49314	PASS	DP=18354;AF=0.562493;SB=1211;DP4=5403,2936,4922,5402;INDEL;HRUN=2
S288C	557	.	C	T	49314	PASS	DP=37442;AF=0.817211;SB=272;DP4=2910,3884,15350,15248
S288C	607	.	G	A	49314	PASS	DP=42285;AF=0.815088;SB=182;DP4=3578,4193,17796,16670
S288C	626	.	A	G	49314	PASS	DP=43069;AF=0.746523;SB=140;DP4=5381,5491,17295,14857
S288C	638	.	C	T	49314	PASS	DP=43854;AF=0.830848;SB=138;DP4=3661,3687,19945,16492
S288C	648	.	A	G	49314	PASS	DP=44859;AF=0.755278;SB=69;DP4=5714,5217,18700,15181
S288C	743	.	T	C	49314	PASS	DP=41659;AF=0.082503;SB=6;DP4=19625,18557,1804,1633
S288C	817	.	C	A	49314	PASS	DP=41616;AF=0.844050;SB=3;DP4=3352,3091,18090,17037
S288C	1117	.	G	C	49314	PASS	DP=41616;AF=0.826821;SB=4;DP4=3679,3468,17510,16899
S288C	1570	.	CA	C	3045	PASS	DP=15672;AF=0.078675;SB=1200;DP4=6889,3008,1191,42;INDEL;HRUN=17
S288C	1570	.	CAAA	C	2999	PASS	DP=15672;AF=0.078037;SB=317;DP4=6889,3008,1040,183;INDEL;HRUN=17
S288C	1570	.	CAA	C	27310	PASS	DP=15672;AF=0.221286;SB=1360;DP4=6889,3008,3108,360;INDEL;HRUN=17
S288C	1638	.	A	C	49314	PASS	DP=28043;AF=0.801448;SB=193;DP4=2613,2913,9094,13381
S288C	1662	.	A	G	49314	PASS	DP=29445;AF=0.708847;SB=528;DP4=4310,4082,8663,12238
S288C	1683	.	A	T	49314	PASS	DP=31160;AF=0.788960;SB=285;DP4=3400,3137,10868,13716
S288C	1720	.	T	G	49314	PASS	DP=22651;AF=0.717717;SB=224;DP4=3070,3284,6672,9588
S288C	1730	.	T	C	49314	PASS	DP=20940;AF=0.688873;SB=210;DP4=3113,3357,5916,8514
S288C	1767	.	G	T	212	PASS	DP=14144;AF=0.159290;SB=528;DP4=4823,5847,645,1657
S288C	1773	.	TC	T	297	PASS	DP=12878;AF=0.235130;SB=451;DP4=4764,6539,853,2175;INDEL;HRUN=1
S288C	1830	.	G	GTA	49314	PASS	DP=27366;AF=0.720310;SB=20;DP4=3874,3789,9621,10091;INDEL;HRUN=1
S288C	1897	.	T	C	49314	PASS	DP=30514;AF=0.721538;SB=29;DP4=4874,3590,12225,9794
S288C	1982	.	CTGTT	C	18338	PASS	DP=9220;AF=0.300976;SB=780;DP4=2140,4374,1493,1282;INDEL;HRUN=1
S288C	1988	.	ACTGT	A	12862	PASS	DP=11522;AF=0.241017;SB=331;DP4=3571,5217,1494,1283;INDEL;HRUN=1
S288C	1992	.	T	A	427	PASS	DP=12841;AF=0.177478;SB=176;DP4=2864,4531,1119,1160
S288C	2117	.	C	A	49314	PASS	DP=30140;AF=0.801360;SB=345;DP4=3289,2660,15472,8681
S288C	2208	.	T	C	49314	PASS	DP=30749;AF=0.764350;SB=1078;DP4=3053,4126,13515,10024
S288C	2227	.	C	T	49314	PASS	DP=28390;AF=0.995879;SB=35;DP4=24,51,15037,13238
S288C	2288	.	T	A	124	PASS	DP=5262;AF=0.347206;SB=248;DP4=1821,1560,1263,577
S288C	2290	.	G	A	13325	PASS	DP=4767;AF=0.742186;SB=85;DP4=605,556,2195,1343
S288C	2302	.	C	CCA	6836	PASS	DP=12449;AF=0.581814;SB=6;DP4=2987,1584,4815,2428;INDEL;HRUN=1
S288C	2304	.	T	TA	183	PASS	DP=13690;AF=0.064792;SB=34;DP4=7724,4399,618,269;INDEL;HRUN=2
S288C	2304	.	T	TAGACCAAA	473	PASS	DP=13690;AF=0.045435;SB=991;DP4=7724,4399,612,10;INDEL;HRUN=2
S288C	2304	.	T	A	49314	PASS	DP=13692;AF=0.981741;SB=26;DP4=143,45,8811,4631
S288C	2392	.	A	G	49314	PASS	DP=41717;AF=0.805595;SB=44;DP4=4340,3723,17228,16379
S288C	2485	.	T	TA	49314	PASS	DP=39220;AF=0.733631;SB=64;DP4=5748,4985,14580,14193;INDEL;HRUN=6
S288C	4073	.	T	C	3826	PASS	DP=38387;AF=0.013989;SB=0;DP4=22568,15236,321,216
S288C	5949	.	TA	T	49314	PASS	DP=42363;AF=0.722234;SB=40;DP4=6175,6035,16114,14482;INDEL;HRUN=7
S288C	6033	.	G	GAA	49314	PASS	DP=44591;AF=0.690319;SB=52;DP4=6568,5299,16285,14497;INDEL;HRUN=8
S288C	6033	.	G	GAAA	23404	PASS	DP=44591;AF=0.041735;SB=31;DP4=6568,5299,951,910;INDEL;HRUN=8
S288C	6033	.	G	GAAAA	102	PASS	DP=44591;AF=0.001951;SB=17;DP4=6568,5299,37,50;INDEL;HRUN=8
S288C	6034	.	A	AAAA	92	PASS	DP=44668;AF=0.000739;SB=31;DP4=24158,21000,8,25;INDEL;HRUN=8
S288C	6042	.	C	A	6896	PASS	DP=45352;AF=0.037815;SB=1210;DP4=23136,20399,1417,345
S288C	6321	.	A	G	49314	PASS	DP=50515;AF=0.730931;SB=6;DP4=7308,6217,19733,17191
S288C	6358	.	T	TA	49314	PASS	DP=50914;AF=0.737911;SB=64;DP4=7856,6007,22232,15338;INDEL;HRUN=1
S288C	6359	.	A	AG	130	PASS	DP=50750;AF=0.001084;SB=127;DP4=30184,21097,6,49;INDEL;HRUN=2
S288C	6359	.	A	AC	268	PASS	DP=50750;AF=0.001261;SB=195;DP4=30184,21097,3,61;INDEL;HRUN=2
S288C	6359	.	A	AT	55	PASS	DP=50750;AF=0.000729;SB=77;DP4=30184,21097,5,32;INDEL;HRUN=2
S288C	6360	.	C	A	2942	PASS	DP=51303;AF=0.024813;SB=9;DP4=29262,20706,775,498
S288C	6598	.	C	A	79	PASS	DP=46320;AF=0.010492;SB=155;DP4=16691,29068,95,395
S288C	6603	.	C	CAAA	49314	PASS	DP=47464;AF=0.606881;SB=197;DP4=6326,8841,10706,18099;INDEL;HRUN=7
S288C	6603	.	C	CAA	9017	PASS	DP=47464;AF=0.017466;SB=15;DP4=6326,8841,314,515;INDEL;HRUN=7
S288C	6603	.	C	CAAAA	12982	PASS	DP=47464;AF=0.022796;SB=11;DP4=6326,8841,421,661;INDEL;HRUN=7
S288C	6603	.	C	CAAAAAA	23547	PASS	DP=47464;AF=0.035564;SB=11;DP4=6326,8841,665,1023;INDEL;HRUN=7
S288C	6603	.	C	CAAAAAAA	565	PASS	DP=47464;AF=0.003076;SB=0;DP4=6326,8841,61,85;INDEL;HRUN=7
S288C	6603	.	C	CAAAAA	1474	PASS	DP=47464;AF=0.005288;SB=9;DP4=6326,8841,92,159;INDEL;HRUN=7
S288C	7325	.	TC	T	161	PASS	DP=36617;AF=0.001365;SB=5;DP4=19460,17312,22,28;INDEL;HRUN=6
S288C	7447	.	C	A	22990	PASS	DP=41230;AF=0.044094;SB=3;DP4=18651,20706,879,939
S288C	7558	.	GC	G	97	PASS	DP=42231;AF=0.000616;SB=7;DP4=22291,20186,10,16;INDEL;HRUN=5
S288C	8471	.	AAAG	A	49314	PASS	DP=45491;AF=0.124706;SB=2;DP4=17912,22466,2538,3135;INDEL;HRUN=6
S288C	8472	.	AAG	A	18400	PASS	DP=45443;AF=0.024536;SB=2;DP4=20073,24866,488,627;INDEL;HRUN=6
S288C	8474	.	G	A	2538	PASS	DP=45854;AF=0.023248;SB=71;DP4=17209,20673,413,694
S288C	8491	.	C	CT	340	PASS	DP=44949;AF=0.006474;SB=1;DP4=21753,23397,136,155;INDEL;HRUN=11
S288C	8491	.	CTTTT	C	49314	PASS	DP=44949;AF=0.148568;SB=17;DP4=6111,7378,3143,3535;INDEL;HRUN=11
S288C	8491	.	CTT	C	3003	PASS	DP=44949;AF=0.016374;SB=16;DP4=6111,7378,365,371;INDEL;HRUN=11
S288C	8491	.	CT	C	49314	PASS	DP=44949;AF=0.542748;SB=179;DP4=6111,7378,12205,12191;INDEL;HRUN=11
S288C	8502	.	TC	T	54	PASS	DP=45110;AF=0.001020;SB=25;DP4=22656,22684,33,13;INDEL;HRUN=3
S288C	8509	.	T	C	49314	PASS	DP=46762;AF=0.702365;SB=6;DP4=6911,6907,16654,16221
S288C	8558	.	T	C	49314	PASS	DP=48379;AF=0.127638;SB=0;DP4=22559,19597,3313,2862
S288C	8934	.	G	A	227	PASS	DP=25170;AF=0.004410;SB=0;DP4=4587,20439,19,92
S288C	9131	.	T	TTCGCATGAAG	1525	PASS	DP=3902;AF=0.043567;SB=8;DP4=2,3354,1,169;INDEL;HRUN=3
S288C	9131	.	T	TTCGCATGAAGTACC	9696	PASS	DP=3902;AF=0.158380;SB=0;DP4=2,3354,0,618;INDEL;HRUN=3
S288C	9132	.	T	TCGCATGA	808	PASS	DP=3549;AF=0.032122;SB=0;DP4=2,2903,0,114;INDEL;HRUN=1
S288C	9132	.	T	TCGCATGAAGTAC	964	PASS	DP=3549;AF=0.035785;SB=0;DP4=2,2903,0,127;INDEL;HRUN=1
S288C	9133	.	C	CGCAT	1931	PASS	DP=3339;AF=0.059299;SB=0;DP4=2,2771,0,198;INDEL;HRUN=1
S288C	9133	.	C	CGCATG	1872	PASS	DP=3339;AF=0.058101;SB=0;DP4=2,2771,0,194;INDEL;HRUN=1
S288C	9133	.	C	CGCATGAA	302	PASS	DP=3339;AF=0.019467;SB=0;DP4=2,2771,0,65;INDEL;HRUN=1
S288C	9133	.	C	CGCATGAAGT	1531	PASS	DP=3339;AF=0.050913;SB=0;DP4=2,2771,0,170;INDEL;HRUN=1
S288C	9133	.	C	CGCATGAAGTA	1181	PASS	DP=3339;AF=0.043127;SB=0;DP4=2,2771,0,144;INDEL;HRUN=1
