# Supplementary material for: Varying strength of selection contributes to the intragenomic diversity of rRNA genes
Source: Nat Commun. 2022 Nov 25;13:7245. doi: 10.1038/s41467-022-34989-w (PMC9700816; doi:10.1038/s41467-022-34989-w)
Supplement: Supplementary file 4 — Supplementary Data 1-6 [file 41467_2022_34989_MOESM4_ESM.zip › Supplementary_Data1-6/Supplementary_Data_6/raw_rDNA_var_calls/ERR1309012_rDNA.vcf]

##fileformat=VCFv4.0
##fileDate=20200729
##source=lofreq call --call-indels -f /scratch/ds5639/rDNA_project/Yue_2017_SK1_hiseq/SRR4074258_1/rDNA_S288C_ref/rDNA_S288C.fa -o ERR1309012_rDNA.vcf ERR1309012_rDNA.bam 
##reference=/scratch/ds5639/rDNA_project/Yue_2017_SK1_hiseq/SRR4074258_1/rDNA_S288C_ref/rDNA_S288C.fa
##INFO=<ID=DP,Number=1,Type=Integer,Description="Raw Depth">
##INFO=<ID=AF,Number=1,Type=Float,Description="Allele Frequency">
##INFO=<ID=SB,Number=1,Type=Integer,Description="Phred-scaled strand bias at this position">
##INFO=<ID=DP4,Number=4,Type=Integer,Description="Counts for ref-forward bases, ref-reverse, alt-forward and alt-reverse bases">
##INFO=<ID=INDEL,Number=0,Type=Flag,Description="Indicates that the variant is an INDEL.">
##INFO=<ID=CONSVAR,Number=0,Type=Flag,Description="Indicates that the variant is a consensus variant (as opposed to a low frequency variant).">
##INFO=<ID=HRUN,Number=1,Type=Integer,Description="Homopolymer length to the right of report indel position">
##FILTER=<ID=min_dp_10,Description="Minimum Coverage 10">
##FILTER=<ID=sb_fdr,Description="Strand-Bias Multiple Testing Correction: fdr corr. pvalue > 0.001000">
##FILTER=<ID=min_snvqual_64,Description="Minimum SNV Quality (Phred) 64">
##FILTER=<ID=min_indelqual_54,Description="Minimum Indel Quality (Phred) 54">
#CHROM	POS	ID	REF	ALT	QUAL	FILTER	INFO
S288C	30	.	C	T	219	PASS	DP=3128;AF=0.022059;SB=0;DP4=3036,21,69,0
S288C	557	.	C	T	49314	PASS	DP=15984;AF=0.997247;SB=5;DP4=8,6,6644,9296
S288C	638	.	C	T	49314	PASS	DP=16780;AF=0.997795;SB=0;DP4=4,3,8822,7921
S288C	648	.	A	G	49314	PASS	DP=17008;AF=0.998589;SB=6;DP4=8,3,9157,7827
S288C	817	.	C	A	49314	PASS	DP=14202;AF=0.997817;SB=0;DP4=3,2,7208,6963
S288C	913	.	A	AT	32605	PASS	DP=13775;AF=0.098730;SB=12;DP4=5860,6661,599,761;INDEL;HRUN=4
S288C	1380	.	T	A	1084	PASS	DP=9434;AF=0.136951;SB=16;DP4=4311,2725,747,545
S288C	1384	.	T	C	1217	PASS	DP=9673;AF=0.152486;SB=20;DP4=4135,2908,960,777
S288C	1570	.	CAAAAAAAA	C	49314	PASS	DP=11768;AF=0.611744;SB=39;DP4=1070,1238,3670,3529;INDEL;HRUN=17
S288C	1570	.	CAAAAAAAAA	C	3732	PASS	DP=11768;AF=0.189752;SB=4;DP4=1070,1238,1066,1167;INDEL;HRUN=17
S288C	1759	.	ACCGCGTCGCCGCGTCG	A	49314	PASS	DP=11257;AF=0.673625;SB=238;DP4=1973,1835,3161,4422;INDEL;HRUN=2
S288C	1983	.	TG	T	9186	PASS	DP=14049;AF=0.941206;SB=3;DP4=493,421,6943,6280;INDEL;HRUN=1
S288C	1985	.	T	A	2058	PASS	DP=14467;AF=0.961568;SB=8;DP4=49,58,7360,6551
S288C	2045	.	AT	A	49314	PASS	DP=17328;AF=0.902412;SB=2;DP4=1011,769,8780,6857;INDEL;HRUN=8
S288C	2073	.	G	A	49314	PASS	DP=16731;AF=0.994382;SB=3;DP4=48,26,9949,6688
S288C	2244	.	GAAA	G	49314	PASS	DP=14462;AF=0.345111;SB=171;DP4=3570,4054,1949,3042;INDEL;HRUN=16
S288C	2244	.	GAA	G	502	PASS	DP=14462;AF=0.055110;SB=39;DP4=3570,4054,316,481;INDEL;HRUN=16
S288C	2244	.	GAAAA	G	62	PASS	DP=14462;AF=0.039759;SB=32;DP4=3570,4054,226,349;INDEL;HRUN=16
S288C	2255	.	A	AAATG	436	PASS	DP=16999;AF=0.042473;SB=112;DP4=6914,9242,217,505;INDEL;HRUN=16
S288C	2262	.	A	G	49314	PASS	DP=17661;AF=0.604892;SB=162;DP4=3292,3647,4386,6301
S288C	2354	.	T	TAG	55	PASS	DP=18034;AF=0.001996;SB=1;DP4=9291,8998,17,19;INDEL;HRUN=1
S288C	3426	.	T	TATTCTACA	1949	PASS	DP=13054;AF=0.009729;SB=2;DP4=7100,5955,66,61;INDEL;HRUN=1
S288C	5949	.	TA	T	49314	PASS	DP=15373;AF=0.553893;SB=32;DP4=3500,3503,4495,4020;INDEL;HRUN=7
S288C	6337	.	G	A	164	PASS	DP=18787;AF=0.004152;SB=3;DP4=10235,8447,39,39
S288C	6518	.	A	C	49314	PASS	DP=14207;AF=0.646020;SB=1;DP4=2467,2531,4503,4677
S288C	7325	.	TC	T	70	PASS	DP=12232;AF=0.001553;SB=5;DP4=6690,5628,13,6;INDEL;HRUN=6
S288C	7909	.	T	C	180	PASS	DP=15661;AF=0.013473;SB=20;DP4=7574,7769,124,88
S288C	8467	.	T	TA	12710	PASS	DP=16004;AF=0.058673;SB=44;DP4=7167,8061,377,562;INDEL;HRUN=6
S288C	8471	.	AAAG	A	49314	PASS	DP=15781;AF=0.866168;SB=29;DP4=992,1308,6398,7271;INDEL;HRUN=6
S288C	8478	.	G	C	241	PASS	DP=16179;AF=0.010569;SB=53;DP4=7631,8341,52,119
S288C	8491	.	CTTTT	C	49314	PASS	DP=16252;AF=0.852880;SB=299;DP4=951,1572,6945,6916;INDEL;HRUN=11
S288C	8630	.	G	A	49314	PASS	DP=15412;AF=0.201402;SB=1;DP4=6238,6056,1588,1516
S288C	8934	.	G	A	106	PASS	DP=8783;AF=0.004440;SB=4;DP4=1186,7546,3,36
S288C	9131	.	T	TTCGCATGAAG	687	PASS	DP=1184;AF=0.055743;SB=0;DP4=0,1071,0,66;INDEL;HRUN=3
S288C	9131	.	T	TTCGCATGAAGTACC	1951	PASS	DP=1184;AF=0.116554;SB=0;DP4=0,1071,0,138;INDEL;HRUN=3
S288C	9132	.	T	TCGCATGA	704	PASS	DP=1085;AF=0.061751;SB=0;DP4=0,884,0,67;INDEL;HRUN=1
S288C	9132	.	T	TCGCATGAAGTAC	526	PASS	DP=1085;AF=0.050691;SB=0;DP4=0,884,0,55;INDEL;HRUN=1
S288C	9133	.	C	CGCAT	860	PASS	DP=1018;AF=0.075639;SB=0;DP4=0,793,0,77;INDEL;HRUN=1
S288C	9133	.	C	CGCATG	630	PASS	DP=1018;AF=0.060904;SB=0;DP4=0,793,0,62;INDEL;HRUN=1
S288C	9133	.	C	CGCATGAA	250	PASS	DP=1018;AF=0.033399;SB=0;DP4=0,793,0,34;INDEL;HRUN=1
S288C	9133	.	C	CGCATGAAGT	585	PASS	DP=1018;AF=0.057957;SB=0;DP4=0,793,0,59;INDEL;HRUN=1
S288C	9133	.	C	CGCATGAAGTA	555	PASS	DP=1018;AF=0.055992;SB=0;DP4=0,793,0,57;INDEL;HRUN=1
