# Supplementary material for: Varying strength of selection contributes to the intragenomic diversity of rRNA genes
Source: Nat Commun. 2022 Nov 25;13:7245. doi: 10.1038/s41467-022-34989-w (PMC9700816; doi:10.1038/s41467-022-34989-w)
Supplement: Supplementary file 4 — Supplementary Data 1-6 [file 41467_2022_34989_MOESM4_ESM.zip › Supplementary_Data1-6/Supplementary_Data_6/raw_rDNA_var_calls/ERR1309274_rDNA.vcf]

##fileformat=VCFv4.0
##fileDate=20200729
##source=lofreq call --call-indels -f /scratch/ds5639/rDNA_project/Yue_2017_SK1_hiseq/SRR4074258_1/rDNA_S288C_ref/rDNA_S288C.fa -o ERR1309274_rDNA.vcf ERR1309274_rDNA.bam 
##reference=/scratch/ds5639/rDNA_project/Yue_2017_SK1_hiseq/SRR4074258_1/rDNA_S288C_ref/rDNA_S288C.fa
##INFO=<ID=DP,Number=1,Type=Integer,Description="Raw Depth">
##INFO=<ID=AF,Number=1,Type=Float,Description="Allele Frequency">
##INFO=<ID=SB,Number=1,Type=Integer,Description="Phred-scaled strand bias at this position">
##INFO=<ID=DP4,Number=4,Type=Integer,Description="Counts for ref-forward bases, ref-reverse, alt-forward and alt-reverse bases">
##INFO=<ID=INDEL,Number=0,Type=Flag,Description="Indicates that the variant is an INDEL.">
##INFO=<ID=CONSVAR,Number=0,Type=Flag,Description="Indicates that the variant is a consensus variant (as opposed to a low frequency variant).">
##INFO=<ID=HRUN,Number=1,Type=Integer,Description="Homopolymer length to the right of report indel position">
##FILTER=<ID=min_dp_10,Description="Minimum Coverage 10">
##FILTER=<ID=sb_fdr,Description="Strand-Bias Multiple Testing Correction: fdr corr. pvalue > 0.001000">
##FILTER=<ID=min_snvqual_64,Description="Minimum SNV Quality (Phred) 64">
##FILTER=<ID=min_indelqual_53,Description="Minimum Indel Quality (Phred) 53">
#CHROM	POS	ID	REF	ALT	QUAL	FILTER	INFO
S288C	130	.	C	T	49314	PASS	DP=6517;AF=0.760473;SB=0;DP4=1299,258,4120,836
S288C	179	.	A	ATTTTTTTCTT	35230	PASS	DP=8279;AF=0.459234;SB=13;DP4=1629,581,2892,910;INDEL;HRUN=8
S288C	179	.	A	ATTTTTTTCTTT	1134	PASS	DP=8279;AF=0.160406;SB=33;DP4=1629,581,1048,280;INDEL;HRUN=8
S288C	227	.	A	T	49314	PASS	DP=4979;AF=0.977506;SB=4;DP4=75,19,3674,1193
S288C	272	.	GAACATACAA	G	43767	PASS	DP=4147;AF=0.764649;SB=182;DP4=771,300,1802,1369;INDEL;HRUN=2
S288C	557	.	C	T	49314	PASS	DP=13376;AF=0.999327;SB=0;DP4=0,1,6209,7158
S288C	607	.	G	A	49314	PASS	DP=14190;AF=0.708809;SB=2;DP4=2043,2086,5025,5033
S288C	626	.	A	G	1728	PASS	DP=14543;AF=0.021454;SB=2;DP4=7486,6742,170,142
S288C	638	.	C	T	49314	PASS	DP=14788;AF=0.999324;SB=13;DP4=0,4,8007,6771
S288C	648	.	A	G	3351	PASS	DP=15049;AF=0.025517;SB=2;DP4=8129,6534,219,165
S288C	743	.	T	C	49314	PASS	DP=14623;AF=0.934965;SB=5;DP4=517,429,7204,6468
S288C	817	.	C	A	49314	PASS	DP=13930;AF=0.999497;SB=4;DP4=4,1,7104,6821
S288C	1010	.	T	C	2287	PASS	DP=13538;AF=0.019870;SB=0;DP4=5530,7733,111,158
S288C	1117	.	G	C	49314	PASS	DP=13162;AF=0.995214;SB=4;DP4=29,27,5897,7202
S288C	1399	.	T	C	533	PASS	DP=6210;AF=0.378422;SB=7;DP4=1089,2726,709,1641
S288C	1570	.	CAAAAAAA	C	16439	PASS	DP=5988;AF=0.330494;SB=236;DP4=1311,664,998,981;INDEL;HRUN=17
S288C	1570	.	CAAAA	C	2230	PASS	DP=5988;AF=0.140949;SB=250;DP4=1311,664,718,126;INDEL;HRUN=17
S288C	1570	.	CAAA	C	847	PASS	DP=5988;AF=0.106212;SB=424;DP4=1311,664,586,50;INDEL;HRUN=17
S288C	1638	.	A	C	49314	PASS	DP=9363;AF=0.995514;SB=10;DP4=23,13,4568,4753
S288C	1645	.	T	C	5792	PASS	DP=9349;AF=0.118943;SB=5;DP4=4039,4197,564,548
S288C	1662	.	A	G	1184	PASS	DP=9541;AF=0.073892;SB=5;DP4=4393,4384,370,337
S288C	1683	.	A	T	49314	PASS	DP=9868;AF=0.995136;SB=5;DP4=25,17,4966,4854
S288C	1720	.	T	G	49314	PASS	DP=7166;AF=0.787189;SB=15;DP4=693,831,2743,2899
S288C	1730	.	T	C	49314	PASS	DP=6462;AF=0.779944;SB=25;DP4=625,794,2446,2594
S288C	1757	.	A	G	896	PASS	DP=3916;AF=0.247957;SB=13;DP4=1390,1543,423,548
S288C	1759	.	ACCGCGTCGCCGCGTCG	A	503	PASS	DP=3652;AF=0.226177;SB=113;DP4=1432,1489,293,533;INDEL;HRUN=2
S288C	1830	.	G	GTA	49314	PASS	DP=8279;AF=0.910617;SB=18;DP4=348,403,3853,3686;INDEL;HRUN=1
S288C	1897	.	T	C	49314	PASS	DP=9874;AF=0.672878;SB=5;DP4=1815,1398,3839,2820
S288C	1982	.	CTGTT	C	5442	PASS	DP=4633;AF=0.340384;SB=18;DP4=1003,1706,526,1051;INDEL;HRUN=1
S288C	1983	.	TG	T	71	PASS	DP=4751;AF=0.500737;SB=2;DP4=868,1546,875,1504;INDEL;HRUN=1
S288C	1988	.	ACTGT	A	5183	PASS	DP=5434;AF=0.290210;SB=80;DP4=1617,2257,526,1051;INDEL;HRUN=1
S288C	2117	.	C	A	49314	PASS	DP=6670;AF=0.996702;SB=4;DP4=11,10,2797,3851
S288C	2208	.	T	C	49314	PASS	DP=6856;AF=0.988915;SB=1;DP4=8,32,1581,5226
S288C	2227	.	C	T	49314	PASS	DP=6389;AF=0.995148;SB=0;DP4=6,22,1427,4931
S288C	2256	.	A	AAG	304	PASS	DP=4297;AF=0.091925;SB=278;DP4=855,1011,67,328;INDEL;HRUN=16
S288C	2256	.	A	AAAG	11395	PASS	DP=4297;AF=0.316500;SB=455;DP4=855,1011,296,1064;INDEL;HRUN=16
S288C	2256	.	A	AAAAG	256	PASS	DP=4297;AF=0.085408;SB=284;DP4=855,1011,58,309;INDEL;HRUN=16
S288C	2289	.	A	G	1655	PASS	DP=1202;AF=0.507488;SB=321;DP4=411,181,215,395
S288C	2290	.	G	A	713	PASS	DP=1133;AF=0.494263;SB=325;DP4=200,372,394,166
S288C	2302	.	C	CCA	918	PASS	DP=2235;AF=0.548546;SB=0;DP4=706,246,912,314;INDEL;HRUN=1
S288C	2304	.	T	A	10845	PASS	DP=2441;AF=0.972143;SB=16;DP4=23,16,1813,560
S288C	2392	.	A	G	49314	PASS	DP=8018;AF=0.290846;SB=132;DP4=4021,1661,1839,493
S288C	2456	.	G	A	49314	PASS	DP=8479;AF=0.691473;SB=28;DP4=1871,701,4065,1798
S288C	2485	.	T	TA	49314	PASS	DP=9453;AF=0.889453;SB=2;DP4=773,345,5885,2523;INDEL;HRUN=6
S288C	2519	.	A	G	72	PASS	DP=10405;AF=0.004517;SB=0;DP4=7247,3107,33,14
S288C	2578	.	C	A	679	PASS	DP=10860;AF=0.010129;SB=0;DP4=7016,3732,73,37
S288C	2620	.	T	C	3353	PASS	DP=10858;AF=0.029011;SB=6;DP4=6209,4329,196,119
S288C	2803	.	G	C	5646	PASS	DP=12637;AF=0.037351;SB=1;DP4=5389,6768,204,268
S288C	3193	.	T	A	5575	PASS	DP=11968;AF=0.033088;SB=5;DP4=6223,5345,224,172
S288C	4378	.	T	C	443	PASS	DP=14278;AF=0.006373;SB=1;DP4=6515,7665,44,47
S288C	4659	.	G	A	623	PASS	DP=11968;AF=0.009108;SB=3;DP4=5425,6427,54,55
S288C	5288	.	G	A	49314	PASS	DP=12712;AF=0.230727;SB=1;DP4=4873,4904,1475,1458
S288C	5949	.	TA	T	49314	PASS	DP=12781;AF=0.927001;SB=24;DP4=482,605,5808,6040;INDEL;HRUN=7
S288C	6033	.	G	GA	2137	PASS	DP=12337;AF=0.018967;SB=18;DP4=1121,866,112,122;INDEL;HRUN=8
S288C	6033	.	G	GAA	49314	PASS	DP=12337;AF=0.654373;SB=70;DP4=1121,866,4013,4060;INDEL;HRUN=8
S288C	6033	.	G	GAAA	36942	PASS	DP=12337;AF=0.161141;SB=55;DP4=1121,866,973,1015;INDEL;HRUN=8
S288C	6033	.	G	GAAAA	1394	PASS	DP=12337;AF=0.014266;SB=2;DP4=1121,866,95,81;INDEL;HRUN=8
S288C	6034	.	A	AAAA	255	PASS	DP=12456;AF=0.003854;SB=17;DP4=6351,6161,16,32;INDEL;HRUN=8
S288C	6042	.	C	A	1837	PASS	DP=12759;AF=0.041931;SB=245;DP4=6119,6091,396,150
S288C	6337	.	G	A	49314	PASS	DP=11484;AF=0.499390;SB=1;DP4=3072,2676,3048,2687
S288C	6358	.	T	TA	49314	PASS	DP=11369;AF=0.446653;SB=4;DP4=3826,2589,2983,2095;INDEL;HRUN=1
S288C	6358	.	T	A	617	PASS	DP=11495;AF=0.014180;SB=0;DP4=6714,4614,95,68
S288C	6360	.	C	A	442	PASS	DP=11500;AF=0.015913;SB=13;DP4=6749,4560,95,88
S288C	6421	.	A	G	19494	PASS	DP=11052;AF=0.094553;SB=25;DP4=5632,4370,537,508
S288C	6598	.	C	A	298	PASS	DP=10800;AF=0.034907;SB=32;DP4=4435,5969,132,258
S288C	6602	.	AC	A	508	PASS	DP=11996;AF=0.009170;SB=103;DP4=5185,6843,82,28;INDEL;HRUN=1
S288C	6603	.	C	CAAA	13105	PASS	DP=11991;AF=0.070470;SB=31;DP4=1686,1569,382,463;INDEL;HRUN=7
S288C	6603	.	C	CAA	68	PASS	DP=11991;AF=0.003169;SB=5;DP4=1686,1569,16,22;INDEL;HRUN=7
S288C	6603	.	C	CAAAA	49314	PASS	DP=11991;AF=0.376532;SB=269;DP4=1686,1569,1775,2740;INDEL;HRUN=7
S288C	6603	.	C	CAAAAAA	47299	PASS	DP=11991;AF=0.193145;SB=81;DP4=1686,1569,1017,1299;INDEL;HRUN=7
S288C	6603	.	C	CAAAAA	14737	PASS	DP=11991;AF=0.077975;SB=132;DP4=1686,1569,354,581;INDEL;HRUN=7
S288C	6603	.	C	CAAAAAAA	2570	PASS	DP=11991;AF=0.021850;SB=7;DP4=1686,1569,124,138;INDEL;HRUN=7
S288C	7325	.	TC	T	85	PASS	DP=11631;AF=0.001720;SB=1;DP4=5899,5805,9,11;INDEL;HRUN=6
S288C	7701	.	T	C	49314	PASS	DP=12603;AF=0.741649;SB=6;DP4=1878,1366,5531,3819
S288C	8471	.	AAAG	A	388	PASS	DP=14424;AF=0.002704;SB=0;DP4=6694,7843,17,22;INDEL;HRUN=6
S288C	8491	.	C	CT	1700	PASS	DP=14564;AF=0.021835;SB=0;DP4=7179,7207,157,161;INDEL;HRUN=11
S288C	8491	.	CTT	C	7508	PASS	DP=14564;AF=0.055823;SB=12;DP4=3193,3575,413,400;INDEL;HRUN=11
S288C	8491	.	CT	C	49314	PASS	DP=14564;AF=0.486885;SB=90;DP4=3193,3575,3714,3377;INDEL;HRUN=11
S288C	8509	.	T	C	49314	PASS	DP=14322;AF=0.667225;SB=1;DP4=2496,2246,5007,4557
S288C	9131	.	T	TTCGCATGAAG	609	PASS	DP=1155;AF=0.055411;SB=3;DP4=8,1005,1,63;INDEL;HRUN=3
S288C	9131	.	T	TTCGCATGAAGTACC	2407	PASS	DP=1155;AF=0.141126;SB=2;DP4=8,1005,0,163;INDEL;HRUN=3
S288C	9132	.	T	TCGCATGA	384	PASS	DP=1044;AF=0.045977;SB=0;DP4=7,890,0,48;INDEL;HRUN=1
S288C	9132	.	T	TCGCATGAAGTAC	384	PASS	DP=1044;AF=0.045977;SB=0;DP4=7,890,0,48;INDEL;HRUN=1
S288C	9133	.	C	CGCAT	510	PASS	DP=972;AF=0.058642;SB=0;DP4=6,784,0,57;INDEL;HRUN=1
S288C	9133	.	C	CGCATG	568	PASS	DP=972;AF=0.062757;SB=0;DP4=6,784,0,61;INDEL;HRUN=1
S288C	9133	.	C	CGCATGAA	201	PASS	DP=972;AF=0.033951;SB=6;DP4=6,784,1,32;INDEL;HRUN=1
S288C	9133	.	C	CGCATGAAGT	482	PASS	DP=972;AF=0.056584;SB=4;DP4=6,784,1,54;INDEL;HRUN=1
S288C	9133	.	C	CGCATGAAGTA	359	PASS	DP=972;AF=0.047325;SB=0;DP4=6,784,0,46;INDEL;HRUN=1
