# Supplementary material for: Varying strength of selection contributes to the intragenomic diversity of rRNA genes
Source: Nat Commun. 2022 Nov 25;13:7245. doi: 10.1038/s41467-022-34989-w (PMC9700816; doi:10.1038/s41467-022-34989-w)
Supplement: Supplementary file 4 — Supplementary Data 1-6 [file 41467_2022_34989_MOESM4_ESM.zip › Supplementary_Data1-6/Supplementary_Data_6/raw_rDNA_var_calls/ERR1309275_rDNA.vcf]

##fileformat=VCFv4.0
##fileDate=20200729
##source=lofreq call --call-indels -f /scratch/ds5639/rDNA_project/Yue_2017_SK1_hiseq/SRR4074258_1/rDNA_S288C_ref/rDNA_S288C.fa -o ERR1309275_rDNA.vcf ERR1309275_rDNA.bam 
##reference=/scratch/ds5639/rDNA_project/Yue_2017_SK1_hiseq/SRR4074258_1/rDNA_S288C_ref/rDNA_S288C.fa
##INFO=<ID=DP,Number=1,Type=Integer,Description="Raw Depth">
##INFO=<ID=AF,Number=1,Type=Float,Description="Allele Frequency">
##INFO=<ID=SB,Number=1,Type=Integer,Description="Phred-scaled strand bias at this position">
##INFO=<ID=DP4,Number=4,Type=Integer,Description="Counts for ref-forward bases, ref-reverse, alt-forward and alt-reverse bases">
##INFO=<ID=INDEL,Number=0,Type=Flag,Description="Indicates that the variant is an INDEL.">
##INFO=<ID=CONSVAR,Number=0,Type=Flag,Description="Indicates that the variant is a consensus variant (as opposed to a low frequency variant).">
##INFO=<ID=HRUN,Number=1,Type=Integer,Description="Homopolymer length to the right of report indel position">
##FILTER=<ID=min_dp_10,Description="Minimum Coverage 10">
##FILTER=<ID=sb_fdr,Description="Strand-Bias Multiple Testing Correction: fdr corr. pvalue > 0.001000">
##FILTER=<ID=min_snvqual_64,Description="Minimum SNV Quality (Phred) 64">
##FILTER=<ID=min_indelqual_52,Description="Minimum Indel Quality (Phred) 52">
#CHROM	POS	ID	REF	ALT	QUAL	FILTER	INFO
S288C	172	.	A	G	3947	PASS	DP=21684;AF=0.020799;SB=3;DP4=18784,2440,394,57
S288C	557	.	C	T	49314	PASS	DP=34615;AF=0.998440;SB=13;DP4=7,23,14383,20178
S288C	638	.	C	T	49314	PASS	DP=35518;AF=0.998226;SB=7;DP4=7,13,18176,17281
S288C	648	.	A	G	49314	PASS	DP=36024;AF=0.998834;SB=3;DP4=16,20,18888,17094
S288C	817	.	C	A	49314	PASS	DP=31192;AF=0.998750;SB=22;DP4=20,6,15231,15923
S288C	1570	.	CAAAAAAAAA	C	49314	PASS	DP=26442;AF=0.823160;SB=27;DP4=2374,2445,11262,10504;INDEL;HRUN=17
S288C	1759	.	ACCGCGTCGCCGCGTCG	A	49314	PASS	DP=27341;AF=0.646282;SB=49;DP4=5153,4840,8624,9046;INDEL;HRUN=2
S288C	1983	.	TG	T	19317	PASS	DP=31446;AF=0.933473;SB=35;DP4=1261,1204,13887,15467;INDEL;HRUN=1
S288C	1985	.	T	A	3744	PASS	DP=32636;AF=0.953395;SB=22;DP4=228,313,14968,16147
S288C	2045	.	AT	A	49314	PASS	DP=38600;AF=0.911243;SB=5;DP4=1888,1771,18465,16709;INDEL;HRUN=8
S288C	2073	.	G	A	49314	PASS	DP=37440;AF=0.998210;SB=3;DP4=27,27,20402,16971
S288C	2227	.	C	T	49314	PASS	DP=35227;AF=0.865756;SB=19;DP4=2044,2659,12660,17844
S288C	2244	.	GA	G	6086	PASS	DP=32580;AF=0.065899;SB=333;DP4=7062,6232,837,1310;INDEL;HRUN=16
S288C	2244	.	GAAA	G	6709	PASS	DP=32580;AF=0.068570;SB=241;DP4=7062,6232,924,1310;INDEL;HRUN=16
S288C	2244	.	GAA	G	49314	PASS	DP=32580;AF=0.455187;SB=837;DP4=7062,6232,6157,8673;INDEL;HRUN=16
S288C	3604	.	C	T	1072	PASS	DP=27640;AF=0.017185;SB=6;DP4=13501,13604,223,253
S288C	7325	.	TC	T	90	PASS	DP=29904;AF=0.001137;SB=1;DP4=15655,14483,19,15;INDEL;HRUN=6
S288C	8467	.	T	TA	29014	PASS	DP=35370;AF=0.056602;SB=31;DP4=14819,18985,801,1201;INDEL;HRUN=6
S288C	8471	.	AAAG	A	49314	PASS	DP=34486;AF=0.872818;SB=5;DP4=2099,2764,13251,16849;INDEL;HRUN=6
S288C	8478	.	G	C	634	PASS	DP=34868;AF=0.010038;SB=86;DP4=15588,18885,103,247
S288C	8491	.	CTTTT	C	49314	PASS	DP=35147;AF=0.856688;SB=363;DP4=2037,3264,14403,15707;INDEL;HRUN=11
S288C	8558	.	T	C	15028	PASS	DP=37995;AF=0.033610;SB=17;DP4=19848,16858,734,543
S288C	9131	.	T	TTCGCATGAAG	1791	PASS	DP=3021;AF=0.056604;SB=0;DP4=3,2556,0,171;INDEL;HRUN=3
S288C	9131	.	T	TTCGCATGAAGTACC	7502	PASS	DP=3021;AF=0.155909;SB=0;DP4=3,2556,0,471;INDEL;HRUN=3
S288C	9132	.	T	TCGCATGA	600	PASS	DP=2780;AF=0.030576;SB=0;DP4=2,2316,0,85;INDEL;HRUN=1
S288C	9132	.	T	TCGCATGAAGTAC	684	PASS	DP=2780;AF=0.033094;SB=0;DP4=2,2316,0,92;INDEL;HRUN=1
S288C	9133	.	C	CGCAT	1448	PASS	DP=2586;AF=0.057231;SB=0;DP4=2,2174,0,148;INDEL;HRUN=1
S288C	9133	.	C	CGCATG	2003	PASS	DP=2586;AF=0.071152;SB=0;DP4=2,2174,0,184;INDEL;HRUN=1
S288C	9133	.	C	CGCATGAA	309	PASS	DP=2586;AF=0.022428;SB=0;DP4=2,2174,0,58;INDEL;HRUN=1
S288C	9133	.	C	CGCATGAAGT	968	PASS	DP=2586;AF=0.044084;SB=0;DP4=2,2174,0,114;INDEL;HRUN=1
S288C	9133	.	C	CGCATGAAGTA	625	PASS	DP=2586;AF=0.033643;SB=0;DP4=2,2174,0,87;INDEL;HRUN=1
