# Supplementary material for: Varying strength of selection contributes to the intragenomic diversity of rRNA genes
Source: Nat Commun. 2022 Nov 25;13:7245. doi: 10.1038/s41467-022-34989-w (PMC9700816; doi:10.1038/s41467-022-34989-w)
Supplement: Supplementary file 4 — Supplementary Data 1-6 [file 41467_2022_34989_MOESM4_ESM.zip › Supplementary_Data1-6/Supplementary_Data_6/raw_rDNA_var_calls/ERR1309013_rDNA.vcf]

##fileformat=VCFv4.0
##fileDate=20200729
##source=lofreq call --call-indels -f /scratch/ds5639/rDNA_project/Yue_2017_SK1_hiseq/SRR4074258_1/rDNA_S288C_ref/rDNA_S288C.fa -o ERR1309013_rDNA.vcf ERR1309013_rDNA.bam 
##reference=/scratch/ds5639/rDNA_project/Yue_2017_SK1_hiseq/SRR4074258_1/rDNA_S288C_ref/rDNA_S288C.fa
##INFO=<ID=DP,Number=1,Type=Integer,Description="Raw Depth">
##INFO=<ID=AF,Number=1,Type=Float,Description="Allele Frequency">
##INFO=<ID=SB,Number=1,Type=Integer,Description="Phred-scaled strand bias at this position">
##INFO=<ID=DP4,Number=4,Type=Integer,Description="Counts for ref-forward bases, ref-reverse, alt-forward and alt-reverse bases">
##INFO=<ID=INDEL,Number=0,Type=Flag,Description="Indicates that the variant is an INDEL.">
##INFO=<ID=CONSVAR,Number=0,Type=Flag,Description="Indicates that the variant is a consensus variant (as opposed to a low frequency variant).">
##INFO=<ID=HRUN,Number=1,Type=Integer,Description="Homopolymer length to the right of report indel position">
##FILTER=<ID=min_dp_10,Description="Minimum Coverage 10">
##FILTER=<ID=sb_fdr,Description="Strand-Bias Multiple Testing Correction: fdr corr. pvalue > 0.001000">
##FILTER=<ID=min_snvqual_64,Description="Minimum SNV Quality (Phred) 64">
##FILTER=<ID=min_indelqual_57,Description="Minimum Indel Quality (Phred) 57">
#CHROM	POS	ID	REF	ALT	QUAL	FILTER	INFO
S288C	33	.	G	A	49314	PASS	DP=7703;AF=0.995846;SB=0;DP4=21,0,7627,44
S288C	315	.	T	A	325	PASS	DP=36918;AF=0.006176;SB=2;DP4=23887,12776,153,75
S288C	557	.	C	T	49314	PASS	DP=43690;AF=0.997116;SB=19;DP4=6,27,17242,26322
S288C	638	.	C	T	49314	PASS	DP=45901;AF=0.996580;SB=19;DP4=10,21,25506,20240
S288C	648	.	A	G	49314	PASS	DP=47141;AF=0.998939;SB=0;DP4=12,11,26483,20608
S288C	660	.	CA	C	400	PASS	DP=45020;AF=0.011884;SB=32;DP4=25510,19697,262,273;INDEL;HRUN=4
S288C	664	.	AT	A	49314	PASS	DP=44765;AF=0.898157;SB=377;DP4=2613,2826,23069,17137;INDEL;HRUN=1
S288C	744	.	C	T	49314	PASS	DP=41337;AF=0.996008;SB=6;DP4=55,68,20609,20563
S288C	817	.	C	A	49314	PASS	DP=38865;AF=0.998276;SB=2;DP4=16,10,21276,17546
S288C	919	.	C	CATT	101	PASS	DP=35343;AF=0.001273;SB=122;DP4=16587,19019,0,45;INDEL;HRUN=1
S288C	1032	.	C	T	49314	PASS	DP=38067;AF=0.995692;SB=3;DP4=46,81,15243,22660
S288C	1381	.	T	A	8303	PASS	DP=21922;AF=0.187346;SB=207;DP4=10170,5166,2392,1715
S288C	1385	.	T	C	13265	PASS	DP=22547;AF=0.226283;SB=341;DP4=9210,5371,3101,2669
S288C	1570	.	CAAAAAAAAA	C	49314	PASS	DP=30736;AF=0.819007;SB=6;DP4=3137,2567,14060,11113;INDEL;HRUN=17
S288C	1671	.	T	C	49314	PASS	DP=33954;AF=0.995288;SB=8;DP4=76,54,17531,16264
S288C	1759	.	ACCGCGTCGCCGCGTCG	A	49314	PASS	DP=32550;AF=0.694532;SB=1700;DP4=5496,4790,8368,14239;INDEL;HRUN=2
S288C	1912	.	G	C	49314	PASS	DP=40045;AF=0.995630;SB=2;DP4=70,38,24593,15277
S288C	1983	.	TG	T	18461	PASS	DP=36474;AF=0.934035;SB=37;DP4=1256,1156,19089,14979;INDEL;HRUN=1
S288C	1985	.	T	A	12097	PASS	DP=38051;AF=0.963444;SB=9;DP4=61,33,20803,15858
S288C	2045	.	AT	A	49314	PASS	DP=51314;AF=0.912383;SB=46;DP4=3081,1887,27581,19237;INDEL;HRUN=8
S288C	2227	.	C	T	49314	PASS	DP=44101;AF=0.997528;SB=15;DP4=4,23,15346,28660
S288C	2244	.	GAAAA	G	49314	PASS	DP=40592;AF=0.475365;SB=407;DP4=7231,10169,6698,12598;INDEL;HRUN=16
S288C	2296	.	T	TA	49314	PASS	DP=49225;AF=0.355937;SB=1887;DP4=12584,19416,9294,8227;INDEL;HRUN=1
S288C	3002	.	G	A	1277	PASS	DP=31612;AF=0.011704;SB=10;DP4=15048,16169,162,208
S288C	5321	.	C	CA	389	PASS	DP=27328;AF=0.001793;SB=8;DP4=13189,14243,29,20;INDEL;HRUN=1
S288C	5949	.	TA	T	49314	PASS	DP=39387;AF=0.939726;SB=600;DP4=1102,1580,21279,15734;INDEL;HRUN=7
S288C	6337	.	G	A	49314	PASS	DP=48763;AF=0.996555;SB=0;DP4=68,62,25073,23522
S288C	6509	.	A	AG	312	PASS	DP=31532;AF=0.001459;SB=11;DP4=17086,15018,18,28;INDEL;HRUN=1
S288C	6738	.	G	GC	332	PASS	DP=27373;AF=0.001717;SB=8;DP4=13936,13874,29,18;INDEL;HRUN=5
S288C	7325	.	TC	T	63	PASS	DP=26734;AF=0.001010;SB=7;DP4=15928,10954,20,7;INDEL;HRUN=6
S288C	8467	.	T	TA	33906	PASS	DP=45060;AF=0.058389;SB=110;DP4=20238,22646,1062,1569;INDEL;HRUN=6
S288C	8471	.	AAAG	A	49314	PASS	DP=44665;AF=0.855726;SB=57;DP4=3036,3958,17779,20442;INDEL;HRUN=6
S288C	8491	.	CTTTT	C	49314	PASS	DP=45096;AF=0.850164;SB=609;DP4=2635,4419,18405,19934;INDEL;HRUN=11
S288C	8934	.	G	A	49314	PASS	DP=22834;AF=0.995489;SB=2;DP4=14,74,4226,18505
S288C	9131	.	T	TTCGCATGAAG	980	PASS	DP=3021;AF=0.046342;SB=0;DP4=2,2943,0,140;INDEL;HRUN=3
S288C	9131	.	T	TTCGCATGAAGTACC	3274	PASS	DP=3021;AF=0.095995;SB=0;DP4=2,2943,0,290;INDEL;HRUN=3
S288C	9132	.	T	TCGCATGA	2076	PASS	DP=2754;AF=0.078794;SB=0;DP4=2,2322,0,217;INDEL;HRUN=1
S288C	9132	.	T	TCGCATGAAGTAC	716	PASS	DP=2754;AF=0.042847;SB=0;DP4=2,2322,0,118;INDEL;HRUN=1
S288C	9133	.	C	CGCAT	2625	PASS	DP=2508;AF=0.100080;SB=0;DP4=1,1960,0,251;INDEL;HRUN=1
S288C	9133	.	C	CGCATG	2158	PASS	DP=2508;AF=0.088517;SB=0;DP4=1,1960,0,222;INDEL;HRUN=1
S288C	9133	.	C	CGCATGAA	500	PASS	DP=2508;AF=0.039075;SB=0;DP4=1,1960,0,98;INDEL;HRUN=1
S288C	9133	.	C	CGCATGAAGT	212	PASS	DP=2508;AF=0.026316;SB=0;DP4=1,1960,0,66;INDEL;HRUN=1
S288C	9133	.	C	CGCATGAAGTA	958	PASS	DP=2508;AF=0.055024;SB=0;DP4=1,1960,0,138;INDEL;HRUN=1
