# Supplementary material for: Varying strength of selection contributes to the intragenomic diversity of rRNA genes
Source: Nat Commun. 2022 Nov 25;13:7245. doi: 10.1038/s41467-022-34989-w (PMC9700816; doi:10.1038/s41467-022-34989-w)
Supplement: Supplementary file 4 — Supplementary Data 1-6 [file 41467_2022_34989_MOESM4_ESM.zip › Supplementary_Data1-6/Supplementary_Data_6/raw_rDNA_var_calls/ERR1308686_rDNA.vcf]

##fileformat=VCFv4.0
##fileDate=20200729
##source=lofreq call --call-indels -f /scratch/ds5639/rDNA_project/Yue_2017_SK1_hiseq/SRR4074258_1/rDNA_S288C_ref/rDNA_S288C.fa -o ERR1308686_rDNA.vcf ERR1308686_rDNA.bam 
##reference=/scratch/ds5639/rDNA_project/Yue_2017_SK1_hiseq/SRR4074258_1/rDNA_S288C_ref/rDNA_S288C.fa
##INFO=<ID=DP,Number=1,Type=Integer,Description="Raw Depth">
##INFO=<ID=AF,Number=1,Type=Float,Description="Allele Frequency">
##INFO=<ID=SB,Number=1,Type=Integer,Description="Phred-scaled strand bias at this position">
##INFO=<ID=DP4,Number=4,Type=Integer,Description="Counts for ref-forward bases, ref-reverse, alt-forward and alt-reverse bases">
##INFO=<ID=INDEL,Number=0,Type=Flag,Description="Indicates that the variant is an INDEL.">
##INFO=<ID=CONSVAR,Number=0,Type=Flag,Description="Indicates that the variant is a consensus variant (as opposed to a low frequency variant).">
##INFO=<ID=HRUN,Number=1,Type=Integer,Description="Homopolymer length to the right of report indel position">
##FILTER=<ID=min_dp_10,Description="Minimum Coverage 10">
##FILTER=<ID=sb_fdr,Description="Strand-Bias Multiple Testing Correction: fdr corr. pvalue > 0.001000">
##FILTER=<ID=min_snvqual_64,Description="Minimum SNV Quality (Phred) 64">
##FILTER=<ID=min_indelqual_52,Description="Minimum Indel Quality (Phred) 52">
#CHROM	POS	ID	REF	ALT	QUAL	FILTER	INFO
S288C	445	.	CT	C	359	PASS	DP=26121;AF=0.001838;SB=1;DP4=14139,12194,27,21;INDEL;HRUN=5
S288C	557	.	C	T	49314	PASS	DP=28128;AF=0.998969;SB=4;DP4=11,9,12062,16037
S288C	638	.	C	T	49314	PASS	DP=29070;AF=0.999071;SB=3;DP4=6,9,14698,14345
S288C	648	.	A	G	49314	PASS	DP=29262;AF=0.998667;SB=2;DP4=17,12,15114,14109
S288C	681	.	CT	C	126	PASS	DP=28422;AF=0.000844;SB=0;DP4=14623,14055,12,12;INDEL;HRUN=4
S288C	817	.	C	A	49314	PASS	DP=26886;AF=0.998549;SB=10;DP4=20,10,13436,13413
S288C	1378	.	T	C	26308	PASS	DP=22096;AF=0.357214;SB=1825;DP4=5789,7581,5034,2871
S288C	1570	.	CAAAAAAAA	C	49314	PASS	DP=21596;AF=0.489998;SB=2;DP4=1961,1946,5257,5325;INDEL;HRUN=17
S288C	1570	.	CAAAAAAAAA	C	39441	PASS	DP=21596;AF=0.334831;SB=3;DP4=1961,1946,3681,3550;INDEL;HRUN=17
S288C	1617	.	T	C	30493	PASS	DP=25251;AF=0.216585;SB=2;DP4=10256,9516,2816,2657
S288C	1759	.	ACCGCGTCGCCGCGTCG	A	49314	PASS	DP=21827;AF=0.656022;SB=56;DP4=3887,3861,6707,7612;INDEL;HRUN=2
S288C	1983	.	TG	T	16201	PASS	DP=24967;AF=0.947210;SB=11;DP4=802,760,11570,12079;INDEL;HRUN=1
S288C	1985	.	T	A	5492	PASS	DP=25886;AF=0.964730;SB=2;DP4=107,101,12361,12612
S288C	2045	.	AT	A	49314	PASS	DP=29321;AF=0.906927;SB=21;DP4=1606,1303,13981,12611;INDEL;HRUN=8
S288C	2073	.	G	A	49314	PASS	DP=28603;AF=0.998706;SB=0;DP4=11,10,15568,12998
S288C	2227	.	C	T	49314	PASS	DP=27423;AF=0.372023;SB=14;DP4=6797,10400,4168,6037
S288C	2244	.	GA	G	27254	PASS	DP=25414;AF=0.157472;SB=197;DP4=4920,5006,1637,2365;INDEL;HRUN=16
S288C	2244	.	GAAA	G	3258	PASS	DP=25414;AF=0.058078;SB=39;DP4=4920,5006,652,824;INDEL;HRUN=16
S288C	2244	.	GAA	G	49314	PASS	DP=25414;AF=0.392422;SB=199;DP4=4920,5006,4285,5688;INDEL;HRUN=16
S288C	7325	.	TC	T	166	PASS	DP=24764;AF=0.001696;SB=6;DP4=12988,11953,26,16;INDEL;HRUN=6
S288C	7558	.	GC	G	89	PASS	DP=27150;AF=0.000737;SB=9;DP4=14183,13173,14,6;INDEL;HRUN=5
S288C	8467	.	T	TA	25256	PASS	DP=29027;AF=0.057877;SB=24;DP4=12272,15468,682,998;INDEL;HRUN=6
S288C	8471	.	AAAG	A	49314	PASS	DP=28275;AF=0.874730;SB=5;DP4=1693,2200,10998,13735;INDEL;HRUN=6
S288C	8478	.	G	C	895	PASS	DP=28487;AF=0.010531;SB=38;DP4=12779,15376,103,197
S288C	8491	.	CTTTT	C	49314	PASS	DP=28734;AF=0.864690;SB=180;DP4=1654,2437,11894,12952;INDEL;HRUN=11
S288C	9131	.	T	TTCGCATGAAG	1332	PASS	DP=2552;AF=0.049765;SB=0;DP4=1,2181,0,127;INDEL;HRUN=3
S288C	9131	.	T	TTCGCATGAAGTACC	6287	PASS	DP=2552;AF=0.152429;SB=0;DP4=1,2181,0,389;INDEL;HRUN=3
S288C	9132	.	T	TCGCATGA	711	PASS	DP=2332;AF=0.035592;SB=0;DP4=1,1911,0,83;INDEL;HRUN=1
S288C	9132	.	T	TCGCATGAAGTAC	685	PASS	DP=2332;AF=0.034734;SB=0;DP4=1,1911,0,81;INDEL;HRUN=1
S288C	9133	.	C	CGCAT	1338	PASS	DP=2191;AF=0.057964;SB=0;DP4=1,1801,0,127;INDEL;HRUN=1
S288C	9133	.	C	CGCATG	2078	PASS	DP=2191;AF=0.078959;SB=0;DP4=1,1801,0,173;INDEL;HRUN=1
S288C	9133	.	C	CGCATGAA	165	PASS	DP=2191;AF=0.015518;SB=0;DP4=1,1801,0,34;INDEL;HRUN=1
S288C	9133	.	C	CGCATGAAGT	1187	PASS	DP=2191;AF=0.053400;SB=0;DP4=1,1801,0,117;INDEL;HRUN=1
S288C	9133	.	C	CGCATGAAGTA	609	PASS	DP=2191;AF=0.034231;SB=0;DP4=1,1801,0,75;INDEL;HRUN=1
