# Supplementary material for: Varying strength of selection contributes to the intragenomic diversity of rRNA genes
Source: Nat Commun. 2022 Nov 25;13:7245. doi: 10.1038/s41467-022-34989-w (PMC9700816; doi:10.1038/s41467-022-34989-w)
Supplement: Supplementary file 4 — Supplementary Data 1-6 [file 41467_2022_34989_MOESM4_ESM.zip › Supplementary_Data1-6/Supplementary_Data_6/raw_rDNA_var_calls/ERR1308870_rDNA.vcf]

##fileformat=VCFv4.0
##fileDate=20200729
##source=lofreq call --call-indels -f /scratch/ds5639/rDNA_project/Yue_2017_SK1_hiseq/SRR4074258_1/rDNA_S288C_ref/rDNA_S288C.fa -o ERR1308870_rDNA.vcf ERR1308870_rDNA.bam 
##reference=/scratch/ds5639/rDNA_project/Yue_2017_SK1_hiseq/SRR4074258_1/rDNA_S288C_ref/rDNA_S288C.fa
##INFO=<ID=DP,Number=1,Type=Integer,Description="Raw Depth">
##INFO=<ID=AF,Number=1,Type=Float,Description="Allele Frequency">
##INFO=<ID=SB,Number=1,Type=Integer,Description="Phred-scaled strand bias at this position">
##INFO=<ID=DP4,Number=4,Type=Integer,Description="Counts for ref-forward bases, ref-reverse, alt-forward and alt-reverse bases">
##INFO=<ID=INDEL,Number=0,Type=Flag,Description="Indicates that the variant is an INDEL.">
##INFO=<ID=CONSVAR,Number=0,Type=Flag,Description="Indicates that the variant is a consensus variant (as opposed to a low frequency variant).">
##INFO=<ID=HRUN,Number=1,Type=Integer,Description="Homopolymer length to the right of report indel position">
##FILTER=<ID=min_dp_10,Description="Minimum Coverage 10">
##FILTER=<ID=sb_fdr,Description="Strand-Bias Multiple Testing Correction: fdr corr. pvalue > 0.001000">
##FILTER=<ID=min_snvqual_64,Description="Minimum SNV Quality (Phred) 64">
##FILTER=<ID=min_indelqual_55,Description="Minimum Indel Quality (Phred) 55">
#CHROM	POS	ID	REF	ALT	QUAL	FILTER	INFO
S288C	33	.	G	A	88	PASS	DP=4179;AF=0.011247;SB=0;DP4=4090,40,47,0
S288C	54	.	C	A	45690	PASS	DP=5873;AF=0.345479;SB=1;DP4=3791,51,1999,30
S288C	445	.	CT	C	150	PASS	DP=17345;AF=0.002018;SB=8;DP4=8671,8780,22,13;INDEL;HRUN=5
S288C	557	.	C	T	49314	PASS	DP=19464;AF=0.998664;SB=4;DP4=1,4,8685,10753
S288C	638	.	C	T	49314	PASS	DP=20274;AF=0.998126;SB=1;DP4=3,4,10746,9490
S288C	648	.	A	G	49314	PASS	DP=20561;AF=0.998055;SB=5;DP4=22,13,11088,9433
S288C	817	.	C	A	49314	PASS	DP=17574;AF=0.999545;SB=3;DP4=1,0,8749,8818
S288C	1032	.	C	T	589	PASS	DP=16559;AF=0.009542;SB=2;DP4=7120,9274,73,85
S288C	1117	.	G	C	843	PASS	DP=18147;AF=0.010305;SB=10;DP4=9373,8563,86,101
S288C	1145	.	A	G	625	PASS	DP=18242;AF=0.008990;SB=4;DP4=10501,7569,89,75
S288C	1210	.	G	C	12297	PASS	DP=16007;AF=0.059349;SB=2;DP4=9617,5423,597,353
S288C	1570	.	CAAAAAAAA	C	49314	PASS	DP=14322;AF=0.652981;SB=2;DP4=1235,1275,4539,4813;INDEL;HRUN=17
S288C	1570	.	CAAAAAAAAA	C	2563	PASS	DP=14322;AF=0.159754;SB=10;DP4=1235,1275,1071,1217;INDEL;HRUN=17
S288C	1759	.	ACCGCGTCGCCGCGTCG	A	49314	PASS	DP=13378;AF=0.676409;SB=364;DP4=2425,2059,3842,5207;INDEL;HRUN=2
S288C	1983	.	TG	T	10573	PASS	DP=16807;AF=0.929494;SB=43;DP4=759,524,8316,7306;INDEL;HRUN=1
S288C	1985	.	T	A	2015	PASS	DP=17403;AF=0.950066;SB=4;DP4=175,166,8912,7622
S288C	2031	.	T	C	49314	PASS	DP=20734;AF=0.355117;SB=3;DP4=7538,5823,4112,3251
S288C	2045	.	AT	A	49314	PASS	DP=20558;AF=0.909524;SB=1;DP4=1144,844,10693,8005;INDEL;HRUN=8
S288C	2073	.	G	A	49314	PASS	DP=20113;AF=0.974096;SB=9;DP4=293,219,11881,7711
S288C	2166	.	A	G	2149	PASS	DP=19028;AF=0.021284;SB=1;DP4=10169,8449,225,180
S288C	2171	.	A	T	1761	PASS	DP=19181;AF=0.021219;SB=0;DP4=9925,8845,217,190
S288C	2227	.	C	T	49314	PASS	DP=18796;AF=0.547191;SB=79;DP4=3498,4988,3822,6469
S288C	2244	.	G	GA	203	PASS	DP=18019;AF=0.032355;SB=26;DP4=7611,9842,217,366;INDEL;HRUN=16
S288C	2244	.	GA	G	5005	PASS	DP=18019;AF=0.082080;SB=245;DP4=5136,5474,505,974;INDEL;HRUN=16
S288C	2244	.	GAAA	G	2368	PASS	DP=18019;AF=0.060991;SB=66;DP4=5136,5474,442,657;INDEL;HRUN=16
S288C	2244	.	GAA	G	44557	PASS	DP=18019;AF=0.259226;SB=465;DP4=5136,5474,1675,2996;INDEL;HRUN=16
S288C	2261	.	T	A	290	PASS	DP=21853;AF=0.100078;SB=2147483647;DP4=7173,11891,2000,473
S288C	4460	.	A	G	45429	PASS	DP=16586;AF=0.135054;SB=2;DP4=7743,6598,1225,1015
S288C	6005	.	C	A	5533	PASS	DP=18866;AF=0.029153;SB=12;DP4=9960,8345,322,228
S288C	6358	.	T	TA	173	PASS	DP=22019;AF=0.001272;SB=3;DP4=12446,9794,18,10;INDEL;HRUN=1
S288C	8273	.	C	CAATTTT	56	PASS	DP=20201;AF=0.000891;SB=49;DP4=10668,9629,18,0;INDEL;HRUN=1
S288C	8467	.	T	TA	3006	PASS	DP=19618;AF=0.017178;SB=27;DP4=9247,10235,131,206;INDEL;HRUN=6
S288C	8471	.	AAAG	A	49314	PASS	DP=19542;AF=0.264354;SB=18;DP4=6823,7771,2517,2649;INDEL;HRUN=6
S288C	8472	.	AAG	A	49314	PASS	DP=19626;AF=0.608071;SB=0;DP4=3754,4195,5619,6315;INDEL;HRUN=6
S288C	8473	.	AG	A	430	PASS	DP=19775;AF=0.005057;SB=12;DP4=9369,10495,57,43;INDEL;HRUN=1
S288C	8491	.	CTTTT	C	49314	PASS	DP=19917;AF=0.843049;SB=469;DP4=1244,2069,8609,8182;INDEL;HRUN=11
S288C	8934	.	G	A	805	PASS	DP=10662;AF=0.012287;SB=0;DP4=1585,8944,20,111
S288C	9131	.	T	TTCGCATGAAG	1222	PASS	DP=1814;AF=0.067255;SB=0;DP4=1,1624,0,122;INDEL;HRUN=3
S288C	9131	.	T	TTCGCATGAAGTACC	2133	PASS	DP=1814;AF=0.098126;SB=0;DP4=1,1624,0,178;INDEL;HRUN=3
S288C	9132	.	T	TCGCATGA	495	PASS	DP=1669;AF=0.041342;SB=0;DP4=1,1474,0,69;INDEL;HRUN=1
S288C	9132	.	T	TCGCATGAAGTAC	447	PASS	DP=1669;AF=0.038945;SB=0;DP4=1,1474,0,65;INDEL;HRUN=1
S288C	9133	.	C	CGCAT	875	PASS	DP=1567;AF=0.062540;SB=0;DP4=1,1021,0,98;INDEL;HRUN=1
S288C	9133	.	C	CGCATG	875	PASS	DP=1567;AF=0.062540;SB=0;DP4=1,1021,0,98;INDEL;HRUN=1
S288C	9133	.	C	CGCATGAA	168	PASS	DP=1567;AF=0.024250;SB=0;DP4=1,1021,0,38;INDEL;HRUN=1
S288C	9133	.	C	CGCATGAAGT	5197	PASS	DP=1567;AF=0.213784;SB=0;DP4=1,1021,0,335;INDEL;HRUN=1
S288C	9133	.	C	CGCATGAAGTA	495	PASS	DP=1567;AF=0.044033;SB=0;DP4=1,1021,0,69;INDEL;HRUN=1
