# Supplementary material for: Varying strength of selection contributes to the intragenomic diversity of rRNA genes
Source: Nat Commun. 2022 Nov 25;13:7245. doi: 10.1038/s41467-022-34989-w (PMC9700816; doi:10.1038/s41467-022-34989-w)
Supplement: Supplementary file 4 — Supplementary Data 1-6 [file 41467_2022_34989_MOESM4_ESM.zip › Supplementary_Data1-6/Supplementary_Data_6/raw_rDNA_var_calls/ERR1308871_rDNA.vcf]

##fileformat=VCFv4.0
##fileDate=20200728
##source=lofreq call --call-indels -f /scratch/ds5639/rDNA_project/Yue_2017_SK1_hiseq/SRR4074258_1/rDNA_S288C_ref/rDNA_S288C.fa -o ERR1308871_rDNA.vcf ERR1308871_rDNA.bam 
##reference=/scratch/ds5639/rDNA_project/Yue_2017_SK1_hiseq/SRR4074258_1/rDNA_S288C_ref/rDNA_S288C.fa
##INFO=<ID=DP,Number=1,Type=Integer,Description="Raw Depth">
##INFO=<ID=AF,Number=1,Type=Float,Description="Allele Frequency">
##INFO=<ID=SB,Number=1,Type=Integer,Description="Phred-scaled strand bias at this position">
##INFO=<ID=DP4,Number=4,Type=Integer,Description="Counts for ref-forward bases, ref-reverse, alt-forward and alt-reverse bases">
##INFO=<ID=INDEL,Number=0,Type=Flag,Description="Indicates that the variant is an INDEL.">
##INFO=<ID=CONSVAR,Number=0,Type=Flag,Description="Indicates that the variant is a consensus variant (as opposed to a low frequency variant).">
##INFO=<ID=HRUN,Number=1,Type=Integer,Description="Homopolymer length to the right of report indel position">
##FILTER=<ID=min_dp_10,Description="Minimum Coverage 10">
##FILTER=<ID=sb_fdr,Description="Strand-Bias Multiple Testing Correction: fdr corr. pvalue > 0.001000">
##FILTER=<ID=min_snvqual_64,Description="Minimum SNV Quality (Phred) 64">
##FILTER=<ID=min_indelqual_52,Description="Minimum Indel Quality (Phred) 52">
#CHROM	POS	ID	REF	ALT	QUAL	FILTER	INFO
S288C	236	.	T	TGCGGAA	49314	PASS	DP=17433;AF=0.720932;SB=1066;DP4=3521,1392,6748,5820;INDEL;HRUN=1
S288C	362	.	A	G	49314	PASS	DP=23479;AF=0.998509;SB=5;DP4=17,8,13159,10285
S288C	557	.	C	T	49314	PASS	DP=21217;AF=0.999199;SB=6;DP4=4,2,8728,12472
S288C	609	.	C	A	49314	PASS	DP=21704;AF=0.998664;SB=1;DP4=11,10,10224,11451
S288C	638	.	C	T	49314	PASS	DP=21705;AF=0.998986;SB=3;DP4=2,4,11465,10218
S288C	648	.	A	G	49314	PASS	DP=22127;AF=0.999141;SB=2;DP4=6,7,12035,10073
S288C	817	.	C	A	49314	PASS	DP=21642;AF=0.999677;SB=3;DP4=0,1,11052,10584
S288C	860	.	G	A	72	PASS	DP=21295;AF=0.002583;SB=0;DP4=9779,11446,26,29
S288C	1043	.	G	C	49314	PASS	DP=19822;AF=0.997982;SB=0;DP4=13,16,8820,10962
S288C	1117	.	G	C	49314	PASS	DP=21719;AF=0.998895;SB=0;DP4=8,7,11131,10564
S288C	1379	.	T	A	3087	PASS	DP=14662;AF=0.121743;SB=3;DP4=6527,4508,1071,714
S288C	1383	.	T	C	3379	PASS	DP=14887;AF=0.131927;SB=37;DP4=6372,4495,1326,1110
S288C	1570	.	CAAAAAAAAA	C	49314	PASS	DP=16918;AF=0.834791;SB=8;DP4=1504,1378,7160,6963;INDEL;HRUN=17
S288C	1691	.	C	G	49314	PASS	DP=19708;AF=0.998123;SB=2;DP4=10,12,10393,9279
S288C	1759	.	ACCGCGTCGCCGCGTCG	A	49314	PASS	DP=16717;AF=0.655919;SB=125;DP4=3129,2826,5117,5848;INDEL;HRUN=2
S288C	1983	.	TG	T	12125	PASS	DP=19401;AF=0.954435;SB=13;DP4=475,416,9234,9283;INDEL;HRUN=1
S288C	1985	.	T	A	6560	PASS	DP=20134;AF=0.973726;SB=0;DP4=8,9,9832,9773
S288C	2045	.	AT	A	49314	PASS	DP=23565;AF=0.913091;SB=11;DP4=1131,1086,11421,10096;INDEL;HRUN=8
S288C	2227	.	C	T	49314	PASS	DP=22844;AF=0.998205;SB=2;DP4=3,9,8512,14295
S288C	2254	.	A	AAT	252	PASS	DP=25116;AF=0.058927;SB=906;DP4=5542,3092,532,948;INDEL;HRUN=16
S288C	2254	.	A	AAAT	49314	PASS	DP=25116;AF=0.542164;SB=2830;DP4=5542,3092,5386,8231;INDEL;HRUN=16
S288C	2277	.	CAAATAGT	C	49314	PASS	DP=21666;AF=0.709037;SB=80;DP4=3201,3303,8215,7147;INDEL;HRUN=3
S288C	2709	.	T	C	6993	PASS	DP=19282;AF=0.028057;SB=0;DP4=9299,9435,268,273
S288C	5154	.	C	T	72	PASS	DP=19157;AF=0.002349;SB=4;DP4=9372,9726,19,26
S288C	5633	.	T	C	49314	PASS	DP=18605;AF=0.998549;SB=0;DP4=10,10,9631,8947
S288C	5949	.	TA	T	49314	PASS	DP=19550;AF=0.926905;SB=0;DP4=819,831,8951,9170;INDEL;HRUN=7
S288C	6337	.	G	A	49314	PASS	DP=23525;AF=0.998300;SB=4;DP4=22,12,13163,10322
S288C	6455	.	T	C	49314	PASS	DP=19924;AF=0.566252;SB=0;DP4=4546,4092,5937,5345
S288C	6611	.	T	C	49314	PASS	DP=22715;AF=0.998151;SB=9;DP4=5,16,9462,13217
S288C	7325	.	TC	T	109	PASS	DP=18595;AF=0.001560;SB=2;DP4=9622,9100,13,16;INDEL;HRUN=6
S288C	7558	.	GC	G	60	PASS	DP=20668;AF=0.000677;SB=3;DP4=10902,9911,9,5;INDEL;HRUN=5
S288C	8467	.	T	TA	16420	PASS	DP=21629;AF=0.055342;SB=25;DP4=8943,11710,466,731;INDEL;HRUN=6
S288C	8471	.	AAAG	A	49314	PASS	DP=21167;AF=0.873671;SB=3;DP4=1285,1642,7987,10506;INDEL;HRUN=6
S288C	8478	.	G	C	500	PASS	DP=21456;AF=0.011139;SB=72;DP4=9413,11771,65,174
S288C	8491	.	CTTTT	C	49314	PASS	DP=21469;AF=0.857236;SB=276;DP4=1172,2043,8631,9773;INDEL;HRUN=11
S288C	8934	.	G	A	49314	PASS	DP=13576;AF=0.997864;SB=5;DP4=4,20,3824,9723
S288C	9131	.	T	TTCGCATGAAG	612	PASS	DP=1908;AF=0.046122;SB=6;DP4=4,1614,1,87;INDEL;HRUN=3
S288C	9131	.	T	TTCGCATGAAGTACC	4396	PASS	DP=1908;AF=0.160901;SB=0;DP4=4,1614,0,307;INDEL;HRUN=3
S288C	9132	.	T	TCGCATGA	191	PASS	DP=1739;AF=0.027602;SB=0;DP4=5,1417,0,48;INDEL;HRUN=1
S288C	9132	.	T	TCGCATGAAGTAC	528	PASS	DP=1739;AF=0.046578;SB=0;DP4=5,1417,0,81;INDEL;HRUN=1
S288C	9133	.	C	CGCAT	703	PASS	DP=1636;AF=0.058068;SB=0;DP4=4,1374,0,95;INDEL;HRUN=1
S288C	9133	.	C	CGCATG	677	PASS	DP=1636;AF=0.056846;SB=0;DP4=4,1374,0,93;INDEL;HRUN=1
S288C	9133	.	C	CGCATGAAGT	652	PASS	DP=1636;AF=0.055623;SB=0;DP4=4,1374,0,91;INDEL;HRUN=1
S288C	9133	.	C	CGCATGAAGTA	235	PASS	DP=1636;AF=0.032396;SB=0;DP4=4,1374,0,53;INDEL;HRUN=1
