# Supplementary material for: Varying strength of selection contributes to the intragenomic diversity of rRNA genes
Source: Nat Commun. 2022 Nov 25;13:7245. doi: 10.1038/s41467-022-34989-w (PMC9700816; doi:10.1038/s41467-022-34989-w)
Supplement: Supplementary file 4 — Supplementary Data 1-6 [file 41467_2022_34989_MOESM4_ESM.zip › Supplementary_Data1-6/Supplementary_Data_6/raw_rDNA_var_calls/ERR1308687_rDNA.vcf]

##fileformat=VCFv4.0
##fileDate=20200728
##source=lofreq call --call-indels -f /scratch/ds5639/rDNA_project/Yue_2017_SK1_hiseq/SRR4074258_1/rDNA_S288C_ref/rDNA_S288C.fa -o ERR1308687_rDNA.vcf ERR1308687_rDNA.bam 
##reference=/scratch/ds5639/rDNA_project/Yue_2017_SK1_hiseq/SRR4074258_1/rDNA_S288C_ref/rDNA_S288C.fa
##INFO=<ID=DP,Number=1,Type=Integer,Description="Raw Depth">
##INFO=<ID=AF,Number=1,Type=Float,Description="Allele Frequency">
##INFO=<ID=SB,Number=1,Type=Integer,Description="Phred-scaled strand bias at this position">
##INFO=<ID=DP4,Number=4,Type=Integer,Description="Counts for ref-forward bases, ref-reverse, alt-forward and alt-reverse bases">
##INFO=<ID=INDEL,Number=0,Type=Flag,Description="Indicates that the variant is an INDEL.">
##INFO=<ID=CONSVAR,Number=0,Type=Flag,Description="Indicates that the variant is a consensus variant (as opposed to a low frequency variant).">
##INFO=<ID=HRUN,Number=1,Type=Integer,Description="Homopolymer length to the right of report indel position">
##FILTER=<ID=min_dp_10,Description="Minimum Coverage 10">
##FILTER=<ID=sb_fdr,Description="Strand-Bias Multiple Testing Correction: fdr corr. pvalue > 0.001000">
##FILTER=<ID=min_snvqual_64,Description="Minimum SNV Quality (Phred) 64">
##FILTER=<ID=min_indelqual_55,Description="Minimum Indel Quality (Phred) 55">
#CHROM	POS	ID	REF	ALT	QUAL	FILTER	INFO
S288C	557	.	C	T	49314	PASS	DP=22565;AF=0.998715;SB=0;DP4=3,5,9050,13486
S288C	638	.	C	T	49314	PASS	DP=24683;AF=0.998987;SB=1;DP4=7,4,13688,10970
S288C	648	.	A	G	49314	PASS	DP=25265;AF=0.998813;SB=6;DP4=7,10,14369,10866
S288C	817	.	C	A	49314	PASS	DP=19472;AF=0.999692;SB=0;DP4=2,1,10292,9175
S288C	1570	.	CAAAAAAAAA	C	49314	PASS	DP=15106;AF=0.821991;SB=48;DP4=1169,1576,5856,6561;INDEL;HRUN=17
S288C	1759	.	ACCGCGTCGCCGCGTCG	A	49314	PASS	DP=14892;AF=0.701921;SB=1236;DP4=2745,1832,4081,6372;INDEL;HRUN=2
S288C	1983	.	TG	T	12045	PASS	DP=18681;AF=0.919919;SB=11;DP4=814,756,8509,8676;INDEL;HRUN=1
S288C	1985	.	T	A	2519	PASS	DP=19397;AF=0.947775;SB=70;DP4=120,214,9315,9069
S288C	2045	.	AT	A	49314	PASS	DP=24973;AF=0.907981;SB=6;DP4=1402,1018,12834,9841;INDEL;HRUN=8
S288C	2073	.	G	A	49314	PASS	DP=24505;AF=0.999021;SB=0;DP4=8,4,15379,9102
S288C	2244	.	GA	G	7999	PASS	DP=20288;AF=0.075217;SB=357;DP4=3147,3744,432,1094;INDEL;HRUN=16
S288C	2244	.	GAAA	G	8881	PASS	DP=20288;AF=0.079505;SB=229;DP4=3147,3744,517,1096;INDEL;HRUN=16
S288C	2244	.	GAA	G	49314	PASS	DP=20288;AF=0.487185;SB=967;DP4=3147,3744,2946,6938;INDEL;HRUN=16
S288C	2244	.	GAAAA	G	93	PASS	DP=20288;AF=0.016118;SB=67;DP4=3147,3744,102,225;INDEL;HRUN=16
S288C	7430	.	C	T	2145	PASS	DP=19107;AF=0.016800;SB=6;DP4=8277,10502,153,168
S288C	8467	.	T	TA	17788	PASS	DP=21076;AF=0.059736;SB=131;DP4=9811,10220,480,779;INDEL;HRUN=6
S288C	8471	.	AAAG	A	49314	PASS	DP=20825;AF=0.864058;SB=58;DP4=1331,1723,8695,9299;INDEL;HRUN=6
S288C	8478	.	G	C	212	PASS	DP=21312;AF=0.009478;SB=72;DP4=10390,10685,61,141
S288C	8491	.	CTTTT	C	49314	PASS	DP=21328;AF=0.854323;SB=360;DP4=1276,2031,9204,9017;INDEL;HRUN=11
S288C	9131	.	T	TTCGCATGAAG	1135	PASS	DP=1652;AF=0.061743;SB=0;DP4=7,1523,0,102;INDEL;HRUN=3
S288C	9131	.	T	TTCGCATGAAGTACC	2141	PASS	DP=1652;AF=0.096247;SB=0;DP4=7,1523,0,159;INDEL;HRUN=3
S288C	9132	.	T	TCGCATGA	1457	PASS	DP=1508;AF=0.080239;SB=0;DP4=6,1268,0,121;INDEL;HRUN=1
S288C	9132	.	T	TCGCATGAAGTAC	634	PASS	DP=1508;AF=0.045756;SB=0;DP4=6,1268,0,69;INDEL;HRUN=1
S288C	9133	.	C	CGCAT	1496	PASS	DP=1392;AF=0.088362;SB=0;DP4=6,1065,0,123;INDEL;HRUN=1
S288C	9133	.	C	CGCATG	1514	PASS	DP=1392;AF=0.089080;SB=0;DP4=6,1065,0,124;INDEL;HRUN=1
S288C	9133	.	C	CGCATGAA	580	PASS	DP=1392;AF=0.046695;SB=0;DP4=6,1065,0,65;INDEL;HRUN=1
S288C	9133	.	C	CGCATGAAGT	288	PASS	DP=1392;AF=0.030172;SB=0;DP4=6,1065,0,42;INDEL;HRUN=1
S288C	9133	.	C	CGCATGAAGTA	707	PASS	DP=1392;AF=0.053161;SB=0;DP4=6,1065,0,74;INDEL;HRUN=1
