# Supplementary material for: Varying strength of selection contributes to the intragenomic diversity of rRNA genes
Source: Nat Commun. 2022 Nov 25;13:7245. doi: 10.1038/s41467-022-34989-w (PMC9700816; doi:10.1038/s41467-022-34989-w)
Supplement: Supplementary file 4 — Supplementary Data 1-6 [file 41467_2022_34989_MOESM4_ESM.zip › Supplementary_Data1-6/Supplementary_Data_6/raw_rDNA_var_calls/ERR1309080_rDNA.vcf]

##fileformat=VCFv4.0
##fileDate=20200729
##source=lofreq call --call-indels -f /scratch/ds5639/rDNA_project/Yue_2017_SK1_hiseq/SRR4074258_1/rDNA_S288C_ref/rDNA_S288C.fa -o ERR1309080_rDNA.vcf ERR1309080_rDNA.bam 
##reference=/scratch/ds5639/rDNA_project/Yue_2017_SK1_hiseq/SRR4074258_1/rDNA_S288C_ref/rDNA_S288C.fa
##INFO=<ID=DP,Number=1,Type=Integer,Description="Raw Depth">
##INFO=<ID=AF,Number=1,Type=Float,Description="Allele Frequency">
##INFO=<ID=SB,Number=1,Type=Integer,Description="Phred-scaled strand bias at this position">
##INFO=<ID=DP4,Number=4,Type=Integer,Description="Counts for ref-forward bases, ref-reverse, alt-forward and alt-reverse bases">
##INFO=<ID=INDEL,Number=0,Type=Flag,Description="Indicates that the variant is an INDEL.">
##INFO=<ID=CONSVAR,Number=0,Type=Flag,Description="Indicates that the variant is a consensus variant (as opposed to a low frequency variant).">
##INFO=<ID=HRUN,Number=1,Type=Integer,Description="Homopolymer length to the right of report indel position">
##FILTER=<ID=min_dp_10,Description="Minimum Coverage 10">
##FILTER=<ID=sb_fdr,Description="Strand-Bias Multiple Testing Correction: fdr corr. pvalue > 0.001000">
##FILTER=<ID=min_snvqual_64,Description="Minimum SNV Quality (Phred) 64">
##FILTER=<ID=min_indelqual_52,Description="Minimum Indel Quality (Phred) 52">
#CHROM	POS	ID	REF	ALT	QUAL	FILTER	INFO
S288C	130	.	C	T	49314	PASS	DP=5172;AF=0.997486;SB=0;DP4=11,1,4735,424
S288C	179	.	A	ATTTTTTTCTT	49314	PASS	DP=7881;AF=0.614389;SB=13;DP4=1719,378,4062,780;INDEL;HRUN=8
S288C	227	.	A	T	49314	PASS	DP=5658;AF=0.697420;SB=2;DP4=1356,341,3180,766
S288C	243	.	G	A	234	PASS	DP=5687;AF=0.407245;SB=543;DP4=2584,683,1384,933
S288C	272	.	GAACATACAA	G	49314	PASS	DP=5490;AF=0.805282;SB=506;DP4=826,302,2148,2273;INDEL;HRUN=2
S288C	557	.	C	T	49314	PASS	DP=14386;AF=0.999374;SB=3;DP4=0,2,7092,7285
S288C	607	.	G	A	49314	PASS	DP=16401;AF=0.998293;SB=0;DP4=12,11,8032,8341
S288C	626	.	A	G	49314	PASS	DP=16610;AF=0.998194;SB=2;DP4=15,11,8475,8105
S288C	638	.	C	T	49314	PASS	DP=16743;AF=0.999642;SB=13;DP4=0,4,8824,7913
S288C	743	.	T	C	49314	PASS	DP=15444;AF=0.998252;SB=0;DP4=8,8,7934,7483
S288C	817	.	C	A	49314	PASS	DP=15888;AF=0.999056;SB=2;DP4=7,5,7878,7995
S288C	1117	.	G	C	49314	PASS	DP=15872;AF=0.998740;SB=5;DP4=9,4,8013,7839
S288C	1399	.	T	TCTC	455	PASS	DP=9380;AF=0.075906;SB=827;DP4=2141,6394,1,711;INDEL;HRUN=29
S288C	1399	.	T	C	3292	PASS	DP=9426;AF=0.739550;SB=674;DP4=262,2186,1877,5094
S288C	1570	.	CAAA	C	14546	PASS	DP=5817;AF=0.296201;SB=505;DP4=2206,988,1511,212;INDEL;HRUN=17
S288C	1570	.	CAAAA	C	1725	PASS	DP=5817;AF=0.110366;SB=5;DP4=2206,988,458,184;INDEL;HRUN=17
S288C	1638	.	A	C	49314	PASS	DP=12311;AF=0.998132;SB=0;DP4=6,8,5322,6966
S288C	1683	.	A	T	49314	PASS	DP=13129;AF=0.998096;SB=8;DP4=12,6,6366,6738
S288C	1720	.	T	G	49314	PASS	DP=8765;AF=0.998517;SB=4;DP4=6,3,4065,4687
S288C	1730	.	T	C	49314	PASS	DP=7496;AF=0.997199;SB=8;DP4=11,5,3504,3972
S288C	1773	.	TC	T	52	PASS	DP=2971;AF=0.459441;SB=61;DP4=1042,1309,491,874;INDEL;HRUN=1
S288C	1775	.	G	A	94	PASS	DP=2848;AF=0.696980;SB=20;DP4=253,278,833,1187
S288C	1816	.	T	C	5276	PASS	DP=7895;AF=0.123243;SB=27;DP4=3095,3823,487,486
S288C	1830	.	G	GTA	49314	PASS	DP=10146;AF=0.942145;SB=4;DP4=266,305,4659,4900;INDEL;HRUN=1
S288C	1897	.	T	C	8765	PASS	DP=13752;AF=0.126091;SB=0;DP4=6668,5345,958,777
S288C	1912	.	G	C	49314	PASS	DP=12208;AF=0.865662;SB=8;DP4=873,762,5858,4710
S288C	1979	.	C	CCACTGTT	9693	PASS	DP=7867;AF=0.345367;SB=26;DP4=2647,2135,1603,1114;INDEL;HRUN=4
S288C	2045	.	AT	A	49314	PASS	DP=12375;AF=0.783192;SB=38;DP4=1366,1377,5224,4468;INDEL;HRUN=8
S288C	2117	.	C	A	49314	PASS	DP=11669;AF=0.998115;SB=0;DP4=8,5,6660,4987
S288C	2208	.	T	C	49314	PASS	DP=12678;AF=0.997318;SB=3;DP4=7,12,5977,6679
S288C	2227	.	C	T	49314	PASS	DP=12118;AF=0.998267;SB=17;DP4=0,7,5621,6480
S288C	2256	.	A	AAG	647	PASS	DP=9085;AF=0.099395;SB=1528;DP4=3034,632,336,567;INDEL;HRUN=16
S288C	2256	.	A	AAAG	34517	PASS	DP=9085;AF=0.413319;SB=2147483647;DP4=3034,632,1472,2283;INDEL;HRUN=16
S288C	2289	.	A	G	8670	PASS	DP=2762;AF=0.594135;SB=55;DP4=696,421,874,767
S288C	2290	.	G	A	1719	PASS	DP=2559;AF=0.432591;SB=85;DP4=735,713,693,414
S288C	2302	.	C	CCA	1813	PASS	DP=4684;AF=0.555722;SB=23;DP4=1176,719,1723,880;INDEL;HRUN=1
S288C	2304	.	T	A	23496	PASS	DP=5120;AF=0.982031;SB=36;DP4=10,21,3267,1761
S288C	2392	.	A	G	49314	PASS	DP=15278;AF=0.256120;SB=3;DP4=5862,5496,2047,1866
S288C	2456	.	G	A	49314	PASS	DP=13532;AF=0.789536;SB=13;DP4=1442,1296,5401,5283
S288C	2485	.	T	TA	49314	PASS	DP=14389;AF=0.903051;SB=1;DP4=810,706,6886,6108;INDEL;HRUN=6
S288C	2620	.	T	C	49314	PASS	DP=14348;AF=0.656398;SB=17;DP4=2517,2407,5013,4405
S288C	5193	.	G	A	49314	PASS	DP=14879;AF=0.454399;SB=3;DP4=4109,3997,3382,3379
S288C	5879	.	G	T	3031	PASS	DP=15674;AF=0.021628;SB=5;DP4=7619,7712,179,160
S288C	5949	.	TA	T	49314	PASS	DP=15431;AF=0.923984;SB=14;DP4=628,693,7220,7038;INDEL;HRUN=7
S288C	6033	.	G	GA	16909	PASS	DP=16505;AF=0.069373;SB=6;DP4=1509,1177,618,527;INDEL;HRUN=8
S288C	6033	.	G	GAA	49314	PASS	DP=16505;AF=0.731415;SB=41;DP4=1509,1177,6272,5800;INDEL;HRUN=8
S288C	6033	.	G	GAAA	9407	PASS	DP=16505;AF=0.044350;SB=35;DP4=1509,1177,356,376;INDEL;HRUN=8
S288C	6034	.	A	AAAA	83	PASS	DP=16589;AF=0.001266;SB=32;DP4=8828,7886,3,18;INDEL;HRUN=8
S288C	6042	.	C	A	2927	PASS	DP=17000;AF=0.043294;SB=415;DP4=8428,7813,579,178
S288C	6358	.	T	TA	49314	PASS	DP=18326;AF=0.576558;SB=4;DP4=4728,3299,6292,4274;INDEL;HRUN=1
S288C	6359	.	A	AC	68	PASS	DP=18301;AF=0.001038;SB=60;DP4=11020,7446,1,18;INDEL;HRUN=2
S288C	6360	.	C	A	1547	PASS	DP=18501;AF=0.025512;SB=42;DP4=10678,7346,323,149
S288C	6597	.	C	A	196	PASS	DP=16613;AF=0.029736;SB=0;DP4=6408,9692,197,302
S288C	6602	.	AC	A	510	PASS	DP=18049;AF=0.005596;SB=61;DP4=7412,10800,66,35;INDEL;HRUN=1
S288C	6603	.	C	CAAA	12958	PASS	DP=18085;AF=0.048604;SB=12;DP4=2478,2718,388,491;INDEL;HRUN=7
S288C	6603	.	C	CAAAA	49314	PASS	DP=18085;AF=0.296323;SB=236;DP4=2478,2718,2030,3329;INDEL;HRUN=7
S288C	6603	.	C	CAAAAAA	6001	PASS	DP=18085;AF=0.027260;SB=17;DP4=2478,2718,207,286;INDEL;HRUN=7
S288C	6603	.	C	CAAAAA	49314	PASS	DP=18085;AF=0.351894;SB=205;DP4=2478,2718,2477,3887;INDEL;HRUN=7
S288C	7325	.	TC	T	72	PASS	DP=13989;AF=0.001430;SB=0;DP4=7308,6787,10,10;INDEL;HRUN=6
S288C	8491	.	C	CT	3084	PASS	DP=17243;AF=0.028185;SB=4;DP4=8137,8763,244,242;INDEL;HRUN=11
S288C	8491	.	CTT	C	1277	PASS	DP=17243;AF=0.016644;SB=22;DP4=4621,5440,156,131;INDEL;HRUN=11
S288C	8491	.	CT	C	49314	PASS	DP=17243;AF=0.408920;SB=108;DP4=4621,5440,3608,3443;INDEL;HRUN=11
S288C	8509	.	T	C	49314	PASS	DP=17367;AF=0.493637;SB=30;DP4=4275,4490,4400,4179
S288C	8558	.	T	C	179	PASS	DP=17845;AF=0.003699;SB=2;DP4=9572,8199,38,28
S288C	9025	.	T	C	10264	PASS	DP=7878;AF=0.080096;SB=1;DP4=181,7064,17,614
S288C	9131	.	T	TTCGCATGAAG	715	PASS	DP=1460;AF=0.052055;SB=0;DP4=0,1285,0,76;INDEL;HRUN=3
S288C	9131	.	T	TTCGCATGAAGTACC	2846	PASS	DP=1460;AF=0.136301;SB=0;DP4=0,1285,0,199;INDEL;HRUN=3
S288C	9132	.	T	TCGCATGA	292	PASS	DP=1306;AF=0.032925;SB=0;DP4=0,1109,0,43;INDEL;HRUN=1
S288C	9132	.	T	TCGCATGAAGTAC	350	PASS	DP=1306;AF=0.036753;SB=0;DP4=0,1109,0,48;INDEL;HRUN=1
S288C	9133	.	C	CGCAT	805	PASS	DP=1219;AF=0.067268;SB=0;DP4=0,996,0,82;INDEL;HRUN=1
S288C	9133	.	C	CGCATG	849	PASS	DP=1219;AF=0.069729;SB=0;DP4=0,996,0,85;INDEL;HRUN=1
S288C	9133	.	C	CGCATGAA	140	PASS	DP=1219;AF=0.022970;SB=0;DP4=0,996,0,28;INDEL;HRUN=1
S288C	9133	.	C	CGCATGAAGT	718	PASS	DP=1219;AF=0.062346;SB=0;DP4=0,996,0,76;INDEL;HRUN=1
S288C	9133	.	C	CGCATGAAGTA	238	PASS	DP=1219;AF=0.031173;SB=0;DP4=0,996,0,38;INDEL;HRUN=1
