# Supplementary material for: Varying strength of selection contributes to the intragenomic diversity of rRNA genes
Source: Nat Commun. 2022 Nov 25;13:7245. doi: 10.1038/s41467-022-34989-w (PMC9700816; doi:10.1038/s41467-022-34989-w)
Supplement: Supplementary file 4 — Supplementary Data 1-6 [file 41467_2022_34989_MOESM4_ESM.zip › Supplementary_Data1-6/Supplementary_Data_6/raw_rDNA_var_calls/ERR1309081_rDNA.vcf]

##fileformat=VCFv4.0
##fileDate=20200729
##source=lofreq call --call-indels -f /scratch/ds5639/rDNA_project/Yue_2017_SK1_hiseq/SRR4074258_1/rDNA_S288C_ref/rDNA_S288C.fa -o ERR1309081_rDNA.vcf ERR1309081_rDNA.bam 
##reference=/scratch/ds5639/rDNA_project/Yue_2017_SK1_hiseq/SRR4074258_1/rDNA_S288C_ref/rDNA_S288C.fa
##INFO=<ID=DP,Number=1,Type=Integer,Description="Raw Depth">
##INFO=<ID=AF,Number=1,Type=Float,Description="Allele Frequency">
##INFO=<ID=SB,Number=1,Type=Integer,Description="Phred-scaled strand bias at this position">
##INFO=<ID=DP4,Number=4,Type=Integer,Description="Counts for ref-forward bases, ref-reverse, alt-forward and alt-reverse bases">
##INFO=<ID=INDEL,Number=0,Type=Flag,Description="Indicates that the variant is an INDEL.">
##INFO=<ID=CONSVAR,Number=0,Type=Flag,Description="Indicates that the variant is a consensus variant (as opposed to a low frequency variant).">
##INFO=<ID=HRUN,Number=1,Type=Integer,Description="Homopolymer length to the right of report indel position">
##FILTER=<ID=min_dp_10,Description="Minimum Coverage 10">
##FILTER=<ID=sb_fdr,Description="Strand-Bias Multiple Testing Correction: fdr corr. pvalue > 0.001000">
##FILTER=<ID=min_snvqual_64,Description="Minimum SNV Quality (Phred) 64">
##FILTER=<ID=min_indelqual_54,Description="Minimum Indel Quality (Phred) 54">
#CHROM	POS	ID	REF	ALT	QUAL	FILTER	INFO
S288C	217	.	GT	G	49314	PASS	DP=5298;AF=0.962439;SB=5;DP4=199,69,3631,1468;INDEL;HRUN=2
S288C	224	.	A	G	49314	PASS	DP=4990;AF=0.994589;SB=5;DP4=5,4,3533,1436
S288C	254	.	A	AGCG	1398	PASS	DP=5719;AF=0.140059;SB=190;DP4=2576,2395,552,249;INDEL;HRUN=4
S288C	255	.	A	G	92	PASS	DP=5872;AF=0.227861;SB=766;DP4=1677,2086,986,352
S288C	264	.	A	G	105	PASS	DP=5705;AF=0.199825;SB=422;DP4=2095,2456,782,358
S288C	429	.	G	C	49314	PASS	DP=14902;AF=0.993759;SB=15;DP4=32,11,8578,6231
S288C	557	.	C	T	49314	PASS	DP=16097;AF=0.993291;SB=16;DP4=5,19,7100,8889
S288C	626	.	A	G	49314	PASS	DP=16047;AF=0.994703;SB=4;DP4=8,12,8266,7696
S288C	638	.	C	T	49314	PASS	DP=16426;AF=0.996408;SB=9;DP4=1,5,8523,7844
S288C	648	.	A	G	49314	PASS	DP=16615;AF=0.995185;SB=0;DP4=10,9,8668,7867
S288C	681	.	CT	C	77	PASS	DP=16621;AF=0.001745;SB=0;DP4=8632,8148,14,15;INDEL;HRUN=4
S288C	817	.	C	A	49314	PASS	DP=15070;AF=0.995421;SB=17;DP4=4,14,7531,7471
S288C	1069	.	A	G	49314	PASS	DP=14627;AF=0.993915;SB=0;DP4=7,10,6444,8094
S288C	1547	.	A	AATATCCTCCTCCG	281	PASS	DP=9558;AF=0.149822;SB=184;DP4=3082,4834,740,692;INDEL;HRUN=2
S288C	1552	.	T	C	49314	PASS	DP=9504;AF=0.614478;SB=686;DP4=2040,1600,2195,3649
S288C	1564	.	T	TTC	6967	PASS	DP=9551;AF=0.357135;SB=149;DP4=3171,3035,1451,1960;INDEL;HRUN=2
S288C	1569	.	A	C	1013	PASS	DP=8574;AF=0.442384;SB=452;DP4=2613,2059,1534,2262
S288C	1570	.	CAAAAAA	C	5234	PASS	DP=7862;AF=0.346985;SB=153;DP4=2271,2818,1481,1247;INDEL;HRUN=17
S288C	1571	.	A	G	3978	PASS	DP=7910;AF=0.410872;SB=273;DP4=726,460,1384,1866
S288C	1573	.	A	T	2387	PASS	DP=7784;AF=0.389260;SB=245;DP4=665,440,1271,1759
S288C	1574	.	A	ATTCCT	797	PASS	DP=7489;AF=0.292295;SB=141;DP4=2878,2494,956,1233;INDEL;HRUN=17
S288C	1576	.	A	C	2105	PASS	DP=7667;AF=0.359593;SB=41;DP4=895,904,1213,1562
S288C	1671	.	T	C	49314	PASS	DP=10954;AF=0.995070;SB=2;DP4=4,6,5866,5034
S288C	1703	.	A	G	49314	PASS	DP=8762;AF=0.996576;SB=3;DP4=5,7,4746,3986
S288C	1720	.	T	G	49314	PASS	DP=9087;AF=0.997469;SB=3;DP4=2,5,4337,4727
S288C	1759	.	ACCGCGTCGCCGCGTCG	A	4495	PASS	DP=5090;AF=0.472299;SB=778;DP4=1575,1174,754,1650;INDEL;HRUN=2
S288C	1830	.	G	GTA	49314	PASS	DP=9224;AF=0.813096;SB=214;DP4=702,1031,4004,3496;INDEL;HRUN=1
S288C	1912	.	G	C	49314	PASS	DP=10063;AF=0.992547;SB=20;DP4=12,1,5664,4324
S288C	1979	.	C	CCACTAT	11205	PASS	DP=7802;AF=0.423994;SB=51;DP4=1589,1215,1685,1623;INDEL;HRUN=4
S288C	2045	.	AT	A	49314	PASS	DP=14432;AF=0.897242;SB=2;DP4=829,678,7007,5942;INDEL;HRUN=8
S288C	2162	.	C	T	29952	PASS	DP=13237;AF=0.149958;SB=4;DP4=5619,5578,974,1011
S288C	2227	.	C	T	49314	PASS	DP=8200;AF=0.996220;SB=13;DP4=3,0,2944,5225
S288C	2255	.	A	AT	5822	PASS	DP=5349;AF=0.524771;SB=350;DP4=1233,1396,854,1953;INDEL;HRUN=16
S288C	2261	.	T	A	95	PASS	DP=5913;AF=0.507357;SB=28;DP4=1,9,1828,1178
S288C	2277	.	CAAATAGT	C	49314	PASS	DP=4834;AF=0.855399;SB=9;DP4=427,340,2433,1702;INDEL;HRUN=3
S288C	2331	.	A	G	49314	PASS	DP=13491;AF=0.983248;SB=55;DP4=94,30,7302,5963
S288C	2348	.	T	C	49314	PASS	DP=15653;AF=0.993803;SB=4;DP4=7,9,8759,6797
S288C	5192	.	G	GT	142	PASS	DP=12694;AF=0.001812;SB=66;DP4=6481,6362,23,0;INDEL;HRUN=3
S288C	5949	.	TA	T	49314	PASS	DP=14029;AF=0.942405;SB=40;DP4=407,478,6983,6238;INDEL;HRUN=7
S288C	6033	.	G	GA	49314	PASS	DP=14605;AF=0.839712;SB=188;DP4=1252,737,6388,5876;INDEL;HRUN=8
S288C	6033	.	G	GAA	4039	PASS	DP=14605;AF=0.026361;SB=69;DP4=1252,737,186,199;INDEL;HRUN=8
S288C	6042	.	C	A	641	PASS	DP=15536;AF=0.015126;SB=1;DP4=8093,7111,122,114
S288C	6337	.	G	A	49314	PASS	DP=16497;AF=0.994787;SB=13;DP4=13,4,8330,8081
S288C	7325	.	TC	T	54	PASS	DP=11848;AF=0.001350;SB=0;DP4=6382,5541,8,8;INDEL;HRUN=6
S288C	7801	.	G	GT	78	PASS	DP=12259;AF=0.001142;SB=55;DP4=4960,7396,14,0;INDEL;HRUN=2
S288C	8467	.	T	TA	14932	PASS	DP=15418;AF=0.069853;SB=329;DP4=6644,7837,294,783;INDEL;HRUN=6
S288C	8471	.	AAAG	A	49314	PASS	DP=15355;AF=0.854705;SB=102;DP4=883,1455,5913,7211;INDEL;HRUN=6
S288C	8478	.	G	C	664	PASS	DP=15888;AF=0.014539;SB=128;DP4=7138,8484,51,180
S288C	8491	.	CTTT	C	49314	PASS	DP=16231;AF=0.844926;SB=517;DP4=877,1775,6726,6988;INDEL;HRUN=11
S288C	8493	.	TT	T	806	PASS	DP=16066;AF=0.009648;SB=117;DP4=7695,8512,117,38;INDEL;HRUN=11
S288C	8728	.	T	C	49314	PASS	DP=13940;AF=0.995050;SB=0;DP4=5,8,5771,8100
S288C	8934	.	G	A	49314	PASS	DP=10136;AF=0.993291;SB=1;DP4=3,10,3136,6933
S288C	9131	.	T	TTCGCATGAAG	746	PASS	DP=1086;AF=0.070902;SB=0;DP4=8,1026,0,77;INDEL;HRUN=3
S288C	9131	.	T	TTCGCATGAAGTACC	610	PASS	DP=1086;AF=0.062615;SB=0;DP4=8,1026,0,68;INDEL;HRUN=3
S288C	9132	.	T	TCGCATGA	875	PASS	DP=998;AF=0.085170;SB=0;DP4=3,819,0,85;INDEL;HRUN=1
S288C	9132	.	T	TCGCATGAAGTAC	160	PASS	DP=998;AF=0.032064;SB=0;DP4=3,819,0,32;INDEL;HRUN=1
S288C	9133	.	C	CGCAT	844	PASS	DP=889;AF=0.093363;SB=0;DP4=4,728,0,83;INDEL;HRUN=1
S288C	9133	.	C	CGCATG	643	PASS	DP=889;AF=0.078740;SB=0;DP4=4,728,0,70;INDEL;HRUN=1
S288C	9133	.	C	CGCATGAA	327	PASS	DP=889;AF=0.052868;SB=0;DP4=4,728,0,47;INDEL;HRUN=1
S288C	9133	.	C	CGCATGAAGT	60	PASS	DP=889;AF=0.022497;SB=0;DP4=4,728,0,20;INDEL;HRUN=1
S288C	9133	.	C	CGCATGAAGTA	279	PASS	DP=889;AF=0.048369;SB=0;DP4=4,728,0,43;INDEL;HRUN=1
