# Supplementary material for: Varying strength of selection contributes to the intragenomic diversity of rRNA genes
Source: Nat Commun. 2022 Nov 25;13:7245. doi: 10.1038/s41467-022-34989-w (PMC9700816; doi:10.1038/s41467-022-34989-w)
Supplement: Supplementary file 4 — Supplementary Data 1-6 [file 41467_2022_34989_MOESM4_ESM.zip › Supplementary_Data1-6/Supplementary_Data_6/raw_rDNA_var_calls/ERR1309495_rDNA.vcf]

##fileformat=VCFv4.0
##fileDate=20200728
##source=lofreq call --call-indels -f /scratch/ds5639/rDNA_project/Yue_2017_SK1_hiseq/SRR4074258_1/rDNA_S288C_ref/rDNA_S288C.fa -o ERR1309495_rDNA.vcf ERR1309495_rDNA.bam 
##reference=/scratch/ds5639/rDNA_project/Yue_2017_SK1_hiseq/SRR4074258_1/rDNA_S288C_ref/rDNA_S288C.fa
##INFO=<ID=DP,Number=1,Type=Integer,Description="Raw Depth">
##INFO=<ID=AF,Number=1,Type=Float,Description="Allele Frequency">
##INFO=<ID=SB,Number=1,Type=Integer,Description="Phred-scaled strand bias at this position">
##INFO=<ID=DP4,Number=4,Type=Integer,Description="Counts for ref-forward bases, ref-reverse, alt-forward and alt-reverse bases">
##INFO=<ID=INDEL,Number=0,Type=Flag,Description="Indicates that the variant is an INDEL.">
##INFO=<ID=CONSVAR,Number=0,Type=Flag,Description="Indicates that the variant is a consensus variant (as opposed to a low frequency variant).">
##INFO=<ID=HRUN,Number=1,Type=Integer,Description="Homopolymer length to the right of report indel position">
##FILTER=<ID=min_dp_10,Description="Minimum Coverage 10">
##FILTER=<ID=sb_fdr,Description="Strand-Bias Multiple Testing Correction: fdr corr. pvalue > 0.001000">
##FILTER=<ID=min_snvqual_64,Description="Minimum SNV Quality (Phred) 64">
##FILTER=<ID=min_indelqual_53,Description="Minimum Indel Quality (Phred) 53">
#CHROM	POS	ID	REF	ALT	QUAL	FILTER	INFO
S288C	217	.	GT	G	84	PASS	DP=20334;AF=0.001574;SB=0;DP4=15960,4420,25,7;INDEL;HRUN=2
S288C	429	.	G	C	412	PASS	DP=32906;AF=0.003373;SB=6;DP4=17217,15565,65,46
S288C	557	.	C	T	49314	PASS	DP=33468;AF=0.998865;SB=9;DP4=10,6,13724,19706
S288C	626	.	A	G	368	PASS	DP=35024;AF=0.003112;SB=0;DP4=17094,17810,54,55
S288C	638	.	C	T	49314	PASS	DP=34962;AF=0.998770;SB=27;DP4=2,14,17795,17124
S288C	648	.	A	G	49314	PASS	DP=35441;AF=0.999153;SB=0;DP4=8,9,18492,16919
S288C	681	.	CT	C	110	PASS	DP=34432;AF=0.000697;SB=3;DP4=17988,16809,10,14;INDEL;HRUN=4
S288C	691	.	G	C	310	PASS	DP=34687;AF=0.003200;SB=1;DP4=17646,16889,54,57
S288C	817	.	C	A	49314	PASS	DP=31329;AF=0.999202;SB=29;DP4=14,1,16263,15043
S288C	1378	.	T	A	573	PASS	DP=20974;AF=0.078955;SB=818;DP4=10646,6758,606,1050
S288C	1382	.	T	C	440	PASS	DP=21390;AF=0.081346;SB=1134;DP4=10218,7212,802,1565
S288C	1570	.	CAAAAAAAAA	C	49314	PASS	DP=25133;AF=0.817014;SB=6;DP4=2377,2359,10513,10021;INDEL;HRUN=17
S288C	1759	.	ACCGCGTCGCCGCGTCG	A	49314	PASS	DP=26062;AF=0.654862;SB=201;DP4=4794,4493,7779,9288;INDEL;HRUN=2
S288C	1983	.	TG	T	18530	PASS	DP=30950;AF=0.930436;SB=17;DP4=1313,1172,14504,14293;INDEL;HRUN=1
S288C	1985	.	T	A	1966	PASS	DP=32097;AF=0.949777;SB=26;DP4=265,331,15501,14984
S288C	2045	.	AT	A	49314	PASS	DP=36651;AF=0.900876;SB=7;DP4=2138,1705,18008,15010;INDEL;HRUN=8
S288C	2073	.	G	A	49314	PASS	DP=35554;AF=0.996878;SB=16;DP4=42,52,20077,15366
S288C	2227	.	C	T	49314	PASS	DP=35159;AF=0.998350;SB=2;DP4=5,5,13937,21170
S288C	2244	.	GAAA	G	49314	PASS	DP=32533;AF=0.533643;SB=195;DP4=5432,6178,7171,10190;INDEL;HRUN=16
S288C	2244	.	GAA	G	1316	PASS	DP=32533;AF=0.051947;SB=77;DP4=5432,6178,667,1023;INDEL;HRUN=16
S288C	2244	.	GAAAA	G	1481	PASS	DP=32533;AF=0.053392;SB=15;DP4=5432,6178,763,974;INDEL;HRUN=16
S288C	2348	.	T	C	180	PASS	DP=38819;AF=0.002421;SB=8;DP4=19984,18726,56,38
S288C	4940	.	C	A	614	PASS	DP=27596;AF=0.006631;SB=10;DP4=14692,12690,110,73
S288C	4952	.	A	G	471	PASS	DP=27155;AF=0.006850;SB=4;DP4=14386,12548,93,93
S288C	5152	.	T	TGG	49314	PASS	DP=30072;AF=0.116121;SB=5;DP4=13111,13892,1728,1764;INDEL;HRUN=1
S288C	5154	.	C	G	89	PASS	DP=30239;AF=0.005523;SB=4;DP4=14616,15422,88,80
S288C	6337	.	G	A	346	PASS	DP=38236;AF=0.003348;SB=2;DP4=21174,16907,75,53
S288C	7325	.	TC	T	143	PASS	DP=27823;AF=0.001474;SB=0;DP4=14768,13226,22,19;INDEL;HRUN=6
S288C	7558	.	GC	G	76	PASS	DP=32717;AF=0.000611;SB=2;DP4=17573,15420,9,11;INDEL;HRUN=5
S288C	8455	.	A	G	252	PASS	DP=35018;AF=0.003484;SB=3;DP4=15432,19449,58,64
S288C	8467	.	T	TA	29008	PASS	DP=34399;AF=0.056106;SB=32;DP4=14773,18161,788,1142;INDEL;HRUN=6
S288C	8471	.	AAAG	A	49314	PASS	DP=33473;AF=0.875631;SB=3;DP4=2044,2569,13151,16159;INDEL;HRUN=6
S288C	8478	.	G	C	816	PASS	DP=34028;AF=0.008963;SB=82;DP4=15470,18219,90,215
S288C	8491	.	CTTTT	C	49314	PASS	DP=34443;AF=0.859768;SB=187;DP4=2035,2914,14220,15393;INDEL;HRUN=11
S288C	8698	.	A	T	315	PASS	DP=30772;AF=0.004615;SB=6;DP4=14377,16238,74,68
S288C	8728	.	T	C	386	PASS	DP=31413;AF=0.003788;SB=0;DP4=13408,17878,50,69
S288C	8934	.	G	A	93	PASS	DP=18199;AF=0.003297;SB=4;DP4=2919,15205,12,48
S288C	9131	.	T	TTCGCATGAAG	1676	PASS	DP=2836;AF=0.056065;SB=0;DP4=1,2484,0,159;INDEL;HRUN=3
S288C	9131	.	T	TTCGCATGAAGTACC	5840	PASS	DP=2836;AF=0.135049;SB=0;DP4=1,2484,0,383;INDEL;HRUN=3
S288C	9132	.	T	TCGCATGA	446	PASS	DP=2597;AF=0.026569;SB=0;DP4=1,2150,0,69;INDEL;HRUN=1
S288C	9132	.	T	TCGCATGAAGTAC	646	PASS	DP=2597;AF=0.033115;SB=0;DP4=1,2150,0,86;INDEL;HRUN=1
S288C	9133	.	C	CGCAT	1698	PASS	DP=2399;AF=0.066694;SB=0;DP4=1,1987,0,160;INDEL;HRUN=1
S288C	9133	.	C	CGCATG	2185	PASS	DP=2399;AF=0.079200;SB=0;DP4=1,1987,0,190;INDEL;HRUN=1
S288C	9133	.	C	CGCATGAA	117	PASS	DP=2399;AF=0.014173;SB=0;DP4=1,1987,0,34;INDEL;HRUN=1
S288C	9133	.	C	CGCATGAAGT	1214	PASS	DP=2399;AF=0.053356;SB=0;DP4=1,1987,0,128;INDEL;HRUN=1
S288C	9133	.	C	CGCATGAAGTA	760	PASS	DP=2399;AF=0.039600;SB=0;DP4=1,1987,0,95;INDEL;HRUN=1
