# Supplementary material for: Varying strength of selection contributes to the intragenomic diversity of rRNA genes
Source: Nat Commun. 2022 Nov 25;13:7245. doi: 10.1038/s41467-022-34989-w (PMC9700816; doi:10.1038/s41467-022-34989-w)
Supplement: Supplementary file 4 — Supplementary Data 1-6 [file 41467_2022_34989_MOESM4_ESM.zip › Supplementary_Data1-6/Supplementary_Data_6/raw_rDNA_var_calls/ERR1309494_rDNA.vcf]

##fileformat=VCFv4.0
##fileDate=20200729
##source=lofreq call --call-indels -f /scratch/ds5639/rDNA_project/Yue_2017_SK1_hiseq/SRR4074258_1/rDNA_S288C_ref/rDNA_S288C.fa -o ERR1309494_rDNA.vcf ERR1309494_rDNA.bam 
##reference=/scratch/ds5639/rDNA_project/Yue_2017_SK1_hiseq/SRR4074258_1/rDNA_S288C_ref/rDNA_S288C.fa
##INFO=<ID=DP,Number=1,Type=Integer,Description="Raw Depth">
##INFO=<ID=AF,Number=1,Type=Float,Description="Allele Frequency">
##INFO=<ID=SB,Number=1,Type=Integer,Description="Phred-scaled strand bias at this position">
##INFO=<ID=DP4,Number=4,Type=Integer,Description="Counts for ref-forward bases, ref-reverse, alt-forward and alt-reverse bases">
##INFO=<ID=INDEL,Number=0,Type=Flag,Description="Indicates that the variant is an INDEL.">
##INFO=<ID=CONSVAR,Number=0,Type=Flag,Description="Indicates that the variant is a consensus variant (as opposed to a low frequency variant).">
##INFO=<ID=HRUN,Number=1,Type=Integer,Description="Homopolymer length to the right of report indel position">
##FILTER=<ID=min_dp_10,Description="Minimum Coverage 10">
##FILTER=<ID=sb_fdr,Description="Strand-Bias Multiple Testing Correction: fdr corr. pvalue > 0.001000">
##FILTER=<ID=min_snvqual_64,Description="Minimum SNV Quality (Phred) 64">
##FILTER=<ID=min_indelqual_51,Description="Minimum Indel Quality (Phred) 51">
#CHROM	POS	ID	REF	ALT	QUAL	FILTER	INFO
S288C	179	.	A	ATTTTTTTCTTT	38756	PASS	DP=5840;AF=0.552740;SB=10;DP4=1461,277,2651,577;INDEL;HRUN=8
S288C	227	.	A	T	47519	PASS	DP=3734;AF=0.769148;SB=132;DP4=558,295,2252,620
S288C	272	.	GAACATACAA	G	49314	PASS	DP=4468;AF=0.707252;SB=65;DP4=714,634,1410,1750;INDEL;HRUN=2
S288C	557	.	C	T	49314	PASS	DP=11976;AF=0.905728;SB=9;DP4=476,650,4852,5995
S288C	607	.	G	A	49314	PASS	DP=13119;AF=0.841909;SB=1;DP4=977,1092,5156,5889
S288C	626	.	A	G	771	PASS	DP=13200;AF=0.009091;SB=7;DP4=6540,6539,52,68
S288C	638	.	C	T	49314	PASS	DP=13353;AF=0.909758;SB=12;DP4=588,612,6312,5836
S288C	648	.	A	G	985	PASS	DP=13356;AF=0.010033;SB=9;DP4=7013,6204,62,72
S288C	743	.	T	C	49314	PASS	DP=12107;AF=0.836623;SB=0;DP4=1008,968,5179,4950
S288C	817	.	C	A	49314	PASS	DP=12402;AF=0.912837;SB=2;DP4=545,527,5655,5670
S288C	1117	.	G	C	49314	PASS	DP=12628;AF=0.893807;SB=1;DP4=678,652,5820,5467
S288C	1397	.	T	C	6167	PASS	DP=7935;AF=0.742533;SB=95;DP4=826,1179,1963,3929
S288C	1399	.	T	C	14976	PASS	DP=8006;AF=0.799525;SB=37;DP4=481,1078,2295,4106
S288C	1570	.	CAAA	C	18460	PASS	DP=5276;AF=0.349318;SB=133;DP4=1592,930,1362,481;INDEL;HRUN=17
S288C	1570	.	CA	C	133	PASS	DP=5276;AF=0.053829;SB=237;DP4=1592,930,258,26;INDEL;HRUN=17
S288C	1570	.	CAAAA	C	466	PASS	DP=5276;AF=0.070887;SB=0;DP4=1592,930,237,137;INDEL;HRUN=17
S288C	1570	.	CAA	C	71	PASS	DP=5276;AF=0.048901;SB=93;DP4=1592,930,211,47;INDEL;HRUN=17
S288C	1638	.	A	C	49314	PASS	DP=9739;AF=0.842694;SB=28;DP4=742,786,3619,4588
S288C	1683	.	A	T	49314	PASS	DP=10906;AF=0.835412;SB=1;DP4=928,862,4666,4445
S288C	1720	.	T	G	49314	PASS	DP=7761;AF=0.790749;SB=7;DP4=798,821,3138,2999
S288C	1730	.	T	C	49314	PASS	DP=7086;AF=0.768840;SB=4;DP4=813,819,2782,2668
S288C	1830	.	G	GTA	49314	PASS	DP=8451;AF=0.756833;SB=39;DP4=1012,1058,3439,2957;INDEL;HRUN=1
S288C	1983	.	TG	T	4725	PASS	DP=8206;AF=0.802827;SB=254;DP4=653,1087,3409,3179;INDEL;HRUN=1
S288C	1985	.	T	A	335	PASS	DP=8475;AF=0.822655;SB=360;DP4=419,860,3615,3357
S288C	2073	.	G	A	132	PASS	DP=9664;AF=0.010865;SB=4;DP4=4643,4909,46,59
S288C	2117	.	C	A	49314	PASS	DP=8672;AF=0.854244;SB=34;DP4=578,677,3814,3594
S288C	2208	.	T	C	49314	PASS	DP=10960;AF=0.845985;SB=39;DP4=766,903,3785,5502
S288C	2227	.	C	T	49314	PASS	DP=9895;AF=0.988681;SB=0;DP4=40,59,3885,5901
S288C	2254	.	A	AAAAAAGAAAAT	2534	PASS	DP=6323;AF=0.147557;SB=373;DP4=2443,2404,259,674;INDEL;HRUN=16
S288C	2256	.	A	AAAAG	4756	PASS	DP=6232;AF=0.194961;SB=688;DP4=2364,2038,312,903;INDEL;HRUN=16
S288C	2274	.	G	A	87	PASS	DP=3637;AF=0.325268;SB=1439;DP4=628,1148,1045,248
S288C	2277	.	C	A	144	PASS	DP=3023;AF=0.418458;SB=644;DP4=670,989,913,360
S288C	2290	.	G	A	2677	PASS	DP=1391;AF=0.673616;SB=4;DP4=259,183,575,362
S288C	2302	.	C	CCA	1712	PASS	DP=3435;AF=0.558952;SB=4;DP4=822,512,1213,707;INDEL;HRUN=1
S288C	2304	.	T	TA	67	PASS	DP=3798;AF=0.063718;SB=16;DP4=2041,1351,164,78;INDEL;HRUN=2
S288C	2304	.	T	TAGACCAAA	119	PASS	DP=3798;AF=0.040811;SB=329;DP4=2041,1351,155,0;INDEL;HRUN=2
S288C	2304	.	T	A	18101	PASS	DP=3799;AF=0.965254;SB=16;DP4=86,33,2270,1397
S288C	2392	.	A	G	49314	PASS	DP=11487;AF=0.845216;SB=3;DP4=997,779,5365,4344
S288C	2485	.	T	TA	49314	PASS	DP=10188;AF=0.761091;SB=5;DP4=1413,1130,4401,3353;INDEL;HRUN=6
S288C	3430	.	C	T	630	PASS	DP=11345;AF=0.008726;SB=26;DP4=5989,5254,68,31
S288C	5949	.	TA	T	49314	PASS	DP=11528;AF=0.773421;SB=2;DP4=1354,1376,4473,4443;INDEL;HRUN=7
S288C	6023	.	C	T	8762	PASS	DP=12230;AF=0.048160;SB=0;DP4=5903,5735,298,292
S288C	6033	.	G	GAA	49314	PASS	DP=12674;AF=0.665378;SB=9;DP4=1940,1741,4311,4122;INDEL;HRUN=8
S288C	6033	.	G	GAAA	6477	PASS	DP=12674;AF=0.040792;SB=4;DP4=1940,1741,262,255;INDEL;HRUN=8
S288C	6042	.	C	A	1675	PASS	DP=12916;AF=0.033292;SB=275;DP4=6510,5967,341,95
S288C	6358	.	T	TA	49314	PASS	DP=13681;AF=0.772458;SB=24;DP4=1793,1447,6154,4414;INDEL;HRUN=1
S288C	6359	.	A	AC	67	PASS	DP=13662;AF=0.001464;SB=30;DP4=7996,5810,4,16;INDEL;HRUN=2
S288C	6360	.	C	A	812	PASS	DP=13821;AF=0.022357;SB=5;DP4=7798,5708,188,121
S288C	6598	.	C	A	1446	PASS	DP=12342;AF=0.055339;SB=15;DP4=4796,6850,255,436
S288C	6603	.	C	CAAA	218	PASS	DP=12865;AF=0.004508;SB=86;DP4=2385,3013,48,10;INDEL;HRUN=7
S288C	6603	.	C	CAAAAAA	49314	PASS	DP=12865;AF=0.473999;SB=12;DP4=2385,3013,2586,3512;INDEL;HRUN=7
S288C	6603	.	C	CAAAA	511	PASS	DP=12865;AF=0.007151;SB=9;DP4=2385,3013,33,59;INDEL;HRUN=7
S288C	6603	.	C	CAAAAAAA	7554	PASS	DP=12865;AF=0.043607;SB=0;DP4=2385,3013,248,313;INDEL;HRUN=7
S288C	6603	.	C	CAAAAA	12997	PASS	DP=12865;AF=0.066615;SB=10;DP4=2385,3013,351,506;INDEL;HRUN=7
S288C	6603	.	C	CAAAAAAAA	91	PASS	DP=12865;AF=0.002954;SB=0;DP4=2385,3013,17,21;INDEL;HRUN=7
S288C	7325	.	TC	T	144	PASS	DP=11196;AF=0.002412;SB=2;DP4=5692,5562,12,15;INDEL;HRUN=6
S288C	8467	.	T	TA	12788	PASS	DP=12829;AF=0.056435;SB=3;DP4=5318,6937,304,420;INDEL;HRUN=6
S288C	8471	.	AAAG	A	28578	PASS	DP=12996;AF=0.091259;SB=0;DP4=5195,6781,510,676;INDEL;HRUN=6
S288C	8474	.	G	A	429	PASS	DP=13049;AF=0.022607;SB=215;DP4=5185,6331,66,273
S288C	8491	.	C	CT	5654	PASS	DP=12767;AF=0.051147;SB=1;DP4=5814,6416,305,348;INDEL;HRUN=11
S288C	8491	.	CTTTT	C	11802	PASS	DP=12767;AF=0.084045;SB=1;DP4=5316,5924,501,572;INDEL;HRUN=11
S288C	8491	.	CT	C	4836	PASS	DP=12767;AF=0.045743;SB=14;DP4=5316,5924,302,282;INDEL;HRUN=11
S288C	8503	.	C	T	91	PASS	DP=12810;AF=0.005933;SB=66;DP4=6246,6476,64,19
S288C	8558	.	T	C	26139	PASS	DP=13408;AF=0.100089;SB=0;DP4=6498,5561,725,617
S288C	9029	.	G	T	203	PASS	DP=6181;AF=0.008575;SB=1;DP4=169,5955,2,51
S288C	9131	.	T	TTCGCATGAAG	451	PASS	DP=1041;AF=0.044188;SB=0;DP4=0,882,0,46;INDEL;HRUN=3
S288C	9131	.	T	TTCGCATGAAGTACC	2838	PASS	DP=1041;AF=0.166186;SB=0;DP4=0,882,0,173;INDEL;HRUN=3
S288C	9132	.	T	TCGCATGA	191	PASS	DP=969;AF=0.026832;SB=0;DP4=0,775,0,26;INDEL;HRUN=1
S288C	9132	.	T	TCGCATGAAGTAC	354	PASS	DP=969;AF=0.040248;SB=0;DP4=0,775,0,39;INDEL;HRUN=1
S288C	9133	.	C	CGCAT	571	PASS	DP=917;AF=0.058888;SB=0;DP4=0,767,0,54;INDEL;HRUN=1
S288C	9133	.	C	CGCATG	586	PASS	DP=917;AF=0.059978;SB=0;DP4=0,767,0,55;INDEL;HRUN=1
S288C	9133	.	C	CGCATGAA	53	PASS	DP=917;AF=0.013086;SB=0;DP4=0,767,0,12;INDEL;HRUN=1
S288C	9133	.	C	CGCATGAAGT	438	PASS	DP=917;AF=0.049073;SB=0;DP4=0,767,0,45;INDEL;HRUN=1
S288C	9133	.	C	CGCATGAAGTA	302	PASS	DP=917;AF=0.038168;SB=0;DP4=0,767,0,35;INDEL;HRUN=1
