# Supplementary material for: Varying strength of selection contributes to the intragenomic diversity of rRNA genes
Source: Nat Commun. 2022 Nov 25;13:7245. doi: 10.1038/s41467-022-34989-w (PMC9700816; doi:10.1038/s41467-022-34989-w)
Supplement: Supplementary file 4 — Supplementary Data 1-6 [file 41467_2022_34989_MOESM4_ESM.zip › Supplementary_Data1-6/Supplementary_Data_6/raw_rDNA_var_calls/ERR1308931_rDNA.vcf]

##fileformat=VCFv4.0
##fileDate=20200729
##source=lofreq call --call-indels -f /scratch/ds5639/rDNA_project/Yue_2017_SK1_hiseq/SRR4074258_1/rDNA_S288C_ref/rDNA_S288C.fa -o ERR1308931_rDNA.vcf ERR1308931_rDNA.bam 
##reference=/scratch/ds5639/rDNA_project/Yue_2017_SK1_hiseq/SRR4074258_1/rDNA_S288C_ref/rDNA_S288C.fa
##INFO=<ID=DP,Number=1,Type=Integer,Description="Raw Depth">
##INFO=<ID=AF,Number=1,Type=Float,Description="Allele Frequency">
##INFO=<ID=SB,Number=1,Type=Integer,Description="Phred-scaled strand bias at this position">
##INFO=<ID=DP4,Number=4,Type=Integer,Description="Counts for ref-forward bases, ref-reverse, alt-forward and alt-reverse bases">
##INFO=<ID=INDEL,Number=0,Type=Flag,Description="Indicates that the variant is an INDEL.">
##INFO=<ID=CONSVAR,Number=0,Type=Flag,Description="Indicates that the variant is a consensus variant (as opposed to a low frequency variant).">
##INFO=<ID=HRUN,Number=1,Type=Integer,Description="Homopolymer length to the right of report indel position">
##FILTER=<ID=min_dp_10,Description="Minimum Coverage 10">
##FILTER=<ID=sb_fdr,Description="Strand-Bias Multiple Testing Correction: fdr corr. pvalue > 0.001000">
##FILTER=<ID=min_snvqual_64,Description="Minimum SNV Quality (Phred) 64">
##FILTER=<ID=min_indelqual_54,Description="Minimum Indel Quality (Phred) 54">
#CHROM	POS	ID	REF	ALT	QUAL	FILTER	INFO
S288C	23	.	C	T	356	PASS	DP=6442;AF=0.018473;SB=2;DP4=6274,40,118,1
S288C	68	.	C	T	4130	PASS	DP=14564;AF=0.035293;SB=5;DP4=13540,500,491,23
S288C	204	.	C	T	7405	PASS	DP=25961;AF=0.029082;SB=4;DP4=17938,7252,527,229
S288C	557	.	C	T	49314	PASS	DP=39420;AF=0.998554;SB=0;DP4=8,12,17044,22319
S288C	638	.	C	T	49314	PASS	DP=40394;AF=0.998861;SB=13;DP4=3,10,21357,18995
S288C	648	.	A	G	49314	PASS	DP=40942;AF=0.998486;SB=3;DP4=28,18,22311,18569
S288C	817	.	C	A	49314	PASS	DP=38563;AF=0.999300;SB=2;DP4=6,4,18952,19588
S288C	1380	.	T	A	6017	PASS	DP=25892;AF=0.118415;SB=196;DP4=10792,7468,1537,1529
S288C	1384	.	T	C	3032	PASS	DP=25936;AF=0.129203;SB=282;DP4=10443,7896,1882,2105
S288C	1570	.	CAAAAAAAA	C	49314	PASS	DP=30493;AF=0.809169;SB=3;DP4=2801,2665,12782,11892;INDEL;HRUN=17
S288C	1759	.	ACCGCGTCGCCGCGTCG	A	49314	PASS	DP=29827;AF=0.660576;SB=12;DP4=5138,5369,9413,10290;INDEL;HRUN=2
S288C	1983	.	TG	T	21682	PASS	DP=33974;AF=0.951522;SB=10;DP4=1029,988,15849,16478;INDEL;HRUN=1
S288C	1985	.	T	A	10058	PASS	DP=35196;AF=0.968008;SB=6;DP4=50,40,16840,17230
S288C	2045	.	AT	A	49314	PASS	DP=41472;AF=0.911627;SB=1;DP4=2032,1892,19682,18125;INDEL;HRUN=8
S288C	2073	.	G	A	49314	PASS	DP=41095;AF=0.998905;SB=0;DP4=12,12,21974,19076
S288C	2244	.	GAAA	G	49314	PASS	DP=35479;AF=0.475436;SB=0;DP4=6623,7722,7789,9079;INDEL;HRUN=16
S288C	2244	.	GAA	G	4205	PASS	DP=35479;AF=0.065532;SB=9;DP4=6623,7722,1031,1294;INDEL;HRUN=16
S288C	2244	.	GAAAA	G	2083	PASS	DP=35479;AF=0.051523;SB=12;DP4=6623,7722,801,1027;INDEL;HRUN=16
S288C	2255	.	A	AAATG	4478	PASS	DP=39159;AF=0.050103;SB=337;DP4=17667,19187,665,1297;INDEL;HRUN=16
S288C	2262	.	A	G	49314	PASS	DP=40367;AF=0.865286;SB=1388;DP4=3445,1907,16080,18879
S288C	3353	.	C	T	1086	PASS	DP=34193;AF=0.007516;SB=4;DP4=14783,19129,120,137
S288C	5949	.	TA	T	49314	PASS	DP=36450;AF=0.924993;SB=2;DP4=1606,1552,16934,16782;INDEL;HRUN=7
S288C	6140	.	G	GC	79	PASS	DP=34323;AF=0.000612;SB=1;DP4=18287,16325,10,11;INDEL;HRUN=5
S288C	6149	.	A	G	2461	PASS	DP=34294;AF=0.011168;SB=11;DP4=17637,16257,217,166
S288C	6518	.	A	C	49314	PASS	DP=37309;AF=0.997427;SB=5;DP4=28,21,18063,19165
S288C	7325	.	T	TC	1616	PASS	DP=33430;AF=0.005684;SB=5;DP4=17073,16422,89,101;INDEL;HRUN=6
S288C	7325	.	TC	T	136	PASS	DP=33430;AF=0.001316;SB=3;DP4=17137,16503,25,19;INDEL;HRUN=6
S288C	7558	.	GC	G	173	PASS	DP=37338;AF=0.000911;SB=1;DP4=19589,18017,19,15;INDEL;HRUN=5
S288C	8467	.	T	TA	25823	PASS	DP=39001;AF=0.055563;SB=4;DP4=16485,20846,977,1190;INDEL;HRUN=6
S288C	8471	.	AAAG	A	49314	PASS	DP=37957;AF=0.873357;SB=6;DP4=2418,2927,14691,18459;INDEL;HRUN=6
S288C	8478	.	G	C	171	PASS	DP=38359;AF=0.009229;SB=43;DP4=17231,20695,123,232
S288C	8491	.	CTTTT	C	49314	PASS	DP=38294;AF=0.853920;SB=367;DP4=2267,3603,15574,17126;INDEL;HRUN=11
S288C	9131	.	T	TTCGCATGAAG	1593	PASS	DP=3592;AF=0.048719;SB=0;DP4=8,3069,0,175;INDEL;HRUN=3
S288C	9131	.	T	TTCGCATGAAGTACC	8347	PASS	DP=3592;AF=0.151448;SB=2;DP4=8,3069,0,544;INDEL;HRUN=3
S288C	9132	.	T	TCGCATGA	626	PASS	DP=3280;AF=0.030488;SB=0;DP4=5,2641,0,100;INDEL;HRUN=1
S288C	9132	.	T	TCGCATGAAGTAC	1088	PASS	DP=3280;AF=0.042073;SB=5;DP4=5,2641,1,137;INDEL;HRUN=1
S288C	9133	.	C	CGCAT	1643	PASS	DP=3092;AF=0.057568;SB=0;DP4=5,2591,0,178;INDEL;HRUN=1
S288C	9133	.	C	CGCATG	1373	PASS	DP=3092;AF=0.051423;SB=5;DP4=5,2591,1,158;INDEL;HRUN=1
S288C	9133	.	C	CGCATGAA	178	PASS	DP=3092;AF=0.017141;SB=0;DP4=5,2591,0,53;INDEL;HRUN=1
S288C	9133	.	C	CGCATGAAGT	1401	PASS	DP=3092;AF=0.052070;SB=0;DP4=5,2591,0,161;INDEL;HRUN=1
S288C	9133	.	C	CGCATGAAGTA	911	PASS	DP=3092;AF=0.040103;SB=0;DP4=5,2591,0,124;INDEL;HRUN=1
