# Supplementary material for: Varying strength of selection contributes to the intragenomic diversity of rRNA genes
Source: Nat Commun. 2022 Nov 25;13:7245. doi: 10.1038/s41467-022-34989-w (PMC9700816; doi:10.1038/s41467-022-34989-w)
Supplement: Supplementary file 4 — Supplementary Data 1-6 [file 41467_2022_34989_MOESM4_ESM.zip › Supplementary_Data1-6/Supplementary_Data_6/raw_rDNA_var_calls/ERR1308930_rDNA.vcf]

##fileformat=VCFv4.0
##fileDate=20200729
##source=lofreq call --call-indels -f /scratch/ds5639/rDNA_project/Yue_2017_SK1_hiseq/SRR4074258_1/rDNA_S288C_ref/rDNA_S288C.fa -o ERR1308930_rDNA.vcf ERR1308930_rDNA.bam 
##reference=/scratch/ds5639/rDNA_project/Yue_2017_SK1_hiseq/SRR4074258_1/rDNA_S288C_ref/rDNA_S288C.fa
##INFO=<ID=DP,Number=1,Type=Integer,Description="Raw Depth">
##INFO=<ID=AF,Number=1,Type=Float,Description="Allele Frequency">
##INFO=<ID=SB,Number=1,Type=Integer,Description="Phred-scaled strand bias at this position">
##INFO=<ID=DP4,Number=4,Type=Integer,Description="Counts for ref-forward bases, ref-reverse, alt-forward and alt-reverse bases">
##INFO=<ID=INDEL,Number=0,Type=Flag,Description="Indicates that the variant is an INDEL.">
##INFO=<ID=CONSVAR,Number=0,Type=Flag,Description="Indicates that the variant is a consensus variant (as opposed to a low frequency variant).">
##INFO=<ID=HRUN,Number=1,Type=Integer,Description="Homopolymer length to the right of report indel position">
##FILTER=<ID=min_dp_10,Description="Minimum Coverage 10">
##FILTER=<ID=sb_fdr,Description="Strand-Bias Multiple Testing Correction: fdr corr. pvalue > 0.001000">
##FILTER=<ID=min_snvqual_64,Description="Minimum SNV Quality (Phred) 64">
##FILTER=<ID=min_indelqual_56,Description="Minimum Indel Quality (Phred) 56">
#CHROM	POS	ID	REF	ALT	QUAL	FILTER	INFO
S288C	236	.	T	TGCGGAAGCGGAAGCGGAA	8021	PASS	DP=14298;AF=0.061617;SB=80;DP4=10223,3166,595,286;INDEL;HRUN=1
S288C	358	.	C	T	49314	PASS	DP=22166;AF=0.122485;SB=7;DP4=11919,7529,1701,1014
S288C	557	.	C	T	49314	PASS	DP=23551;AF=0.999193;SB=3;DP4=2,5,10314,13218
S288C	638	.	C	T	49314	PASS	DP=25714;AF=0.998250;SB=13;DP4=8,1,14035,11634
S288C	648	.	A	G	49314	PASS	DP=25978;AF=0.997767;SB=0;DP4=24,18,14545,11375
S288C	817	.	C	A	49314	PASS	DP=22512;AF=0.999067;SB=13;DP4=13,4,11316,11175
S288C	909	.	C	T	49314	PASS	DP=21224;AF=0.131596;SB=2;DP4=8039,10375,1204,1589
S288C	923	.	G	C	26915	PASS	DP=21188;AF=0.079904;SB=2;DP4=8707,10755,770,923
S288C	1032	.	C	T	49314	PASS	DP=21827;AF=0.130481;SB=8;DP4=7707,11267,1114,1734
S288C	1117	.	G	C	49314	PASS	DP=21403;AF=0.133439;SB=3;DP4=8629,9889,1353,1503
S288C	1540	.	T	G	5819	PASS	DP=17463;AF=0.131077;SB=34;DP4=7403,7761,1026,1263
S288C	1570	.	CAAAAAAAAA	C	49314	PASS	DP=15700;AF=0.779554;SB=0;DP4=1543,1341,6561,5678;INDEL;HRUN=17
S288C	1671	.	T	C	26565	PASS	DP=18565;AF=0.127067;SB=14;DP4=9447,6756,1321,1038
S288C	1759	.	ACCGCGTCGCCGCGTCG	A	49314	PASS	DP=16014;AF=0.680904;SB=827;DP4=3012,2260,4464,6440;INDEL;HRUN=2
S288C	1912	.	G	C	3281	PASS	DP=20253;AF=0.122599;SB=3;DP4=9751,8007,1345,1138
S288C	1983	.	TG	T	11700	PASS	DP=17397;AF=0.952233;SB=21;DP4=449,451,7496,9070;INDEL;HRUN=1
S288C	1985	.	T	A	4415	PASS	DP=17965;AF=0.969107;SB=5;DP4=25,21,7995,9415
S288C	2045	.	AT	A	49314	PASS	DP=19607;AF=0.904932;SB=37;DP4=1020,992,8216,9527;INDEL;HRUN=8
S288C	2073	.	G	A	49314	PASS	DP=18243;AF=0.861097;SB=20;DP4=1273,1247,7497,8212
S288C	2227	.	C	T	14405	PASS	DP=15428;AF=0.152126;SB=1;DP4=3582,9473,633,1715
S288C	2244	.	GA	G	49314	PASS	DP=14120;AF=0.351841;SB=683;DP4=3086,4845,1198,3770;INDEL;HRUN=16
S288C	2244	.	GAA	G	1068	PASS	DP=14120;AF=0.064093;SB=60;DP4=3086,4845,277,628;INDEL;HRUN=16
S288C	2295	.	T	A	273	PASS	DP=15742;AF=0.125079;SB=20;DP4=6303,7460,964,1005
S288C	3278	.	TC	T	9368	PASS	DP=18534;AF=0.027571;SB=1;DP4=8985,9156,248,263;INDEL;HRUN=4
S288C	3528	.	G	A	232	PASS	DP=19721;AF=0.004665;SB=4;DP4=9630,9993,50,42
S288C	4012	.	C	CT	64	PASS	DP=21997;AF=0.000727;SB=52;DP4=11841,10462,0,16;INDEL;HRUN=1
S288C	5592	.	T	TAGAAG	65	PASS	DP=21539;AF=0.000650;SB=32;DP4=12630,9090,14,0;INDEL;HRUN=1
S288C	5949	.	TA	T	45873	PASS	DP=21764;AF=0.110412;SB=3;DP4=9800,9798,1222,1181;INDEL;HRUN=7
S288C	6337	.	G	A	47762	PASS	DP=21735;AF=0.111525;SB=1;DP4=10270,9029,1300,1124
S288C	6358	.	T	TA	165	PASS	DP=21699;AF=0.001244;SB=1;DP4=12301,9618,14,13;INDEL;HRUN=1
S288C	7397	.	C	G	360	PASS	DP=20300;AF=0.004877;SB=3;DP4=9760,10429,44,55
S288C	7825	.	C	CCCT	56	PASS	DP=19824;AF=0.000757;SB=56;DP4=8416,11547,15,0;INDEL;HRUN=2
S288C	8467	.	T	TA	18779	PASS	DP=22778;AF=0.059136;SB=165;DP4=10752,10910,509,838;INDEL;HRUN=6
S288C	8471	.	AAAG	A	49314	PASS	DP=22419;AF=0.866854;SB=158;DP4=1349,1868,9678,9756;INDEL;HRUN=6
S288C	8478	.	G	C	471	PASS	DP=22736;AF=0.010864;SB=102;DP4=11385,11079,74,173
S288C	8491	.	CTTTT	C	49314	PASS	DP=22683;AF=0.860865;SB=417;DP4=1340,2024,10261,9266;INDEL;HRUN=11
S288C	8898	.	G	A	212	PASS	DP=15441;AF=0.004339;SB=7;DP4=3308,12063,19,48
S288C	8934	.	G	A	30104	PASS	DP=13086;AF=0.116842;SB=1;DP4=1698,9850,220,1309
S288C	8954	.	A	G	2492	PASS	DP=12366;AF=0.021187;SB=1;DP4=1443,10657,29,233
S288C	9131	.	T	TTCGCATGAAG	1132	PASS	DP=1928;AF=0.058610;SB=0;DP4=2,1718,0,113;INDEL;HRUN=3
S288C	9131	.	T	TTCGCATGAAGTACC	3469	PASS	DP=1928;AF=0.126556;SB=0;DP4=2,1718,0,244;INDEL;HRUN=3
S288C	9132	.	T	TCGCATGA	1029	PASS	DP=1738;AF=0.060990;SB=11;DP4=0,1487,1,105;INDEL;HRUN=1
S288C	9132	.	T	TCGCATGAAGTAC	673	PASS	DP=1738;AF=0.046605;SB=0;DP4=0,1487,0,81;INDEL;HRUN=1
S288C	9133	.	C	CGCAT	1230	PASS	DP=1610;AF=0.073913;SB=0;DP4=2,1229,0,119;INDEL;HRUN=1
S288C	9133	.	C	CGCATG	1230	PASS	DP=1610;AF=0.073913;SB=0;DP4=2,1229,0,119;INDEL;HRUN=1
S288C	9133	.	C	CGCATGAA	662	PASS	DP=1610;AF=0.049689;SB=0;DP4=2,1229,0,80;INDEL;HRUN=1
S288C	9133	.	C	CGCATGAAGT	757	PASS	DP=1610;AF=0.054037;SB=0;DP4=2,1229,0,87;INDEL;HRUN=1
S288C	9133	.	C	CGCATGAAGTA	897	PASS	DP=1610;AF=0.060248;SB=0;DP4=2,1229,0,97;INDEL;HRUN=1
