# Supplementary material for: Varying strength of selection contributes to the intragenomic diversity of rRNA genes
Source: Nat Commun. 2022 Nov 25;13:7245. doi: 10.1038/s41467-022-34989-w (PMC9700816; doi:10.1038/s41467-022-34989-w)
Supplement: Supplementary file 4 — Supplementary Data 1-6 [file 41467_2022_34989_MOESM4_ESM.zip › Supplementary_Data1-6/Supplementary_Data_6/raw_rDNA_var_calls/ERR1309335_rDNA.vcf]

##fileformat=VCFv4.0
##fileDate=20200729
##source=lofreq call --call-indels -f /scratch/ds5639/rDNA_project/Yue_2017_SK1_hiseq/SRR4074258_1/rDNA_S288C_ref/rDNA_S288C.fa -o ERR1309335_rDNA.vcf ERR1309335_rDNA.bam 
##reference=/scratch/ds5639/rDNA_project/Yue_2017_SK1_hiseq/SRR4074258_1/rDNA_S288C_ref/rDNA_S288C.fa
##INFO=<ID=DP,Number=1,Type=Integer,Description="Raw Depth">
##INFO=<ID=AF,Number=1,Type=Float,Description="Allele Frequency">
##INFO=<ID=SB,Number=1,Type=Integer,Description="Phred-scaled strand bias at this position">
##INFO=<ID=DP4,Number=4,Type=Integer,Description="Counts for ref-forward bases, ref-reverse, alt-forward and alt-reverse bases">
##INFO=<ID=INDEL,Number=0,Type=Flag,Description="Indicates that the variant is an INDEL.">
##INFO=<ID=CONSVAR,Number=0,Type=Flag,Description="Indicates that the variant is a consensus variant (as opposed to a low frequency variant).">
##INFO=<ID=HRUN,Number=1,Type=Integer,Description="Homopolymer length to the right of report indel position">
##FILTER=<ID=min_dp_10,Description="Minimum Coverage 10">
##FILTER=<ID=sb_fdr,Description="Strand-Bias Multiple Testing Correction: fdr corr. pvalue > 0.001000">
##FILTER=<ID=min_snvqual_64,Description="Minimum SNV Quality (Phred) 64">
##FILTER=<ID=min_indelqual_51,Description="Minimum Indel Quality (Phred) 51">
#CHROM	POS	ID	REF	ALT	QUAL	FILTER	INFO
S288C	217	.	GT	G	49314	PASS	DP=13656;AF=0.960237;SB=16;DP4=490,162,9312,3801;INDEL;HRUN=2
S288C	557	.	C	T	49314	PASS	DP=20504;AF=0.998147;SB=14;DP4=2,13,8697,11769
S288C	626	.	A	G	131	PASS	DP=21472;AF=0.002608;SB=2;DP4=10781,10621,26,30
S288C	638	.	C	T	49314	PASS	DP=21496;AF=0.999116;SB=0;DP4=2,2,11312,10165
S288C	648	.	A	G	49314	PASS	DP=21732;AF=0.998988;SB=8;DP4=12,4,11657,10053
S288C	681	.	CT	C	54	PASS	DP=21070;AF=0.000617;SB=0;DP4=11145,10091,7,6;INDEL;HRUN=4
S288C	817	.	C	A	49314	PASS	DP=19942;AF=0.999298;SB=9;DP4=6,1,10185,9745
S288C	1379	.	T	A	2248	PASS	DP=12730;AF=0.110683;SB=408;DP4=6447,3687,629,780
S288C	1383	.	T	C	2768	PASS	DP=12968;AF=0.120065;SB=686;DP4=6165,3774,804,1180
S288C	1570	.	CAAAAAAAAA	C	49314	PASS	DP=15781;AF=0.811799;SB=41;DP4=1437,1604,6572,6239;INDEL;HRUN=17
S288C	1671	.	T	C	49314	PASS	DP=19469;AF=0.998356;SB=1;DP4=14,10,10232,9205
S288C	1759	.	ACCGCGTCGCCGCGTCG	A	49314	PASS	DP=16407;AF=0.640519;SB=6;DP4=2891,3173,5112,5397;INDEL;HRUN=2
S288C	1983	.	TG	T	10161	PASS	DP=18071;AF=0.952908;SB=17;DP4=454,407,8361,8859;INDEL;HRUN=1
S288C	1985	.	T	A	4969	PASS	DP=18690;AF=0.974692;SB=29;DP4=25,7,8895,9323
S288C	2045	.	AT	A	49314	PASS	DP=22193;AF=0.908665;SB=20;DP4=1062,1107,10473,9693;INDEL;HRUN=8
S288C	2227	.	C	T	49314	PASS	DP=20391;AF=0.998382;SB=1;DP4=3,6,8690,11674
S288C	2256	.	A	AAATAAC	37467	PASS	DP=23063;AF=0.275723;SB=2147483647;DP4=8414,4987,1805,4554;INDEL;HRUN=16
S288C	2277	.	CAAATAGT	C	49314	PASS	DP=19624;AF=0.563341;SB=947;DP4=5171,3648,4849,6206;INDEL;HRUN=3
S288C	5949	.	TA	T	49314	PASS	DP=20127;AF=0.922293;SB=16;DP4=858,927,9456,9107;INDEL;HRUN=7
S288C	6189	.	T	C	2915	PASS	DP=19438;AF=0.017389;SB=10;DP4=8512,10582,166,172
S288C	6337	.	G	A	49314	PASS	DP=23597;AF=0.998644;SB=3;DP4=14,15,13076,10489
S288C	6617	.	T	C	28817	PASS	DP=22077;AF=0.078181;SB=1;DP4=8659,11675,745,981
S288C	7325	.	TC	T	73	PASS	DP=17861;AF=0.001288;SB=0;DP4=9394,8558,12,11;INDEL;HRUN=6
S288C	7558	.	GC	G	68	PASS	DP=20624;AF=0.000727;SB=0;DP4=10928,9808,8,7;INDEL;HRUN=5
S288C	8467	.	T	TA	13443	PASS	DP=21320;AF=0.051501;SB=42;DP4=9011,11397,417,681;INDEL;HRUN=6
S288C	8471	.	AAAG	A	49314	PASS	DP=20703;AF=0.872144;SB=3;DP4=1322,1611,7999,10057;INDEL;HRUN=6
S288C	8478	.	G	C	221	PASS	DP=20963;AF=0.009636;SB=13;DP4=9398,11331,77,125
S288C	8491	.	CTTTT	C	49314	PASS	DP=21027;AF=0.852618;SB=91;DP4=1319,1868,8476,9452;INDEL;HRUN=11
S288C	8934	.	G	A	49314	PASS	DP=12526;AF=0.998483;SB=11;DP4=7,9,2915,9592
S288C	9131	.	T	TTCGCATGAAG	471	PASS	DP=1875;AF=0.040000;SB=0;DP4=2,1602,0,75;INDEL;HRUN=3
S288C	9131	.	T	TTCGCATGAAGTACC	4179	PASS	DP=1875;AF=0.156800;SB=4;DP4=2,1602,1,293;INDEL;HRUN=3
S288C	9132	.	T	TCGCATGA	214	PASS	DP=1711;AF=0.029223;SB=0;DP4=2,1382,0,50;INDEL;HRUN=1
S288C	9132	.	T	TCGCATGAAGTAC	472	PASS	DP=1711;AF=0.043834;SB=0;DP4=2,1382,0,75;INDEL;HRUN=1
S288C	9133	.	C	CGCAT	800	PASS	DP=1622;AF=0.062269;SB=0;DP4=3,1312,0,101;INDEL;HRUN=1
S288C	9133	.	C	CGCATG	1023	PASS	DP=1622;AF=0.072133;SB=0;DP4=3,1312,0,117;INDEL;HRUN=1
S288C	9133	.	C	CGCATGAAGT	720	PASS	DP=1622;AF=0.058570;SB=0;DP4=3,1312,0,95;INDEL;HRUN=1
S288C	9133	.	C	CGCATGAAGTA	233	PASS	DP=1622;AF=0.032059;SB=0;DP4=3,1312,0,52;INDEL;HRUN=1
