# Supplementary material for: Varying strength of selection contributes to the intragenomic diversity of rRNA genes
Source: Nat Commun. 2022 Nov 25;13:7245. doi: 10.1038/s41467-022-34989-w (PMC9700816; doi:10.1038/s41467-022-34989-w)
Supplement: Supplementary file 4 — Supplementary Data 1-6 [file 41467_2022_34989_MOESM4_ESM.zip › Supplementary_Data1-6/Supplementary_Data_6/raw_rDNA_var_calls/ERR1309153_rDNA.vcf]

##fileformat=VCFv4.0
##fileDate=20200729
##source=lofreq call --call-indels -f /scratch/ds5639/rDNA_project/Yue_2017_SK1_hiseq/SRR4074258_1/rDNA_S288C_ref/rDNA_S288C.fa -o ERR1309153_rDNA.vcf ERR1309153_rDNA.bam 
##reference=/scratch/ds5639/rDNA_project/Yue_2017_SK1_hiseq/SRR4074258_1/rDNA_S288C_ref/rDNA_S288C.fa
##INFO=<ID=DP,Number=1,Type=Integer,Description="Raw Depth">
##INFO=<ID=AF,Number=1,Type=Float,Description="Allele Frequency">
##INFO=<ID=SB,Number=1,Type=Integer,Description="Phred-scaled strand bias at this position">
##INFO=<ID=DP4,Number=4,Type=Integer,Description="Counts for ref-forward bases, ref-reverse, alt-forward and alt-reverse bases">
##INFO=<ID=INDEL,Number=0,Type=Flag,Description="Indicates that the variant is an INDEL.">
##INFO=<ID=CONSVAR,Number=0,Type=Flag,Description="Indicates that the variant is a consensus variant (as opposed to a low frequency variant).">
##INFO=<ID=HRUN,Number=1,Type=Integer,Description="Homopolymer length to the right of report indel position">
##FILTER=<ID=min_dp_10,Description="Minimum Coverage 10">
##FILTER=<ID=sb_fdr,Description="Strand-Bias Multiple Testing Correction: fdr corr. pvalue > 0.001000">
##FILTER=<ID=min_snvqual_64,Description="Minimum SNV Quality (Phred) 64">
##FILTER=<ID=min_indelqual_57,Description="Minimum Indel Quality (Phred) 57">
#CHROM	POS	ID	REF	ALT	QUAL	FILTER	INFO
S288C	557	.	C	T	49314	PASS	DP=33614;AF=0.998840;SB=7;DP4=3,11,14347,19228
S288C	638	.	C	T	49314	PASS	DP=37032;AF=0.998731;SB=4;DP4=8,3,20364,16621
S288C	648	.	A	G	49314	PASS	DP=37712;AF=0.999364;SB=15;DP4=10,1,21277,16411
S288C	817	.	C	A	49314	PASS	DP=32730;AF=0.999083;SB=22;DP4=2,12,17301,15402
S288C	919	.	C	CATT	142	PASS	DP=31006;AF=0.001645;SB=133;DP4=14140,17076,0,51;INDEL;HRUN=1
S288C	1380	.	T	A	2686	PASS	DP=23101;AF=0.129518;SB=43;DP4=9171,7393,1777,1215
S288C	1384	.	T	C	2515	PASS	DP=23592;AF=0.146618;SB=73;DP4=8980,7837,2316,1664
S288C	1570	.	CAAAAAAAA	C	49314	PASS	DP=25651;AF=0.693384;SB=32;DP4=2155,2391,8941,8845;INDEL;HRUN=17
S288C	1570	.	CAAAAAAAAA	C	459	PASS	DP=25651;AF=0.125609;SB=0;DP4=2155,2391,1537,1685;INDEL;HRUN=17
S288C	1759	.	ACCGCGTCGCCGCGTCG	A	49314	PASS	DP=24594;AF=0.694275;SB=805;DP4=4382,3429,7355,9720;INDEL;HRUN=2
S288C	1983	.	TG	T	20022	PASS	DP=30918;AF=0.942752;SB=60;DP4=1126,861,14857,14291;INDEL;HRUN=1
S288C	1985	.	T	A	5622	PASS	DP=31949;AF=0.962847;SB=3;DP4=100,82,15923,14839
S288C	2045	.	AT	A	49314	PASS	DP=37551;AF=0.914010;SB=4;DP4=1908,1598,18957,15365;INDEL;HRUN=8
S288C	2073	.	G	A	49314	PASS	DP=36043;AF=0.999362;SB=7;DP4=11,3,21086,14934
S288C	2227	.	C	T	39836	PASS	DP=33592;AF=0.159711;SB=57;DP4=10632,17577,1839,3528
S288C	2244	.	GA	G	5106	PASS	DP=31841;AF=0.084200;SB=227;DP4=5092,6580,889,1792;INDEL;HRUN=16
S288C	2244	.	GAAA	G	49314	PASS	DP=31841;AF=0.417418;SB=169;DP4=5092,6580,5088,8203;INDEL;HRUN=16
S288C	2244	.	GAA	G	3132	PASS	DP=31841;AF=0.074432;SB=85;DP4=5092,6580,878,1492;INDEL;HRUN=16
S288C	2244	.	GAAAA	G	689	PASS	DP=31841;AF=0.051569;SB=38;DP4=5092,6580,635,1007;INDEL;HRUN=16
S288C	2255	.	A	AAATG	1604	PASS	DP=35995;AF=0.050201;SB=371;DP4=13897,19978,473,1334;INDEL;HRUN=16
S288C	2262	.	A	G	49314	PASS	DP=37032;AF=0.717380;SB=283;DP4=4790,5631,10516,16059
S288C	3284	.	C	T	49314	PASS	DP=27543;AF=0.124496;SB=7;DP4=11624,12465,1613,1816
S288C	5949	.	TA	T	49314	PASS	DP=30510;AF=0.832350;SB=57;DP4=2654,2769,13335,12060;INDEL;HRUN=7
S288C	6518	.	A	C	49314	PASS	DP=28399;AF=0.888623;SB=0;DP4=1628,1512,13143,12097
S288C	8467	.	T	TA	26949	PASS	DP=32879;AF=0.058153;SB=95;DP4=14955,16374,771,1141;INDEL;HRUN=6
S288C	8471	.	AAAG	A	49314	PASS	DP=32379;AF=0.872139;SB=103;DP4=1927,2616,13464,14775;INDEL;HRUN=6
S288C	8478	.	G	C	615	PASS	DP=33020;AF=0.010357;SB=76;DP4=15806,16832,114,228
S288C	8491	.	CTTTT	C	49314	PASS	DP=33017;AF=0.856589;SB=595;DP4=1910,3137,14225,14057;INDEL;HRUN=11
S288C	8677	.	T	C	4513	PASS	DP=31654;AF=0.014690;SB=2;DP4=14758,16412,213,252
S288C	9131	.	T	TTCGCATGAAG	1924	PASS	DP=2680;AF=0.063433;SB=0;DP4=2,2371,0,170;INDEL;HRUN=3
S288C	9131	.	T	TTCGCATGAAGTACC	4996	PASS	DP=2680;AF=0.125746;SB=0;DP4=2,2371,0,337;INDEL;HRUN=3
S288C	9132	.	T	TCGCATGA	1641	PASS	DP=2445;AF=0.062168;SB=8;DP4=1,2033,1,151;INDEL;HRUN=1
S288C	9132	.	T	TCGCATGAAGTAC	1232	PASS	DP=2445;AF=0.051125;SB=0;DP4=1,2033,0,125;INDEL;HRUN=1
S288C	9133	.	C	CGCAT	1804	PASS	DP=2291;AF=0.070711;SB=0;DP4=1,1806,0,162;INDEL;HRUN=1
S288C	9133	.	C	CGCATG	1756	PASS	DP=2291;AF=0.069402;SB=0;DP4=1,1806,0,159;INDEL;HRUN=1
S288C	9133	.	C	CGCATGAA	600	PASS	DP=2291;AF=0.034046;SB=0;DP4=1,1806,0,78;INDEL;HRUN=1
S288C	9133	.	C	CGCATGAAGT	1076	PASS	DP=2291;AF=0.049760;SB=0;DP4=1,1806,0,114;INDEL;HRUN=1
S288C	9133	.	C	CGCATGAAGTA	1205	PASS	DP=2291;AF=0.053688;SB=0;DP4=1,1806,0,123;INDEL;HRUN=1
