# Supplementary material for: Varying strength of selection contributes to the intragenomic diversity of rRNA genes
Source: Nat Commun. 2022 Nov 25;13:7245. doi: 10.1038/s41467-022-34989-w (PMC9700816; doi:10.1038/s41467-022-34989-w)
Supplement: Supplementary file 4 — Supplementary Data 1-6 [file 41467_2022_34989_MOESM4_ESM.zip › Supplementary_Data1-6/Supplementary_Data_6/raw_rDNA_var_calls/ERR1309152_rDNA.vcf]

##fileformat=VCFv4.0
##fileDate=20200729
##source=lofreq call --call-indels -f /scratch/ds5639/rDNA_project/Yue_2017_SK1_hiseq/SRR4074258_1/rDNA_S288C_ref/rDNA_S288C.fa -o ERR1309152_rDNA.vcf ERR1309152_rDNA.bam 
##reference=/scratch/ds5639/rDNA_project/Yue_2017_SK1_hiseq/SRR4074258_1/rDNA_S288C_ref/rDNA_S288C.fa
##INFO=<ID=DP,Number=1,Type=Integer,Description="Raw Depth">
##INFO=<ID=AF,Number=1,Type=Float,Description="Allele Frequency">
##INFO=<ID=SB,Number=1,Type=Integer,Description="Phred-scaled strand bias at this position">
##INFO=<ID=DP4,Number=4,Type=Integer,Description="Counts for ref-forward bases, ref-reverse, alt-forward and alt-reverse bases">
##INFO=<ID=INDEL,Number=0,Type=Flag,Description="Indicates that the variant is an INDEL.">
##INFO=<ID=CONSVAR,Number=0,Type=Flag,Description="Indicates that the variant is a consensus variant (as opposed to a low frequency variant).">
##INFO=<ID=HRUN,Number=1,Type=Integer,Description="Homopolymer length to the right of report indel position">
##FILTER=<ID=min_dp_10,Description="Minimum Coverage 10">
##FILTER=<ID=sb_fdr,Description="Strand-Bias Multiple Testing Correction: fdr corr. pvalue > 0.001000">
##FILTER=<ID=min_snvqual_64,Description="Minimum SNV Quality (Phred) 64">
##FILTER=<ID=min_indelqual_54,Description="Minimum Indel Quality (Phred) 54">
#CHROM	POS	ID	REF	ALT	QUAL	FILTER	INFO
S288C	172	.	A	G	49314	PASS	DP=16312;AF=0.559465;SB=5;DP4=6272,900,8032,1096
S288C	557	.	C	T	49314	PASS	DP=25985;AF=0.999384;SB=13;DP4=0,6,11001,14968
S288C	638	.	C	T	49314	PASS	DP=27019;AF=0.998853;SB=3;DP4=5,8,13759,13229
S288C	648	.	A	G	49314	PASS	DP=27232;AF=0.999119;SB=0;DP4=3,3,14198,13010
S288C	817	.	C	A	49314	PASS	DP=24734;AF=0.998949;SB=2;DP4=6,3,12614,12097
S288C	1380	.	T	A	707	PASS	DP=17183;AF=0.076122;SB=38;DP4=7979,5418,707,601
S288C	1570	.	CAAAAAAAAA	C	49314	PASS	DP=20457;AF=0.814196;SB=14;DP4=1939,1906,8711,7945;INDEL;HRUN=17
S288C	1759	.	ACCGCGTCGCCGCGTCG	A	49314	PASS	DP=21232;AF=0.654013;SB=64;DP4=3835,3766,6502,7384;INDEL;HRUN=2
S288C	1983	.	TG	T	15061	PASS	DP=24075;AF=0.940644;SB=9;DP4=862,816,11176,11470;INDEL;HRUN=1
S288C	1985	.	T	A	4164	PASS	DP=24918;AF=0.960109;SB=6;DP4=104,125,11881,12043
S288C	2045	.	AT	A	49314	PASS	DP=29107;AF=0.911018;SB=2;DP4=1408,1311,13901,12616;INDEL;HRUN=8
S288C	2073	.	G	A	49314	PASS	DP=28599;AF=0.998916;SB=8;DP4=16,7,15505,13063
S288C	2227	.	C	T	49314	PASS	DP=27069;AF=0.989434;SB=68;DP4=148,109,11012,15780
S288C	2244	.	GA	G	2811	PASS	DP=25018;AF=0.061756;SB=130;DP4=4582,4623,611,934;INDEL;HRUN=16
S288C	2244	.	GAAA	G	4632	PASS	DP=25018;AF=0.073867;SB=63;DP4=4582,4623,801,1047;INDEL;HRUN=16
S288C	2244	.	GAA	G	49314	PASS	DP=25018;AF=0.494204;SB=260;DP4=4582,4623,5245,7119;INDEL;HRUN=16
S288C	5193	.	GT	G	59	PASS	DP=23301;AF=0.000601;SB=2;DP4=11780,11819,8,6;INDEL;HRUN=4
S288C	5321	.	C	CA	68	PASS	DP=21531;AF=0.000650;SB=3;DP4=10938,10823,9,5;INDEL;HRUN=1
S288C	6509	.	A	AG	64	PASS	DP=23479;AF=0.000596;SB=12;DP4=11186,12550,3,11;INDEL;HRUN=1
S288C	6738	.	G	GC	90	PASS	DP=21108;AF=0.000853;SB=8;DP4=11515,9890,13,5;INDEL;HRUN=5
S288C	6991	.	G	A	195	PASS	DP=21763;AF=0.003446;SB=0;DP4=10078,11600,35,40
S288C	7169	.	A	ACC	845	PASS	DP=22762;AF=0.003383;SB=0;DP4=12265,10528,42,35;INDEL;HRUN=2
S288C	7325	.	TC	T	73	PASS	DP=22419;AF=0.001160;SB=2;DP4=11762,10834,12,14;INDEL;HRUN=6
S288C	7558	.	GC	G	60	PASS	DP=25256;AF=0.000634;SB=0;DP4=13377,12076,9,7;INDEL;HRUN=5
S288C	8467	.	T	TA	22390	PASS	DP=27578;AF=0.056857;SB=1;DP4=11584,14763,684,884;INDEL;HRUN=6
S288C	8471	.	AAAG	A	49314	PASS	DP=26805;AF=0.873680;SB=10;DP4=1702,2047,10290,13129;INDEL;HRUN=6
S288C	8478	.	G	C	626	PASS	DP=26908;AF=0.010480;SB=36;DP4=11876,14712,95,187
S288C	8491	.	CTTTT	C	49314	PASS	DP=26967;AF=0.864612;SB=120;DP4=1524,2279,10794,12522;INDEL;HRUN=11
S288C	9131	.	T	TTCGCATGAAG	1130	PASS	DP=2469;AF=0.047793;SB=0;DP4=2,2128,0,118;INDEL;HRUN=3
S288C	9131	.	T	TTCGCATGAAGTACC	5342	PASS	DP=2469;AF=0.140948;SB=0;DP4=2,2128,0,348;INDEL;HRUN=3
S288C	9132	.	T	TCGCATGA	688	PASS	DP=2277;AF=0.037769;SB=0;DP4=1,1835,0,86;INDEL;HRUN=1
S288C	9132	.	T	TCGCATGAAGTAC	754	PASS	DP=2277;AF=0.039965;SB=0;DP4=1,1835,0,91;INDEL;HRUN=1
S288C	9133	.	C	CGCAT	1406	PASS	DP=2136;AF=0.063670;SB=0;DP4=1,1762,0,136;INDEL;HRUN=1
S288C	9133	.	C	CGCATG	1707	PASS	DP=2136;AF=0.072566;SB=0;DP4=1,1762,0,155;INDEL;HRUN=1
S288C	9133	.	C	CGCATGAA	91	PASS	DP=2136;AF=0.013577;SB=0;DP4=1,1762,0,29;INDEL;HRUN=1
S288C	9133	.	C	CGCATGAAGT	1061	PASS	DP=2136;AF=0.052903;SB=0;DP4=1,1762,0,113;INDEL;HRUN=1
S288C	9133	.	C	CGCATGAAGTA	588	PASS	DP=2136;AF=0.036517;SB=0;DP4=1,1762,0,78;INDEL;HRUN=1
