# Supplementary material for: Varying strength of selection contributes to the intragenomic diversity of rRNA genes
Source: Nat Commun. 2022 Nov 25;13:7245. doi: 10.1038/s41467-022-34989-w (PMC9700816; doi:10.1038/s41467-022-34989-w)
Supplement: Supplementary file 4 — Supplementary Data 1-6 [file 41467_2022_34989_MOESM4_ESM.zip › Supplementary_Data1-6/Supplementary_Data_6/raw_rDNA_var_calls/ERR1309334_rDNA.vcf]

##fileformat=VCFv4.0
##fileDate=20200729
##source=lofreq call --call-indels -f /scratch/ds5639/rDNA_project/Yue_2017_SK1_hiseq/SRR4074258_1/rDNA_S288C_ref/rDNA_S288C.fa -o ERR1309334_rDNA.vcf ERR1309334_rDNA.bam 
##reference=/scratch/ds5639/rDNA_project/Yue_2017_SK1_hiseq/SRR4074258_1/rDNA_S288C_ref/rDNA_S288C.fa
##INFO=<ID=DP,Number=1,Type=Integer,Description="Raw Depth">
##INFO=<ID=AF,Number=1,Type=Float,Description="Allele Frequency">
##INFO=<ID=SB,Number=1,Type=Integer,Description="Phred-scaled strand bias at this position">
##INFO=<ID=DP4,Number=4,Type=Integer,Description="Counts for ref-forward bases, ref-reverse, alt-forward and alt-reverse bases">
##INFO=<ID=INDEL,Number=0,Type=Flag,Description="Indicates that the variant is an INDEL.">
##INFO=<ID=CONSVAR,Number=0,Type=Flag,Description="Indicates that the variant is a consensus variant (as opposed to a low frequency variant).">
##INFO=<ID=HRUN,Number=1,Type=Integer,Description="Homopolymer length to the right of report indel position">
##FILTER=<ID=min_dp_10,Description="Minimum Coverage 10">
##FILTER=<ID=sb_fdr,Description="Strand-Bias Multiple Testing Correction: fdr corr. pvalue > 0.001000">
##FILTER=<ID=min_snvqual_64,Description="Minimum SNV Quality (Phred) 64">
##FILTER=<ID=min_indelqual_55,Description="Minimum Indel Quality (Phred) 55">
#CHROM	POS	ID	REF	ALT	QUAL	FILTER	INFO
S288C	130	.	C	T	49314	PASS	DP=8483;AF=0.997524;SB=8;DP4=19,0,7394,1069
S288C	179	.	A	ATTTTTTTCTT	34763	PASS	DP=9977;AF=0.384184;SB=1;DP4=2100,453,3164,669;INDEL;HRUN=8
S288C	179	.	A	ATTTTTTTTCTT	14194	PASS	DP=9977;AF=0.261101;SB=3;DP4=2100,453,2121,484;INDEL;HRUN=8
S288C	227	.	A	T	49314	PASS	DP=5178;AF=0.996137;SB=7;DP4=3,2,4342,816
S288C	236	.	T	TGCGGAAGCGGAA	483	PASS	DP=3871;AF=0.148024;SB=61;DP4=2887,580,426,147;INDEL;HRUN=1
S288C	272	.	GAACATACAA	G	49314	PASS	DP=4778;AF=0.985350;SB=18;DP4=29,41,2669,2039;INDEL;HRUN=2
S288C	557	.	C	T	49314	PASS	DP=18787;AF=0.998989;SB=1;DP4=2,3,10225,8543
S288C	607	.	G	A	49314	PASS	DP=20126;AF=0.438537;SB=7;DP4=6044,5249,4806,4020
S288C	638	.	C	T	49314	PASS	DP=21915;AF=0.999544;SB=5;DP4=3,0,12171,9734
S288C	743	.	T	C	49314	PASS	DP=21564;AF=0.999026;SB=4;DP4=6,10,10907,10636
S288C	817	.	C	A	49314	PASS	DP=20289;AF=0.999310;SB=5;DP4=3,0,10792,9486
S288C	1117	.	G	C	49314	PASS	DP=22467;AF=0.998887;SB=0;DP4=8,7,11563,10879
S288C	1395	.	T	C	651	PASS	DP=16928;AF=0.242379;SB=516;DP4=4844,7903,1034,3069
S288C	1398	.	T	C	5323	PASS	DP=16543;AF=0.290516;SB=127;DP4=3968,7676,1356,3450
S288C	1513	.	C	A	49314	PASS	DP=15684;AF=0.371079;SB=61;DP4=3976,5883,2582,3238
S288C	1570	.	CAAAAA	C	40558	PASS	DP=11207;AF=0.395378;SB=3;DP4=2120,1376,2649,1782;INDEL;HRUN=17
S288C	1570	.	CAAAAAA	C	72	PASS	DP=11207;AF=0.065227;SB=84;DP4=2120,1376,356,375;INDEL;HRUN=17
S288C	1570	.	CAAAA	C	11070	PASS	DP=11207;AF=0.209780;SB=278;DP4=2120,1376,1752,599;INDEL;HRUN=17
S288C	1638	.	A	C	49314	PASS	DP=18009;AF=0.998612;SB=22;DP4=12,2,8787,9197
S288C	1645	.	T	C	49314	PASS	DP=18230;AF=0.385848;SB=14;DP4=5434,5754,3529,3508
S288C	1683	.	A	T	49314	PASS	DP=17977;AF=0.998721;SB=7;DP4=10,3,9705,8249
S288C	1720	.	T	G	49314	PASS	DP=11207;AF=0.998929;SB=3;DP4=2,4,6081,5116
S288C	1730	.	T	C	49314	PASS	DP=9537;AF=0.996959;SB=0;DP4=12,11,5290,4219
S288C	1757	.	A	G	49314	PASS	DP=5102;AF=0.895727;SB=249;DP4=191,338,2745,1825
S288C	1767	.	G	T	366	PASS	DP=5539;AF=0.427333;SB=412;DP4=1889,1255,993,1389
S288C	1773	.	TC	T	794	PASS	DP=4542;AF=0.604139;SB=64;DP4=1295,1492,1088,1656;INDEL;HRUN=1
S288C	1775	.	G	A	497	PASS	DP=4424;AF=0.803797;SB=187;DP4=315,195,1455,2136
S288C	1830	.	G	GTA	49314	PASS	DP=15409;AF=0.945162;SB=0;DP4=419,394,7531,7033;INDEL;HRUN=1
S288C	1912	.	G	C	49314	PASS	DP=18398;AF=0.993858;SB=14;DP4=44,57,9897,8388
S288C	2117	.	C	A	49314	PASS	DP=16557;AF=0.998671;SB=3;DP4=5,1,10601,5934
S288C	2208	.	T	C	49314	PASS	DP=20113;AF=0.997216;SB=0;DP4=7,13,8101,11977
S288C	2227	.	C	T	49314	PASS	DP=18382;AF=0.998912;SB=8;DP4=2,0,6904,11461
S288C	2254	.	A	AAAAAGAAAAT	2112	PASS	DP=12982;AF=0.144585;SB=892;DP4=4811,4949,463,1414;INDEL;HRUN=16
S288C	2256	.	A	AAAG	5200	PASS	DP=12782;AF=0.231263;SB=1613;DP4=4350,3696,754,2202;INDEL;HRUN=16
S288C	2289	.	A	G	947	PASS	DP=3213;AF=0.419234;SB=44;DP4=1122,741,712,635
S288C	2290	.	G	A	4015	PASS	DP=2980;AF=0.614430;SB=45;DP4=594,549,1095,736
S288C	2302	.	C	CCA	3307	PASS	DP=6706;AF=0.589621;SB=13;DP4=1612,830,2512,1442;INDEL;HRUN=1
S288C	2304	.	T	A	35084	PASS	DP=7339;AF=0.993732;SB=0;DP4=6,3,4723,2570
S288C	2392	.	A	G	49314	PASS	DP=21675;AF=0.998893;SB=0;DP4=9,8,11471,10180
S288C	2478	.	A	G	49314	PASS	DP=19119;AF=0.712799;SB=0;DP4=2627,2856,6514,7114
S288C	2485	.	T	TA	49314	PASS	DP=19726;AF=0.902261;SB=15;DP4=1128,968,9127,8671;INDEL;HRUN=6
S288C	2620	.	T	C	309	PASS	DP=18214;AF=0.008400;SB=0;DP4=9073,8974,77,79
S288C	3828	.	A	G	29296	PASS	DP=18111;AF=0.102866;SB=4;DP4=9115,7109,1069,794
S288C	3834	.	G	A	49314	PASS	DP=17707;AF=0.279212;SB=9;DP4=7174,5561,2726,2229
S288C	4476	.	G	T	207	PASS	DP=19325;AF=0.005537;SB=10;DP4=9668,9542,45,62
S288C	5949	.	T	TA	49314	PASS	DP=21470;AF=0.697438;SB=3;DP4=3655,2993,8145,6829;INDEL;HRUN=7
S288C	5949	.	T	TAA	383	PASS	DP=21470;AF=0.003726;SB=2;DP4=3655,2993,47,33;INDEL;HRUN=7
S288C	5949	.	TA	T	49314	PASS	DP=21470;AF=0.199255;SB=0;DP4=9510,7916,2340,1938;INDEL;HRUN=7
S288C	5957	.	G	A	1526	PASS	DP=22230;AF=0.020918;SB=334;DP4=11796,9946,379,86
S288C	6033	.	G	GA	49314	PASS	DP=20884;AF=0.770590;SB=116;DP4=1681,1081,8638,7455;INDEL;HRUN=8
S288C	6033	.	G	GAA	33706	PASS	DP=20884;AF=0.098880;SB=96;DP4=1681,1081,1067,998;INDEL;HRUN=8
S288C	6033	.	G	GAAA	620	PASS	DP=20884;AF=0.006273;SB=15;DP4=1681,1081,67,64;INDEL;HRUN=8
S288C	6042	.	C	A	1058	PASS	DP=21558;AF=0.016467;SB=61;DP4=11331,9862,238,120
S288C	6214	.	C	T	124	PASS	DP=23281;AF=0.002706;SB=3;DP4=10989,12224,33,30
S288C	6358	.	T	TA	49314	PASS	DP=23550;AF=0.917197;SB=193;DP4=1045,1206,12222,9378;INDEL;HRUN=1
S288C	6359	.	A	AC	74	PASS	DP=23576;AF=0.001230;SB=102;DP4=13278,10503,0,29;INDEL;HRUN=2
S288C	6360	.	C	A	2573	PASS	DP=23721;AF=0.038194;SB=133;DP4=12805,10003,393,513
S288C	6598	.	C	A	119	PASS	DP=21245;AF=0.034267;SB=134;DP4=8130,12317,208,575
S288C	6602	.	AC	A	182	PASS	DP=23827;AF=0.003400;SB=78;DP4=9312,14708,57,24;INDEL;HRUN=1
S288C	6603	.	C	CAAA	3831	PASS	DP=23772;AF=0.017794;SB=0;DP4=3282,3466,206,217;INDEL;HRUN=7
S288C	6603	.	C	CAAAAAA	49314	PASS	DP=23772;AF=0.190140;SB=306;DP4=3282,3466,1697,2823;INDEL;HRUN=7
S288C	6603	.	C	CAAAA	49314	PASS	DP=23772;AF=0.151439;SB=357;DP4=3282,3466,1287,2313;INDEL;HRUN=7
S288C	6603	.	C	CAAAAA	49314	PASS	DP=23772;AF=0.348561;SB=700;DP4=3282,3466,2842,5444;INDEL;HRUN=7
S288C	6603	.	C	CAAAAAAA	4572	PASS	DP=23772;AF=0.020024;SB=34;DP4=3282,3466,191,285;INDEL;HRUN=7
S288C	6761	.	G	A	49314	PASS	DP=16939;AF=0.299250;SB=7;DP4=5882,5979,2569,2500
S288C	7325	.	TC	T	98	PASS	DP=17553;AF=0.001595;SB=0;DP4=9219,8473,14,14;INDEL;HRUN=6
S288C	7558	.	GC	G	74	PASS	DP=20554;AF=0.000827;SB=0;DP4=10926,9841,8,9;INDEL;HRUN=5
S288C	7742	.	GA	G	66	PASS	DP=18626;AF=0.000698;SB=3;DP4=9690,9144,5,8;INDEL;HRUN=3
S288C	7751	.	C	T	49314	PASS	DP=18764;AF=0.855734;SB=17;DP4=1423,1269,8089,7969
S288C	7945	.	A	G	806	PASS	DP=20958;AF=0.007730;SB=0;DP4=10039,10747,77,85
S288C	8491	.	CTT	C	2820	PASS	DP=23012;AF=0.022423;SB=54;DP4=2321,3301,268,248;INDEL;HRUN=11
S288C	8491	.	CT	C	49314	PASS	DP=23012;AF=0.741917;SB=335;DP4=2321,3301,8648,8425;INDEL;HRUN=11
S288C	8502	.	TC	T	77	PASS	DP=21861;AF=0.000961;SB=7;DP4=11223,10842,14,7;INDEL;HRUN=3
S288C	8509	.	T	C	49314	PASS	DP=22538;AF=0.996628;SB=7;DP4=18,10,11289,11194
S288C	9131	.	T	TTCGCATGAAG	798	PASS	DP=2906;AF=0.040262;SB=0;DP4=3,2717,0,117;INDEL;HRUN=3
S288C	9131	.	T	TTCGCATGAAGTACC	1914	PASS	DP=2906;AF=0.070200;SB=0;DP4=3,2717,0,204;INDEL;HRUN=3
S288C	9132	.	T	TCGCATGA	443	PASS	DP=2774;AF=0.029921;SB=0;DP4=3,2514,0,83;INDEL;HRUN=1
S288C	9132	.	T	TCGCATGAAGTAC	306	PASS	DP=2774;AF=0.024513;SB=0;DP4=3,2514,0,68;INDEL;HRUN=1
S288C	9133	.	C	CGCAT	281	PASS	DP=2668;AF=0.024363;SB=0;DP4=3,1083,0,65;INDEL;HRUN=1
S288C	9133	.	C	CGCATG	387	PASS	DP=2668;AF=0.028861;SB=0;DP4=3,1083,0,77;INDEL;HRUN=1
S288C	9133	.	C	CGCATGAA	472	PASS	DP=2668;AF=0.032234;SB=0;DP4=3,1083,0,86;INDEL;HRUN=1
S288C	9133	.	C	CGCATGAAGT	27227	PASS	DP=2668;AF=0.514992;SB=10;DP4=3,1083,0,1374;INDEL;HRUN=1
S288C	9133	.	C	CGCATGAAGTA	405	PASS	DP=2668;AF=0.029610;SB=0;DP4=3,1083,0,79;INDEL;HRUN=1
