# Supplementary material for: Varying strength of selection contributes to the intragenomic diversity of rRNA genes
Source: Nat Commun. 2022 Nov 25;13:7245. doi: 10.1038/s41467-022-34989-w (PMC9700816; doi:10.1038/s41467-022-34989-w)
Supplement: Supplementary file 4 — Supplementary Data 1-6 [file 41467_2022_34989_MOESM4_ESM.zip › Supplementary_Data1-6/Supplementary_Data_6/raw_rDNA_var_calls/ERR1308755_rDNA.vcf]

##fileformat=VCFv4.0
##fileDate=20200729
##source=lofreq call --call-indels -f /scratch/ds5639/rDNA_project/Yue_2017_SK1_hiseq/SRR4074258_1/rDNA_S288C_ref/rDNA_S288C.fa -o ERR1308755_rDNA.vcf ERR1308755_rDNA.bam 
##reference=/scratch/ds5639/rDNA_project/Yue_2017_SK1_hiseq/SRR4074258_1/rDNA_S288C_ref/rDNA_S288C.fa
##INFO=<ID=DP,Number=1,Type=Integer,Description="Raw Depth">
##INFO=<ID=AF,Number=1,Type=Float,Description="Allele Frequency">
##INFO=<ID=SB,Number=1,Type=Integer,Description="Phred-scaled strand bias at this position">
##INFO=<ID=DP4,Number=4,Type=Integer,Description="Counts for ref-forward bases, ref-reverse, alt-forward and alt-reverse bases">
##INFO=<ID=INDEL,Number=0,Type=Flag,Description="Indicates that the variant is an INDEL.">
##INFO=<ID=CONSVAR,Number=0,Type=Flag,Description="Indicates that the variant is a consensus variant (as opposed to a low frequency variant).">
##INFO=<ID=HRUN,Number=1,Type=Integer,Description="Homopolymer length to the right of report indel position">
##FILTER=<ID=min_dp_10,Description="Minimum Coverage 10">
##FILTER=<ID=sb_fdr,Description="Strand-Bias Multiple Testing Correction: fdr corr. pvalue > 0.001000">
##FILTER=<ID=min_snvqual_64,Description="Minimum SNV Quality (Phred) 64">
##FILTER=<ID=min_indelqual_53,Description="Minimum Indel Quality (Phred) 53">
#CHROM	POS	ID	REF	ALT	QUAL	FILTER	INFO
S288C	40	.	A	T	25791	PASS	DP=4163;AF=0.295460;SB=1;DP4=2897,36,1217,13
S288C	172	.	A	G	49314	PASS	DP=11094;AF=0.357581;SB=1;DP4=5985,1134,3325,642
S288C	557	.	C	T	49314	PASS	DP=18349;AF=0.998910;SB=3;DP4=4,3,7829,10500
S288C	589	.	T	A	49314	PASS	DP=18780;AF=0.379340;SB=2;DP4=5335,6309,3232,3892
S288C	638	.	C	T	49314	PASS	DP=18978;AF=0.997945;SB=6;DP4=3,7,10001,8938
S288C	648	.	A	G	49314	PASS	DP=19352;AF=0.998811;SB=2;DP4=10,6,10515,8814
S288C	681	.	CT	C	57	PASS	DP=19057;AF=0.001049;SB=0;DP4=10249,8986,11,9;INDEL;HRUN=4
S288C	817	.	C	A	49314	PASS	DP=17195;AF=0.999302;SB=0;DP4=3,3,8815,8370
S288C	919	.	C	CATT	101	PASS	DP=16385;AF=0.001648;SB=75;DP4=7863,8653,0,27;INDEL;HRUN=1
S288C	1561	.	A	G	20179	PASS	DP=15149;AF=0.262988;SB=1;DP4=5601,5559,2016,1968
S288C	1570	.	CAAAAAAAA	C	6790	PASS	DP=13928;AF=0.228748;SB=42;DP4=1256,1275,1753,1433;INDEL;HRUN=17
S288C	1570	.	CAAAAAAAAA	C	49314	PASS	DP=13928;AF=0.591470;SB=7;DP4=1256,1275,4210,4028;INDEL;HRUN=17
S288C	1759	.	ACCGCGTCGCCGCGTCG	A	49314	PASS	DP=13235;AF=0.671024;SB=314;DP4=2395,2103,3772,5109;INDEL;HRUN=2
S288C	1983	.	TG	T	9428	PASS	DP=15095;AF=0.935078;SB=34;DP4=587,490,6894,7221;INDEL;HRUN=1
S288C	1985	.	T	A	1200	PASS	DP=15601;AF=0.956669;SB=36;DP4=75,130,7413,7512
S288C	2015	.	A	C	39171	PASS	DP=17919;AF=0.327474;SB=2;DP4=6117,5908,3011,2857
S288C	2045	.	AT	A	49314	PASS	DP=18819;AF=0.902280;SB=5;DP4=1077,880,9123,7857;INDEL;HRUN=8
S288C	2073	.	G	A	49314	PASS	DP=18521;AF=0.998164;SB=1;DP4=18,11,10762,7725
S288C	2227	.	C	T	49314	PASS	DP=16669;AF=0.404403;SB=27;DP4=4200,5718,2690,4053
S288C	2244	.	GA	G	4048	PASS	DP=16046;AF=0.072479;SB=324;DP4=4472,3826,409,754;INDEL;HRUN=16
S288C	2244	.	GAAA	G	2385	PASS	DP=16046;AF=0.057958;SB=190;DP4=4472,3826,355,575;INDEL;HRUN=16
S288C	2244	.	GAA	G	49314	PASS	DP=16046;AF=0.344696;SB=844;DP4=4472,3826,2047,3484;INDEL;HRUN=16
S288C	2261	.	T	A	679	PASS	DP=20627;AF=0.118631;SB=2147483647;DP4=6697,10786,2101,548
S288C	5552	.	C	G	160	PASS	DP=16610;AF=0.004154;SB=6;DP4=9268,7265,44,25
S288C	5949	.	TA	T	49314	PASS	DP=16034;AF=0.184421;SB=5;DP4=6933,6285,1520,1437;INDEL;HRUN=7
S288C	5950	.	A	T	71	PASS	DP=16304;AF=0.003435;SB=0;DP4=6953,6334,30,26
S288C	6050	.	GA	G	59	PASS	DP=16186;AF=0.000865;SB=0;DP4=9272,7089,8,6;INDEL;HRUN=4
S288C	6337	.	G	A	1174	PASS	DP=18485;AF=0.010225;SB=1;DP4=9818,8464,98,91
S288C	6582	.	G	A	3558	PASS	DP=17241;AF=0.028479;SB=4;DP4=5735,10991,179,312
S288C	8467	.	T	TA	14258	PASS	DP=17732;AF=0.061584;SB=154;DP4=7843,8964,372,720;INDEL;HRUN=6
S288C	8471	.	AAAG	A	49314	PASS	DP=17535;AF=0.862789;SB=135;DP4=1013,1604,7064,8065;INDEL;HRUN=6
S288C	8478	.	G	C	436	PASS	DP=17858;AF=0.014167;SB=162;DP4=8350,9225,55,198
S288C	8491	.	CTTTT	C	49314	PASS	DP=17909;AF=0.852476;SB=252;DP4=1080,1719,7539,7728;INDEL;HRUN=11
S288C	9131	.	T	TTCGCATGAAG	821	PASS	DP=1340;AF=0.058209;SB=0;DP4=3,1208,0,78;INDEL;HRUN=3
S288C	9131	.	T	TTCGCATGAAGTACC	2271	PASS	DP=1340;AF=0.118657;SB=0;DP4=3,1208,0,159;INDEL;HRUN=3
S288C	9132	.	T	TCGCATGA	966	PASS	DP=1221;AF=0.071253;SB=0;DP4=2,1004,0,87;INDEL;HRUN=1
S288C	9132	.	T	TCGCATGAAGTAC	469	PASS	DP=1221;AF=0.044226;SB=0;DP4=2,1004,0,54;INDEL;HRUN=1
S288C	9133	.	C	CGCAT	716	PASS	DP=1118;AF=0.063506;SB=0;DP4=2,926,0,71;INDEL;HRUN=1
S288C	9133	.	C	CGCATG	471	PASS	DP=1118;AF=0.048301;SB=0;DP4=2,926,0,54;INDEL;HRUN=1
S288C	9133	.	C	CGCATGAA	526	PASS	DP=1118;AF=0.051878;SB=0;DP4=2,926,0,58;INDEL;HRUN=1
S288C	9133	.	C	CGCATGAAGT	484	PASS	DP=1118;AF=0.049195;SB=0;DP4=2,926,0,55;INDEL;HRUN=1
S288C	9133	.	C	CGCATGAAGTA	443	PASS	DP=1118;AF=0.046512;SB=0;DP4=2,926,0,52;INDEL;HRUN=1
