# Supplementary material for: Varying strength of selection contributes to the intragenomic diversity of rRNA genes
Source: Nat Commun. 2022 Nov 25;13:7245. doi: 10.1038/s41467-022-34989-w (PMC9700816; doi:10.1038/s41467-022-34989-w)
Supplement: Supplementary file 4 — Supplementary Data 1-6 [file 41467_2022_34989_MOESM4_ESM.zip › Supplementary_Data1-6/Supplementary_Data_6/raw_rDNA_var_calls/ERR1308754_rDNA.vcf]

##fileformat=VCFv4.0
##fileDate=20200729
##source=lofreq call --call-indels -f /scratch/ds5639/rDNA_project/Yue_2017_SK1_hiseq/SRR4074258_1/rDNA_S288C_ref/rDNA_S288C.fa -o ERR1308754_rDNA.vcf ERR1308754_rDNA.bam 
##reference=/scratch/ds5639/rDNA_project/Yue_2017_SK1_hiseq/SRR4074258_1/rDNA_S288C_ref/rDNA_S288C.fa
##INFO=<ID=DP,Number=1,Type=Integer,Description="Raw Depth">
##INFO=<ID=AF,Number=1,Type=Float,Description="Allele Frequency">
##INFO=<ID=SB,Number=1,Type=Integer,Description="Phred-scaled strand bias at this position">
##INFO=<ID=DP4,Number=4,Type=Integer,Description="Counts for ref-forward bases, ref-reverse, alt-forward and alt-reverse bases">
##INFO=<ID=INDEL,Number=0,Type=Flag,Description="Indicates that the variant is an INDEL.">
##INFO=<ID=CONSVAR,Number=0,Type=Flag,Description="Indicates that the variant is a consensus variant (as opposed to a low frequency variant).">
##INFO=<ID=HRUN,Number=1,Type=Integer,Description="Homopolymer length to the right of report indel position">
##FILTER=<ID=min_dp_10,Description="Minimum Coverage 10">
##FILTER=<ID=sb_fdr,Description="Strand-Bias Multiple Testing Correction: fdr corr. pvalue > 0.001000">
##FILTER=<ID=min_snvqual_64,Description="Minimum SNV Quality (Phred) 64">
##FILTER=<ID=min_indelqual_53,Description="Minimum Indel Quality (Phred) 53">
#CHROM	POS	ID	REF	ALT	QUAL	FILTER	INFO
S288C	36	.	C	T	4209	PASS	DP=6680;AF=0.053743;SB=0;DP4=6302,15,359,0
S288C	130	.	C	T	91	PASS	DP=7445;AF=0.004030;SB=126;DP4=6938,463,13,17
S288C	217	.	GT	G	4754	PASS	DP=6755;AF=0.042931;SB=4;DP4=4713,1822,202,88;INDEL;HRUN=2
S288C	236	.	T	TGCGGAA	3630	PASS	DP=7687;AF=0.031222;SB=16;DP4=5113,2372,147,93;INDEL;HRUN=1
S288C	445	.	CT	C	182	PASS	DP=14564;AF=0.002746;SB=0;DP4=6378,8238,17,23;INDEL;HRUN=5
S288C	557	.	C	T	7596	PASS	DP=11457;AF=0.044951;SB=9;DP4=6425,4492,285,230
S288C	626	.	A	G	5287	PASS	DP=10195;AF=0.039039;SB=3;DP4=5564,4213,218,180
S288C	638	.	C	T	5684	PASS	DP=10512;AF=0.043189;SB=13;DP4=5449,4589,224,230
S288C	648	.	A	G	5875	PASS	DP=10593;AF=0.041726;SB=8;DP4=5139,4992,208,234
S288C	681	.	CT	C	125	PASS	DP=12915;AF=0.001549;SB=5;DP4=5097,7958,5,15;INDEL;HRUN=4
S288C	755	.	C	A	7200	PASS	DP=12716;AF=0.041680;SB=61;DP4=6320,5855,217,313
S288C	817	.	C	A	5893	PASS	DP=11594;AF=0.039676;SB=5;DP4=6348,4751,252,208
S288C	1570	.	CA	C	16417	PASS	DP=6007;AF=0.249542;SB=270;DP4=3423,293,1484,15;INDEL;HRUN=17
S288C	1570	.	CAAAAAAA	C	917	PASS	DP=6007;AF=0.044615;SB=462;DP4=3423,293,155,113;INDEL;HRUN=17
S288C	1570	.	CAAA	C	66	PASS	DP=6007;AF=0.018145;SB=13;DP4=3423,293,106,3;INDEL;HRUN=17
S288C	1570	.	CAA	C	1877	PASS	DP=6007;AF=0.065257;SB=36;DP4=3423,293,380,12;INDEL;HRUN=17
S288C	1671	.	T	C	2980	PASS	DP=11488;AF=0.035428;SB=6;DP4=6434,4612,250,157
S288C	1720	.	T	G	2830	PASS	DP=11390;AF=0.040386;SB=15;DP4=7171,3736,279,181
S288C	1759	.	ACCGCGTCGCCGCGTCG	A	424	PASS	DP=11883;AF=0.015232;SB=18;DP4=7327,4438,96,85;INDEL;HRUN=2
S288C	1830	.	G	GTA	3577	PASS	DP=11150;AF=0.030762;SB=25;DP4=5230,5708,192,151;INDEL;HRUN=1
S288C	2182	.	C	CAAAT	858	PASS	DP=10746;AF=0.011446;SB=2;DP4=5152,5518,63,60;INDEL;HRUN=3
S288C	2227	.	C	T	49314	PASS	DP=8464;AF=0.995038;SB=14;DP4=6,17,4034,4390
S288C	2254	.	A	AAAAAATAAAAAAT	58	PASS	DP=7522;AF=0.040947;SB=355;DP4=3454,2405,70,238;INDEL;HRUN=16
S288C	2254	.	A	AAAAAAATAAAAAAT	2650	PASS	DP=7522;AF=0.094656;SB=1014;DP4=3454,2405,125,587;INDEL;HRUN=16
S288C	2277	.	C	A	570	PASS	DP=5049;AF=0.589028;SB=1500;DP4=526,1244,2040,940
S288C	2288	.	T	A	106	PASS	DP=2356;AF=0.340407;SB=0;DP4=576,837,340,485
S288C	2290	.	G	A	836	PASS	DP=1820;AF=0.499451;SB=61;DP4=292,459,465,445
S288C	2302	.	C	CCA	2200	PASS	DP=3959;AF=0.547613;SB=316;DP4=1139,547,1053,1115;INDEL;HRUN=1
S288C	2304	.	T	TA	253	PASS	DP=4246;AF=0.078898;SB=11;DP4=2175,1609,210,125;INDEL;HRUN=2
S288C	2304	.	T	A	16053	PASS	DP=4252;AF=0.892521;SB=72;DP4=206,232,2302,1493
S288C	5234	.	T	TC	377	PASS	DP=9143;AF=0.003719;SB=74;DP4=5454,3670,34,0;INDEL;HRUN=2
S288C	5872	.	GA	G	55	PASS	DP=10371;AF=0.000964;SB=21;DP4=6147,4225,10,0;INDEL;HRUN=1
S288C	6140	.	GC	G	81	PASS	DP=11111;AF=0.001170;SB=12;DP4=5389,5763,10,3;INDEL;HRUN=5
S288C	6285	.	T	C	98	PASS	DP=11492;AF=0.004351;SB=0;DP4=5875,5549,25,25
S288C	6337	.	G	A	915	PASS	DP=10534;AF=0.011866;SB=14;DP4=4737,5654,45,80
S288C	6358	.	T	TA	104	PASS	DP=9873;AF=0.001519;SB=3;DP4=4346,5644,8,7;INDEL;HRUN=1
S288C	7455	.	T	TAGTTG	78	PASS	DP=9850;AF=0.001421;SB=59;DP4=3746,6166,14,0;INDEL;HRUN=2
S288C	7701	.	T	C	3719	PASS	DP=8222;AF=0.039771;SB=1;DP4=3673,4206,149,178
S288C	7970	.	TCA	T	68	PASS	DP=9222;AF=0.001084;SB=25;DP4=5026,4229,10,0;INDEL;HRUN=1
S288C	7994	.	G	GT	82	PASS	DP=11119;AF=0.001979;SB=32;DP4=7735,3420,22,0;INDEL;HRUN=3
S288C	8467	.	T	TA	4997	PASS	DP=13392;AF=0.032855;SB=229;DP4=6477,6529,114,326;INDEL;HRUN=6
S288C	8471	.	AAAG	A	49314	PASS	DP=13781;AF=0.393730;SB=66;DP4=3833,4576,2717,2709;INDEL;HRUN=6
S288C	8472	.	AAG	A	49314	PASS	DP=13808;AF=0.375000;SB=47;DP4=4012,4741,2568,2610;INDEL;HRUN=6
S288C	8473	.	AG	A	108	PASS	DP=13888;AF=0.003672;SB=3;DP4=6555,7347,27,24;INDEL;HRUN=1
S288C	8491	.	CTTTT	C	49314	PASS	DP=13325;AF=0.729006;SB=12;DP4=1423,1522,4892,4822;INDEL;HRUN=11
S288C	8491	.	CTTT	C	5527	PASS	DP=13325;AF=0.052158;SB=8;DP4=1423,1522,357,338;INDEL;HRUN=11
S288C	8558	.	T	C	49314	PASS	DP=14471;AF=0.452491;SB=12;DP4=4192,3704,3578,2970
S288C	8934	.	G	A	6285	PASS	DP=6881;AF=0.058858;SB=2;DP4=691,5776,39,366
S288C	9131	.	T	TTCGCATGAAG	979	PASS	DP=1919;AF=0.063054;SB=0;DP4=1,1827,0,121;INDEL;HRUN=3
S288C	9132	.	T	TCGCATGA	185	PASS	DP=1893;AF=0.024300;SB=0;DP4=0,1803,0,46;INDEL;HRUN=1
S288C	9133	.	C	CGCAT	201	PASS	DP=1862;AF=0.025779;SB=0;DP4=0,361,0,48;INDEL;HRUN=1
S288C	9133	.	C	CGCATGAA	1348	PASS	DP=1862;AF=0.080021;SB=0;DP4=0,361,0,149;INDEL;HRUN=1
S288C	9133	.	C	CGCATGAAGT	26848	PASS	DP=1862;AF=0.686896;SB=0;DP4=0,361,0,1279;INDEL;HRUN=1
S288C	9133	.	C	CGCATGAAGTA	64	PASS	DP=1862;AF=0.015038;SB=0;DP4=0,361,0,28;INDEL;HRUN=1
