# Supplementary material for: Varying strength of selection contributes to the intragenomic diversity of rRNA genes
Source: Nat Commun. 2022 Nov 25;13:7245. doi: 10.1038/s41467-022-34989-w (PMC9700816; doi:10.1038/s41467-022-34989-w)
Supplement: Supplementary file 4 — Supplementary Data 1-6 [file 41467_2022_34989_MOESM4_ESM.zip › Supplementary_Data1-6/Supplementary_Data_6/raw_rDNA_var_calls/ERR1308839_rDNA.vcf]

##fileformat=VCFv4.0
##fileDate=20200729
##source=lofreq call --call-indels -f /scratch/ds5639/rDNA_project/Yue_2017_SK1_hiseq/SRR4074258_1/rDNA_S288C_ref/rDNA_S288C.fa -o ERR1308839_rDNA.vcf ERR1308839_rDNA.bam 
##reference=/scratch/ds5639/rDNA_project/Yue_2017_SK1_hiseq/SRR4074258_1/rDNA_S288C_ref/rDNA_S288C.fa
##INFO=<ID=DP,Number=1,Type=Integer,Description="Raw Depth">
##INFO=<ID=AF,Number=1,Type=Float,Description="Allele Frequency">
##INFO=<ID=SB,Number=1,Type=Integer,Description="Phred-scaled strand bias at this position">
##INFO=<ID=DP4,Number=4,Type=Integer,Description="Counts for ref-forward bases, ref-reverse, alt-forward and alt-reverse bases">
##INFO=<ID=INDEL,Number=0,Type=Flag,Description="Indicates that the variant is an INDEL.">
##INFO=<ID=CONSVAR,Number=0,Type=Flag,Description="Indicates that the variant is a consensus variant (as opposed to a low frequency variant).">
##INFO=<ID=HRUN,Number=1,Type=Integer,Description="Homopolymer length to the right of report indel position">
##FILTER=<ID=min_dp_10,Description="Minimum Coverage 10">
##FILTER=<ID=sb_fdr,Description="Strand-Bias Multiple Testing Correction: fdr corr. pvalue > 0.001000">
##FILTER=<ID=min_snvqual_64,Description="Minimum SNV Quality (Phred) 64">
##FILTER=<ID=min_indelqual_52,Description="Minimum Indel Quality (Phred) 52">
#CHROM	POS	ID	REF	ALT	QUAL	FILTER	INFO
S288C	130	.	C	T	49314	PASS	DP=4068;AF=0.988938;SB=7;DP4=35,6,3674,349
S288C	179	.	A	ATTTTTTTCTT	44695	PASS	DP=4897;AF=0.641617;SB=0;DP4=1109,150,2757,385;INDEL;HRUN=8
S288C	236	.	T	TGCGGAAGCGGAA	268	PASS	DP=1876;AF=0.148721;SB=30;DP4=1459,221,220,59;INDEL;HRUN=1
S288C	272	.	GAACATACAA	G	44659	PASS	DP=2364;AF=0.975888;SB=1;DP4=28,30,1171,1136;INDEL;HRUN=2
S288C	557	.	C	T	49314	PASS	DP=8515;AF=0.998473;SB=5;DP4=5,2,4160,4342
S288C	638	.	C	T	49314	PASS	DP=10530;AF=0.999050;SB=2;DP4=1,2,5983,4537
S288C	648	.	A	G	130	PASS	DP=10731;AF=0.005405;SB=0;DP4=6161,4510,33,25
S288C	743	.	T	C	49314	PASS	DP=9923;AF=0.993550;SB=2;DP4=34,26,5183,4676
S288C	817	.	C	A	49314	PASS	DP=9591;AF=0.999479;SB=0;DP4=0,0,4820,4767
S288C	1117	.	G	C	49314	PASS	DP=10330;AF=0.994579;SB=9;DP4=31,19,5205,5069
S288C	1395	.	T	C	12925	PASS	DP=5419;AF=0.850710;SB=392;DP4=352,449,968,3642
S288C	1398	.	T	C	28751	PASS	DP=5792;AF=0.921789;SB=336;DP4=195,142,1346,3993
S288C	1570	.	CAAAAA	C	220	PASS	DP=4353;AF=0.089364;SB=3;DP4=1061,710,242,147;INDEL;HRUN=17
S288C	1570	.	CAAAA	C	19527	PASS	DP=4353;AF=0.454170;SB=262;DP4=1061,710,1507,470;INDEL;HRUN=17
S288C	1638	.	A	C	49314	PASS	DP=7905;AF=0.995572;SB=1;DP4=16,14,3902,3968
S288C	1645	.	T	C	49314	PASS	DP=7976;AF=0.994233;SB=0;DP4=18,19,4019,3913
S288C	1683	.	A	T	49314	PASS	DP=7650;AF=0.996993;SB=0;DP4=11,10,3976,3651
S288C	1720	.	T	G	49314	PASS	DP=4717;AF=0.995336;SB=6;DP4=11,6,2340,2356
S288C	1730	.	T	C	49314	PASS	DP=3933;AF=0.992118;SB=3;DP4=16,11,1993,1910
S288C	1757	.	A	G	26373	PASS	DP=2092;AF=0.884321;SB=113;DP4=68,169,968,882
S288C	1767	.	G	T	216	PASS	DP=2326;AF=0.434652;SB=169;DP4=698,598,365,649
S288C	1773	.	TC	T	399	PASS	DP=1979;AF=0.592218;SB=39;DP4=487,666,403,769;INDEL;HRUN=1
S288C	1775	.	G	A	104	PASS	DP=1930;AF=0.776166;SB=68;DP4=129,109,543,964
S288C	1830	.	G	GTA	49314	PASS	DP=6520;AF=0.936963;SB=20;DP4=222,169,3053,3056;INDEL;HRUN=1
S288C	1912	.	G	C	49314	PASS	DP=8313;AF=0.996391;SB=1;DP4=14,12,4829,3454
S288C	2117	.	C	A	49314	PASS	DP=7198;AF=0.994304;SB=3;DP4=21,7,4723,2434
S288C	2208	.	T	C	49314	PASS	DP=8766;AF=0.990646;SB=34;DP4=35,24,3164,5540
S288C	2227	.	C	T	49314	PASS	DP=8025;AF=0.998505;SB=2;DP4=1,1,2504,5516
S288C	2290	.	G	A	443	PASS	DP=1051;AF=0.696480;SB=296;DP4=34,175,438,294
S288C	2302	.	C	CCA	1526	PASS	DP=2885;AF=0.588215;SB=0;DP4=708,350,1136,561;INDEL;HRUN=1
S288C	2304	.	T	TAGACCAAA	52	PASS	DP=3190;AF=0.052038;SB=299;DP4=1799,979,166,0;INDEL;HRUN=2
S288C	2304	.	T	A	15673	PASS	DP=3191;AF=0.983077;SB=5;DP4=23,16,2108,1029
S288C	2392	.	A	G	49314	PASS	DP=9476;AF=0.995673;SB=0;DP4=20,18,5175,4260
S288C	2478	.	A	G	49314	PASS	DP=8368;AF=0.990201;SB=4;DP4=41,36,3958,4328
S288C	2485	.	T	TA	49314	PASS	DP=8529;AF=0.892719;SB=9;DP4=474,498,3928,3686;INDEL;HRUN=6
S288C	3834	.	G	A	20140	PASS	DP=9490;AF=0.127187;SB=2;DP4=5005,3268,721,490
S288C	3922	.	G	A	22120	PASS	DP=10076;AF=0.120981;SB=0;DP4=3750,5098,520,699
S288C	4427	.	T	TTCATTC	1437	PASS	DP=9069;AF=0.011247;SB=262;DP4=4342,4783,1,101;INDEL;HRUN=1
S288C	4430	.	A	AT	55	PASS	DP=9050;AF=0.001326;SB=32;DP4=4438,4764,0,12;INDEL;HRUN=1
S288C	5192	.	G	A	69	PASS	DP=9147;AF=0.004264;SB=2;DP4=4559,4533,22,17
S288C	5949	.	T	TA	49314	PASS	DP=10108;AF=0.889395;SB=79;DP4=530,659,4798,4192;INDEL;HRUN=7
S288C	5949	.	T	TAA	262	PASS	DP=10108;AF=0.004551;SB=8;DP4=530,659,26,20;INDEL;HRUN=7
S288C	5949	.	TA	T	264	PASS	DP=10108;AF=0.004650;SB=2;DP4=5329,4852,27,20;INDEL;HRUN=7
S288C	5957	.	G	A	332	PASS	DP=10453;AF=0.014159;SB=4;DP4=5466,4823,73,75
S288C	6033	.	G	GA	49314	PASS	DP=9864;AF=0.838504;SB=4;DP4=792,602,4584,3687;INDEL;HRUN=8
S288C	6033	.	G	GAA	3152	PASS	DP=9864;AF=0.029096;SB=4;DP4=792,602,154,133;INDEL;HRUN=8
S288C	6042	.	C	A	321	PASS	DP=9977;AF=0.012228;SB=27;DP4=5464,4381,86,38
S288C	6337	.	G	A	122	PASS	DP=11303;AF=0.005043;SB=0;DP4=6149,5093,32,25
S288C	6358	.	T	TA	49314	PASS	DP=11359;AF=0.919975;SB=141;DP4=473,558,6120,4330;INDEL;HRUN=1
S288C	6360	.	C	A	940	PASS	DP=11434;AF=0.030173;SB=9;DP4=6399,4684,184,161
S288C	6598	.	C	CAA	535	PASS	DP=8445;AF=0.017288;SB=297;DP4=3433,4986,127,19;INDEL;HRUN=4
S288C	6598	.	C	A	575	PASS	DP=8587;AF=0.112845;SB=368;DP4=3354,4253,226,747
S288C	6603	.	C	CAAA	84	PASS	DP=10084;AF=0.006248;SB=97;DP4=1399,2317,49,14;INDEL;HRUN=7
S288C	6603	.	C	CAAAAAA	18957	PASS	DP=10084;AF=0.124554;SB=7;DP4=1399,2317,501,755;INDEL;HRUN=7
S288C	6603	.	C	CAAAAAAA	49314	PASS	DP=10084;AF=0.442285;SB=26;DP4=1399,2317,1826,2634;INDEL;HRUN=7
S288C	6603	.	C	CAAAAA	1196	PASS	DP=10084;AF=0.020131;SB=22;DP4=1399,2317,57,146;INDEL;HRUN=7
S288C	6603	.	C	CAAAAAAAA	5763	PASS	DP=10084;AF=0.052757;SB=25;DP4=1399,2317,236,296;INDEL;HRUN=7
S288C	8471	.	AAAG	A	337	PASS	DP=10969;AF=0.003191;SB=0;DP4=5113,5961,17,18;INDEL;HRUN=6
S288C	8491	.	CTT	C	1207	PASS	DP=10912;AF=0.021078;SB=0;DP4=1195,1558,101,129;INDEL;HRUN=11
S288C	8491	.	CT	C	49314	PASS	DP=10912;AF=0.734787;SB=139;DP4=1195,1558,4165,3853;INDEL;HRUN=11
S288C	9131	.	T	TTCGCATGAAG	507	PASS	DP=777;AF=0.061776;SB=0;DP4=2,690,0,48;INDEL;HRUN=3
S288C	9131	.	T	TTCGCATGAAGTACC	1509	PASS	DP=777;AF=0.132561;SB=0;DP4=2,690,0,103;INDEL;HRUN=3
S288C	9132	.	T	TCGCATGA	329	PASS	DP=701;AF=0.051355;SB=0;DP4=0,593,0,36;INDEL;HRUN=1
S288C	9132	.	T	TCGCATGAAGTAC	273	PASS	DP=701;AF=0.045649;SB=0;DP4=0,593,0,32;INDEL;HRUN=1
S288C	9133	.	C	CGCAT	510	PASS	DP=665;AF=0.072180;SB=0;DP4=1,521,0,48;INDEL;HRUN=1
S288C	9133	.	C	CGCATG	448	PASS	DP=665;AF=0.066165;SB=0;DP4=1,521,0,44;INDEL;HRUN=1
S288C	9133	.	C	CGCATGAA	160	PASS	DP=665;AF=0.034586;SB=0;DP4=1,521,0,23;INDEL;HRUN=1
S288C	9133	.	C	CGCATGAAGT	288	PASS	DP=665;AF=0.049624;SB=0;DP4=1,521,0,33;INDEL;HRUN=1
S288C	9133	.	C	CGCATGAAGTA	247	PASS	DP=665;AF=0.045113;SB=0;DP4=1,521,0,30;INDEL;HRUN=1
