# Supplementary material for: Varying strength of selection contributes to the intragenomic diversity of rRNA genes
Source: Nat Commun. 2022 Nov 25;13:7245. doi: 10.1038/s41467-022-34989-w (PMC9700816; doi:10.1038/s41467-022-34989-w)
Supplement: Supplementary file 4 — Supplementary Data 1-6 [file 41467_2022_34989_MOESM4_ESM.zip › Supplementary_Data1-6/Supplementary_Data_6/raw_rDNA_var_calls/ERR1309407_rDNA.vcf]

##fileformat=VCFv4.0
##fileDate=20200729
##source=lofreq call --call-indels -f /scratch/ds5639/rDNA_project/Yue_2017_SK1_hiseq/SRR4074258_1/rDNA_S288C_ref/rDNA_S288C.fa -o ERR1309407_rDNA.vcf ERR1309407_rDNA.bam 
##reference=/scratch/ds5639/rDNA_project/Yue_2017_SK1_hiseq/SRR4074258_1/rDNA_S288C_ref/rDNA_S288C.fa
##INFO=<ID=DP,Number=1,Type=Integer,Description="Raw Depth">
##INFO=<ID=AF,Number=1,Type=Float,Description="Allele Frequency">
##INFO=<ID=SB,Number=1,Type=Integer,Description="Phred-scaled strand bias at this position">
##INFO=<ID=DP4,Number=4,Type=Integer,Description="Counts for ref-forward bases, ref-reverse, alt-forward and alt-reverse bases">
##INFO=<ID=INDEL,Number=0,Type=Flag,Description="Indicates that the variant is an INDEL.">
##INFO=<ID=CONSVAR,Number=0,Type=Flag,Description="Indicates that the variant is a consensus variant (as opposed to a low frequency variant).">
##INFO=<ID=HRUN,Number=1,Type=Integer,Description="Homopolymer length to the right of report indel position">
##FILTER=<ID=min_dp_10,Description="Minimum Coverage 10">
##FILTER=<ID=sb_fdr,Description="Strand-Bias Multiple Testing Correction: fdr corr. pvalue > 0.001000">
##FILTER=<ID=min_snvqual_64,Description="Minimum SNV Quality (Phred) 64">
##FILTER=<ID=min_indelqual_54,Description="Minimum Indel Quality (Phred) 54">
#CHROM	POS	ID	REF	ALT	QUAL	FILTER	INFO
S288C	130	.	C	T	45546	PASS	DP=5228;AF=0.424063;SB=13;DP4=2787,207,2031,186
S288C	179	.	A	ATTTTTTTCTT	43400	PASS	DP=5473;AF=0.521286;SB=25;DP4=1637,262,2542,311;INDEL;HRUN=8
S288C	227	.	A	T	48459	PASS	DP=3049;AF=0.885208;SB=26;DP4=267,65,2342,357
S288C	236	.	T	TGCGGAA	1196	PASS	DP=2362;AF=0.149026;SB=20;DP4=1772,299,281,71;INDEL;HRUN=1
S288C	272	.	GAACATACAA	G	26175	PASS	DP=1875;AF=0.763200;SB=71;DP4=285,169,689,742;INDEL;HRUN=2
S288C	557	.	C	T	49314	PASS	DP=8357;AF=0.455786;SB=2;DP4=2298,2238,1903,1906
S288C	608	.	A	G	49314	PASS	DP=8263;AF=0.425390;SB=8;DP4=2756,1972,1992,1523
S288C	638	.	C	T	49314	PASS	DP=8865;AF=0.448505;SB=0;DP4=2762,2100,2250,1726
S288C	648	.	A	G	2379	PASS	DP=9265;AF=0.029142;SB=0;DP4=4941,4025,151,119
S288C	743	.	T	C	49314	PASS	DP=9442;AF=0.402351;SB=1;DP4=2912,2712,1983,1816
S288C	817	.	C	A	49314	PASS	DP=8713;AF=0.425341;SB=1;DP4=2625,2348,1974,1732
S288C	1117	.	G	C	49314	PASS	DP=9980;AF=0.361924;SB=4;DP4=3211,3125,1797,1815
S288C	1570	.	CAAAAA	C	702	PASS	DP=3862;AF=0.064733;SB=94;DP4=2247,522,158,92;INDEL;HRUN=17
S288C	1570	.	CAAAA	C	2959	PASS	DP=3862;AF=0.126359;SB=3;DP4=2247,522,403,85;INDEL;HRUN=17
S288C	1570	.	CA	C	423	PASS	DP=3862;AF=0.054376;SB=138;DP4=2247,522,207,3;INDEL;HRUN=17
S288C	1638	.	A	C	40568	PASS	DP=6857;AF=0.352778;SB=110;DP4=2236,2177,1017,1402
S288C	1671	.	T	C	48339	PASS	DP=7270;AF=0.330399;SB=165;DP4=2840,2000,1157,1245
S288C	1720	.	T	G	28154	PASS	DP=6139;AF=0.283271;SB=98;DP4=2542,1844,850,889
S288C	1730	.	T	C	20253	PASS	DP=6178;AF=0.232761;SB=53;DP4=2607,2122,693,745
S288C	1816	.	T	C	26729	PASS	DP=6944;AF=0.227103;SB=2;DP4=2417,2940,696,881
S288C	1830	.	G	GTA	40843	PASS	DP=7121;AF=0.270468;SB=1;DP4=2589,2677,956,970;INDEL;HRUN=1
S288C	1897	.	T	C	49314	PASS	DP=7915;AF=0.343020;SB=177;DP4=3523,1652,1578,1140
S288C	1982	.	CTGTT	C	3190	PASS	DP=5018;AF=0.104623;SB=13;DP4=1472,2975,197,328;INDEL;HRUN=1
S288C	1988	.	ACTGT	A	2613	PASS	DP=5720;AF=0.092308;SB=1;DP4=1986,3231,197,331;INDEL;HRUN=1
S288C	2045	.	AT	A	6954	PASS	DP=9674;AF=0.080939;SB=26;DP4=4681,4254,366,417;INDEL;HRUN=8
S288C	2073	.	G	A	8254	PASS	DP=9491;AF=0.076810;SB=50;DP4=5111,3629,364,365
S288C	2117	.	C	A	49314	PASS	DP=8062;AF=0.346812;SB=50;DP4=3140,2102,1817,979
S288C	2208	.	T	C	40533	PASS	DP=7336;AF=0.315567;SB=117;DP4=2372,2619,1309,1013
S288C	2227	.	C	T	41938	PASS	DP=6602;AF=0.388519;SB=37;DP4=1795,2227,1268,1298
S288C	2244	.	G	GA	620	PASS	DP=6718;AF=0.055671;SB=29;DP4=3118,2974,159,215;INDEL;HRUN=16
S288C	2244	.	GA	G	1747	PASS	DP=6718;AF=0.082912;SB=178;DP4=3127,2671,192,365;INDEL;HRUN=16
S288C	2290	.	G	A	250	PASS	DP=6951;AF=0.051216;SB=272;DP4=2994,3575,267,89
S288C	2302	.	C	CCA	714	PASS	DP=8105;AF=0.098334;SB=247;DP4=3648,3625,553,244;INDEL;HRUN=1
S288C	2304	.	T	A	4767	PASS	DP=8305;AF=0.179771;SB=594;DP4=3355,3435,1080,413
S288C	2485	.	T	TA	49314	PASS	DP=9510;AF=0.329022;SB=14;DP4=2915,3531,1486,1643;INDEL;HRUN=6
S288C	4073	.	T	G	66	PASS	DP=6498;AF=0.005078;SB=11;DP4=3896,2555,25,8
S288C	5234	.	T	TC	293	PASS	DP=6924;AF=0.003899;SB=71;DP4=3694,3238,27,0;INDEL;HRUN=2
S288C	5515	.	T	TCATCTTTC	226	PASS	DP=7455;AF=0.002951;SB=5;DP4=4153,3323,15,7;INDEL;HRUN=1
S288C	5846	.	C	T	388	PASS	DP=8483;AF=0.009195;SB=0;DP4=4466,3920,43,35
S288C	5923	.	T	C	1614	PASS	DP=9097;AF=0.021985;SB=3;DP4=5125,3741,110,90
S288C	5949	.	TA	T	49314	PASS	DP=8856;AF=0.417570;SB=6;DP4=2901,2294,2114,1584;INDEL;HRUN=7
S288C	5950	.	A	T	238	PASS	DP=9023;AF=0.010639;SB=0;DP4=2868,2324,53,43
S288C	6033	.	G	GA	49314	PASS	DP=9153;AF=0.381296;SB=31;DP4=3098,2456,1820,1670;INDEL;HRUN=8
S288C	6033	.	G	GAA	763	PASS	DP=9153;AF=0.011690;SB=5;DP4=3098,2456,54,53;INDEL;HRUN=8
S288C	6033	.	G	A	131	PASS	DP=9184;AF=0.008275;SB=10;DP4=4950,4135,34,43
S288C	6042	.	C	A	82	PASS	DP=9824;AF=0.007024;SB=2;DP4=5121,4598,35,37
S288C	6561	.	T	C	79	PASS	DP=8222;AF=0.006446;SB=3;DP4=3031,5112,17,36
S288C	6597	.	C	A	92	PASS	DP=8626;AF=0.012288;SB=2;DP4=3001,5498,40,66
S288C	6602	.	AC	A	567	PASS	DP=9442;AF=0.009426;SB=31;DP4=3423,6062,48,41;INDEL;HRUN=1
S288C	6603	.	C	CAAA	3950	PASS	DP=9405;AF=0.032004;SB=9;DP4=2185,3596,100,201;INDEL;HRUN=7
S288C	6603	.	C	CAAAA	49314	PASS	DP=9405;AF=0.325784;SB=21;DP4=2185,3596,1070,1994;INDEL;HRUN=7
S288C	6603	.	C	CAAAAA	3896	PASS	DP=9405;AF=0.031792;SB=4;DP4=2185,3596,104,195;INDEL;HRUN=7
S288C	6603	.	C	CAAAAAA	67	PASS	DP=9405;AF=0.002764;SB=6;DP4=2185,3596,13,13;INDEL;HRUN=7
S288C	6603	.	C	A	1685	PASS	DP=9517;AF=0.054534;SB=3;DP4=3227,5647,205,332
S288C	7455	.	T	TAGTTG	54	PASS	DP=7632;AF=0.001179;SB=32;DP4=3324,4374,9,0;INDEL;HRUN=2
S288C	7701	.	T	C	13646	PASS	DP=6851;AF=0.111954;SB=0;DP4=3629,2431,463,304
S288C	7994	.	G	GT	95	PASS	DP=9118;AF=0.003071;SB=43;DP4=6325,2861,28,0;INDEL;HRUN=3
S288C	8273	.	C	CAATTTT	89	PASS	DP=10843;AF=0.001568;SB=41;DP4=6020,4880,17,0;INDEL;HRUN=1
S288C	8467	.	T	TA	4598	PASS	DP=10082;AF=0.037096;SB=68;DP4=4525,5243,122,252;INDEL;HRUN=6
S288C	8471	.	AAAG	A	49314	PASS	DP=10272;AF=0.406153;SB=47;DP4=2663,3501,1981,2191;INDEL;HRUN=6
S288C	8474	.	G	A	3368	PASS	DP=10581;AF=0.056611;SB=13;DP4=2583,3197,244,360
S288C	8491	.	CTTTT	C	49314	PASS	DP=10195;AF=0.415498;SB=191;DP4=903,1371,2183,2053;INDEL;HRUN=11
S288C	8491	.	CTT	C	295	PASS	DP=10195;AF=0.012359;SB=29;DP4=903,1371,69,57;INDEL;HRUN=11
S288C	8491	.	CT	C	49314	PASS	DP=10195;AF=0.362923;SB=264;DP4=903,1371,2000,1700;INDEL;HRUN=11
S288C	8509	.	T	C	49314	PASS	DP=10382;AF=0.467155;SB=18;DP4=3012,2475,2547,2305
S288C	8781	.	C	T	333	PASS	DP=7730;AF=0.009444;SB=2;DP4=2228,5412,19,54
S288C	8934	.	G	A	49314	PASS	DP=5351;AF=0.510372;SB=11;DP4=338,2261,310,2421
S288C	9004	.	T	C	10117	PASS	DP=3706;AF=0.147059;SB=1;DP4=247,2901,45,500
S288C	9131	.	T	TTCGCATGAAG	563	PASS	DP=741;AF=0.089069;SB=5;DP4=3,709,1,65;INDEL;HRUN=3
S288C	9131	.	T	TTCGCATGAAGTACC	188	PASS	DP=741;AF=0.048583;SB=0;DP4=3,709,0,36;INDEL;HRUN=3
S288C	9132	.	T	TCGCATGA	494	PASS	DP=712;AF=0.085674;SB=0;DP4=2,587,0,61;INDEL;HRUN=1
S288C	9133	.	C	CGCAT	66	PASS	DP=663;AF=0.033183;SB=0;DP4=2,360,0,22;INDEL;HRUN=1
S288C	9133	.	C	CGCATGAA	387	PASS	DP=663;AF=0.079940;SB=0;DP4=2,360,0,53;INDEL;HRUN=1
S288C	9133	.	C	CGCATGAAGT	3821	PASS	DP=663;AF=0.351433;SB=2;DP4=2,360,0,233;INDEL;HRUN=1
S288C	9133	.	C	CGCATGAAGTA	73	PASS	DP=663;AF=0.034691;SB=0;DP4=2,360,0,23;INDEL;HRUN=1
