# Supplementary material for: Varying strength of selection contributes to the intragenomic diversity of rRNA genes
Source: Nat Commun. 2022 Nov 25;13:7245. doi: 10.1038/s41467-022-34989-w (PMC9700816; doi:10.1038/s41467-022-34989-w)
Supplement: Supplementary file 4 — Supplementary Data 1-6 [file 41467_2022_34989_MOESM4_ESM.zip › Supplementary_Data1-6/Supplementary_Data_6/raw_rDNA_var_calls/ERR1308838_rDNA.vcf]

##fileformat=VCFv4.0
##fileDate=20200729
##source=lofreq call --call-indels -f /scratch/ds5639/rDNA_project/Yue_2017_SK1_hiseq/SRR4074258_1/rDNA_S288C_ref/rDNA_S288C.fa -o ERR1308838_rDNA.vcf ERR1308838_rDNA.bam 
##reference=/scratch/ds5639/rDNA_project/Yue_2017_SK1_hiseq/SRR4074258_1/rDNA_S288C_ref/rDNA_S288C.fa
##INFO=<ID=DP,Number=1,Type=Integer,Description="Raw Depth">
##INFO=<ID=AF,Number=1,Type=Float,Description="Allele Frequency">
##INFO=<ID=SB,Number=1,Type=Integer,Description="Phred-scaled strand bias at this position">
##INFO=<ID=DP4,Number=4,Type=Integer,Description="Counts for ref-forward bases, ref-reverse, alt-forward and alt-reverse bases">
##INFO=<ID=INDEL,Number=0,Type=Flag,Description="Indicates that the variant is an INDEL.">
##INFO=<ID=CONSVAR,Number=0,Type=Flag,Description="Indicates that the variant is a consensus variant (as opposed to a low frequency variant).">
##INFO=<ID=HRUN,Number=1,Type=Integer,Description="Homopolymer length to the right of report indel position">
##FILTER=<ID=min_dp_10,Description="Minimum Coverage 10">
##FILTER=<ID=sb_fdr,Description="Strand-Bias Multiple Testing Correction: fdr corr. pvalue > 0.001000">
##FILTER=<ID=min_snvqual_64,Description="Minimum SNV Quality (Phred) 64">
##FILTER=<ID=min_indelqual_57,Description="Minimum Indel Quality (Phred) 57">
#CHROM	POS	ID	REF	ALT	QUAL	FILTER	INFO
S288C	236	.	T	TGCGGAA	4564	PASS	DP=11792;AF=0.131699;SB=282;DP4=5428,1127,1083,470;INDEL;HRUN=1
S288C	236	.	T	TGCGGAAGCGGAAGCGGAA	32681	PASS	DP=11792;AF=0.285363;SB=965;DP4=5428,1127,2139,1226;INDEL;HRUN=1
S288C	471	.	A	G	9562	PASS	DP=16140;AF=0.052354;SB=0;DP4=7272,8014,399,446
S288C	557	.	C	T	49314	PASS	DP=19094;AF=0.998586;SB=10;DP4=6,3,7411,11656
S288C	638	.	C	T	49314	PASS	DP=21150;AF=0.998440;SB=0;DP4=2,1,12095,9022
S288C	648	.	A	G	49314	PASS	DP=21535;AF=0.999396;SB=10;DP4=6,0,12681,8841
S288C	817	.	C	A	49314	PASS	DP=17517;AF=0.999144;SB=3;DP4=9,4,9562,7942
S288C	923	.	G	C	49314	PASS	DP=15962;AF=0.651547;SB=2;DP4=2485,3041,4631,5769
S288C	1495	.	G	C	179	PASS	DP=16330;AF=0.015860;SB=3;DP4=8550,7515,131,128
S288C	1570	.	CAAAAAAAA	C	49314	PASS	DP=11570;AF=0.728436;SB=107;DP4=1047,947,5123,3305;INDEL;HRUN=17
S288C	1759	.	ACCGCGTCGCCGCGTCG	A	49314	PASS	DP=13161;AF=0.722817;SB=1483;DP4=2378,1396,3628,5885;INDEL;HRUN=2
S288C	1983	.	TG	T	8831	PASS	DP=14694;AF=0.920444;SB=10;DP4=483,752,5640,7885;INDEL;HRUN=1
S288C	1985	.	T	A	952	PASS	DP=15175;AF=0.947743;SB=29;DP4=94,192,6124,8258
S288C	2045	.	AT	A	49314	PASS	DP=17742;AF=0.903506;SB=24;DP4=920,933,7385,8645;INDEL;HRUN=8
S288C	2073	.	G	A	49314	PASS	DP=16171;AF=0.997341;SB=5;DP4=13,19,8103,8025
S288C	2227	.	C	T	49314	PASS	DP=13706;AF=0.456151;SB=5;DP4=1563,5876,1268,4984
S288C	2244	.	GA	G	49314	PASS	DP=12360;AF=0.456149;SB=929;DP4=1867,3228,1071,4567;INDEL;HRUN=16
S288C	2244	.	GAAA	G	91	PASS	DP=12360;AF=0.023786;SB=52;DP4=1867,3228,70,224;INDEL;HRUN=16
S288C	2244	.	GAA	G	6892	PASS	DP=12360;AF=0.101942;SB=291;DP4=1867,3228,256,1004;INDEL;HRUN=16
S288C	2261	.	T	A	438	PASS	DP=15221;AF=0.070101;SB=2147483647;DP4=3073,10680,886,232
S288C	3591	.	T	TG	68	PASS	DP=14240;AF=0.000843;SB=36;DP4=7095,7332,12,0;INDEL;HRUN=2
S288C	4024	.	C	CAAATGAGA	62	PASS	DP=15736;AF=0.001207;SB=42;DP4=9371,6461,19,0;INDEL;HRUN=1
S288C	4460	.	A	G	49314	PASS	DP=14852;AF=0.464180;SB=2;DP4=4588,3364,4010,2884
S288C	5748	.	C	T	4313	PASS	DP=13072;AF=0.035419;SB=8;DP4=6032,6568,206,257
S288C	5993	.	C	CT	3134	PASS	DP=16773;AF=0.012520;SB=0;DP4=9024,7705,115,95;INDEL;HRUN=2
S288C	6282	.	A	AT	49314	PASS	DP=17163;AF=0.167045;SB=84;DP4=6623,7971,1474,1393;INDEL;HRUN=4
S288C	6287	.	A	T	836	PASS	DP=16939;AF=0.010863;SB=81;DP4=8022,8718,49,135
S288C	8467	.	T	TA	14627	PASS	DP=17705;AF=0.057780;SB=54;DP4=8351,8476,431,592;INDEL;HRUN=6
S288C	8471	.	AAAG	A	49314	PASS	DP=17470;AF=0.859702;SB=67;DP4=1160,1492,7397,7622;INDEL;HRUN=6
S288C	8478	.	G	C	180	PASS	DP=17783;AF=0.008379;SB=51;DP4=8818,8788,47,102
S288C	8491	.	CTTTT	C	49314	PASS	DP=17852;AF=0.847076;SB=362;DP4=1127,1752,7870,7252;INDEL;HRUN=11
S288C	8755	.	C	CT	82	PASS	DP=16509;AF=0.001514;SB=45;DP4=5868,10867,0,25;INDEL;HRUN=1
S288C	9131	.	T	TTCGCATGAAG	847	PASS	DP=1255;AF=0.058167;SB=0;DP4=4,1191,0,73;INDEL;HRUN=3
S288C	9131	.	T	TTCGCATGAAGTACC	1724	PASS	DP=1255;AF=0.096414;SB=0;DP4=4,1191,0,121;INDEL;HRUN=3
S288C	9132	.	T	TCGCATGA	1217	PASS	DP=1148;AF=0.081882;SB=0;DP4=2,946,0,94;INDEL;HRUN=1
S288C	9132	.	T	TCGCATGAAGTAC	458	PASS	DP=1148;AF=0.041812;SB=0;DP4=2,946,0,48;INDEL;HRUN=1
S288C	9133	.	C	CGCAT	1349	PASS	DP=1036;AF=0.097490;SB=0;DP4=2,854,0,101;INDEL;HRUN=1
S288C	9133	.	C	CGCATG	818	PASS	DP=1036;AF=0.068533;SB=6;DP4=2,854,1,70;INDEL;HRUN=1
S288C	9133	.	C	CGCATGAA	563	PASS	DP=1036;AF=0.053089;SB=0;DP4=2,854,0,55;INDEL;HRUN=1
S288C	9133	.	C	CGCATGAAGT	64	PASS	DP=1036;AF=0.014479;SB=0;DP4=2,854,0,15;INDEL;HRUN=1
S288C	9133	.	C	CGCATGAAGTA	430	PASS	DP=1036;AF=0.044402;SB=0;DP4=2,854,0,46;INDEL;HRUN=1
