# Supplementary material for: Varying strength of selection contributes to the intragenomic diversity of rRNA genes
Source: Nat Commun. 2022 Nov 25;13:7245. doi: 10.1038/s41467-022-34989-w (PMC9700816; doi:10.1038/s41467-022-34989-w)
Supplement: Supplementary file 4 — Supplementary Data 1-6 [file 41467_2022_34989_MOESM4_ESM.zip › Supplementary_Data1-6/Supplementary_Data_6/raw_rDNA_var_calls/ERR1309406_rDNA.vcf]

##fileformat=VCFv4.0
##fileDate=20200729
##source=lofreq call --call-indels -f /scratch/ds5639/rDNA_project/Yue_2017_SK1_hiseq/SRR4074258_1/rDNA_S288C_ref/rDNA_S288C.fa -o ERR1309406_rDNA.vcf ERR1309406_rDNA.bam 
##reference=/scratch/ds5639/rDNA_project/Yue_2017_SK1_hiseq/SRR4074258_1/rDNA_S288C_ref/rDNA_S288C.fa
##INFO=<ID=DP,Number=1,Type=Integer,Description="Raw Depth">
##INFO=<ID=AF,Number=1,Type=Float,Description="Allele Frequency">
##INFO=<ID=SB,Number=1,Type=Integer,Description="Phred-scaled strand bias at this position">
##INFO=<ID=DP4,Number=4,Type=Integer,Description="Counts for ref-forward bases, ref-reverse, alt-forward and alt-reverse bases">
##INFO=<ID=INDEL,Number=0,Type=Flag,Description="Indicates that the variant is an INDEL.">
##INFO=<ID=CONSVAR,Number=0,Type=Flag,Description="Indicates that the variant is a consensus variant (as opposed to a low frequency variant).">
##INFO=<ID=HRUN,Number=1,Type=Integer,Description="Homopolymer length to the right of report indel position">
##FILTER=<ID=min_dp_10,Description="Minimum Coverage 10">
##FILTER=<ID=sb_fdr,Description="Strand-Bias Multiple Testing Correction: fdr corr. pvalue > 0.001000">
##FILTER=<ID=min_snvqual_64,Description="Minimum SNV Quality (Phred) 64">
##FILTER=<ID=min_indelqual_53,Description="Minimum Indel Quality (Phred) 53">
#CHROM	POS	ID	REF	ALT	QUAL	FILTER	INFO
S288C	130	.	C	T	5412	PASS	DP=12183;AF=0.042518;SB=1;DP4=10614,1047,475,43
S288C	179	.	A	ATTTTTTTCTT	688	PASS	DP=15597;AF=0.028082;SB=1;DP4=12719,2427,365,73;INDEL;HRUN=8
S288C	227	.	A	T	5583	PASS	DP=9768;AF=0.113022;SB=23;DP4=6939,1711,844,260
S288C	254	.	A	AGCG	2452	PASS	DP=11101;AF=0.181966;SB=1067;DP4=5269,3832,1675,345;INDEL;HRUN=4
S288C	272	.	GAACATACAA	G	49314	PASS	DP=9352;AF=0.863879;SB=638;DP4=1073,406,3959,4120;INDEL;HRUN=2
S288C	431	.	T	C	49314	PASS	DP=23068;AF=0.908791;SB=8;DP4=1246,853,12798,8166
S288C	557	.	C	T	49314	PASS	DP=25688;AF=0.998910;SB=11;DP4=2,9,11726,13934
S288C	607	.	G	A	13915	PASS	DP=28215;AF=0.040510;SB=2;DP4=12748,14320,549,594
S288C	638	.	C	T	49314	PASS	DP=28765;AF=0.999061;SB=4;DP4=3,6,14800,13938
S288C	681	.	CT	C	57	PASS	DP=28057;AF=0.000642;SB=0;DP4=15056,13259,10,8;INDEL;HRUN=4
S288C	743	.	T	C	44563	PASS	DP=26490;AF=0.088788;SB=8;DP4=12499,11627,1181,1171
S288C	817	.	C	A	49314	PASS	DP=26648;AF=0.999099;SB=6;DP4=8,3,13396,13229
S288C	1117	.	G	C	18166	PASS	DP=26413;AF=0.049370;SB=12;DP4=12842,12231,632,672
S288C	1222	.	C	T	13956	PASS	DP=22020;AF=0.048865;SB=2;DP4=12199,8737,637,440
S288C	1378	.	T	A	430	PASS	DP=16371;AF=0.064932;SB=299;DP4=7555,5775,408,655
S288C	1382	.	T	C	302	PASS	DP=16653;AF=0.068937;SB=572;DP4=7263,6116,539,1080
S288C	1570	.	CAAAAA	C	49314	PASS	DP=13639;AF=0.526578;SB=5;DP4=2381,1959,4010,3172;INDEL;HRUN=17
S288C	1570	.	CAAAAAA	C	423	PASS	DP=13639;AF=0.073392;SB=33;DP4=2381,1959,488,513;INDEL;HRUN=17
S288C	1570	.	CAAAA	C	834	PASS	DP=13639;AF=0.082997;SB=162;DP4=2381,1959,776,356;INDEL;HRUN=17
S288C	1638	.	A	C	49314	PASS	DP=21458;AF=0.998136;SB=5;DP4=19,14,10333,11085
S288C	1671	.	T	C	3966	PASS	DP=23063;AF=0.088930;SB=10;DP4=10872,10135,1021,1030
S288C	1683	.	A	T	49314	PASS	DP=23635;AF=0.911699;SB=14;DP4=1032,1037,11267,10281
S288C	1720	.	T	G	49314	PASS	DP=16142;AF=0.997770;SB=1;DP4=17,14,8218,7888
S288C	1730	.	T	C	49314	PASS	DP=14256;AF=0.996142;SB=1;DP4=27,24,7223,6979
S288C	1830	.	G	GTA	49314	PASS	DP=18144;AF=0.926312;SB=37;DP4=666,647,9418,7389;INDEL;HRUN=1
S288C	1912	.	G	C	49314	PASS	DP=24580;AF=0.912205;SB=3;DP4=1263,884,13005,9417
S288C	1983	.	TG	T	11431	PASS	DP=20672;AF=0.915586;SB=2;DP4=1059,862,10566,8361;INDEL;HRUN=1
S288C	1985	.	T	A	6793	PASS	DP=21437;AF=0.968139;SB=4;DP4=33,32,11666,9088
S288C	2045	.	AT	A	49314	PASS	DP=25587;AF=0.865713;SB=58;DP4=2198,1379,12663,9488;INDEL;HRUN=8
S288C	2073	.	G	A	49314	PASS	DP=25617;AF=0.948784;SB=0;DP4=751,545,14129,10176
S288C	2117	.	C	A	9292	PASS	DP=24648;AF=0.049456;SB=0;DP4=14492,8924,753,466
S288C	2152	.	A	G	9252	PASS	DP=27787;AF=0.049052;SB=1;DP4=13903,12509,712,651
S288C	2227	.	C	T	49314	PASS	DP=25833;AF=0.942051;SB=13;DP4=660,812,10269,14072
S288C	2244	.	G	GA	6056	PASS	DP=24389;AF=0.078109;SB=0;DP4=10712,11744,903,1002;INDEL;HRUN=16
S288C	2244	.	GA	G	6230	PASS	DP=24389;AF=0.079175;SB=86;DP4=10473,11022,804,1127;INDEL;HRUN=16
S288C	2244	.	GAAA	G	129	PASS	DP=24389;AF=0.029152;SB=40;DP4=10473,11022,293,418;INDEL;HRUN=16
S288C	5082	.	C	A	1811	PASS	DP=23956;AF=0.010060;SB=1;DP4=11560,12143,114,127
S288C	5949	.	TA	T	49314	PASS	DP=25886;AF=0.868500;SB=3;DP4=1883,1831,11259,11223;INDEL;HRUN=7
S288C	6033	.	G	GA	49314	PASS	DP=27309;AF=0.797320;SB=0;DP4=2648,2361,11521,10253;INDEL;HRUN=8
S288C	6033	.	G	GAA	8977	PASS	DP=27309;AF=0.029514;SB=0;DP4=2648,2361,429,377;INDEL;HRUN=8
S288C	6042	.	C	A	1477	PASS	DP=27735;AF=0.014819;SB=70;DP4=14479,12835,273,140
S288C	6597	.	C	A	322	PASS	DP=26298;AF=0.039851;SB=12;DP4=10416,14788,413,661
S288C	6602	.	AC	A	83	PASS	DP=28197;AF=0.001419;SB=22;DP4=12102,16402,26,14;INDEL;HRUN=1
S288C	6603	.	C	CAAA	2273	PASS	DP=28179;AF=0.009972;SB=124;DP4=4033,4670,192,89;INDEL;HRUN=7
S288C	6603	.	C	CAAAA	28399	PASS	DP=28179;AF=0.062742;SB=39;DP4=4033,4670,730,1038;INDEL;HRUN=7
S288C	6603	.	C	CAAAAAA	29329	PASS	DP=28179;AF=0.064019;SB=7;DP4=4033,4670,803,1001;INDEL;HRUN=7
S288C	6603	.	C	CAAAAA	49314	PASS	DP=28179;AF=0.564108;SB=162;DP4=4033,4670,6485,9411;INDEL;HRUN=7
S288C	6603	.	C	CAAAAAAA	609	PASS	DP=28179;AF=0.004471;SB=6;DP4=4033,4670,65,61;INDEL;HRUN=7
S288C	6611	.	T	A	102	PASS	DP=28101;AF=0.043735;SB=1042;DP4=11772,14972,937,312
S288C	7164	.	G	GCAC	6342	PASS	DP=24743;AF=0.014954;SB=1;DP4=13110,11438,202,168;INDEL;HRUN=1
S288C	8467	.	T	TA	22471	PASS	DP=26177;AF=0.054475;SB=54;DP4=10789,14313,524,902;INDEL;HRUN=6
S288C	8471	.	AAAG	A	49314	PASS	DP=25530;AF=0.831022;SB=27;DP4=1920,2759,9238,11978;INDEL;HRUN=6
S288C	8478	.	G	C	445	PASS	DP=25761;AF=0.009627;SB=44;DP4=11334,14099,78,170
S288C	8491	.	CTTT	C	167	PASS	DP=26342;AF=0.005922;SB=3;DP4=2234,2898,73,83;INDEL;HRUN=11
S288C	8491	.	CTTTT	C	2293	PASS	DP=26342;AF=0.018639;SB=3;DP4=2234,2898,223,268;INDEL;HRUN=11
S288C	8491	.	CTT	C	49314	PASS	DP=26342;AF=0.738820;SB=39;DP4=2234,2898,9065,10397;INDEL;HRUN=11
S288C	8509	.	T	C	15668	PASS	DP=27341;AF=0.044110;SB=12;DP4=12902,13215,631,576
S288C	8702	.	C	A	765	PASS	DP=24078;AF=0.007310;SB=3;DP4=11503,12386,79,97
S288C	9019	.	A	G	49314	PASS	DP=12964;AF=0.946236;SB=2;DP4=46,646,743,11525
S288C	9025	.	T	C	613	PASS	DP=13161;AF=0.009346;SB=8;DP4=676,12357,10,113
S288C	9112	.	G	T	732	PASS	DP=5002;AF=0.020992;SB=0;DP4=23,4873,0,105
S288C	9131	.	T	TTCGCATGAAG	1264	PASS	DP=2368;AF=0.055321;SB=0;DP4=2,2023,0,131;INDEL;HRUN=3
S288C	9131	.	T	TTCGCATGAAGTACC	4941	PASS	DP=2368;AF=0.141047;SB=0;DP4=2,2023,0,334;INDEL;HRUN=3
S288C	9132	.	T	TCGCATGA	610	PASS	DP=2186;AF=0.037969;SB=0;DP4=2,1783,0,83;INDEL;HRUN=1
S288C	9132	.	T	TCGCATGAAGTAC	468	PASS	DP=2186;AF=0.032479;SB=0;DP4=2,1783,0,71;INDEL;HRUN=1
S288C	9133	.	C	CGCAT	1137	PASS	DP=2041;AF=0.059775;SB=0;DP4=1,1676,0,122;INDEL;HRUN=1
S288C	9133	.	C	CGCATG	1405	PASS	DP=2041;AF=0.068594;SB=0;DP4=1,1676,0,140;INDEL;HRUN=1
S288C	9133	.	C	CGCATGAA	70	PASS	DP=2041;AF=0.013229;SB=0;DP4=1,1676,0,27;INDEL;HRUN=1
S288C	9133	.	C	CGCATGAAGT	1165	PASS	DP=2041;AF=0.060755;SB=0;DP4=1,1676,0,124;INDEL;HRUN=1
S288C	9133	.	C	CGCATGAAGTA	661	PASS	DP=2041;AF=0.042626;SB=0;DP4=1,1676,0,87;INDEL;HRUN=1
