# Supplementary material for: Varying strength of selection contributes to the intragenomic diversity of rRNA genes
Source: Nat Commun. 2022 Nov 25;13:7245. doi: 10.1038/s41467-022-34989-w (PMC9700816; doi:10.1038/s41467-022-34989-w)
Supplement: Supplementary file 4 — Supplementary Data 1-6 [file 41467_2022_34989_MOESM4_ESM.zip › Supplementary_Data1-6/Supplementary_Data_6/raw_rDNA_var_calls/ERR1308997_rDNA.vcf]

##fileformat=VCFv4.0
##fileDate=20200729
##source=lofreq call --call-indels -f /scratch/ds5639/rDNA_project/Yue_2017_SK1_hiseq/SRR4074258_1/rDNA_S288C_ref/rDNA_S288C.fa -o ERR1308997_rDNA.vcf ERR1308997_rDNA.bam 
##reference=/scratch/ds5639/rDNA_project/Yue_2017_SK1_hiseq/SRR4074258_1/rDNA_S288C_ref/rDNA_S288C.fa
##INFO=<ID=DP,Number=1,Type=Integer,Description="Raw Depth">
##INFO=<ID=AF,Number=1,Type=Float,Description="Allele Frequency">
##INFO=<ID=SB,Number=1,Type=Integer,Description="Phred-scaled strand bias at this position">
##INFO=<ID=DP4,Number=4,Type=Integer,Description="Counts for ref-forward bases, ref-reverse, alt-forward and alt-reverse bases">
##INFO=<ID=INDEL,Number=0,Type=Flag,Description="Indicates that the variant is an INDEL.">
##INFO=<ID=CONSVAR,Number=0,Type=Flag,Description="Indicates that the variant is a consensus variant (as opposed to a low frequency variant).">
##INFO=<ID=HRUN,Number=1,Type=Integer,Description="Homopolymer length to the right of report indel position">
##FILTER=<ID=min_dp_10,Description="Minimum Coverage 10">
##FILTER=<ID=sb_fdr,Description="Strand-Bias Multiple Testing Correction: fdr corr. pvalue > 0.001000">
##FILTER=<ID=min_snvqual_64,Description="Minimum SNV Quality (Phred) 64">
##FILTER=<ID=min_indelqual_51,Description="Minimum Indel Quality (Phred) 51">
#CHROM	POS	ID	REF	ALT	QUAL	FILTER	INFO
S288C	130	.	C	T	49314	PASS	DP=5741;AF=0.998955;SB=8;DP4=1,1,5304,431
S288C	179	.	A	ATTTTTTTCTT	8409	PASS	DP=8168;AF=0.139202;SB=6;DP4=5717,1114,968,169;INDEL;HRUN=8
S288C	227	.	A	AT	13202	PASS	DP=5929;AF=0.241187;SB=13;DP4=3583,978,1087,343;INDEL;HRUN=6
S288C	227	.	A	T	49314	PASS	DP=5992;AF=0.733979;SB=5;DP4=1217,365,3444,954
S288C	272	.	GAACATACAA	G	49314	PASS	DP=6204;AF=0.750967;SB=444;DP4=1144,519,2279,2380;INDEL;HRUN=2
S288C	557	.	C	T	49314	PASS	DP=14651;AF=0.999317;SB=0;DP4=2,3,7153,7488
S288C	607	.	G	A	49314	PASS	DP=16026;AF=0.855610;SB=10;DP4=1130,1180,6973,6739
S288C	626	.	A	G	49314	PASS	DP=16268;AF=0.848414;SB=5;DP4=1271,1190,7299,6503
S288C	638	.	C	T	49314	PASS	DP=16404;AF=0.999147;SB=1;DP4=4,2,8789,7601
S288C	648	.	A	G	49314	PASS	DP=16743;AF=0.999642;SB=1;DP4=2,3,9063,7674
S288C	660	.	C	A	49314	PASS	DP=16624;AF=0.151047;SB=8;DP4=7589,6518,1392,1119
S288C	728	.	T	C	49314	PASS	DP=15628;AF=0.166880;SB=3;DP4=6431,6584,1310,1298
S288C	743	.	T	C	49314	PASS	DP=15510;AF=0.807608;SB=1;DP4=1489,1487,6220,6306
S288C	817	.	C	A	49314	PASS	DP=15194;AF=0.999210;SB=15;DP4=7,1,7106,8077
S288C	923	.	G	C	49314	PASS	DP=13612;AF=0.836468;SB=7;DP4=944,1272,4668,6718
S288C	1029	.	T	C	13153	PASS	DP=12476;AF=0.082398;SB=7;DP4=5138,6303,439,589
S288C	1117	.	G	C	49314	PASS	DP=14504;AF=0.998966;SB=5;DP4=3,5,8124,6365
S288C	1399	.	T	TCC	270	PASS	DP=10318;AF=0.159333;SB=2147483647;DP4=3321,4298,0,1644;INDEL;HRUN=29
S288C	1399	.	T	TCTCC	419	PASS	DP=10318;AF=0.140725;SB=2147483647;DP4=3321,4298,0,1452;INDEL;HRUN=29
S288C	1570	.	CAAA	C	13346	PASS	DP=7604;AF=0.342714;SB=589;DP4=2539,1045,2288,318;INDEL;HRUN=17
S288C	1570	.	CAAAA	C	200	PASS	DP=7604;AF=0.129932;SB=33;DP4=2539,1045,755,233;INDEL;HRUN=17
S288C	1638	.	A	C	49314	PASS	DP=13205;AF=0.998713;SB=0;DP4=2,2,6355,6833
S288C	1662	.	A	G	49314	PASS	DP=13663;AF=0.862329;SB=1;DP4=916,905,5874,5914
S288C	1683	.	A	T	49314	PASS	DP=14169;AF=0.999224;SB=0;DP4=2,1,7360,6798
S288C	1757	.	A	G	49314	PASS	DP=11162;AF=0.966493;SB=32;DP4=139,214,5271,5518
S288C	1759	.	ACCGCGTCGCCGCGTCG	A	32616	PASS	DP=11044;AF=0.589823;SB=58;DP4=2355,2275,3011,3503;INDEL;HRUN=2
S288C	1830	.	G	GTA	157	PASS	DP=13212;AF=0.102256;SB=2;DP4=6191,5775,709,642;INDEL;HRUN=1
S288C	1979	.	C	CCACTAT	40871	PASS	DP=12848;AF=0.582347;SB=174;DP4=2358,2674,2920,4562;INDEL;HRUN=4
S288C	2117	.	C	A	25860	PASS	DP=12638;AF=0.129213;SB=7;DP4=5925,5071,909,724
S288C	2208	.	T	C	21811	PASS	DP=14114;AF=0.144962;SB=37;DP4=5429,6627,831,1217
S288C	2227	.	C	T	49314	PASS	DP=13406;AF=0.999030;SB=0;DP4=1,2,6067,7328
S288C	2244	.	G	GA	33393	PASS	DP=12137;AF=0.287798;SB=13;DP4=4153,4042,1700,1793;INDEL;HRUN=16
S288C	2244	.	G	GAA	206	PASS	DP=12137;AF=0.042927;SB=6;DP4=4153,4042,278,243;INDEL;HRUN=16
S288C	2254	.	A	AAAAAAT	288	PASS	DP=10873;AF=0.047089;SB=288;DP4=5750,4400,160,352;INDEL;HRUN=16
S288C	2288	.	T	A	139	PASS	DP=3207;AF=0.169317;SB=132;DP4=1151,1510,331,212
S288C	2289	.	A	G	21892	PASS	DP=3082;AF=0.704737;SB=30;DP4=474,434,991,1181
S288C	2290	.	G	A	942	PASS	DP=2880;AF=0.303819;SB=26;DP4=890,1112,444,431
S288C	2292	.	A	ACAC	383	PASS	DP=2687;AF=0.222553;SB=280;DP4=980,882,161,437;INDEL;HRUN=2
S288C	2302	.	C	CCA	1803	PASS	DP=4654;AF=0.512033;SB=17;DP4=1218,852,1484,899;INDEL;HRUN=1
S288C	2304	.	T	TA	67	PASS	DP=5058;AF=0.073151;SB=88;DP4=2629,1840,276,94;INDEL;HRUN=2
S288C	2304	.	T	TAGACCAAA	52	PASS	DP=5058;AF=0.039739;SB=427;DP4=2629,1840,200,1;INDEL;HRUN=2
S288C	2304	.	T	A	21540	PASS	DP=5060;AF=0.964625;SB=23;DP4=52,55,3041,1840
S288C	2374	.	T	C	49314	PASS	DP=14831;AF=0.875261;SB=27;DP4=1070,776,7018,5963
S288C	2426	.	T	C	21050	PASS	DP=14729;AF=0.091045;SB=2;DP4=6563,6821,667,674
S288C	2456	.	G	A	16581	PASS	DP=14445;AF=0.094150;SB=20;DP4=6374,6685,715,645
S288C	2620	.	T	C	49314	PASS	DP=14587;AF=0.642010;SB=2;DP4=2668,2546,4836,4534
S288C	3553	.	A	G	2237	PASS	DP=13568;AF=0.019089;SB=0;DP4=6746,6554,133,127
S288C	3828	.	A	G	14157	PASS	DP=14271;AF=0.075958;SB=4;DP4=7619,5537,643,441
S288C	4543	.	C	T	722	PASS	DP=14161;AF=0.009251;SB=4;DP4=6484,7539,66,65
S288C	5154	.	C	CG	38155	PASS	DP=14894;AF=0.102189;SB=0;DP4=6522,6989,730,792;INDEL;HRUN=1
S288C	5371	.	T	C	27452	PASS	DP=14169;AF=0.104524;SB=10;DP4=6666,6013,745,736
S288C	5949	.	TA	T	18916	PASS	DP=15425;AF=0.070989;SB=5;DP4=7331,7198,570,525;INDEL;HRUN=7
S288C	6031	.	T	TG	222	PASS	DP=16307;AF=0.001717;SB=10;DP4=8890,7605,20,8;INDEL;HRUN=2
S288C	6033	.	G	GA	49314	PASS	DP=16536;AF=0.782777;SB=4;DP4=1197,1072,6960,5984;INDEL;HRUN=8
S288C	6033	.	G	GGAA	13272	PASS	DP=16536;AF=0.059204;SB=6;DP4=1197,1072,539,440;INDEL;HRUN=8
S288C	6033	.	G	GAA	4547	PASS	DP=16536;AF=0.026004;SB=9;DP4=1197,1072,245,185;INDEL;HRUN=8
S288C	6033	.	G	GGAAA	126	PASS	DP=16536;AF=0.003084;SB=1;DP4=1197,1072,28,23;INDEL;HRUN=8
S288C	6042	.	C	A	578	PASS	DP=16869;AF=0.014405;SB=90;DP4=8989,7626,183,67
S288C	6358	.	T	TA	89	PASS	DP=17445;AF=0.000974;SB=26;DP4=10131,7496,16,1;INDEL;HRUN=1
S288C	6441	.	T	C	16575	PASS	DP=15226;AF=0.076383;SB=1;DP4=7375,6652,604,560
S288C	6598	.	C	CAA	59	PASS	DP=15473;AF=0.001939;SB=111;DP4=6647,9059,30,0;INDEL;HRUN=4
S288C	6598	.	C	A	2394	PASS	DP=15742;AF=0.076991;SB=140;DP4=6290,8221,392,831
S288C	6603	.	C	CAAA	937	PASS	DP=17130;AF=0.007939;SB=139;DP4=2622,3005,108,28;INDEL;HRUN=7
S288C	6603	.	C	CAAAAAA	49314	PASS	DP=17130;AF=0.477933;SB=66;DP4=2622,3005,3448,4739;INDEL;HRUN=7
S288C	6603	.	C	CAAAA	5831	PASS	DP=17130;AF=0.027729;SB=51;DP4=2622,3005,171,304;INDEL;HRUN=7
S288C	6603	.	C	CAAAAA	40548	PASS	DP=17130;AF=0.124985;SB=56;DP4=2622,3005,870,1271;INDEL;HRUN=7
S288C	6603	.	C	CAAAAAAA	11101	PASS	DP=17130;AF=0.044950;SB=1;DP4=2622,3005,352,418;INDEL;HRUN=7
S288C	6603	.	C	CAAAAAAAA	154	PASS	DP=17130;AF=0.002919;SB=4;DP4=2622,3005,27,23;INDEL;HRUN=7
S288C	8491	.	C	CTTT	9234	PASS	DP=16841;AF=0.058310;SB=117;DP4=3281,4221,547,435;INDEL;HRUN=11
S288C	8491	.	C	CTT	49314	PASS	DP=16841;AF=0.432100;SB=127;DP4=3281,4221,3622,3655;INDEL;HRUN=11
S288C	8491	.	C	CT	11388	PASS	DP=16841;AF=0.068404;SB=86;DP4=3281,4221,613,539;INDEL;HRUN=11
S288C	8491	.	C	CTTTT	119	PASS	DP=16841;AF=0.005997;SB=29;DP4=3281,4221,61,40;INDEL;HRUN=11
S288C	8491	.	CT	C	28111	PASS	DP=16841;AF=0.130455;SB=45;DP4=6959,7812,1141,1056;INDEL;HRUN=11
S288C	8491	.	C	T	4390	PASS	DP=17043;AF=0.071056;SB=1044;DP4=7891,7897,238,1007
S288C	8503	.	C	T	1107	PASS	DP=16549;AF=0.057768;SB=644;DP4=7609,7952,748,232
S288C	8509	.	T	C	49314	PASS	DP=15658;AF=0.189616;SB=69;DP4=5995,6666,1572,1406
S288C	8632	.	C	T	49314	PASS	DP=15788;AF=0.179377;SB=3;DP4=7041,5906,1519,1313
S288C	9111	.	C	T	70	PASS	DP=3380;AF=0.007396;SB=0;DP4=3,3351,0,25
S288C	9131	.	T	TTCGCATGAAG	739	PASS	DP=1553;AF=0.048938;SB=0;DP4=0,1335,0,76;INDEL;HRUN=3
S288C	9131	.	T	TTCGCATGAAGTACC	3747	PASS	DP=1553;AF=0.153252;SB=0;DP4=0,1335,0,238;INDEL;HRUN=3
S288C	9132	.	T	TCGCATGA	423	PASS	DP=1436;AF=0.036908;SB=0;DP4=0,1129,0,53;INDEL;HRUN=1
S288C	9132	.	T	TCGCATGAAGTAC	569	PASS	DP=1436;AF=0.044568;SB=0;DP4=0,1129,0,64;INDEL;HRUN=1
S288C	9133	.	C	CGCAT	954	PASS	DP=1344;AF=0.066964;SB=0;DP4=0,1105,0,90;INDEL;HRUN=1
S288C	9133	.	C	CGCATG	1033	PASS	DP=1344;AF=0.070685;SB=0;DP4=0,1105,0,95;INDEL;HRUN=1
S288C	9133	.	C	CGCATGAA	116	PASS	DP=1344;AF=0.018601;SB=0;DP4=0,1105,0,25;INDEL;HRUN=1
S288C	9133	.	C	CGCATGAAGT	654	PASS	DP=1344;AF=0.052083;SB=0;DP4=0,1105,0,70;INDEL;HRUN=1
S288C	9133	.	C	CGCATGAAGTA	361	PASS	DP=1344;AF=0.035714;SB=0;DP4=0,1105,0,48;INDEL;HRUN=1
