# Supplementary material for: Varying strength of selection contributes to the intragenomic diversity of rRNA genes
Source: Nat Commun. 2022 Nov 25;13:7245. doi: 10.1038/s41467-022-34989-w (PMC9700816; doi:10.1038/s41467-022-34989-w)
Supplement: Supplementary file 4 — Supplementary Data 1-6 [file 41467_2022_34989_MOESM4_ESM.zip › Supplementary_Data1-6/Supplementary_Data_6/raw_rDNA_var_calls/ERR1308761_rDNA.vcf]

##fileformat=VCFv4.0
##fileDate=20200729
##source=lofreq call --call-indels -f /scratch/ds5639/rDNA_project/Yue_2017_SK1_hiseq/SRR4074258_1/rDNA_S288C_ref/rDNA_S288C.fa -o ERR1308761_rDNA.vcf ERR1308761_rDNA.bam 
##reference=/scratch/ds5639/rDNA_project/Yue_2017_SK1_hiseq/SRR4074258_1/rDNA_S288C_ref/rDNA_S288C.fa
##INFO=<ID=DP,Number=1,Type=Integer,Description="Raw Depth">
##INFO=<ID=AF,Number=1,Type=Float,Description="Allele Frequency">
##INFO=<ID=SB,Number=1,Type=Integer,Description="Phred-scaled strand bias at this position">
##INFO=<ID=DP4,Number=4,Type=Integer,Description="Counts for ref-forward bases, ref-reverse, alt-forward and alt-reverse bases">
##INFO=<ID=INDEL,Number=0,Type=Flag,Description="Indicates that the variant is an INDEL.">
##INFO=<ID=CONSVAR,Number=0,Type=Flag,Description="Indicates that the variant is a consensus variant (as opposed to a low frequency variant).">
##INFO=<ID=HRUN,Number=1,Type=Integer,Description="Homopolymer length to the right of report indel position">
##FILTER=<ID=min_dp_10,Description="Minimum Coverage 10">
##FILTER=<ID=sb_fdr,Description="Strand-Bias Multiple Testing Correction: fdr corr. pvalue > 0.001000">
##FILTER=<ID=min_snvqual_64,Description="Minimum SNV Quality (Phred) 64">
##FILTER=<ID=min_indelqual_53,Description="Minimum Indel Quality (Phred) 53">
#CHROM	POS	ID	REF	ALT	QUAL	FILTER	INFO
S288C	217	.	GT	G	49314	PASS	DP=9638;AF=0.958809;SB=17;DP4=425,82,7344,1897;INDEL;HRUN=2
S288C	224	.	A	G	49314	PASS	DP=8995;AF=0.994219;SB=6;DP4=16,7,7157,1800
S288C	236	.	T	TGGAA	282	PASS	DP=10866;AF=0.050156;SB=543;DP4=6353,2643,202,343;INDEL;HRUN=1
S288C	254	.	A	AGCG	2484	PASS	DP=13066;AF=0.108909;SB=590;DP4=5817,5926,1025,398;INDEL;HRUN=4
S288C	255	.	A	G	107	PASS	DP=13295;AF=0.180970;SB=2420;DP4=3950,5541,1901,516
S288C	264	.	A	G	120	PASS	DP=13985;AF=0.146014;SB=1877;DP4=5084,6831,1576,470
S288C	452	.	G	C	49314	PASS	DP=25141;AF=0.938785;SB=14;DP4=884,610,14612,8993
S288C	557	.	C	T	49314	PASS	DP=29138;AF=0.998524;SB=1;DP4=5,8,13195,15900
S288C	626	.	A	G	49314	PASS	DP=31915;AF=0.997117;SB=13;DP4=31,44,16857,14966
S288C	638	.	C	T	49314	PASS	DP=32283;AF=0.998296;SB=2;DP4=4,6,17401,14829
S288C	648	.	A	G	49314	PASS	DP=32705;AF=0.998288;SB=0;DP4=23,19,17780,14869
S288C	691	.	G	C	49314	PASS	DP=31496;AF=0.997809;SB=6;DP4=32,22,15888,15539
S288C	792	.	C	A	7903	PASS	DP=28387;AF=0.027266;SB=2;DP4=13946,13649,382,392
S288C	817	.	C	A	49314	PASS	DP=28850;AF=0.999133;SB=0;DP4=4,5,13655,15174
S288C	851	.	T	G	318	PASS	DP=28254;AF=0.005734;SB=0;DP4=11847,16230,69,93
S288C	1069	.	A	G	49314	PASS	DP=21989;AF=0.994088;SB=0;DP4=27,29,10871,10988
S288C	1545	.	A	C	145	PASS	DP=10685;AF=0.137015;SB=2;DP4=3418,5787,554,910
S288C	1547	.	A	AATATCCTCCTCCG	122	PASS	DP=10413;AF=0.093633;SB=46;DP4=3617,6040,433,542;INDEL;HRUN=2
S288C	1547	.	A	G	1868	PASS	DP=10641;AF=0.179682;SB=32;DP4=3256,5463,795,1117
S288C	1552	.	T	C	49314	PASS	DP=10665;AF=0.593718;SB=519;DP4=2261,2057,2371,3969
S288C	1564	.	T	TTC	14272	PASS	DP=10242;AF=0.322496;SB=83;DP4=3667,3500,1486,1817;INDEL;HRUN=2
S288C	1570	.	CAAAAAA	C	31256	PASS	DP=7551;AF=0.543504;SB=59;DP4=1685,1945,2134,1970;INDEL;HRUN=17
S288C	1671	.	T	C	49314	PASS	DP=17805;AF=0.997079;SB=1;DP4=23,18,10535,7218
S288C	1703	.	A	G	49314	PASS	DP=14398;AF=0.995763;SB=1;DP4=27,20,8755,5582
S288C	1720	.	T	G	49314	PASS	DP=14385;AF=0.997289;SB=5;DP4=11,12,8554,5797
S288C	1759	.	ACCGCGTCGCCGCGTCG	A	5976	PASS	DP=7991;AF=0.437868;SB=265;DP4=2924,1769,1761,1738;INDEL;HRUN=2
S288C	1830	.	G	GTA	49314	PASS	DP=16579;AF=0.852705;SB=75;DP4=1295,1247,8043,6094;INDEL;HRUN=1
S288C	1912	.	G	C	49314	PASS	DP=20190;AF=0.996979;SB=3;DP4=23,19,12234,7895
S288C	1979	.	C	CCACTAT	33349	PASS	DP=12044;AF=0.550814;SB=138;DP4=2686,1915,3385,3249;INDEL;HRUN=4
S288C	2045	.	AT	A	49314	PASS	DP=24742;AF=0.914801;SB=174;DP4=1316,836,11630,11004;INDEL;HRUN=8
S288C	2182	.	C	CAAAT	49314	PASS	DP=27229;AF=0.900437;SB=91;DP4=1608,1269,12213,12305;INDEL;HRUN=3
S288C	2227	.	C	T	49314	PASS	DP=16481;AF=0.997088;SB=0;DP4=12,13,7633,8800
S288C	2255	.	A	AT	3130	PASS	DP=9025;AF=0.462271;SB=506;DP4=2949,2042,1806,2366;INDEL;HRUN=16
S288C	2261	.	T	A	1883	PASS	DP=9586;AF=0.552055;SB=1;DP4=19,19,2513,2814
S288C	2277	.	CAAATAGT	C	49314	PASS	DP=7482;AF=0.829190;SB=303;DP4=773,576,2480,3724;INDEL;HRUN=3
S288C	2331	.	A	G	49314	PASS	DP=25184;AF=0.985149;SB=34;DP4=217,143,12596,12214
S288C	2348	.	T	C	49314	PASS	DP=29729;AF=0.996905;SB=0;DP4=38,34,15515,14122
S288C	2407	.	A	G	345	PASS	DP=29568;AF=0.005242;SB=18;DP4=15507,13897,97,58
S288C	5949	.	TA	T	49314	PASS	DP=28608;AF=0.923832;SB=29;DP4=1227,1348,13482,12947;INDEL;HRUN=7
S288C	6033	.	G	GA	49314	PASS	DP=30052;AF=0.845934;SB=7;DP4=2193,2165,13081,12341;INDEL;HRUN=8
S288C	6033	.	G	GAA	6099	PASS	DP=30052;AF=0.021030;SB=0;DP4=2193,2165,315,317;INDEL;HRUN=8
S288C	6042	.	C	A	815	PASS	DP=29960;AF=0.012650;SB=120;DP4=15006,14559,266,120
S288C	6140	.	G	GC	61	PASS	DP=26368;AF=0.000607;SB=0;DP4=14010,12584,8,8;INDEL;HRUN=5
S288C	6337	.	G	A	49314	PASS	DP=31387;AF=0.997897;SB=8;DP4=35,19,16929,14392
S288C	6367	.	GC	G	62	PASS	DP=32292;AF=0.000557;SB=14;DP4=18970,13641,15,3;INDEL;HRUN=4
S288C	8455	.	A	G	49314	PASS	DP=32135;AF=0.997230;SB=1;DP4=29,42,13983,18063
S288C	8467	.	T	TA	21056	PASS	DP=30572;AF=0.062999;SB=17;DP4=12893,16158,801,1125;INDEL;HRUN=6
S288C	8471	.	AAAG	A	49314	PASS	DP=29461;AF=0.863514;SB=0;DP4=1983,2466,11372,14068;INDEL;HRUN=6
S288C	8478	.	G	C	135	PASS	DP=29202;AF=0.011061;SB=87;DP4=13073,15742,93,230
S288C	8491	.	CTTT	C	49314	PASS	DP=29016;AF=0.853288;SB=20;DP4=1908,2419,11452,13307;INDEL;HRUN=11
S288C	8493	.	TT	T	375	PASS	DP=28716;AF=0.008427;SB=7;DP4=13441,15469,123,119;INDEL;HRUN=11
S288C	8728	.	T	C	49314	PASS	DP=28187;AF=0.997410;SB=0;DP4=24,28,12564,15550
S288C	8934	.	G	A	49314	PASS	DP=18844;AF=0.998249;SB=2;DP4=9,18,5044,13767
S288C	9131	.	T	TTCGCATGAAG	965	PASS	DP=2883;AF=0.052723;SB=8;DP4=9,2387,2,150;INDEL;HRUN=3
S288C	9131	.	T	TTCGCATGAAGTACC	6287	PASS	DP=2883;AF=0.162331;SB=0;DP4=9,2387,1,467;INDEL;HRUN=3
S288C	9132	.	T	TCGCATGA	295	PASS	DP=2624;AF=0.033155;SB=4;DP4=9,2181,1,86;INDEL;HRUN=1
S288C	9132	.	T	TCGCATGAAGTAC	389	PASS	DP=2624;AF=0.037348;SB=0;DP4=9,2181,0,98;INDEL;HRUN=1
S288C	9133	.	C	CGCAT	919	PASS	DP=2473;AF=0.059846;SB=8;DP4=8,2020,2,146;INDEL;HRUN=1
S288C	9133	.	C	CGCATG	1208	PASS	DP=2473;AF=0.069147;SB=2;DP4=8,2020,1,170;INDEL;HRUN=1
S288C	9133	.	C	CGCATGAAGT	756	PASS	DP=2473;AF=0.054185;SB=0;DP4=8,2020,0,134;INDEL;HRUN=1
S288C	9133	.	C	CGCATGAAGTA	279	PASS	DP=2473;AF=0.034371;SB=0;DP4=8,2020,0,85;INDEL;HRUN=1
