# Supplementary material for: Varying strength of selection contributes to the intragenomic diversity of rRNA genes
Source: Nat Commun. 2022 Nov 25;13:7245. doi: 10.1038/s41467-022-34989-w (PMC9700816; doi:10.1038/s41467-022-34989-w)
Supplement: Supplementary file 4 — Supplementary Data 1-6 [file 41467_2022_34989_MOESM4_ESM.zip › Supplementary_Data1-6/Supplementary_Data_6/raw_rDNA_var_calls/ERR1308760_rDNA.vcf]

##fileformat=VCFv4.0
##fileDate=20200729
##source=lofreq call --call-indels -f /scratch/ds5639/rDNA_project/Yue_2017_SK1_hiseq/SRR4074258_1/rDNA_S288C_ref/rDNA_S288C.fa -o ERR1308760_rDNA.vcf ERR1308760_rDNA.bam 
##reference=/scratch/ds5639/rDNA_project/Yue_2017_SK1_hiseq/SRR4074258_1/rDNA_S288C_ref/rDNA_S288C.fa
##INFO=<ID=DP,Number=1,Type=Integer,Description="Raw Depth">
##INFO=<ID=AF,Number=1,Type=Float,Description="Allele Frequency">
##INFO=<ID=SB,Number=1,Type=Integer,Description="Phred-scaled strand bias at this position">
##INFO=<ID=DP4,Number=4,Type=Integer,Description="Counts for ref-forward bases, ref-reverse, alt-forward and alt-reverse bases">
##INFO=<ID=INDEL,Number=0,Type=Flag,Description="Indicates that the variant is an INDEL.">
##INFO=<ID=CONSVAR,Number=0,Type=Flag,Description="Indicates that the variant is a consensus variant (as opposed to a low frequency variant).">
##INFO=<ID=HRUN,Number=1,Type=Integer,Description="Homopolymer length to the right of report indel position">
##FILTER=<ID=min_dp_10,Description="Minimum Coverage 10">
##FILTER=<ID=sb_fdr,Description="Strand-Bias Multiple Testing Correction: fdr corr. pvalue > 0.001000">
##FILTER=<ID=min_snvqual_64,Description="Minimum SNV Quality (Phred) 64">
##FILTER=<ID=min_indelqual_51,Description="Minimum Indel Quality (Phred) 51">
#CHROM	POS	ID	REF	ALT	QUAL	FILTER	INFO
S288C	215	.	C	A	49314	PASS	DP=13638;AF=0.531969;SB=4;DP4=4332,2048,4983,2272
S288C	217	.	GT	G	49314	PASS	DP=13669;AF=0.944473;SB=32;DP4=510,309,8802,4108;INDEL;HRUN=2
S288C	281	.	A	G	1344	PASS	DP=17281;AF=0.013714;SB=8;DP4=8742,8299,133,104
S288C	435	.	CT	C	60	PASS	DP=19057;AF=0.000735;SB=2;DP4=10138,9136,6,8;INDEL;HRUN=5
S288C	557	.	C	T	49314	PASS	DP=20329;AF=0.999016;SB=0;DP4=5,6,8750,11559
S288C	626	.	A	G	49314	PASS	DP=20710;AF=0.438291;SB=0;DP4=5794,5831,4529,4548
S288C	638	.	C	T	49314	PASS	DP=20810;AF=0.998847;SB=3;DP4=3,5,10725,10062
S288C	648	.	A	G	49314	PASS	DP=21119;AF=0.975330;SB=8;DP4=289,225,10882,9716
S288C	768	.	A	T	49314	PASS	DP=19510;AF=0.436597;SB=9;DP4=5925,5039,4704,3814
S288C	817	.	C	A	49314	PASS	DP=20726;AF=0.999132;SB=6;DP4=8,3,10864,9844
S288C	860	.	G	A	64	PASS	DP=20200;AF=0.002921;SB=0;DP4=9614,10518,29,30
S288C	1379	.	T	A	147	PASS	DP=13950;AF=0.067240;SB=26;DP4=6408,5224,468,470
S288C	1570	.	CAAAAAAAAA	C	39477	PASS	DP=14879;AF=0.393440;SB=4;DP4=1329,1350,2839,3015;INDEL;HRUN=17
S288C	1570	.	CAAAAAAAA	C	47870	PASS	DP=14879;AF=0.428792;SB=2;DP4=1329,1350,3126,3254;INDEL;HRUN=17
S288C	1671	.	T	C	49314	PASS	DP=17446;AF=0.997879;SB=0;DP4=17,15,8739,8670
S288C	1720	.	T	G	49314	PASS	DP=17291;AF=0.997513;SB=2;DP4=14,20,7900,9350
S288C	1759	.	ACCGCGTCGCCGCGTCG	A	23572	PASS	DP=10850;AF=0.567558;SB=158;DP4=2311,2550,2444,3714;INDEL;HRUN=2
S288C	1830	.	G	GTA	49314	PASS	DP=13656;AF=0.853764;SB=84;DP4=887,1225,5713,5946;INDEL;HRUN=1
S288C	1912	.	G	C	49314	PASS	DP=15975;AF=0.971205;SB=4;DP4=238,209,7922,7593
S288C	1979	.	C	CCACTAT	326	PASS	DP=10906;AF=0.231249;SB=20;DP4=3962,4203,1299,1223;INDEL;HRUN=4
S288C	1983	.	TG	T	1139	PASS	DP=11724;AF=0.649096;SB=35;DP4=2132,1995,3662,3948;INDEL;HRUN=1
S288C	2045	.	AT	A	49314	PASS	DP=16970;AF=0.913612;SB=16;DP4=801,729,7634,7870;INDEL;HRUN=8
S288C	2189	.	T	C	49314	PASS	DP=15406;AF=0.441516;SB=79;DP4=4465,4132,3217,3585
S288C	2227	.	C	T	49314	PASS	DP=14080;AF=0.998224;SB=2;DP4=9,7,6922,7135
S288C	2244	.	G	GAA	2268	PASS	DP=12737;AF=0.121614;SB=25;DP4=5007,4987,839,710;INDEL;HRUN=16
S288C	2263	.	A	AC	906	PASS	DP=16580;AF=0.249095;SB=1654;DP4=7517,4804,1505,2625;INDEL;HRUN=6
S288C	2277	.	CAAATAGT	C	49314	PASS	DP=14666;AF=0.470408;SB=171;DP4=4973,2876,3890,3009;INDEL;HRUN=3
S288C	2793	.	T	C	4360	PASS	DP=18249;AF=0.023289;SB=0;DP4=8437,9379,204,221
S288C	5949	.	TA	T	49314	PASS	DP=17963;AF=0.922841;SB=14;DP4=744,836,8276,8301;INDEL;HRUN=7
S288C	6033	.	G	GA	45760	PASS	DP=18699;AF=0.136959;SB=7;DP4=8622,7683,1393,1168;INDEL;HRUN=8
S288C	6033	.	G	GAA	323	PASS	DP=18699;AF=0.004546;SB=0;DP4=8622,7683,44,41;INDEL;HRUN=8
S288C	6033	.	G	A	158	PASS	DP=18954;AF=0.004854;SB=13;DP4=10015,8833,39,53
S288C	6042	.	C	A	68	PASS	DP=19129;AF=0.003137;SB=16;DP4=10264,8797,42,19
S288C	6337	.	G	A	49314	PASS	DP=20032;AF=0.998003;SB=15;DP4=26,9,11067,8925
S288C	6509	.	A	G	49314	PASS	DP=17277;AF=0.650402;SB=0;DP4=2928,3107,5467,5770
S288C	6519	.	G	A	49314	PASS	DP=17553;AF=0.645360;SB=5;DP4=2975,3228,5344,5996
S288C	6603	.	C	CA	49314	PASS	DP=19799;AF=0.311127;SB=10;DP4=5495,8389,2515,3645;INDEL;HRUN=7
S288C	6603	.	C	A	444	PASS	DP=20070;AF=0.007922;SB=80;DP4=7918,11986,100,60
S288C	6611	.	T	A	109	PASS	DP=20238;AF=0.005435;SB=10;DP4=8647,11450,57,54
S288C	8467	.	T	TA	18901	PASS	DP=19568;AF=0.062602;SB=22;DP4=7989,10601,476,749;INDEL;HRUN=6
S288C	8471	.	AAAG	A	49314	PASS	DP=18981;AF=0.870239;SB=7;DP4=1151,1596,7142,9376;INDEL;HRUN=6
S288C	8478	.	G	C	535	PASS	DP=19058;AF=0.010284;SB=41;DP4=8340,10482,59,137
S288C	8491	.	CTTTT	C	49314	PASS	DP=19160;AF=0.854228;SB=180;DP4=1129,1819,7706,8661;INDEL;HRUN=11
S288C	8769	.	C	T	5932	PASS	DP=18668;AF=0.025445;SB=2;DP4=7710,10474,208,267
S288C	8934	.	G	A	49314	PASS	DP=12007;AF=0.996835;SB=1;DP4=9,20,3338,8631
S288C	9131	.	T	TTCGCATGAAG	521	PASS	DP=1711;AF=0.045003;SB=0;DP4=1,1460,0,77;INDEL;HRUN=3
S288C	9131	.	T	TTCGCATGAAGTACC	3145	PASS	DP=1711;AF=0.137347;SB=0;DP4=1,1460,0,235;INDEL;HRUN=3
S288C	9132	.	T	TCGCATGA	144	PASS	DP=1554;AF=0.025740;SB=0;DP4=1,1320,0,40;INDEL;HRUN=1
S288C	9132	.	T	TCGCATGAAGTAC	277	PASS	DP=1554;AF=0.035393;SB=0;DP4=1,1320,0,55;INDEL;HRUN=1
S288C	9133	.	C	CGCAT	890	PASS	DP=1438;AF=0.073018;SB=0;DP4=1,1203,0,105;INDEL;HRUN=1
S288C	9133	.	C	CGCATG	909	PASS	DP=1438;AF=0.073713;SB=0;DP4=1,1203,0,106;INDEL;HRUN=1
S288C	9133	.	C	CGCATGAA	58	PASS	DP=1438;AF=0.018776;SB=0;DP4=1,1203,0,27;INDEL;HRUN=1
S288C	9133	.	C	CGCATGAAGT	361	PASS	DP=1438;AF=0.043811;SB=0;DP4=1,1203,0,63;INDEL;HRUN=1
S288C	9133	.	C	CGCATGAAGTA	194	PASS	DP=1438;AF=0.031989;SB=0;DP4=1,1203,0,46;INDEL;HRUN=1
