# Supplementary material for: Varying strength of selection contributes to the intragenomic diversity of rRNA genes
Source: Nat Commun. 2022 Nov 25;13:7245. doi: 10.1038/s41467-022-34989-w (PMC9700816; doi:10.1038/s41467-022-34989-w)
Supplement: Supplementary file 4 — Supplementary Data 1-6 [file 41467_2022_34989_MOESM4_ESM.zip › Supplementary_Data1-6/Supplementary_Data_6/raw_rDNA_var_calls/ERR1308996_rDNA.vcf]

##fileformat=VCFv4.0
##fileDate=20200729
##source=lofreq call --call-indels -f /scratch/ds5639/rDNA_project/Yue_2017_SK1_hiseq/SRR4074258_1/rDNA_S288C_ref/rDNA_S288C.fa -o ERR1308996_rDNA.vcf ERR1308996_rDNA.bam 
##reference=/scratch/ds5639/rDNA_project/Yue_2017_SK1_hiseq/SRR4074258_1/rDNA_S288C_ref/rDNA_S288C.fa
##INFO=<ID=DP,Number=1,Type=Integer,Description="Raw Depth">
##INFO=<ID=AF,Number=1,Type=Float,Description="Allele Frequency">
##INFO=<ID=SB,Number=1,Type=Integer,Description="Phred-scaled strand bias at this position">
##INFO=<ID=DP4,Number=4,Type=Integer,Description="Counts for ref-forward bases, ref-reverse, alt-forward and alt-reverse bases">
##INFO=<ID=INDEL,Number=0,Type=Flag,Description="Indicates that the variant is an INDEL.">
##INFO=<ID=CONSVAR,Number=0,Type=Flag,Description="Indicates that the variant is a consensus variant (as opposed to a low frequency variant).">
##INFO=<ID=HRUN,Number=1,Type=Integer,Description="Homopolymer length to the right of report indel position">
##FILTER=<ID=min_dp_10,Description="Minimum Coverage 10">
##FILTER=<ID=sb_fdr,Description="Strand-Bias Multiple Testing Correction: fdr corr. pvalue > 0.001000">
##FILTER=<ID=min_snvqual_64,Description="Minimum SNV Quality (Phred) 64">
##FILTER=<ID=min_indelqual_52,Description="Minimum Indel Quality (Phred) 52">
#CHROM	POS	ID	REF	ALT	QUAL	FILTER	INFO
S288C	23	.	C	T	49314	PASS	DP=4387;AF=0.997037;SB=0;DP4=8,0,4365,9
S288C	33	.	G	A	49314	PASS	DP=5898;AF=0.997796;SB=0;DP4=8,0,5869,16
S288C	36	.	C	T	49314	PASS	DP=6534;AF=0.997551;SB=0;DP4=11,0,6496,22
S288C	266	.	G	A	49314	PASS	DP=26526;AF=0.995966;SB=27;DP4=19,40,13931,12488
S288C	557	.	C	T	49314	PASS	DP=31325;AF=0.998468;SB=5;DP4=3,9,13189,18088
S288C	563	.	C	T	49314	PASS	DP=32089;AF=0.997663;SB=14;DP4=17,42,13660,18354
S288C	638	.	C	T	49314	PASS	DP=34467;AF=0.997766;SB=35;DP4=5,21,18761,15630
S288C	648	.	A	G	49314	PASS	DP=34972;AF=0.998427;SB=0;DP4=10,8,19446,15471
S288C	668	.	G	A	49314	PASS	DP=33442;AF=0.994169;SB=32;DP4=22,46,17826,15421
S288C	755	.	C	T	49314	PASS	DP=29652;AF=0.997909;SB=8;DP4=15,24,15149,14441
S288C	788	.	T	C	49314	PASS	DP=30216;AF=0.996459;SB=6;DP4=43,28,16049,14069
S288C	817	.	C	A	49314	PASS	DP=30910;AF=0.998803;SB=1;DP4=7,6,15051,15831
S288C	924	.	C	T	49314	PASS	DP=28043;AF=0.996398;SB=3;DP4=34,38,11997,15945
S288C	1000	.	C	T	49314	PASS	DP=25962;AF=0.995879;SB=0;DP4=28,38,11342,14513
S288C	1019	.	T	C	49314	PASS	DP=24536;AF=0.996658;SB=4;DP4=30,31,10606,13848
S288C	1032	.	C	T	49314	PASS	DP=24212;AF=0.997811;SB=0;DP4=12,15,10600,13559
S288C	1381	.	T	A	1488	PASS	DP=18664;AF=0.143485;SB=1455;DP4=8677,3911,1128,1550
S288C	1385	.	T	C	2145	PASS	DP=18978;AF=0.167194;SB=1427;DP4=7763,4472,1485,2247
S288C	1499	.	A	T	49314	PASS	DP=28838;AF=0.997295;SB=2;DP4=29,24,14435,14325
S288C	1570	.	CAAAAAAAAAAA	C	49314	PASS	DP=23403;AF=0.831133;SB=35;DP4=1992,2221,9796,9655;INDEL;HRUN=17
S288C	1602	.	T	C	49314	PASS	DP=26484;AF=0.997281;SB=18;DP4=24,10,12981,13431
S288C	1671	.	T	C	49314	PASS	DP=26298;AF=0.998669;SB=22;DP4=17,6,11709,14554
S288C	1700	.	T	TGTTATCATCCTCTC	49314	PASS	DP=23169;AF=0.752816;SB=0;DP4=2408,3247,7458,9984;INDEL;HRUN=1
S288C	1759	.	ACCGCGTCGCCGCGTCG	A	44676	PASS	DP=15659;AF=0.751197;SB=15;DP4=1520,2613,4552,7211;INDEL;HRUN=2
S288C	1939	.	C	T	49314	PASS	DP=12198;AF=0.996885;SB=3;DP4=10,13,6514,5646
S288C	1983	.	TG	T	3959	PASS	DP=8972;AF=0.880852;SB=3;DP4=480,588,3455,4448;INDEL;HRUN=1
S288C	1985	.	T	A	7876	PASS	DP=9872;AF=0.935373;SB=2;DP4=6,5,4175,5059
S288C	2045	.	AT	A	49314	PASS	DP=24453;AF=0.978776;SB=26;DP4=286,247,11212,12722;INDEL;HRUN=8
S288C	2173	.	C	T	49314	PASS	DP=26982;AF=0.998814;SB=0;DP4=10,11,13974,12976
S288C	2227	.	C	T	49314	PASS	DP=17281;AF=0.998958;SB=0;DP4=3,3,7606,9657
S288C	2255	.	A	T	49314	PASS	DP=8584;AF=0.891309;SB=216;DP4=557,367,3317,4334
S288C	2261	.	T	G	17726	PASS	DP=6797;AF=0.871120;SB=3;DP4=31,36,2504,3534
S288C	2263	.	A	C	11656	PASS	DP=6848;AF=0.834550;SB=17;DP4=414,680,2386,3339
S288C	2264	.	A	C	8232	PASS	DP=6721;AF=0.790507;SB=11;DP4=590,791,2129,3185
S288C	2277	.	CAAATAGT	C	15985	PASS	DP=3102;AF=0.677627;SB=280;DP4=769,554,812,1290;INDEL;HRUN=3
S288C	2284	.	T	C	4696	PASS	DP=5261;AF=0.567193;SB=2;DP4=42,40,1641,1343
S288C	2311	.	A	C	49314	PASS	DP=16000;AF=0.996562;SB=3;DP4=29,19,8730,7215
S288C	2318	.	ACT	A	49314	PASS	DP=17608;AF=0.962176;SB=12;DP4=340,327,9269,7673;INDEL;HRUN=1
S288C	2343	.	GTA	G	49314	PASS	DP=23260;AF=0.995486;SB=4;DP4=53,55,12426,10729;INDEL;HRUN=1
S288C	2369	.	C	T	49314	PASS	DP=31802;AF=0.998396;SB=3;DP4=15,15,18334,13417
S288C	5924	.	C	T	49314	PASS	DP=30680;AF=0.997034;SB=3;DP4=33,37,15764,14825
S288C	5949	.	TA	T	49314	PASS	DP=29117;AF=0.920905;SB=0;DP4=1357,1319,13571,13243;INDEL;HRUN=7
S288C	6337	.	G	A	49314	PASS	DP=31001;AF=0.998806;SB=0;DP4=11,8,17103,13861
S288C	6511	.	C	T	49314	PASS	DP=28078;AF=0.995477;SB=18;DP4=39,24,12901,15051
S288C	7325	.	TC	T	71	PASS	DP=27551;AF=0.001053;SB=5;DP4=14369,13343,12,17;INDEL;HRUN=6
S288C	8467	.	T	TA	24262	PASS	DP=32261;AF=0.056942;SB=1;DP4=14020,16839,845,992;INDEL;HRUN=6
S288C	8471	.	AAAG	A	49314	PASS	DP=30878;AF=0.871365;SB=19;DP4=2169,2372,12307,14599;INDEL;HRUN=6
S288C	8478	.	G	C	160	PASS	DP=30208;AF=0.008872;SB=18;DP4=13743,16140,103,165
S288C	8491	.	CTTTT	C	49314	PASS	DP=29736;AF=0.866021;SB=72;DP4=2075,2096,11644,14108;INDEL;HRUN=11
S288C	8934	.	G	A	49314	PASS	DP=21381;AF=0.999111;SB=3;DP4=4,6,5868,15494
S288C	9131	.	T	TTCGCATGAAG	719	PASS	DP=3443;AF=0.044728;SB=0;DP4=4,2745,0,154;INDEL;HRUN=3
S288C	9131	.	T	TTCGCATGAAGTACC	9535	PASS	DP=3443;AF=0.200407;SB=2;DP4=4,2745,0,690;INDEL;HRUN=3
S288C	9132	.	T	TCGCATGA	571	PASS	DP=3207;AF=0.043031;SB=0;DP4=2,2557,0,138;INDEL;HRUN=1
S288C	9132	.	T	TCGCATGAAGTAC	1233	PASS	DP=3207;AF=0.062987;SB=0;DP4=2,2557,0,202;INDEL;HRUN=1
S288C	9133	.	C	CGCAT	1223	PASS	DP=3071;AF=0.065451;SB=0;DP4=2,2490,0,201;INDEL;HRUN=1
S288C	9133	.	C	CGCATG	829	PASS	DP=3071;AF=0.053728;SB=0;DP4=2,2490,0,165;INDEL;HRUN=1
S288C	9133	.	C	CGCATGAA	53	PASS	DP=3071;AF=0.018561;SB=0;DP4=2,2490,0,57;INDEL;HRUN=1
S288C	9133	.	C	CGCATGAAGT	580	PASS	DP=3071;AF=0.045262;SB=0;DP4=2,2490,0,139;INDEL;HRUN=1
S288C	9133	.	C	CGCATGAAGTA	589	PASS	DP=3071;AF=0.045588;SB=0;DP4=2,2490,0,140;INDEL;HRUN=1
