# Supplementary material for: Varying strength of selection contributes to the intragenomic diversity of rRNA genes
Source: Nat Commun. 2022 Nov 25;13:7245. doi: 10.1038/s41467-022-34989-w (PMC9700816; doi:10.1038/s41467-022-34989-w)
Supplement: Supplementary file 4 — Supplementary Data 1-6 [file 41467_2022_34989_MOESM4_ESM.zip › Supplementary_Data1-6/Supplementary_Data_6/raw_rDNA_var_calls/ERR1309301_rDNA.vcf]

##fileformat=VCFv4.0
##fileDate=20200729
##source=lofreq call --call-indels -f /scratch/ds5639/rDNA_project/Yue_2017_SK1_hiseq/SRR4074258_1/rDNA_S288C_ref/rDNA_S288C.fa -o ERR1309301_rDNA.vcf ERR1309301_rDNA.bam 
##reference=/scratch/ds5639/rDNA_project/Yue_2017_SK1_hiseq/SRR4074258_1/rDNA_S288C_ref/rDNA_S288C.fa
##INFO=<ID=DP,Number=1,Type=Integer,Description="Raw Depth">
##INFO=<ID=AF,Number=1,Type=Float,Description="Allele Frequency">
##INFO=<ID=SB,Number=1,Type=Integer,Description="Phred-scaled strand bias at this position">
##INFO=<ID=DP4,Number=4,Type=Integer,Description="Counts for ref-forward bases, ref-reverse, alt-forward and alt-reverse bases">
##INFO=<ID=INDEL,Number=0,Type=Flag,Description="Indicates that the variant is an INDEL.">
##INFO=<ID=CONSVAR,Number=0,Type=Flag,Description="Indicates that the variant is a consensus variant (as opposed to a low frequency variant).">
##INFO=<ID=HRUN,Number=1,Type=Integer,Description="Homopolymer length to the right of report indel position">
##FILTER=<ID=min_dp_10,Description="Minimum Coverage 10">
##FILTER=<ID=sb_fdr,Description="Strand-Bias Multiple Testing Correction: fdr corr. pvalue > 0.001000">
##FILTER=<ID=min_snvqual_64,Description="Minimum SNV Quality (Phred) 64">
##FILTER=<ID=min_indelqual_54,Description="Minimum Indel Quality (Phred) 54">
#CHROM	POS	ID	REF	ALT	QUAL	FILTER	INFO
S288C	130	.	C	T	49314	PASS	DP=6023;AF=0.898223;SB=31;DP4=569,32,4903,507
S288C	179	.	A	ATTTTTTTCTT	47684	PASS	DP=6742;AF=0.511421;SB=69;DP4=1948,485,2944,504;INDEL;HRUN=8
S288C	227	.	A	T	49314	PASS	DP=4052;AF=0.867226;SB=52;DP4=368,142,2850,664
S288C	272	.	GAACATACAA	G	26920	PASS	DP=2658;AF=0.724981;SB=126;DP4=474,292,892,1035;INDEL;HRUN=2
S288C	325	.	T	C	49314	PASS	DP=8381;AF=0.839757;SB=16;DP4=822,510,4106,2932
S288C	431	.	T	C	14133	PASS	DP=10406;AF=0.098501;SB=8;DP4=5159,4199,541,484
S288C	557	.	C	T	30231	PASS	DP=10066;AF=0.170276;SB=1;DP4=4152,4180,862,852
S288C	607	.	G	A	8347	PASS	DP=10204;AF=0.063309;SB=10;DP4=5345,4191,385,261
S288C	626	.	A	G	32982	PASS	DP=10555;AF=0.158598;SB=5;DP4=4990,3881,966,708
S288C	638	.	C	T	34272	PASS	DP=11103;AF=0.162569;SB=1;DP4=5130,4151,1005,800
S288C	648	.	A	G	36457	PASS	DP=11692;AF=0.161392;SB=1;DP4=5225,4563,1018,869
S288C	681	.	CT	C	106	PASS	DP=12078;AF=0.002235;SB=0;DP4=6201,6001,13,14;INDEL;HRUN=4
S288C	817	.	C	A	36161	PASS	DP=10265;AF=0.169216;SB=1;DP4=4323,4179,875,862
S288C	923	.	G	C	16266	PASS	DP=9277;AF=0.108979;SB=15;DP4=3814,4440,505,506
S288C	1069	.	A	G	2693	PASS	DP=11478;AF=0.060289;SB=3;DP4=5330,5368,334,358
S288C	1552	.	T	C	479	PASS	DP=6083;AF=0.043564;SB=289;DP4=4057,1754,93,172
S288C	1570	.	CAAAAAAAAA	C	2964	PASS	DP=5034;AF=0.125149;SB=584;DP4=2507,513,323,307;INDEL;HRUN=17
S288C	1570	.	CA	C	7179	PASS	DP=5034;AF=0.198649;SB=482;DP4=2507,513,985,15;INDEL;HRUN=17
S288C	1570	.	CAA	C	192	PASS	DP=5034;AF=0.053238;SB=87;DP4=2507,513,256,12;INDEL;HRUN=17
S288C	1671	.	T	C	2467	PASS	DP=9706;AF=0.045848;SB=30;DP4=5391,3836,224,221
S288C	1720	.	T	G	345	PASS	DP=8776;AF=0.034868;SB=24;DP4=4810,3641,148,158
S288C	1730	.	T	C	74	PASS	DP=9272;AF=0.029659;SB=25;DP4=4895,4089,125,151
S288C	1759	.	ACCGCGTCGCCGCGTCG	A	990	PASS	DP=9424;AF=0.051252;SB=13;DP4=4491,4511,218,265;INDEL;HRUN=2
S288C	1830	.	G	GTA	1083	PASS	DP=9820;AF=0.038493;SB=32;DP4=4846,4714,226,152;INDEL;HRUN=1
S288C	1912	.	G	C	4802	PASS	DP=9601;AF=0.056452;SB=4;DP4=6188,2848,360,182
S288C	1983	.	TG	T	264	PASS	DP=8953;AF=0.099408;SB=130;DP4=2866,5232,430,460;INDEL;HRUN=1
S288C	2045	.	AT	A	15631	PASS	DP=13983;AF=0.088536;SB=0;DP4=6912,5905,670,568;INDEL;HRUN=8
S288C	2073	.	G	A	19909	PASS	DP=13484;AF=0.093667;SB=0;DP4=7340,4861,757,506
S288C	2117	.	C	A	8839	PASS	DP=11123;AF=0.055740;SB=88;DP4=6292,4179,447,173
S288C	2227	.	C	T	3084	PASS	DP=9049;AF=0.065753;SB=12;DP4=3776,4666,290,305
S288C	2244	.	G	GA	2895	PASS	DP=10086;AF=0.061174;SB=15;DP4=4508,4719,273,344;INDEL;HRUN=16
S288C	2244	.	G	GAA	255	PASS	DP=10086;AF=0.022804;SB=2;DP4=4508,4719,108,122;INDEL;HRUN=16
S288C	2244	.	GA	G	7921	PASS	DP=10086;AF=0.108665;SB=192;DP4=4305,4130,399,697;INDEL;HRUN=16
S288C	2244	.	GAA	G	826	PASS	DP=10086;AF=0.034305;SB=105;DP4=4305,4130,114,232;INDEL;HRUN=16
S288C	2277	.	CAAATAGT	C	7404	PASS	DP=14402;AF=0.039717;SB=5;DP4=5459,8466,238,334;INDEL;HRUN=3
S288C	2348	.	T	C	16239	PASS	DP=16525;AF=0.063601;SB=33;DP4=7974,7465,602,449
S288C	2394	.	T	C	12664	PASS	DP=12196;AF=0.066087;SB=35;DP4=5442,5922,440,366
S288C	2562	.	C	T	2761	PASS	DP=11759;AF=0.023216;SB=1;DP4=5379,6084,132,141
S288C	2664	.	T	C	49314	PASS	DP=10966;AF=0.740379;SB=0;DP4=1112,1717,3213,4906
S288C	4012	.	C	CT	90	PASS	DP=8532;AF=0.001641;SB=51;DP4=4949,3707,0,14;INDEL;HRUN=1
S288C	4043	.	G	A	3176	PASS	DP=8129;AF=0.032107;SB=2;DP4=4571,3285,157,104
S288C	5192	.	G	GT	57	PASS	DP=8068;AF=0.001116;SB=28;DP4=3878,4236,9,0;INDEL;HRUN=3
S288C	5234	.	T	TC	61	PASS	DP=7745;AF=0.001291;SB=25;DP4=4230,3558,10,0;INDEL;HRUN=2
S288C	5237	.	G	GTGAAAT	169	PASS	DP=7928;AF=0.002523;SB=50;DP4=4313,3663,20,0;INDEL;HRUN=1
S288C	5818	.	G	GGAT	94	PASS	DP=9388;AF=0.002130;SB=63;DP4=4519,4904,20,0;INDEL;HRUN=2
S288C	5949	.	TA	T	15144	PASS	DP=10651;AF=0.081119;SB=1;DP4=5590,4236,498,366;INDEL;HRUN=7
S288C	6033	.	G	GAA	11247	PASS	DP=11101;AF=0.068733;SB=12;DP4=5736,4539,399,364;INDEL;HRUN=8
S288C	6033	.	G	GAAA	152	PASS	DP=11101;AF=0.004054;SB=4;DP4=5736,4539,22,23;INDEL;HRUN=8
S288C	6358	.	T	TA	20923	PASS	DP=11573;AF=0.079063;SB=3;DP4=5418,5360,447,468;INDEL;HRUN=1
S288C	6603	.	C	CAAA	12297	PASS	DP=10478;AF=0.068429;SB=12;DP4=3539,6282,233,484;INDEL;HRUN=7
S288C	6603	.	C	CAA	81	PASS	DP=10478;AF=0.002291;SB=8;DP4=3539,6282,5,19;INDEL;HRUN=7
S288C	6603	.	C	CAAAA	62	PASS	DP=10478;AF=0.002004;SB=1;DP4=3539,6282,6,15;INDEL;HRUN=7
S288C	6603	.	C	A	109	PASS	DP=10590;AF=0.007365;SB=34;DP4=3735,6767,44,35
S288C	7455	.	T	TAGTTG	57	PASS	DP=9330;AF=0.001179;SB=38;DP4=4230,5188,11,0;INDEL;HRUN=2
S288C	7701	.	T	C	49314	PASS	DP=7725;AF=0.848026;SB=9;DP4=640,505,3834,2720
S288C	7801	.	G	GT	103	PASS	DP=7305;AF=0.002464;SB=74;DP4=2828,4502,18,0;INDEL;HRUN=2
S288C	7959	.	G	GT	59	PASS	DP=9075;AF=0.000992;SB=18;DP4=5514,3566,9,0;INDEL;HRUN=2
S288C	7994	.	G	GT	152	PASS	DP=10188;AF=0.003828;SB=58;DP4=7138,3125,39,0;INDEL;HRUN=3
S288C	8273	.	C	CAATTTT	149	PASS	DP=13770;AF=0.002179;SB=76;DP4=7636,6187,30,0;INDEL;HRUN=1
S288C	8369	.	C	T	958	PASS	DP=12270;AF=0.010432;SB=4;DP4=5740,6372,55,73
S288C	8431	.	C	CTT	75	PASS	DP=13161;AF=0.001824;SB=51;DP4=5319,7986,0,24;INDEL;HRUN=2
S288C	8471	.	AAAG	A	4578	PASS	DP=13213;AF=0.075153;SB=36;DP4=5135,7143,475,518;INDEL;HRUN=6
S288C	8473	.	A	AT	299	PASS	DP=13269;AF=0.004296;SB=12;DP4=5655,7755,17,40;INDEL;HRUN=1
S288C	8477	.	A	T	4494	PASS	DP=13477;AF=0.082734;SB=16;DP4=5311,7021,520,595
S288C	8491	.	CTTTT	C	10131	PASS	DP=13202;AF=0.075216;SB=101;DP4=1125,1961,478,515;INDEL;HRUN=11
S288C	8491	.	CTT	C	1390	PASS	DP=13202;AF=0.021360;SB=49;DP4=1125,1961,141,141;INDEL;HRUN=11
S288C	8491	.	CT	C	49314	PASS	DP=13202;AF=0.679443;SB=473;DP4=1125,1961,4626,4344;INDEL;HRUN=11
S288C	8509	.	T	C	15546	PASS	DP=12976;AF=0.090706;SB=0;DP4=6146,5598,614,567
S288C	8806	.	A	AAG	70	PASS	DP=8938;AF=0.001678;SB=81;DP4=2561,6374,15,0;INDEL;HRUN=2
S288C	9002	.	A	G	390	PASS	DP=4492;AF=0.018923;SB=0;DP4=384,4013,7,78
S288C	9025	.	T	C	49314	PASS	DP=4439;AF=0.830142;SB=0;DP4=47,704,224,3462
S288C	9131	.	T	TTCGCATGAAG	638	PASS	DP=783;AF=0.076628;SB=0;DP4=1,744,0,60;INDEL;HRUN=3
S288C	9131	.	T	TTCGCATGAAGTACC	310	PASS	DP=783;AF=0.047254;SB=0;DP4=1,744,0,37;INDEL;HRUN=3
S288C	9132	.	T	TCGCATGA	798	PASS	DP=748;AF=0.093583;SB=0;DP4=0,610,0,70;INDEL;HRUN=1
S288C	9133	.	C	CGCAT	189	PASS	DP=690;AF=0.039130;SB=0;DP4=0,425,0,27;INDEL;HRUN=1
S288C	9133	.	C	CGCATG	115	PASS	DP=690;AF=0.028986;SB=0;DP4=0,425,0,20;INDEL;HRUN=1
S288C	9133	.	C	CGCATGAA	702	PASS	DP=690;AF=0.092754;SB=0;DP4=0,425,0,64;INDEL;HRUN=1
S288C	9133	.	C	CGCATGAAGT	2930	PASS	DP=690;AF=0.259420;SB=0;DP4=0,425,0,179;INDEL;HRUN=1
S288C	9133	.	C	CGCATGAAGTA	212	PASS	DP=690;AF=0.042029;SB=0;DP4=0,425,0,29;INDEL;HRUN=1
