# Supplementary material for: Varying strength of selection contributes to the intragenomic diversity of rRNA genes
Source: Nat Commun. 2022 Nov 25;13:7245. doi: 10.1038/s41467-022-34989-w (PMC9700816; doi:10.1038/s41467-022-34989-w)
Supplement: Supplementary file 4 — Supplementary Data 1-6 [file 41467_2022_34989_MOESM4_ESM.zip › Supplementary_Data1-6/Supplementary_Data_6/raw_rDNA_var_calls/ERR1309167_rDNA.vcf]

##fileformat=VCFv4.0
##fileDate=20200729
##source=lofreq call --call-indels -f /scratch/ds5639/rDNA_project/Yue_2017_SK1_hiseq/SRR4074258_1/rDNA_S288C_ref/rDNA_S288C.fa -o ERR1309167_rDNA.vcf ERR1309167_rDNA.bam 
##reference=/scratch/ds5639/rDNA_project/Yue_2017_SK1_hiseq/SRR4074258_1/rDNA_S288C_ref/rDNA_S288C.fa
##INFO=<ID=DP,Number=1,Type=Integer,Description="Raw Depth">
##INFO=<ID=AF,Number=1,Type=Float,Description="Allele Frequency">
##INFO=<ID=SB,Number=1,Type=Integer,Description="Phred-scaled strand bias at this position">
##INFO=<ID=DP4,Number=4,Type=Integer,Description="Counts for ref-forward bases, ref-reverse, alt-forward and alt-reverse bases">
##INFO=<ID=INDEL,Number=0,Type=Flag,Description="Indicates that the variant is an INDEL.">
##INFO=<ID=CONSVAR,Number=0,Type=Flag,Description="Indicates that the variant is a consensus variant (as opposed to a low frequency variant).">
##INFO=<ID=HRUN,Number=1,Type=Integer,Description="Homopolymer length to the right of report indel position">
##FILTER=<ID=min_dp_10,Description="Minimum Coverage 10">
##FILTER=<ID=sb_fdr,Description="Strand-Bias Multiple Testing Correction: fdr corr. pvalue > 0.001000">
##FILTER=<ID=min_snvqual_64,Description="Minimum SNV Quality (Phred) 64">
##FILTER=<ID=min_indelqual_57,Description="Minimum Indel Quality (Phred) 57">
#CHROM	POS	ID	REF	ALT	QUAL	FILTER	INFO
S288C	217	.	GT	G	49314	PASS	DP=27731;AF=0.956150;SB=18;DP4=1126,334,19674,6841;INDEL;HRUN=2
S288C	503	.	G	GTT	58	PASS	DP=49333;AF=0.000466;SB=59;DP4=26820,22982,23,0;INDEL;HRUN=2
S288C	557	.	C	T	49314	PASS	DP=49500;AF=0.998727;SB=1;DP4=10,11,26041,23396
S288C	626	.	A	G	49314	PASS	DP=44861;AF=0.997459;SB=10;DP4=43,55,23735,21012
S288C	638	.	C	T	49314	PASS	DP=45707;AF=0.998906;SB=11;DP4=7,1,23866,21791
S288C	648	.	A	G	49314	PASS	DP=46306;AF=0.998942;SB=2;DP4=14,16,24223,22034
S288C	681	.	CT	C	57	PASS	DP=51545;AF=0.000660;SB=12;DP4=22627,29386,9,25;INDEL;HRUN=4
S288C	817	.	C	A	49314	PASS	DP=49422;AF=0.999170;SB=31;DP4=19,2,27275,22111
S288C	1204	.	G	A	1518	PASS	DP=44555;AF=0.011604;SB=6;DP4=24858,19156,278,239
S288C	1570	.	CAAAAAAAAA	C	49314	PASS	DP=37213;AF=0.833284;SB=1;DP4=3105,3072,15493,15516;INDEL;HRUN=17
S288C	1671	.	T	C	49314	PASS	DP=42201;AF=0.998768;SB=0;DP4=20,20,21723,20426
S288C	1720	.	T	G	49314	PASS	DP=41422;AF=0.998358;SB=0;DP4=24,25,20718,20639
S288C	1759	.	ACCGCGTCGCCGCGTCG	A	49314	PASS	DP=26040;AF=0.545046;SB=561;DP4=6793,5491,6459,7734;INDEL;HRUN=2
S288C	1830	.	G	GTA	49314	PASS	DP=34631;AF=0.851896;SB=75;DP4=2313,3073,13877,15625;INDEL;HRUN=1
S288C	1983	.	TG	T	20989	PASS	DP=34454;AF=0.955999;SB=43;DP4=809,717,15696,17242;INDEL;HRUN=1
S288C	1985	.	T	A	8898	PASS	DP=35527;AF=0.972866;SB=15;DP4=23,11,16673,17890
S288C	2045	.	AT	A	49314	PASS	DP=42765;AF=0.911844;SB=159;DP4=2335,1679,20012,18983;INDEL;HRUN=8
S288C	2189	.	T	C	49314	PASS	DP=40833;AF=0.997673;SB=16;DP4=34,40,24157,16581
S288C	2227	.	C	T	49314	PASS	DP=34709;AF=0.998761;SB=8;DP4=12,13,21605,13067
S288C	2244	.	G	GAA	284	PASS	DP=32151;AF=0.090262;SB=4;DP4=16377,10079,1824,1078;INDEL;HRUN=16
S288C	2277	.	CAAATAGT	C	49314	PASS	DP=37857;AF=0.434213;SB=1392;DP4=14327,7305,8793,7645;INDEL;HRUN=3
S288C	2447	.	T	G	15805	PASS	DP=45663;AF=0.044369;SB=0;DP4=20075,23506,938,1088
S288C	5234	.	T	TC	250	PASS	DP=42328;AF=0.001040;SB=128;DP4=21513,21038,44,0;INDEL;HRUN=2
S288C	5237	.	G	GTGAAAT	354	PASS	DP=43342;AF=0.001292;SB=161;DP4=22395,21198,56,0;INDEL;HRUN=1
S288C	5949	.	TA	T	49314	PASS	DP=40605;AF=0.929738;SB=33;DP4=1856,1346,20664,17088;INDEL;HRUN=7
S288C	6033	.	G	GA	49314	PASS	DP=39768;AF=0.853349;SB=17;DP4=2708,2420,17309,16627;INDEL;HRUN=8
S288C	6033	.	G	GAA	9544	PASS	DP=39768;AF=0.023939;SB=17;DP4=2708,2420,462,490;INDEL;HRUN=8
S288C	6042	.	C	A	1371	PASS	DP=42205;AF=0.013458;SB=106;DP4=20653,20955,366,209
S288C	6156	.	A	G	81	PASS	DP=43415;AF=0.002718;SB=49;DP4=23640,19631,88,30
S288C	6337	.	G	A	49314	PASS	DP=45340;AF=0.998346;SB=0;DP4=31,31,23261,22004
S288C	6603	.	C	CA	49314	PASS	DP=47511;AF=0.898318;SB=214;DP4=2404,2820,16652,26028;INDEL;HRUN=7
S288C	6603	.	C	CAA	572	PASS	DP=47511;AF=0.003031;SB=23;DP4=2404,2820,49,95;INDEL;HRUN=7
S288C	6611	.	T	A	1190	PASS	DP=48140;AF=0.014998;SB=342;DP4=19501,27843,464,259
S288C	6831	.	C	T	15897	PASS	DP=37230;AF=0.037201;SB=4;DP4=16972,18858,673,712
S288C	7325	.	TC	T	163	PASS	DP=37450;AF=0.001469;SB=1;DP4=19888,17874,30,25;INDEL;HRUN=6
S288C	7455	.	T	TAGTTG	67	PASS	DP=41793;AF=0.000598;SB=89;DP4=18598,23649,25,0;INDEL;HRUN=2
S288C	7558	.	GC	G	65	PASS	DP=41726;AF=0.000551;SB=0;DP4=23107,19090,12,11;INDEL;HRUN=5
S288C	8467	.	T	TA	31361	PASS	DP=44724;AF=0.056547;SB=336;DP4=20430,22177,899,1630;INDEL;HRUN=6
S288C	8471	.	AAAG	A	49314	PASS	DP=44307;AF=0.869276;SB=330;DP4=2502,3754,18567,19948;INDEL;HRUN=6
S288C	8478	.	G	C	339	PASS	DP=44249;AF=0.010916;SB=120;DP4=21309,22391,157,326
S288C	8491	.	CTTTT	C	49314	PASS	DP=44070;AF=0.857545;SB=682;DP4=2563,4017,19133,18659;INDEL;HRUN=11
S288C	8934	.	G	A	49314	PASS	DP=25334;AF=0.997908;SB=1;DP4=7,36,5016,20265
S288C	9131	.	T	TTCGCATGAAG	1169	PASS	DP=11481;AF=0.029266;SB=7;DP4=25,11000,2,334;INDEL;HRUN=3
S288C	9131	.	T	TTCGCATGAAGTACC	1612	PASS	DP=11481;AF=0.034056;SB=0;DP4=25,11000,0,391;INDEL;HRUN=3
S288C	9132	.	T	TCGCATGA	221	PASS	DP=11155;AF=0.015957;SB=5;DP4=19,10667,1,177;INDEL;HRUN=1
S288C	9133	.	C	CGCAT	167	PASS	DP=10929;AF=0.015006;SB=0;DP4=17,2330,1,163;INDEL;HRUN=1
S288C	9133	.	C	CGCATG	167	PASS	DP=10929;AF=0.015006;SB=8;DP4=17,2330,3,161;INDEL;HRUN=1
S288C	9133	.	C	CGCATGAA	1015	PASS	DP=10929;AF=0.028822;SB=1;DP4=17,2330,1,314;INDEL;HRUN=1
S288C	9133	.	C	CGCATGAAGT	49314	PASS	DP=10929;AF=0.722390;SB=108;DP4=17,2330,0,7895;INDEL;HRUN=1
S288C	9133	.	C	CGCATGAAGTA	322	PASS	DP=10929;AF=0.018391;SB=4;DP4=17,2330,0,201;INDEL;HRUN=1
