# Supplementary material for: Varying strength of selection contributes to the intragenomic diversity of rRNA genes
Source: Nat Commun. 2022 Nov 25;13:7245. doi: 10.1038/s41467-022-34989-w (PMC9700816; doi:10.1038/s41467-022-34989-w)
Supplement: Supplementary file 4 — Supplementary Data 1-6 [file 41467_2022_34989_MOESM4_ESM.zip › Supplementary_Data1-6/Supplementary_Data_6/raw_rDNA_var_calls/ERR1309166_rDNA.vcf]

##fileformat=VCFv4.0
##fileDate=20200729
##source=lofreq call --call-indels -f /scratch/ds5639/rDNA_project/Yue_2017_SK1_hiseq/SRR4074258_1/rDNA_S288C_ref/rDNA_S288C.fa -o ERR1309166_rDNA.vcf ERR1309166_rDNA.bam 
##reference=/scratch/ds5639/rDNA_project/Yue_2017_SK1_hiseq/SRR4074258_1/rDNA_S288C_ref/rDNA_S288C.fa
##INFO=<ID=DP,Number=1,Type=Integer,Description="Raw Depth">
##INFO=<ID=AF,Number=1,Type=Float,Description="Allele Frequency">
##INFO=<ID=SB,Number=1,Type=Integer,Description="Phred-scaled strand bias at this position">
##INFO=<ID=DP4,Number=4,Type=Integer,Description="Counts for ref-forward bases, ref-reverse, alt-forward and alt-reverse bases">
##INFO=<ID=INDEL,Number=0,Type=Flag,Description="Indicates that the variant is an INDEL.">
##INFO=<ID=CONSVAR,Number=0,Type=Flag,Description="Indicates that the variant is a consensus variant (as opposed to a low frequency variant).">
##INFO=<ID=HRUN,Number=1,Type=Integer,Description="Homopolymer length to the right of report indel position">
##FILTER=<ID=min_dp_10,Description="Minimum Coverage 10">
##FILTER=<ID=sb_fdr,Description="Strand-Bias Multiple Testing Correction: fdr corr. pvalue > 0.001000">
##FILTER=<ID=min_snvqual_64,Description="Minimum SNV Quality (Phred) 64">
##FILTER=<ID=min_indelqual_53,Description="Minimum Indel Quality (Phred) 53">
#CHROM	POS	ID	REF	ALT	QUAL	FILTER	INFO
S288C	217	.	GT	G	49314	PASS	DP=6216;AF=0.964286;SB=1;DP4=247,46,4977,1017;INDEL;HRUN=2
S288C	224	.	A	G	49314	PASS	DP=5808;AF=0.994835;SB=11;DP4=15,7,4821,963
S288C	236	.	T	TGCGGAAGCGGAAGCGGAA	72	PASS	DP=6767;AF=0.049357;SB=102;DP4=4305,1336,199,135;INDEL;HRUN=1
S288C	254	.	A	AGCG	885	PASS	DP=7822;AF=0.102659;SB=287;DP4=4247,2871,637,166;INDEL;HRUN=4
S288C	452	.	G	C	49314	PASS	DP=16116;AF=0.818752;SB=29;DP4=1632,1261,7876,5319
S288C	557	.	C	T	49314	PASS	DP=17997;AF=0.998722;SB=15;DP4=2,11,8445,9529
S288C	626	.	A	G	49314	PASS	DP=18932;AF=0.998046;SB=3;DP4=15,20,9512,9383
S288C	638	.	C	T	49314	PASS	DP=19326;AF=0.999069;SB=5;DP4=2,5,9774,9534
S288C	648	.	A	G	49314	PASS	DP=19682;AF=0.998933;SB=6;DP4=5,10,10022,9639
S288C	691	.	G	C	49314	PASS	DP=19625;AF=0.997605;SB=11;DP4=25,14,9702,9876
S288C	817	.	C	A	49314	PASS	DP=17626;AF=0.998752;SB=8;DP4=8,3,8654,8951
S288C	1069	.	A	G	49314	PASS	DP=16150;AF=0.994056;SB=11;DP4=15,29,7697,8357
S288C	1378	.	T	A	352	PASS	DP=9074;AF=0.076923;SB=546;DP4=4241,3320,178,520
S288C	1382	.	T	C	109	PASS	DP=9395;AF=0.070995;SB=626;DP4=4047,3711,241,747
S288C	1545	.	A	C	69	PASS	DP=7402;AF=0.130640;SB=6;DP4=2380,4051,378,589
S288C	1547	.	A	AATATCCTCCTCCG	156	PASS	DP=7352;AF=0.103781;SB=1;DP4=2579,4097,290,473;INDEL;HRUN=2
S288C	1547	.	A	G	1597	PASS	DP=7444;AF=0.183503;SB=59;DP4=2263,3810,607,759
S288C	1552	.	T	C	47517	PASS	DP=7596;AF=0.579779;SB=307;DP4=1610,1577,1633,2774
S288C	1564	.	T	TTC	11240	PASS	DP=7290;AF=0.327435;SB=18;DP4=2421,2596,1079,1308;INDEL;HRUN=2
S288C	1570	.	CAAAAAA	C	20584	PASS	DP=5260;AF=0.528897;SB=49;DP4=1193,1427,1434,1348;INDEL;HRUN=17
S288C	1671	.	T	C	49314	PASS	DP=12843;AF=0.998287;SB=3;DP4=6,8,7252,5569
S288C	1703	.	A	G	49314	PASS	DP=10261;AF=0.997856;SB=6;DP4=7,10,5897,4342
S288C	1720	.	T	G	49314	PASS	DP=10249;AF=0.998146;SB=4;DP4=5,7,5766,4466
S288C	1759	.	ACCGCGTCGCCGCGTCG	A	6643	PASS	DP=5674;AF=0.424921;SB=61;DP4=1965,1412,1244,1167;INDEL;HRUN=2
S288C	1775	.	G	A	112	PASS	DP=5182;AF=0.392127;SB=22;DP4=294,214,1046,1008
S288C	1830	.	G	GTA	49314	PASS	DP=11288;AF=0.860914;SB=34;DP4=920,746,5821,3897;INDEL;HRUN=1
S288C	1912	.	G	C	49314	PASS	DP=12423;AF=0.998068;SB=8;DP4=9,2,7283,5116
S288C	1979	.	C	CCACTAT	28666	PASS	DP=8257;AF=0.592830;SB=219;DP4=1750,1211,2335,2560;INDEL;HRUN=4
S288C	2045	.	AT	A	49314	PASS	DP=15971;AF=0.904076;SB=8;DP4=813,738,7274,7165;INDEL;HRUN=8
S288C	2182	.	C	CAAAT	49314	PASS	DP=16946;AF=0.915909;SB=309;DP4=952,554,7365,8156;INDEL;HRUN=3
S288C	2227	.	C	T	49314	PASS	DP=9846;AF=0.998680;SB=1;DP4=2,5,4241,5592
S288C	2255	.	A	AT	2107	PASS	DP=5458;AF=0.483327;SB=343;DP4=1666,1263,1064,1574;INDEL;HRUN=16
S288C	2261	.	T	A	1029	PASS	DP=5833;AF=0.549289;SB=1;DP4=7,6,1954,1262
S288C	2277	.	CAAATAGT	C	49314	PASS	DP=4803;AF=0.856756;SB=1;DP4=410,298,2353,1762;INDEL;HRUN=3
S288C	2331	.	A	G	49314	PASS	DP=15037;AF=0.991155;SB=58;DP4=94,31,8044,6860
S288C	2348	.	T	C	49314	PASS	DP=17457;AF=0.998224;SB=8;DP4=17,7,9486,7940
S288C	2407	.	A	G	10979	PASS	DP=17443;AF=0.048730;SB=17;DP4=8173,8418,454,396
S288C	3210	.	C	A	1446	PASS	DP=16396;AF=0.013113;SB=3;DP4=8700,7468,121,94
S288C	5949	.	TA	T	49314	PASS	DP=18434;AF=0.929695;SB=5;DP4=758,749,8877,8261;INDEL;HRUN=7
S288C	6033	.	G	GA	49314	PASS	DP=18550;AF=0.857951;SB=17;DP4=1349,997,8734,7181;INDEL;HRUN=8
S288C	6033	.	G	GAA	4289	PASS	DP=18550;AF=0.022965;SB=3;DP4=1349,997,236,190;INDEL;HRUN=8
S288C	6042	.	C	A	1204	PASS	DP=19099;AF=0.017750;SB=52;DP4=10290,8460,229,112
S288C	6337	.	G	A	49314	PASS	DP=20953;AF=0.998520;SB=0;DP4=14,11,11124,9798
S288C	6377	.	C	A	1008	PASS	DP=19724;AF=0.009227;SB=2;DP4=10655,8880,104,78
S288C	7325	.	TC	T	98	PASS	DP=15405;AF=0.001623;SB=1;DP4=7992,7499,14,11;INDEL;HRUN=6
S288C	7558	.	GC	G	63	PASS	DP=17368;AF=0.000806;SB=14;DP4=8970,8561,3,11;INDEL;HRUN=5
S288C	8447	.	AAAG	A	4268	PASS	DP=19672;AF=0.025010;SB=0;DP4=8538,10818,219,273;INDEL;HRUN=4
S288C	8455	.	A	G	49314	PASS	DP=19716;AF=0.985545;SB=8;DP4=43,39,8615,10816
S288C	8467	.	T	TA	13325	PASS	DP=19088;AF=0.062029;SB=142;DP4=8247,9870,402,782;INDEL;HRUN=6
S288C	8471	.	AAAG	A	49314	PASS	DP=18816;AF=0.862032;SB=79;DP4=1122,1697,7394,8826;INDEL;HRUN=6
S288C	8478	.	G	C	393	PASS	DP=19091;AF=0.014300;SB=110;DP4=8695,10083,71,202
S288C	8491	.	CTTT	C	49314	PASS	DP=19312;AF=0.854029;SB=225;DP4=1125,1765,8064,8429;INDEL;HRUN=11
S288C	8493	.	TT	T	682	PASS	DP=19251;AF=0.011064;SB=5;DP4=9280,10020,111,102;INDEL;HRUN=11
S288C	8728	.	T	C	49314	PASS	DP=17160;AF=0.997552;SB=7;DP4=10,24,7261,9857
S288C	8934	.	G	A	49314	PASS	DP=10865;AF=0.998343;SB=2;DP4=2,14,2330,8517
S288C	9131	.	T	TTCGCATGAAG	473	PASS	DP=1633;AF=0.049602;SB=0;DP4=1,1414,0,81;INDEL;HRUN=3
S288C	9131	.	T	TTCGCATGAAGTACC	2970	PASS	DP=1633;AF=0.146356;SB=0;DP4=1,1414,0,239;INDEL;HRUN=3
S288C	9132	.	T	TCGCATGA	462	PASS	DP=1486;AF=0.053836;SB=0;DP4=1,1270,0,80;INDEL;HRUN=1
S288C	9132	.	T	TCGCATGAAGTAC	451	PASS	DP=1486;AF=0.053163;SB=0;DP4=1,1270,0,79;INDEL;HRUN=1
S288C	9133	.	C	CGCAT	590	PASS	DP=1375;AF=0.066182;SB=0;DP4=1,1099,0,91;INDEL;HRUN=1
S288C	9133	.	C	CGCATG	779	PASS	DP=1375;AF=0.077091;SB=0;DP4=1,1099,0,106;INDEL;HRUN=1
S288C	9133	.	C	CGCATGAA	106	PASS	DP=1375;AF=0.029091;SB=0;DP4=1,1099,0,40;INDEL;HRUN=1
S288C	9133	.	C	CGCATGAAGT	430	PASS	DP=1375;AF=0.056000;SB=0;DP4=1,1099,0,77;INDEL;HRUN=1
S288C	9133	.	C	CGCATGAAGTA	327	PASS	DP=1375;AF=0.048727;SB=0;DP4=1,1099,0,67;INDEL;HRUN=1
