# Supplementary material for: Varying strength of selection contributes to the intragenomic diversity of rRNA genes
Source: Nat Commun. 2022 Nov 25;13:7245. doi: 10.1038/s41467-022-34989-w (PMC9700816; doi:10.1038/s41467-022-34989-w)
Supplement: Supplementary file 4 — Supplementary Data 1-6 [file 41467_2022_34989_MOESM4_ESM.zip › Supplementary_Data1-6/Supplementary_Data_6/raw_rDNA_var_calls/ERR1309300_rDNA.vcf]

##fileformat=VCFv4.0
##fileDate=20200729
##source=lofreq call --call-indels -f /scratch/ds5639/rDNA_project/Yue_2017_SK1_hiseq/SRR4074258_1/rDNA_S288C_ref/rDNA_S288C.fa -o ERR1309300_rDNA.vcf ERR1309300_rDNA.bam 
##reference=/scratch/ds5639/rDNA_project/Yue_2017_SK1_hiseq/SRR4074258_1/rDNA_S288C_ref/rDNA_S288C.fa
##INFO=<ID=DP,Number=1,Type=Integer,Description="Raw Depth">
##INFO=<ID=AF,Number=1,Type=Float,Description="Allele Frequency">
##INFO=<ID=SB,Number=1,Type=Integer,Description="Phred-scaled strand bias at this position">
##INFO=<ID=DP4,Number=4,Type=Integer,Description="Counts for ref-forward bases, ref-reverse, alt-forward and alt-reverse bases">
##INFO=<ID=INDEL,Number=0,Type=Flag,Description="Indicates that the variant is an INDEL.">
##INFO=<ID=CONSVAR,Number=0,Type=Flag,Description="Indicates that the variant is a consensus variant (as opposed to a low frequency variant).">
##INFO=<ID=HRUN,Number=1,Type=Integer,Description="Homopolymer length to the right of report indel position">
##FILTER=<ID=min_dp_10,Description="Minimum Coverage 10">
##FILTER=<ID=sb_fdr,Description="Strand-Bias Multiple Testing Correction: fdr corr. pvalue > 0.001000">
##FILTER=<ID=min_snvqual_64,Description="Minimum SNV Quality (Phred) 64">
##FILTER=<ID=min_indelqual_52,Description="Minimum Indel Quality (Phred) 52">
#CHROM	POS	ID	REF	ALT	QUAL	FILTER	INFO
S288C	57	.	C	T	1031	PASS	DP=2257;AF=0.192734;SB=5;DP4=1780,42,429,6
S288C	130	.	C	T	49314	PASS	DP=5274;AF=0.995070;SB=4;DP4=20,1,4507,742
S288C	179	.	A	ATTTTTTTCT	5738	PASS	DP=7595;AF=0.297564;SB=3;DP4=1252,326,1814,446;INDEL;HRUN=8
S288C	179	.	A	ATTTTTTTCTT	6722	PASS	DP=7595;AF=0.310467;SB=12;DP4=1252,326,1808,550;INDEL;HRUN=8
S288C	215	.	C	A	5536	PASS	DP=4828;AF=0.337200;SB=22;DP4=2411,788,1285,343
S288C	227	.	A	T	49314	PASS	DP=4100;AF=0.992195;SB=9;DP4=12,8,3082,986
S288C	272	.	GAACATACAA	G	49314	PASS	DP=5650;AF=0.985310;SB=40;DP4=26,57,2971,2596;INDEL;HRUN=2
S288C	557	.	C	T	49314	PASS	DP=18942;AF=0.999103;SB=1;DP4=2,4,8937,9988
S288C	601	.	T	A	49314	PASS	DP=21582;AF=0.186683;SB=1;DP4=8170,9369,1863,2166
S288C	607	.	G	A	49314	PASS	DP=21618;AF=0.193080;SB=0;DP4=8168,9265,1950,2224
S288C	638	.	C	T	49314	PASS	DP=22061;AF=0.999275;SB=0;DP4=2,2,11305,10740
S288C	743	.	T	C	49314	PASS	DP=20217;AF=0.997774;SB=0;DP4=18,16,10231,9941
S288C	817	.	C	A	49314	PASS	DP=19959;AF=0.999098;SB=4;DP4=8,4,10014,9928
S288C	1117	.	G	C	49314	PASS	DP=18528;AF=0.998057;SB=2;DP4=16,13,8962,9530
S288C	1241	.	A	ATT	2761	PASS	DP=13517;AF=0.033365;SB=1337;DP4=6577,6666,451,0;INDEL;HRUN=1
S288C	1358	.	G	A	127	PASS	DP=12172;AF=0.014295;SB=2;DP4=6434,5551,89,85
S288C	1398	.	T	C	15989	PASS	DP=11736;AF=0.317570;SB=69;DP4=3149,4754,1679,2048
S288C	1486	.	T	A	49314	PASS	DP=15845;AF=0.234269;SB=1014;DP4=5707,6413,2488,1224
S288C	1487	.	T	G	49314	PASS	DP=15863;AF=0.234256;SB=959;DP4=5777,6365,2488,1228
S288C	1488	.	C	A	49314	PASS	DP=15925;AF=0.235290;SB=889;DP4=5829,6342,2491,1256
S288C	1489	.	T	A	49314	PASS	DP=15956;AF=0.251629;SB=971;DP4=5699,6229,2680,1335
S288C	1570	.	CAAAAAA	C	17029	PASS	DP=10194;AF=0.261821;SB=91;DP4=1789,1314,1322,1347;INDEL;HRUN=17
S288C	1570	.	CAAAAA	C	20259	PASS	DP=10194;AF=0.286639;SB=1;DP4=1789,1314,1669,1253;INDEL;HRUN=17
S288C	1570	.	CAAA	C	629	PASS	DP=10194;AF=0.090249;SB=320;DP4=1789,1314,724,196;INDEL;HRUN=17
S288C	1638	.	A	C	49314	PASS	DP=16584;AF=0.997648;SB=0;DP4=12,15,7713,8832
S288C	1645	.	T	C	49030	PASS	DP=16654;AF=0.257596;SB=1;DP4=5835,6520,2014,2277
S288C	1683	.	A	T	49314	PASS	DP=17449;AF=0.997364;SB=1;DP4=15,13,8682,8721
S288C	1720	.	T	G	49314	PASS	DP=11473;AF=0.997211;SB=1;DP4=13,12,5474,5967
S288C	1730	.	T	C	49314	PASS	DP=9810;AF=0.996126;SB=3;DP4=18,15,4734,5038
S288C	1757	.	A	G	30600	PASS	DP=5426;AF=0.643199;SB=149;DP4=757,1161,1774,1716
S288C	1773	.	TC	T	150	PASS	DP=4476;AF=0.526363;SB=18;DP4=1301,1653,957,1399;INDEL;HRUN=1
S288C	1830	.	G	GTA	49314	PASS	DP=13689;AF=0.945942;SB=4;DP4=388,327,6770,6179;INDEL;HRUN=1
S288C	1897	.	T	C	49314	PASS	DP=17700;AF=0.266893;SB=19;DP4=7410,5552,2605,2127
S288C	1912	.	G	C	49314	PASS	DP=16518;AF=0.499939;SB=29;DP4=4514,3736,4726,3532
S288C	2050	.	T	C	47865	PASS	DP=14738;AF=0.236871;SB=155;DP4=5339,5901,1383,2108
S288C	2117	.	C	A	49314	PASS	DP=14776;AF=0.997225;SB=4;DP4=20,13,7661,7074
S288C	2208	.	T	C	49314	PASS	DP=16213;AF=0.997039;SB=4;DP4=10,18,7508,8664
S288C	2227	.	C	T	49314	PASS	DP=14006;AF=0.998501;SB=3;DP4=2,5,6333,7655
S288C	2254	.	A	AAAAGAAAAT	1953	PASS	DP=8137;AF=0.139118;SB=749;DP4=4268,2388,394,738;INDEL;HRUN=16
S288C	2256	.	A	AAG	2988	PASS	DP=7955;AF=0.203394;SB=1948;DP4=4091,1794,459,1159;INDEL;HRUN=16
S288C	2288	.	T	A	81	PASS	DP=2361;AF=0.342228;SB=79;DP4=816,727,529,283
S288C	2290	.	G	A	5357	PASS	DP=2170;AF=0.738249;SB=28;DP4=287,268,956,648
S288C	2302	.	C	CCA	2676	PASS	DP=5707;AF=0.577186;SB=12;DP4=1307,821,2108,1186;INDEL;HRUN=1
S288C	2304	.	T	TAGACCAAA	94	PASS	DP=6250;AF=0.043520;SB=462;DP4=3358,2221,265,7;INDEL;HRUN=2
S288C	2304	.	T	A	30637	PASS	DP=6250;AF=0.993120;SB=6;DP4=9,10,3887,2320
S288C	2392	.	A	G	49314	PASS	DP=19192;AF=0.998228;SB=0;DP4=13,13,10058,9100
S288C	2478	.	A	G	49314	PASS	DP=16775;AF=0.447809;SB=3;DP4=4895,4362,4019,3493
S288C	2485	.	T	TA	49314	PASS	DP=16999;AF=0.903171;SB=27;DP4=955,879,8590,6763;INDEL;HRUN=6
S288C	2620	.	T	C	49314	PASS	DP=18512;AF=0.169350;SB=8;DP4=8577,6786,1707,1430
S288C	3577	.	A	T	92	PASS	DP=17641;AF=0.002834;SB=0;DP4=8721,8847,24,26
S288C	3828	.	A	G	49314	PASS	DP=18543;AF=0.208650;SB=3;DP4=8478,6162,2216,1653
S288C	3829	.	C	T	72	PASS	DP=18588;AF=0.003174;SB=6;DP4=10641,7876,29,30
S288C	3834	.	G	A	49314	PASS	DP=18298;AF=0.785933;SB=7;DP4=2179,1666,8351,6064
S288C	3904	.	C	A	297	PASS	DP=18791;AF=0.005162;SB=8;DP4=9262,9425,41,57
S288C	5185	.	G	A	49314	PASS	DP=19832;AF=0.449728;SB=2;DP4=5443,5454,4418,4501
S288C	5831	.	C	T	142	PASS	DP=20459;AF=0.002933;SB=5;DP4=9880,10510,25,35
S288C	5949	.	T	TA	49314	PASS	DP=20357;AF=0.434887;SB=1;DP4=5944,5750,4478,4375;INDEL;HRUN=7
S288C	5949	.	T	TAA	125	PASS	DP=20357;AF=0.001965;SB=1;DP4=5944,5750,22,18;INDEL;HRUN=7
S288C	5949	.	TA	T	49314	PASS	DP=20357;AF=0.470207;SB=2;DP4=5567,5445,4876,4696;INDEL;HRUN=7
S288C	5949	.	T	A	415	PASS	DP=20588;AF=0.011657;SB=30;DP4=10342,9990,96,144
S288C	5957	.	G	A	164	PASS	DP=21044;AF=0.007413;SB=3;DP4=10450,10412,83,73
S288C	6033	.	G	GA	49314	PASS	DP=21555;AF=0.266667;SB=14;DP4=1834,1483,3044,2704;INDEL;HRUN=8
S288C	6033	.	G	GAA	49314	PASS	DP=21555;AF=0.553329;SB=22;DP4=1834,1483,6270,5657;INDEL;HRUN=8
S288C	6033	.	G	GAAA	9017	PASS	DP=21555;AF=0.035212;SB=6;DP4=1834,1483,401,358;INDEL;HRUN=8
S288C	6033	.	G	GAAAA	69	PASS	DP=21555;AF=0.002134;SB=0;DP4=1834,1483,25,21;INDEL;HRUN=8
S288C	6042	.	C	A	2373	PASS	DP=21794;AF=0.030008;SB=210;DP4=11174,9954,473,189
S288C	6358	.	T	TA	49314	PASS	DP=22691;AF=0.735710;SB=69;DP4=3431,2773,9886,6808;INDEL;HRUN=1
S288C	6359	.	A	AC	67	PASS	DP=22667;AF=0.001015;SB=41;DP4=13401,9487,4,19;INDEL;HRUN=2
S288C	6360	.	C	A	1539	PASS	DP=22892;AF=0.022016;SB=14;DP4=13048,9330,317,187
S288C	6500	.	A	G	135	PASS	DP=17810;AF=0.002639;SB=1;DP4=8938,8821,22,25
S288C	6597	.	C	A	81	PASS	DP=20134;AF=0.048177;SB=35;DP4=8127,11020,358,620
S288C	6598	.	C	CAA	244	PASS	DP=20383;AF=0.004612;SB=169;DP4=8660,11950,80,14;INDEL;HRUN=4
S288C	6603	.	C	CAAA	1630	PASS	DP=22187;AF=0.010321;SB=110;DP4=3181,3703,158,71;INDEL;HRUN=7
S288C	6603	.	C	CAAAAAA	22509	PASS	DP=22187;AF=0.066030;SB=8;DP4=3181,3703,645,820;INDEL;HRUN=7
S288C	6603	.	C	CAAAA	15189	PASS	DP=22187;AF=0.048993;SB=29;DP4=3181,3703,444,643;INDEL;HRUN=7
S288C	6603	.	C	CAAAAA	49314	PASS	DP=22187;AF=0.429531;SB=137;DP4=3181,3703,3832,5698;INDEL;HRUN=7
S288C	6603	.	C	CAAAAAAA	49314	PASS	DP=22187;AF=0.131158;SB=0;DP4=3181,3703,1348,1562;INDEL;HRUN=7
S288C	6603	.	C	CAAAAAAAA	3061	PASS	DP=22187;AF=0.015550;SB=8;DP4=3181,3703,174,171;INDEL;HRUN=7
S288C	7325	.	TC	T	65	PASS	DP=18337;AF=0.001200;SB=12;DP4=9407,9083,16,6;INDEL;HRUN=6
S288C	7751	.	C	T	49314	PASS	DP=19695;AF=0.692105;SB=3;DP4=2867,3178,6543,7088
S288C	8061	.	C	G	80	PASS	DP=18042;AF=0.002771;SB=2;DP4=9736,8234,25,25
S288C	8471	.	AAAG	A	217	PASS	DP=21349;AF=0.001405;SB=4;DP4=9493,12111,16,14;INDEL;HRUN=6
S288C	8491	.	CTT	C	2408	PASS	DP=20978;AF=0.021451;SB=14;DP4=2152,2803,219,231;INDEL;HRUN=11
S288C	8491	.	CT	C	49314	PASS	DP=20978;AF=0.752550;SB=97;DP4=2152,2803,7673,8114;INDEL;HRUN=11
S288C	8502	.	TC	T	221	PASS	DP=20764;AF=0.002119;SB=42;DP4=10178,10693,35,9;INDEL;HRUN=3
S288C	8509	.	T	C	49314	PASS	DP=21436;AF=0.652454;SB=5;DP4=3635,3781,6971,7031
S288C	9131	.	T	TTCGCATGAAG	770	PASS	DP=1834;AF=0.044711;SB=0;DP4=0,1561,0,82;INDEL;HRUN=3
S288C	9131	.	T	TTCGCATGAAGTACC	4861	PASS	DP=1834;AF=0.163577;SB=0;DP4=0,1561,0,300;INDEL;HRUN=3
S288C	9132	.	T	TCGCATGA	500	PASS	DP=1676;AF=0.036993;SB=0;DP4=0,1411,0,62;INDEL;HRUN=1
S288C	9132	.	T	TCGCATGAAGTAC	424	PASS	DP=1676;AF=0.033413;SB=0;DP4=0,1411,0,56;INDEL;HRUN=1
S288C	9133	.	C	CGCAT	979	PASS	DP=1544;AF=0.062176;SB=0;DP4=0,1300,0,96;INDEL;HRUN=1
S288C	9133	.	C	CGCATG	1102	PASS	DP=1544;AF=0.067358;SB=0;DP4=0,1300,0,104;INDEL;HRUN=1
S288C	9133	.	C	CGCATGAA	153	PASS	DP=1544;AF=0.020078;SB=0;DP4=0,1300,0,31;INDEL;HRUN=1
S288C	9133	.	C	CGCATGAAGT	816	PASS	DP=1544;AF=0.055052;SB=0;DP4=0,1300,0,85;INDEL;HRUN=1
S288C	9133	.	C	CGCATGAAGTA	425	PASS	DP=1544;AF=0.036269;SB=0;DP4=0,1300,0,56;INDEL;HRUN=1
