# Supplementary material for: Varying strength of selection contributes to the intragenomic diversity of rRNA genes
Source: Nat Commun. 2022 Nov 25;13:7245. doi: 10.1038/s41467-022-34989-w (PMC9700816; doi:10.1038/s41467-022-34989-w)
Supplement: Supplementary file 4 — Supplementary Data 1-6 [file 41467_2022_34989_MOESM4_ESM.zip › Supplementary_Data1-6/Supplementary_Data_6/raw_rDNA_var_calls/ERR1309433_rDNA.vcf]

##fileformat=VCFv4.0
##fileDate=20200729
##source=lofreq call --call-indels -f /scratch/ds5639/rDNA_project/Yue_2017_SK1_hiseq/SRR4074258_1/rDNA_S288C_ref/rDNA_S288C.fa -o ERR1309433_rDNA.vcf ERR1309433_rDNA.bam 
##reference=/scratch/ds5639/rDNA_project/Yue_2017_SK1_hiseq/SRR4074258_1/rDNA_S288C_ref/rDNA_S288C.fa
##INFO=<ID=DP,Number=1,Type=Integer,Description="Raw Depth">
##INFO=<ID=AF,Number=1,Type=Float,Description="Allele Frequency">
##INFO=<ID=SB,Number=1,Type=Integer,Description="Phred-scaled strand bias at this position">
##INFO=<ID=DP4,Number=4,Type=Integer,Description="Counts for ref-forward bases, ref-reverse, alt-forward and alt-reverse bases">
##INFO=<ID=INDEL,Number=0,Type=Flag,Description="Indicates that the variant is an INDEL.">
##INFO=<ID=CONSVAR,Number=0,Type=Flag,Description="Indicates that the variant is a consensus variant (as opposed to a low frequency variant).">
##INFO=<ID=HRUN,Number=1,Type=Integer,Description="Homopolymer length to the right of report indel position">
##FILTER=<ID=min_dp_10,Description="Minimum Coverage 10">
##FILTER=<ID=sb_fdr,Description="Strand-Bias Multiple Testing Correction: fdr corr. pvalue > 0.001000">
##FILTER=<ID=min_snvqual_64,Description="Minimum SNV Quality (Phred) 64">
##FILTER=<ID=min_indelqual_54,Description="Minimum Indel Quality (Phred) 54">
#CHROM	POS	ID	REF	ALT	QUAL	FILTER	INFO
S288C	130	.	C	T	49314	PASS	DP=8613;AF=0.991757;SB=0;DP4=66,5,7888,654
S288C	179	.	A	ATTTTTTTCTT	5507	PASS	DP=10425;AF=0.164700;SB=21;DP4=2669,377,1549,168;INDEL;HRUN=8
S288C	179	.	A	ATTTTTTTTCTT	49314	PASS	DP=10425;AF=0.422734;SB=10;DP4=2669,377,3917,490;INDEL;HRUN=8
S288C	215	.	C	A	2403	PASS	DP=7036;AF=0.168135;SB=16;DP4=5107,743,1061,122
S288C	272	.	GAACATACAA	G	49314	PASS	DP=5137;AF=0.747713;SB=635;DP4=1141,265,2172,1669;INDEL;HRUN=2
S288C	557	.	C	T	49314	PASS	DP=15486;AF=0.998579;SB=2;DP4=1,3,7459,8005
S288C	607	.	G	A	49314	PASS	DP=17348;AF=0.736108;SB=3;DP4=2488,2082,6877,5893
S288C	638	.	C	T	49314	PASS	DP=18816;AF=0.998937;SB=0;DP4=3,2,10918,7878
S288C	700	.	C	T	49314	PASS	DP=18789;AF=0.706956;SB=0;DP4=2953,2547,7142,6141
S288C	743	.	T	C	49314	PASS	DP=17125;AF=0.992467;SB=0;DP4=62,56,9053,7943
S288C	817	.	C	A	49314	PASS	DP=16283;AF=0.999386;SB=9;DP4=4,0,8168,8106
S288C	1117	.	G	C	49314	PASS	DP=17164;AF=0.991960;SB=9;DP4=55,67,8884,8142
S288C	1397	.	T	C	3740	PASS	DP=10210;AF=0.610970;SB=29;DP4=1220,2661,1772,4466
S288C	1399	.	T	C	12726	PASS	DP=10161;AF=0.672178;SB=168;DP4=748,2522,2115,4715
S288C	1486	.	T	A	122	PASS	DP=15404;AF=0.007011;SB=2;DP4=6268,9021,47,61
S288C	1487	.	T	G	114	PASS	DP=15344;AF=0.007299;SB=0;DP4=6300,8924,47,65
S288C	1488	.	C	A	122	PASS	DP=15316;AF=0.007117;SB=2;DP4=6314,8885,48,61
S288C	1489	.	T	A	153	PASS	DP=15300;AF=0.007843;SB=3;DP4=6348,8822,55,65
S288C	1570	.	CAAAAA	C	1154	PASS	DP=8300;AF=0.102169;SB=18;DP4=1881,1247,470,378;INDEL;HRUN=17
S288C	1570	.	CAAA	C	174	PASS	DP=8300;AF=0.070241;SB=162;DP4=1881,1247,454,129;INDEL;HRUN=17
S288C	1570	.	CAAAA	C	36656	PASS	DP=8300;AF=0.433253;SB=84;DP4=1881,1247,2413,1183;INDEL;HRUN=17
S288C	1638	.	A	C	49314	PASS	DP=13081;AF=0.992508;SB=1;DP4=47,47,6160,6823
S288C	1645	.	T	C	49314	PASS	DP=13080;AF=0.734862;SB=273;DP4=1389,2071,4906,4711
S288C	1683	.	A	T	49314	PASS	DP=12609;AF=0.991276;SB=3;DP4=49,55,6329,6170
S288C	1720	.	T	G	49314	PASS	DP=7973;AF=0.988085;SB=2;DP4=47,42,3850,4029
S288C	1730	.	T	C	49314	PASS	DP=6766;AF=0.984777;SB=3;DP4=53,46,3329,3337
S288C	1757	.	A	G	20102	PASS	DP=3605;AF=0.626075;SB=158;DP4=561,782,1264,993
S288C	1767	.	G	T	185	PASS	DP=3976;AF=0.389336;SB=483;DP4=1257,962,511,1058
S288C	1773	.	TC	T	419	PASS	DP=3412;AF=0.538394;SB=137;DP4=976,1262,586,1251;INDEL;HRUN=1
S288C	1775	.	G	A	241	PASS	DP=3402;AF=0.735450;SB=243;DP4=288,186,889,1643
S288C	1830	.	G	GTA	49314	PASS	DP=10514;AF=0.925623;SB=8;DP4=382,384,4586,5146;INDEL;HRUN=1
S288C	1897	.	T	C	29807	PASS	DP=13107;AF=0.246586;SB=157;DP4=5188,4676,1971,1266
S288C	1912	.	G	C	49314	PASS	DP=12268;AF=0.757499;SB=253;DP4=1780,1185,4545,4748
S288C	2050	.	T	C	25916	PASS	DP=12538;AF=0.190700;SB=37;DP4=5424,4722,1379,1012
S288C	2117	.	C	A	49314	PASS	DP=12813;AF=0.987591;SB=8;DP4=99,52,8980,3674
S288C	2181	.	G	A	49314	PASS	DP=14054;AF=0.333784;SB=7;DP4=5168,4185,2535,2157
S288C	2202	.	A	G	49314	PASS	DP=12963;AF=0.330016;SB=193;DP4=4592,4082,1901,2383
S288C	2208	.	T	C	49314	PASS	DP=12372;AF=0.988684;SB=42;DP4=36,82,6005,6241
S288C	2227	.	C	T	49314	PASS	DP=10565;AF=0.995267;SB=5;DP4=15,27,4758,5758
S288C	2277	.	C	A	115	PASS	DP=3371;AF=0.691190;SB=1248;DP4=302,534,1911,434
S288C	2290	.	G	A	5670	PASS	DP=1858;AF=0.815393;SB=61;DP4=153,157,979,537
S288C	2302	.	C	CCA	2679	PASS	DP=5911;AF=0.586364;SB=39;DP4=1401,788,2391,1075;INDEL;HRUN=1
S288C	2304	.	T	A	29567	PASS	DP=6478;AF=0.974992;SB=65;DP4=60,72,4268,2048
S288C	2392	.	A	G	49314	PASS	DP=18403;AF=0.785524;SB=13;DP4=2130,1813,7549,6907
S288C	2478	.	A	G	49314	PASS	DP=16195;AF=0.970485;SB=9;DP4=235,239,7179,8538
S288C	2485	.	T	TA	49314	PASS	DP=16378;AF=0.895347;SB=43;DP4=828,1024,7295,7369;INDEL;HRUN=6
S288C	4486	.	T	C	18847	PASS	DP=15769;AF=0.088465;SB=11;DP4=7470,6877,762,633
S288C	4639	.	G	A	49314	PASS	DP=13531;AF=0.279802;SB=12;DP4=4362,5376,1627,2159
S288C	4650	.	C	T	49314	PASS	DP=13412;AF=0.283030;SB=3;DP4=4221,5380,1695,2101
S288C	4710	.	C	T	5618	PASS	DP=12999;AF=0.036234;SB=0;DP4=6090,6431,226,245
S288C	5237	.	G	GTGAAAT	62	PASS	DP=15712;AF=0.000764;SB=38;DP4=7516,8322,12,0;INDEL;HRUN=1
S288C	5303	.	C	T	4504	PASS	DP=14597;AF=0.028499;SB=5;DP4=6864,7311,213,203
S288C	5949	.	T	TA	49314	PASS	DP=18009;AF=0.816370;SB=87;DP4=1636,1814,7808,6894;INDEL;HRUN=7
S288C	5949	.	T	TAA	358	PASS	DP=18009;AF=0.003942;SB=6;DP4=1636,1814,39,32;INDEL;HRUN=7
S288C	5949	.	TA	T	23653	PASS	DP=18009;AF=0.075740;SB=3;DP4=8765,8101,722,642;INDEL;HRUN=7
S288C	5957	.	G	A	348	PASS	DP=18564;AF=0.011851;SB=20;DP4=9743,8576,98,123
S288C	6033	.	G	GA	49314	PASS	DP=17074;AF=0.603608;SB=47;DP4=1510,974,5776,4530;INDEL;HRUN=8
S288C	6033	.	G	GAA	49314	PASS	DP=17074;AF=0.244641;SB=55;DP4=1510,974,2294,1883;INDEL;HRUN=8
S288C	6033	.	G	GAAA	2177	PASS	DP=17074;AF=0.015462;SB=7;DP4=1510,974,149,115;INDEL;HRUN=8
S288C	6042	.	C	A	995	PASS	DP=17494;AF=0.018864;SB=176;DP4=9570,7579,266,71
S288C	6358	.	T	TA	49314	PASS	DP=20126;AF=0.656514;SB=12;DP4=3973,3177,7525,5688;INDEL;HRUN=1
S288C	6360	.	C	A	1276	PASS	DP=20280;AF=0.023521;SB=1;DP4=11200,8590,265,212
S288C	6597	.	C	A	206	PASS	DP=17101;AF=0.045144;SB=62;DP4=6041,10260,361,424
S288C	6602	.	AC	A	104	PASS	DP=19189;AF=0.002918;SB=24;DP4=7231,12146,32,24;INDEL;HRUN=1
S288C	6603	.	C	CAAA	2222	PASS	DP=19049;AF=0.014016;SB=64;DP4=2417,3086,160,107;INDEL;HRUN=7
S288C	6603	.	C	CAAAA	36457	PASS	DP=19049;AF=0.106987;SB=141;DP4=2417,3086,694,1344;INDEL;HRUN=7
S288C	6603	.	C	CAAAAAA	13452	PASS	DP=19049;AF=0.049451;SB=40;DP4=2417,3086,349,593;INDEL;HRUN=7
S288C	6603	.	C	CAAAAA	49314	PASS	DP=19049;AF=0.553520;SB=286;DP4=2417,3086,3669,6875;INDEL;HRUN=7
S288C	6603	.	C	CAAAAAAA	124	PASS	DP=19049;AF=0.003150;SB=1;DP4=2417,3086,28,32;INDEL;HRUN=7
S288C	7325	.	TC	T	104	PASS	DP=13924;AF=0.001867;SB=11;DP4=7396,6598,9,17;INDEL;HRUN=6
S288C	7558	.	GC	G	54	PASS	DP=17411;AF=0.000747;SB=2;DP4=9073,8463,8,5;INDEL;HRUN=5
S288C	8471	.	AAAG	A	750	PASS	DP=18557;AF=0.003772;SB=1;DP4=9024,9702,36,34;INDEL;HRUN=6
S288C	8472	.	AAG	A	265	PASS	DP=18560;AF=0.001886;SB=0;DP4=9109,9651,16,19;INDEL;HRUN=6
S288C	8491	.	C	CT	9685	PASS	DP=18439;AF=0.057107;SB=7;DP4=8965,8542,563,490;INDEL;HRUN=11
S288C	8491	.	C	CTT	99	PASS	DP=18439;AF=0.005423;SB=3;DP4=8965,8542,47,53;INDEL;HRUN=11
S288C	8491	.	CTTTT	C	57	PASS	DP=18439;AF=0.004610;SB=1;DP4=8815,8338,42,43;INDEL;HRUN=11
S288C	8491	.	CT	C	14180	PASS	DP=18439;AF=0.074245;SB=0;DP4=8815,8338,702,667;INDEL;HRUN=11
S288C	8503	.	C	T	164	PASS	DP=17868;AF=0.010186;SB=126;DP4=9284,8371,154,43
S288C	8509	.	T	C	1967	PASS	DP=17939;AF=0.022186;SB=11;DP4=9331,8176,196,206
S288C	8742	.	T	G	10785	PASS	DP=16618;AF=0.045372;SB=0;DP4=5852,10003,278,476
S288C	8866	.	T	C	4832	PASS	DP=11975;AF=0.036409;SB=5;DP4=3016,8520,103,333
S288C	8928	.	A	C	1422	PASS	DP=10065;AF=0.033284;SB=14;DP4=1579,8092,40,295
S288C	9131	.	T	TTCGCATGAAG	524	PASS	DP=1320;AF=0.049242;SB=0;DP4=2,1148,0,65;INDEL;HRUN=3
S288C	9131	.	T	TTCGCATGAAGTACC	2993	PASS	DP=1320;AF=0.154545;SB=0;DP4=2,1148,0,204;INDEL;HRUN=3
S288C	9132	.	T	TCGCATGA	485	PASS	DP=1194;AF=0.051926;SB=0;DP4=1,995,0,62;INDEL;HRUN=1
S288C	9132	.	T	TCGCATGAAGTAC	382	PASS	DP=1194;AF=0.045226;SB=0;DP4=1,995,0,54;INDEL;HRUN=1
S288C	9133	.	C	CGCAT	740	PASS	DP=1104;AF=0.072464;SB=0;DP4=2,879,0,80;INDEL;HRUN=1
S288C	9133	.	C	CGCATG	816	PASS	DP=1104;AF=0.076993;SB=0;DP4=2,879,0,85;INDEL;HRUN=1
S288C	9133	.	C	CGCATGAA	169	PASS	DP=1104;AF=0.031703;SB=0;DP4=2,879,0,35;INDEL;HRUN=1
S288C	9133	.	C	CGCATGAAGT	298	PASS	DP=1104;AF=0.042572;SB=0;DP4=2,879,0,47;INDEL;HRUN=1
S288C	9133	.	C	CGCATGAAGTA	499	PASS	DP=1104;AF=0.057065;SB=0;DP4=2,879,0,63;INDEL;HRUN=1
