# Supplementary material for: Varying strength of selection contributes to the intragenomic diversity of rRNA genes
Source: Nat Commun. 2022 Nov 25;13:7245. doi: 10.1038/s41467-022-34989-w (PMC9700816; doi:10.1038/s41467-022-34989-w)
Supplement: Supplementary file 4 — Supplementary Data 1-6 [file 41467_2022_34989_MOESM4_ESM.zip › Supplementary_Data1-6/Supplementary_Data_6/raw_rDNA_var_calls/ERR1309432_rDNA.vcf]

##fileformat=VCFv4.0
##fileDate=20200729
##source=lofreq call --call-indels -f /scratch/ds5639/rDNA_project/Yue_2017_SK1_hiseq/SRR4074258_1/rDNA_S288C_ref/rDNA_S288C.fa -o ERR1309432_rDNA.vcf ERR1309432_rDNA.bam 
##reference=/scratch/ds5639/rDNA_project/Yue_2017_SK1_hiseq/SRR4074258_1/rDNA_S288C_ref/rDNA_S288C.fa
##INFO=<ID=DP,Number=1,Type=Integer,Description="Raw Depth">
##INFO=<ID=AF,Number=1,Type=Float,Description="Allele Frequency">
##INFO=<ID=SB,Number=1,Type=Integer,Description="Phred-scaled strand bias at this position">
##INFO=<ID=DP4,Number=4,Type=Integer,Description="Counts for ref-forward bases, ref-reverse, alt-forward and alt-reverse bases">
##INFO=<ID=INDEL,Number=0,Type=Flag,Description="Indicates that the variant is an INDEL.">
##INFO=<ID=CONSVAR,Number=0,Type=Flag,Description="Indicates that the variant is a consensus variant (as opposed to a low frequency variant).">
##INFO=<ID=HRUN,Number=1,Type=Integer,Description="Homopolymer length to the right of report indel position">
##FILTER=<ID=min_dp_10,Description="Minimum Coverage 10">
##FILTER=<ID=sb_fdr,Description="Strand-Bias Multiple Testing Correction: fdr corr. pvalue > 0.001000">
##FILTER=<ID=min_snvqual_64,Description="Minimum SNV Quality (Phred) 64">
##FILTER=<ID=min_indelqual_50,Description="Minimum Indel Quality (Phred) 50">
#CHROM	POS	ID	REF	ALT	QUAL	FILTER	INFO
S288C	130	.	C	T	24758	PASS	DP=2053;AF=0.555285;SB=0;DP4=793,120,992,148
S288C	179	.	A	ATTTTTTTCTT	618	PASS	DP=3558;AF=0.086003;SB=0;DP4=2465,719,239,67;INDEL;HRUN=8
S288C	227	.	A	AT	1767	PASS	DP=2594;AF=0.163454;SB=0;DP4=1647,552,319,105;INDEL;HRUN=6
S288C	227	.	A	T	42010	PASS	DP=2623;AF=0.823866;SB=0;DP4=344,114,1620,541
S288C	272	.	GAACATACAA	G	49314	PASS	DP=2922;AF=0.863792;SB=84;DP4=296,136,1349,1175;INDEL;HRUN=2
S288C	557	.	C	T	49314	PASS	DP=8765;AF=0.999087;SB=5;DP4=0,3,4139,4618
S288C	607	.	G	A	49314	PASS	DP=9739;AF=0.932847;SB=5;DP4=297,353,4352,4733
S288C	638	.	C	T	49314	PASS	DP=10036;AF=0.999502;SB=0;DP4=2,1,5218,4813
S288C	648	.	A	G	49314	PASS	DP=10178;AF=0.999312;SB=5;DP4=3,0,5467,4704
S288C	660	.	C	A	9793	PASS	DP=9971;AF=0.062682;SB=11;DP4=5088,4254,317,309
S288C	728	.	T	C	10138	PASS	DP=9299;AF=0.062802;SB=6;DP4=4457,4256,283,301
S288C	743	.	T	C	49314	PASS	DP=9154;AF=0.937186;SB=0;DP4=293,279,4340,4239
S288C	817	.	C	A	49314	PASS	DP=9260;AF=0.999028;SB=2;DP4=2,1,4490,4761
S288C	923	.	G	C	49314	PASS	DP=8375;AF=0.777910;SB=0;DP4=784,1073,2747,3768
S288C	1029	.	T	C	4676	PASS	DP=7742;AF=0.049858;SB=147;DP4=3203,4153,91,295
S288C	1112	.	C	T	25597	PASS	DP=8541;AF=0.186395;SB=6;DP4=3723,3225,879,713
S288C	1117	.	G	C	49314	PASS	DP=8652;AF=0.995724;SB=3;DP4=5,2,4665,3950
S288C	1399	.	T	C	15791	PASS	DP=6284;AF=0.530236;SB=367;DP4=1177,1680,861,2471
S288C	1570	.	CAAA	C	2614	PASS	DP=5359;AF=0.222243;SB=110;DP4=1382,671,934,257;INDEL;HRUN=17
S288C	1570	.	CAAAA	C	8029	PASS	DP=5359;AF=0.319463;SB=1;DP4=1382,671,1163,549;INDEL;HRUN=17
S288C	1638	.	A	C	49314	PASS	DP=8501;AF=0.998000;SB=0;DP4=6,7,4123,4361
S288C	1662	.	A	G	49314	PASS	DP=8713;AF=0.617124;SB=5;DP4=1681,1623,2674,2703
S288C	1683	.	A	T	49314	PASS	DP=8936;AF=0.998098;SB=20;DP4=1,9,4599,4320
S288C	1757	.	A	G	49314	PASS	DP=6755;AF=0.967432;SB=18;DP4=84,127,3174,3361
S288C	1759	.	ACCGCGTCGCCGCGTCG	A	19585	PASS	DP=6718;AF=0.592587;SB=56;DP4=1427,1362,1805,2176;INDEL;HRUN=2
S288C	1830	.	G	GTA	16587	PASS	DP=8089;AF=0.289529;SB=1;DP4=2951,2856,1199,1143;INDEL;HRUN=1
S288C	1983	.	TG	T	4295	PASS	DP=7273;AF=0.921490;SB=12;DP4=302,342,2885,3817;INDEL;HRUN=1
S288C	1985	.	T	A	930	PASS	DP=7479;AF=0.953336;SB=32;DP4=30,78,3151,3979
S288C	2117	.	C	A	49314	PASS	DP=7439;AF=0.997043;SB=0;DP4=10,7,3988,3429
S288C	2126	.	A	C	49314	PASS	DP=7392;AF=0.405032;SB=3;DP4=2445,1948,1639,1355
S288C	2208	.	T	C	49314	PASS	DP=9227;AF=0.976699;SB=6;DP4=87,110,3577,5450
S288C	2227	.	C	T	49314	PASS	DP=8608;AF=0.998374;SB=1;DP4=5,6,3283,5311
S288C	2244	.	GA	G	3245	PASS	DP=7495;AF=0.153035;SB=478;DP4=2856,3454,261,886;INDEL;HRUN=16
S288C	2254	.	A	AAAAAT	85	PASS	DP=6459;AF=0.058213;SB=145;DP4=1970,1625,126,250;INDEL;HRUN=16
S288C	2254	.	A	AAAAAAT	17308	PASS	DP=6459;AF=0.288590;SB=496;DP4=1970,1625,627,1237;INDEL;HRUN=16
S288C	2289	.	A	G	7112	PASS	DP=1737;AF=0.638457;SB=6;DP4=353,275,590,519
S288C	2290	.	G	A	561	PASS	DP=1605;AF=0.361994;SB=3;DP4=533,491,314,267
S288C	2302	.	C	CCA	1049	PASS	DP=2753;AF=0.536142;SB=18;DP4=702,460,960,516;INDEL;HRUN=1
S288C	2304	.	T	TAGACCAAA	60	PASS	DP=3026;AF=0.047588;SB=300;DP4=1624,1048,144,0;INDEL;HRUN=2
S288C	2304	.	T	A	14408	PASS	DP=3026;AF=0.980833;SB=15;DP4=36,9,1882,1086
S288C	2374	.	T	C	49314	PASS	DP=8837;AF=0.751726;SB=3;DP4=1231,961,3672,2971
S288C	2415	.	T	G	37526	PASS	DP=8443;AF=0.215563;SB=3;DP4=3215,3405,903,917
S288C	2426	.	T	C	1465	PASS	DP=8470;AF=0.025974;SB=0;DP4=4125,4125,112,108
S288C	2456	.	G	A	34591	PASS	DP=8155;AF=0.234090;SB=1;DP4=3162,3070,979,930
S288C	2620	.	T	C	49314	PASS	DP=8805;AF=0.982510;SB=6;DP4=88,61,4679,3972
S288C	3049	.	T	C	1238	PASS	DP=8709;AF=0.014697;SB=2;DP4=4314,4266,61,67
S288C	3828	.	A	G	49314	PASS	DP=8757;AF=0.277492;SB=3;DP4=3669,2653,1433,997
S288C	5154	.	C	CG	6962	PASS	DP=8842;AF=0.037435;SB=2;DP4=4181,4408,166,165;INDEL;HRUN=1
S288C	5371	.	T	C	15047	PASS	DP=8346;AF=0.096094;SB=0;DP4=3895,3643,411,391
S288C	5949	.	TA	T	18274	PASS	DP=9425;AF=0.102493;SB=7;DP4=4288,4291,506,460;INDEL;HRUN=7
S288C	6031	.	T	TG	200	PASS	DP=9673;AF=0.002274;SB=27;DP4=5178,4602,19,3;INDEL;HRUN=2
S288C	6033	.	G	GA	3049	PASS	DP=9936;AF=0.028080;SB=5;DP4=896,698,147,132;INDEL;HRUN=8
S288C	6033	.	G	GGAA	12005	PASS	DP=9936;AF=0.081220;SB=6;DP4=896,698,432,375;INDEL;HRUN=8
S288C	6033	.	G	GGA	52	PASS	DP=9936;AF=0.002617;SB=1;DP4=896,698,16,10;INDEL;HRUN=8
S288C	6033	.	G	GAA	49314	PASS	DP=9936;AF=0.683474;SB=22;DP4=896,698,3552,3239;INDEL;HRUN=8
S288C	6033	.	G	GGAAA	208	PASS	DP=9936;AF=0.005032;SB=7;DP4=896,698,23,27;INDEL;HRUN=8
S288C	6033	.	G	GAAA	6277	PASS	DP=9936;AF=0.047806;SB=16;DP4=896,698,239,236;INDEL;HRUN=8
S288C	6033	.	G	GAAAA	52	PASS	DP=9936;AF=0.002516;SB=2;DP4=896,698,16,9;INDEL;HRUN=8
S288C	6042	.	C	A	1311	PASS	DP=10171;AF=0.040114;SB=283;DP4=5195,4564,330,81
S288C	6358	.	T	TA	49314	PASS	DP=11159;AF=0.838874;SB=80;DP4=1012,891,5648,3713;INDEL;HRUN=1
S288C	6360	.	C	A	1160	PASS	DP=11224;AF=0.026996;SB=5;DP4=6519,4397,172,131
S288C	6441	.	T	C	11382	PASS	DP=9156;AF=0.081040;SB=0;DP4=4433,3965,394,348
S288C	6597	.	C	A	141	PASS	DP=10201;AF=0.046172;SB=0;DP4=3761,5954,186,291
S288C	6603	.	C	CAAA	1143	PASS	DP=10829;AF=0.012005;SB=39;DP4=1431,1671,83,47;INDEL;HRUN=7
S288C	6603	.	C	CAAAAAA	13023	PASS	DP=10829;AF=0.072398;SB=11;DP4=1431,1671,334,450;INDEL;HRUN=7
S288C	6603	.	C	CAAAA	11970	PASS	DP=10829;AF=0.068243;SB=16;DP4=1431,1671,306,433;INDEL;HRUN=7
S288C	6603	.	C	CAAAAA	49314	PASS	DP=10829;AF=0.569212;SB=144;DP4=1431,1671,2316,3848;INDEL;HRUN=7
S288C	6603	.	C	CAAAAAAA	239	PASS	DP=10829;AF=0.004433;SB=1;DP4=1431,1671,24,24;INDEL;HRUN=7
S288C	7558	.	GC	G	61	PASS	DP=9498;AF=0.001053;SB=4;DP4=4942,4607,7,3;INDEL;HRUN=5
S288C	8471	.	AAAG	A	51	PASS	DP=10048;AF=0.001095;SB=0;DP4=4426,5738,5,6;INDEL;HRUN=6
S288C	8491	.	C	CTTT	7605	PASS	DP=10290;AF=0.071720;SB=96;DP4=1412,2144,387,351;INDEL;HRUN=11
S288C	8491	.	C	CTT	49314	PASS	DP=10290;AF=0.498834;SB=205;DP4=1412,2144,2566,2567;INDEL;HRUN=11
S288C	8491	.	C	CT	8939	PASS	DP=10290;AF=0.081924;SB=120;DP4=1412,2144,450,393;INDEL;HRUN=11
S288C	8491	.	C	CTTTT	320	PASS	DP=10290;AF=0.010787;SB=25;DP4=1412,2144,60,51;INDEL;HRUN=11
S288C	8491	.	CT	C	3067	PASS	DP=10290;AF=0.039067;SB=2;DP4=4678,5292,194,208;INDEL;HRUN=11
S288C	8503	.	C	T	837	PASS	DP=10040;AF=0.060458;SB=424;DP4=4524,4889,470,148
S288C	8509	.	T	C	4882	PASS	DP=9463;AF=0.055479;SB=1;DP4=4266,4665,247,279
S288C	8632	.	C	T	7646	PASS	DP=9376;AF=0.050021;SB=1;DP4=4730,4170,254,215
S288C	9131	.	T	TTCGCATGAAG	518	PASS	DP=870;AF=0.059770;SB=0;DP4=1,723,0,52;INDEL;HRUN=3
S288C	9131	.	T	TTCGCATGAAGTACC	2140	PASS	DP=870;AF=0.159770;SB=0;DP4=1,723,0,139;INDEL;HRUN=3
S288C	9132	.	T	TCGCATGA	61	PASS	DP=799;AF=0.018773;SB=0;DP4=0,648,0,15;INDEL;HRUN=1
S288C	9132	.	T	TCGCATGAAGTAC	265	PASS	DP=799;AF=0.042553;SB=0;DP4=0,648,0,34;INDEL;HRUN=1
S288C	9133	.	C	CGCAT	534	PASS	DP=746;AF=0.071046;SB=0;DP4=1,611,0,53;INDEL;HRUN=1
S288C	9133	.	C	CGCATG	534	PASS	DP=746;AF=0.071046;SB=0;DP4=1,611,0,53;INDEL;HRUN=1
S288C	9133	.	C	CGCATGAAGT	445	PASS	DP=746;AF=0.063003;SB=0;DP4=1,611,0,47;INDEL;HRUN=1
S288C	9133	.	C	CGCATGAAGTA	136	PASS	DP=746;AF=0.030831;SB=0;DP4=1,611,0,23;INDEL;HRUN=1
