# Supplementary material for: Varying strength of selection contributes to the intragenomic diversity of rRNA genes
Source: Nat Commun. 2022 Nov 25;13:7245. doi: 10.1038/s41467-022-34989-w (PMC9700816; doi:10.1038/s41467-022-34989-w)
Supplement: Supplementary file 4 — Supplementary Data 1-6 [file 41467_2022_34989_MOESM4_ESM.zip › Supplementary_Data1-6/Supplementary_Data_6/raw_rDNA_var_calls/ERR1308669_rDNA.vcf]

##fileformat=VCFv4.0
##fileDate=20200729
##source=lofreq call --call-indels -f /scratch/ds5639/rDNA_project/Yue_2017_SK1_hiseq/SRR4074258_1/rDNA_S288C_ref/rDNA_S288C.fa -o ERR1308669_rDNA.vcf ERR1308669_rDNA.bam 
##reference=/scratch/ds5639/rDNA_project/Yue_2017_SK1_hiseq/SRR4074258_1/rDNA_S288C_ref/rDNA_S288C.fa
##INFO=<ID=DP,Number=1,Type=Integer,Description="Raw Depth">
##INFO=<ID=AF,Number=1,Type=Float,Description="Allele Frequency">
##INFO=<ID=SB,Number=1,Type=Integer,Description="Phred-scaled strand bias at this position">
##INFO=<ID=DP4,Number=4,Type=Integer,Description="Counts for ref-forward bases, ref-reverse, alt-forward and alt-reverse bases">
##INFO=<ID=INDEL,Number=0,Type=Flag,Description="Indicates that the variant is an INDEL.">
##INFO=<ID=CONSVAR,Number=0,Type=Flag,Description="Indicates that the variant is a consensus variant (as opposed to a low frequency variant).">
##INFO=<ID=HRUN,Number=1,Type=Integer,Description="Homopolymer length to the right of report indel position">
##FILTER=<ID=min_dp_10,Description="Minimum Coverage 10">
##FILTER=<ID=sb_fdr,Description="Strand-Bias Multiple Testing Correction: fdr corr. pvalue > 0.001000">
##FILTER=<ID=min_snvqual_64,Description="Minimum SNV Quality (Phred) 64">
##FILTER=<ID=min_indelqual_56,Description="Minimum Indel Quality (Phred) 56">
#CHROM	POS	ID	REF	ALT	QUAL	FILTER	INFO
S288C	36	.	C	T	1109	PASS	DP=5105;AF=0.087169;SB=2;DP4=4606,44,440,5
S288C	179	.	A	AT	2560	PASS	DP=12776;AF=0.081951;SB=0;DP4=6962,1324,880,167;INDEL;HRUN=8
S288C	179	.	A	ATTTTTTTCTT	30530	PASS	DP=12776;AF=0.229649;SB=28;DP4=6962,1324,2389,545;INDEL;HRUN=8
S288C	217	.	GT	G	3565	PASS	DP=10802;AF=0.107388;SB=29;DP4=7121,2595,797,363;INDEL;HRUN=2
S288C	227	.	A	T	25003	PASS	DP=11069;AF=0.262535;SB=153;DP4=5646,2480,2248,660
S288C	236	.	T	TGCGGAA	2970	PASS	DP=10974;AF=0.100875;SB=317;DP4=4372,1375,644,463;INDEL;HRUN=1
S288C	236	.	T	TGCGGAAGCGGAA	49314	PASS	DP=10974;AF=0.365591;SB=931;DP4=4372,1375,2257,1755;INDEL;HRUN=1
S288C	272	.	GAACATACAA	G	8276	PASS	DP=9282;AF=0.155354;SB=2;DP4=3841,4068,714,728;INDEL;HRUN=2
S288C	362	.	A	G	49314	PASS	DP=20185;AF=0.518553;SB=13;DP4=5963,3729,6585,3882
S288C	429	.	G	C	49314	PASS	DP=20424;AF=0.235067;SB=54;DP4=8323,7273,2745,2056
S288C	445	.	CT	C	61	PASS	DP=19372;AF=0.002736;SB=8;DP4=10844,8663,35,18;INDEL;HRUN=5
S288C	557	.	C	T	49314	PASS	DP=20931;AF=0.770818;SB=22;DP4=2277,2491,7340,8794
S288C	607	.	G	A	49314	PASS	DP=20517;AF=0.214992;SB=30;DP4=8257,7827,2390,2021
S288C	609	.	C	A	49314	PASS	DP=20644;AF=0.539866;SB=37;DP4=5035,4444,5627,5518
S288C	626	.	A	G	49314	PASS	DP=20786;AF=0.218224;SB=33;DP4=8587,7642,2534,2002
S288C	638	.	C	T	49314	PASS	DP=21119;AF=0.756617;SB=2;DP4=2752,2362,8679,7300
S288C	648	.	A	G	49314	PASS	DP=21595;AF=0.752952;SB=2;DP4=2829,2487,8730,7530
S288C	681	.	CT	C	147	PASS	DP=22465;AF=0.002092;SB=2;DP4=11263,11428,21,26;INDEL;HRUN=4
S288C	743	.	T	C	49314	PASS	DP=21105;AF=0.219758;SB=1;DP4=8081,8360,2262,2376
S288C	755	.	C	A	251	PASS	DP=20480;AF=0.004541;SB=2;DP4=10420,9945,45,48
S288C	817	.	C	A	49314	PASS	DP=19651;AF=0.750394;SB=1;DP4=2520,2357,7574,7172
S288C	1117	.	G	C	49314	PASS	DP=20443;AF=0.735068;SB=1;DP4=2819,2575,7818,7209
S288C	1547	.	A	AATATTCTCCTCCG	2251	PASS	DP=10906;AF=0.073079;SB=207;DP4=5787,4150,598,199;INDEL;HRUN=2
S288C	1547	.	A	G	212	PASS	DP=10942;AF=0.072656;SB=0;DP4=6002,4136,469,326
S288C	1564	.	T	TTC	2486	PASS	DP=10164;AF=0.200512;SB=45;DP4=5910,2316,1367,671;INDEL;HRUN=2
S288C	1570	.	CAAAAAA	C	694	PASS	DP=8715;AF=0.101090;SB=517;DP4=4750,1575,434,447;INDEL;HRUN=17
S288C	1570	.	CAAAAA	C	1241	PASS	DP=8715;AF=0.114974;SB=39;DP4=4750,1575,694,308;INDEL;HRUN=17
S288C	1662	.	A	G	28591	PASS	DP=16453;AF=0.200571;SB=0;DP4=7157,5834,1817,1489
S288C	1671	.	T	C	48634	PASS	DP=16700;AF=0.199760;SB=2;DP4=7696,5643,1907,1429
S288C	1720	.	T	G	24155	PASS	DP=14494;AF=0.153098;SB=0;DP4=7220,5037,1311,909
S288C	1730	.	T	C	18444	PASS	DP=14739;AF=0.130538;SB=14;DP4=7402,5392,1163,761
S288C	1830	.	G	GTA	37012	PASS	DP=16332;AF=0.152951;SB=261;DP4=6537,7468,1457,1041;INDEL;HRUN=1
S288C	1881	.	A	G	48283	PASS	DP=18238;AF=0.203257;SB=88;DP4=8463,6038,2365,1342
S288C	1912	.	G	C	16387	PASS	DP=17154;AF=0.205258;SB=5;DP4=7863,5746,2072,1449
S288C	1983	.	TG	T	8280	PASS	DP=16593;AF=0.749352;SB=689;DP4=1491,2704,6362,6072;INDEL;HRUN=1
S288C	1985	.	T	A	911	PASS	DP=17073;AF=0.768523;SB=1241;DP4=1006,2392,6843,6280
S288C	2045	.	AT	A	49314	PASS	DP=21684;AF=0.721039;SB=187;DP4=2934,3287,8432,7203;INDEL;HRUN=8
S288C	2117	.	C	A	49314	PASS	DP=18002;AF=0.247306;SB=23;DP4=7762,5759,2664,1788
S288C	2189	.	T	C	49314	PASS	DP=18673;AF=0.218122;SB=468;DP4=6496,8078,2338,1735
S288C	2227	.	C	T	49314	PASS	DP=16237;AF=0.804274;SB=33;DP4=1236,1904,5593,7473
S288C	2244	.	GAAAA	G	37560	PASS	DP=14756;AF=0.341556;SB=912;DP4=4648,3836,1854,3186;INDEL;HRUN=16
S288C	2261	.	T	A	359	PASS	DP=17496;AF=0.209934;SB=1549;DP4=5234,8190,2397,1389
S288C	2277	.	CAAATAGT	C	49314	PASS	DP=15306;AF=0.634130;SB=35;DP4=2236,3480,4084,5622;INDEL;HRUN=3
S288C	2456	.	G	A	49314	PASS	DP=18670;AF=0.255008;SB=41;DP4=6181,7598,2297,2468
S288C	2485	.	T	TA	49314	PASS	DP=19420;AF=0.230433;SB=15;DP4=6945,8153,2143,2332;INDEL;HRUN=6
S288C	3259	.	T	TTA	126	PASS	DP=15803;AF=0.001519;SB=69;DP4=8102,8038,24,0;INDEL;HRUN=1
S288C	3930	.	C	T	67	PASS	DP=13943;AF=0.004447;SB=2;DP4=6179,7686,25,37
S288C	4830	.	T	C	49314	PASS	DP=16812;AF=0.254223;SB=1;DP4=6565,5952,2226,2048
S288C	5192	.	G	GT	164	PASS	DP=15037;AF=0.001796;SB=85;DP4=7328,7852,27,0;INDEL;HRUN=3
S288C	5234	.	T	TC	94	PASS	DP=14818;AF=0.001080;SB=38;DP4=8302,6601,16,0;INDEL;HRUN=2
S288C	5237	.	G	GTGAAAT	300	PASS	DP=15169;AF=0.002373;SB=90;DP4=8454,6820,36,0;INDEL;HRUN=1
S288C	5949	.	TA	T	49314	PASS	DP=18395;AF=0.712204;SB=12;DP4=2952,2423,7403,5698;INDEL;HRUN=7
S288C	6033	.	G	GA	49314	PASS	DP=19005;AF=0.432939;SB=41;DP4=3583,2785,4356,3872;INDEL;HRUN=8
S288C	6033	.	G	GAA	49314	PASS	DP=19005;AF=0.222783;SB=29;DP4=3583,2785,2245,1989;INDEL;HRUN=8
S288C	6033	.	G	GAAA	1683	PASS	DP=19005;AF=0.012365;SB=3;DP4=3583,2785,126,109;INDEL;HRUN=8
S288C	6042	.	C	A	856	PASS	DP=20453;AF=0.017406;SB=31;DP4=10550,9518,223,139
S288C	6132	.	A	AT	76	PASS	DP=18737;AF=0.001014;SB=62;DP4=10054,8870,0,19;INDEL;HRUN=1
S288C	6285	.	T	C	38397	PASS	DP=21882;AF=0.094233;SB=4;DP4=9377,10421,955,1107
S288C	6337	.	G	A	49314	PASS	DP=21285;AF=0.854170;SB=20;DP4=1576,1499,8854,9327
S288C	6407	.	T	TA	49314	PASS	DP=19493;AF=0.238393;SB=1;DP4=7064,7985,2199,2448;INDEL;HRUN=1
S288C	6409	.	T	A	129	PASS	DP=19608;AF=0.010965;SB=17;DP4=9133,10207,84,131
S288C	6431	.	A	AATT	66	PASS	DP=18896;AF=0.001164;SB=68;DP4=9291,9807,22,0;INDEL;HRUN=2
S288C	6434	.	G	GA	56	PASS	DP=18694;AF=0.000856;SB=49;DP4=9191,9609,16,0;INDEL;HRUN=3
S288C	7701	.	T	C	24741	PASS	DP=15750;AF=0.093333;SB=2;DP4=8450,5799,859,611
S288C	7801	.	G	GT	133	PASS	DP=13311;AF=0.001578;SB=83;DP4=5362,8042,21,0;INDEL;HRUN=2
S288C	7825	.	C	CAT	95	PASS	DP=13680;AF=0.001243;SB=68;DP4=5394,8345,17,0;INDEL;HRUN=2
S288C	7959	.	G	GT	96	PASS	DP=16859;AF=0.000949;SB=38;DP4=9506,7378,16,0;INDEL;HRUN=2
S288C	7994	.	G	GT	175	PASS	DP=18580;AF=0.002476;SB=79;DP4=12552,6197,46,0;INDEL;HRUN=3
S288C	8273	.	C	CAATTTT	71	PASS	DP=23340;AF=0.001028;SB=61;DP4=12838,10654,24,0;INDEL;HRUN=1
S288C	8467	.	T	TA	12538	PASS	DP=20874;AF=0.048338;SB=343;DP4=9251,10741,271,738;INDEL;HRUN=6
S288C	8471	.	AAAG	A	49314	PASS	DP=21218;AF=0.552927;SB=128;DP4=3994,5620,5467,6265;INDEL;HRUN=6
S288C	8472	.	AAG	A	32445	PASS	DP=21307;AF=0.086779;SB=2;DP4=8705,10999,832,1017;INDEL;HRUN=6
S288C	8478	.	G	C	83	PASS	DP=21651;AF=0.010808;SB=186;DP4=9946,11345,43,191
S288C	8491	.	CTTTT	C	49314	PASS	DP=21478;AF=0.565462;SB=306;DP4=1567,2472,5991,6154;INDEL;HRUN=11
S288C	8491	.	CTTT	C	17218	PASS	DP=21478;AF=0.082270;SB=156;DP4=1567,2472,891,876;INDEL;HRUN=11
S288C	8491	.	CT	C	47217	PASS	DP=21478;AF=0.169196;SB=280;DP4=1567,2472,1870,1764;INDEL;HRUN=11
S288C	8509	.	T	C	49314	PASS	DP=22241;AF=0.213345;SB=14;DP4=9090,8338,2396,2352
S288C	8775	.	T	G	49314	PASS	DP=16995;AF=0.204413;SB=2;DP4=4810,8614,1264,2210
S288C	8934	.	G	A	49314	PASS	DP=11777;AF=0.983188;SB=1;DP4=36,138,2307,9272
S288C	9131	.	T	TTCGCATGAAG	1252	PASS	DP=1924;AF=0.072245;SB=0;DP4=2,1814,0,139;INDEL;HRUN=3
S288C	9131	.	T	TTCGCATGAAGTACC	601	PASS	DP=1924;AF=0.046258;SB=0;DP4=2,1814,0,89;INDEL;HRUN=3
S288C	9132	.	T	TCGCATGA	746	PASS	DP=1819;AF=0.055525;SB=0;DP4=0,1592,0,101;INDEL;HRUN=1
S288C	9132	.	T	TCGCATGAAGTAC	98	PASS	DP=1819;AF=0.019241;SB=0;DP4=0,1592,0,35;INDEL;HRUN=1
S288C	9133	.	C	CGCAT	698	PASS	DP=1703;AF=0.056958;SB=0;DP4=1,928,0,97;INDEL;HRUN=1
S288C	9133	.	C	CGCATG	447	PASS	DP=1703;AF=0.044040;SB=0;DP4=1,928,0,75;INDEL;HRUN=1
S288C	9133	.	C	CGCATGAA	1156	PASS	DP=1703;AF=0.077510;SB=0;DP4=1,928,0,132;INDEL;HRUN=1
S288C	9133	.	C	CGCATGAAGT	8734	PASS	DP=1703;AF=0.309454;SB=0;DP4=1,928,0,527;INDEL;HRUN=1
S288C	9133	.	C	CGCATGAAGTA	216	PASS	DP=1703;AF=0.029947;SB=0;DP4=1,928,0,51;INDEL;HRUN=1
