# Supplementary material for: Varying strength of selection contributes to the intragenomic diversity of rRNA genes
Source: Nat Commun. 2022 Nov 25;13:7245. doi: 10.1038/s41467-022-34989-w (PMC9700816; doi:10.1038/s41467-022-34989-w)
Supplement: Supplementary file 4 — Supplementary Data 1-6 [file 41467_2022_34989_MOESM4_ESM.zip › Supplementary_Data1-6/Supplementary_Data_6/raw_rDNA_var_calls/ERR1308668_rDNA.vcf]

##fileformat=VCFv4.0
##fileDate=20200729
##source=lofreq call --call-indels -f /scratch/ds5639/rDNA_project/Yue_2017_SK1_hiseq/SRR4074258_1/rDNA_S288C_ref/rDNA_S288C.fa -o ERR1308668_rDNA.vcf ERR1308668_rDNA.bam 
##reference=/scratch/ds5639/rDNA_project/Yue_2017_SK1_hiseq/SRR4074258_1/rDNA_S288C_ref/rDNA_S288C.fa
##INFO=<ID=DP,Number=1,Type=Integer,Description="Raw Depth">
##INFO=<ID=AF,Number=1,Type=Float,Description="Allele Frequency">
##INFO=<ID=SB,Number=1,Type=Integer,Description="Phred-scaled strand bias at this position">
##INFO=<ID=DP4,Number=4,Type=Integer,Description="Counts for ref-forward bases, ref-reverse, alt-forward and alt-reverse bases">
##INFO=<ID=INDEL,Number=0,Type=Flag,Description="Indicates that the variant is an INDEL.">
##INFO=<ID=CONSVAR,Number=0,Type=Flag,Description="Indicates that the variant is a consensus variant (as opposed to a low frequency variant).">
##INFO=<ID=HRUN,Number=1,Type=Integer,Description="Homopolymer length to the right of report indel position">
##FILTER=<ID=min_dp_10,Description="Minimum Coverage 10">
##FILTER=<ID=sb_fdr,Description="Strand-Bias Multiple Testing Correction: fdr corr. pvalue > 0.001000">
##FILTER=<ID=min_snvqual_64,Description="Minimum SNV Quality (Phred) 64">
##FILTER=<ID=min_indelqual_55,Description="Minimum Indel Quality (Phred) 55">
#CHROM	POS	ID	REF	ALT	QUAL	FILTER	INFO
S288C	557	.	C	T	49314	PASS	DP=26334;AF=0.998481;SB=0;DP4=4,7,10924,15370
S288C	638	.	C	T	49314	PASS	DP=28447;AF=0.998770;SB=2;DP4=8,4,15457,12956
S288C	648	.	A	G	49314	PASS	DP=29017;AF=0.998449;SB=3;DP4=20,12,16162,12810
S288C	817	.	C	A	49314	PASS	DP=24353;AF=0.999425;SB=1;DP4=3,4,12644,11696
S288C	919	.	C	CATT	177	PASS	DP=22881;AF=0.002185;SB=124;DP4=10069,12939,0,50;INDEL;HRUN=1
S288C	1570	.	CAAAAAAAAA	C	49314	PASS	DP=19162;AF=0.827575;SB=3;DP4=1651,1646,7830,8028;INDEL;HRUN=17
S288C	1759	.	ACCGCGTCGCCGCGTCG	A	49314	PASS	DP=18989;AF=0.686187;SB=838;DP4=3477,2687,5392,7638;INDEL;HRUN=2
S288C	1983	.	TG	T	14022	PASS	DP=22897;AF=0.926366;SB=26;DP4=970,852,10494,10717;INDEL;HRUN=1
S288C	1985	.	T	A	1981	PASS	DP=23746;AF=0.949002;SB=87;DP4=165,289,11389,11146
S288C	2045	.	AT	A	49314	PASS	DP=29104;AF=0.912314;SB=4;DP4=1539,1202,14660,11892;INDEL;HRUN=8
S288C	2073	.	G	A	49314	PASS	DP=28467;AF=0.998841;SB=3;DP4=14,6,17074,11360
S288C	2227	.	C	T	49314	PASS	DP=25512;AF=0.307071;SB=7;DP4=6487,11159,2812,5024
S288C	2244	.	GA	G	6484	PASS	DP=24116;AF=0.073105;SB=393;DP4=4506,4490,582,1181;INDEL;HRUN=16
S288C	2244	.	GAAA	G	7152	PASS	DP=24116;AF=0.076381;SB=260;DP4=4506,4490,672,1170;INDEL;HRUN=16
S288C	2244	.	GAA	G	49314	PASS	DP=24116;AF=0.460151;SB=992;DP4=4506,4490,3910,7187;INDEL;HRUN=16
S288C	4335	.	C	T	30619	PASS	DP=22919;AF=0.080806;SB=2;DP4=9722,11342,866,986
S288C	4883	.	A	T	966	PASS	DP=22762;AF=0.009973;SB=10;DP4=13128,9395,145,82
S288C	6628	.	T	C	49314	PASS	DP=25970;AF=0.158722;SB=1;DP4=9405,12423,1792,2330
S288C	8467	.	T	TA	20490	PASS	DP=25960;AF=0.058282;SB=107;DP4=11460,13226,569,944;INDEL;HRUN=6
S288C	8471	.	AAAG	A	49314	PASS	DP=25649;AF=0.862139;SB=89;DP4=1592,2291,10235,11878;INDEL;HRUN=6
S288C	8478	.	G	C	303	PASS	DP=26022;AF=0.010991;SB=61;DP4=12121,13555,93,193
S288C	8491	.	CTTTT	C	49314	PASS	DP=26009;AF=0.788804;SB=375;DP4=2230,3449,10037,10479;INDEL;HRUN=11
S288C	8499	.	TTTTC	T	25293	PASS	DP=25005;AF=0.064827;SB=7;DP4=11857,11839,783,838;INDEL;HRUN=11
S288C	9131	.	T	TTCGCATGAAG	1475	PASS	DP=2060;AF=0.064563;SB=0;DP4=2,1897,0,133;INDEL;HRUN=3
S288C	9131	.	T	TTCGCATGAAGTACC	2894	PASS	DP=2060;AF=0.103398;SB=0;DP4=2,1897,0,213;INDEL;HRUN=3
S288C	9132	.	T	TCGCATGA	1240	PASS	DP=1864;AF=0.063305;SB=0;DP4=1,1568,0,118;INDEL;HRUN=1
S288C	9132	.	T	TCGCATGAAGTAC	923	PASS	DP=1864;AF=0.052039;SB=0;DP4=1,1568,0,97;INDEL;HRUN=1
S288C	9133	.	C	CGCAT	1835	PASS	DP=1727;AF=0.089172;SB=0;DP4=2,1381,0,154;INDEL;HRUN=1
S288C	9133	.	C	CGCATG	998	PASS	DP=1727;AF=0.059062;SB=0;DP4=2,1381,0,102;INDEL;HRUN=1
S288C	9133	.	C	CGCATGAA	372	PASS	DP=1727;AF=0.031847;SB=0;DP4=2,1381,0,55;INDEL;HRUN=1
S288C	9133	.	C	CGCATGAAGT	555	PASS	DP=1727;AF=0.040533;SB=0;DP4=2,1381,0,70;INDEL;HRUN=1
S288C	9133	.	C	CGCATGAAGTA	852	PASS	DP=1727;AF=0.053272;SB=0;DP4=2,1381,0,92;INDEL;HRUN=1
