# Supplementary material for: Varying strength of selection contributes to the intragenomic diversity of rRNA genes
Source: Nat Commun. 2022 Nov 25;13:7245. doi: 10.1038/s41467-022-34989-w (PMC9700816; doi:10.1038/s41467-022-34989-w)
Supplement: Supplementary file 4 — Supplementary Data 1-6 [file 41467_2022_34989_MOESM4_ESM.zip › Supplementary_Data1-6/Supplementary_Data_6/raw_rDNA_var_calls/ERR1309209_rDNA.vcf]

##fileformat=VCFv4.0
##fileDate=20200729
##source=lofreq call --call-indels -f /scratch/ds5639/rDNA_project/Yue_2017_SK1_hiseq/SRR4074258_1/rDNA_S288C_ref/rDNA_S288C.fa -o ERR1309209_rDNA.vcf ERR1309209_rDNA.bam 
##reference=/scratch/ds5639/rDNA_project/Yue_2017_SK1_hiseq/SRR4074258_1/rDNA_S288C_ref/rDNA_S288C.fa
##INFO=<ID=DP,Number=1,Type=Integer,Description="Raw Depth">
##INFO=<ID=AF,Number=1,Type=Float,Description="Allele Frequency">
##INFO=<ID=SB,Number=1,Type=Integer,Description="Phred-scaled strand bias at this position">
##INFO=<ID=DP4,Number=4,Type=Integer,Description="Counts for ref-forward bases, ref-reverse, alt-forward and alt-reverse bases">
##INFO=<ID=INDEL,Number=0,Type=Flag,Description="Indicates that the variant is an INDEL.">
##INFO=<ID=CONSVAR,Number=0,Type=Flag,Description="Indicates that the variant is a consensus variant (as opposed to a low frequency variant).">
##INFO=<ID=HRUN,Number=1,Type=Integer,Description="Homopolymer length to the right of report indel position">
##FILTER=<ID=min_dp_10,Description="Minimum Coverage 10">
##FILTER=<ID=sb_fdr,Description="Strand-Bias Multiple Testing Correction: fdr corr. pvalue > 0.001000">
##FILTER=<ID=min_snvqual_64,Description="Minimum SNV Quality (Phred) 64">
##FILTER=<ID=min_indelqual_51,Description="Minimum Indel Quality (Phred) 51">
#CHROM	POS	ID	REF	ALT	QUAL	FILTER	INFO
S288C	33	.	G	A	49314	PASS	DP=3869;AF=0.962006;SB=0;DP4=144,0,3714,8
S288C	42	.	G	T	49314	PASS	DP=4634;AF=0.964178;SB=0;DP4=165,0,4450,18
S288C	94	.	G	T	49314	PASS	DP=10804;AF=0.967327;SB=3;DP4=341,4,10253,199
S288C	172	.	A	G	972	PASS	DP=12178;AF=0.014617;SB=3;DP4=10785,1209,157,21
S288C	227	.	A	AT	49314	PASS	DP=12817;AF=0.889210;SB=118;DP4=1168,321,7952,3445;INDEL;HRUN=6
S288C	471	.	A	G	344	PASS	DP=17982;AF=0.006062;SB=4;DP4=9254,8605,51,58
S288C	557	.	C	T	49314	PASS	DP=19579;AF=0.991879;SB=3;DP4=54,83,8269,11151
S288C	585	.	T	C	49314	PASS	DP=20476;AF=0.963274;SB=13;DP4=295,438,8688,11036
S288C	638	.	C	T	49314	PASS	DP=20593;AF=0.991988;SB=10;DP4=65,82,10502,9926
S288C	648	.	A	G	49314	PASS	DP=20885;AF=0.992483;SB=13;DP4=66,82,10941,9787
S288C	681	.	CT	C	90	PASS	DP=20319;AF=0.000886;SB=9;DP4=10748,9763,13,5;INDEL;HRUN=4
S288C	817	.	C	A	49314	PASS	DP=17937;AF=0.997045;SB=1;DP4=22,20,8651,9235
S288C	1032	.	C	T	49314	PASS	DP=15248;AF=0.966291;SB=12;DP4=233,271,6177,8557
S288C	1045	.	C	T	49314	PASS	DP=15311;AF=0.965450;SB=9;DP4=255,262,6764,8018
S288C	1380	.	T	A	2309	PASS	DP=11912;AF=0.123993;SB=422;DP4=5726,3238,662,815
S288C	1384	.	T	C	2709	PASS	DP=11875;AF=0.140800;SB=628;DP4=5359,3163,872,1186
S288C	1495	.	G	C	49314	PASS	DP=18929;AF=0.965820;SB=0;DP4=333,309,9456,8826
S288C	1570	.	CAAAAAAAAAA	C	49314	PASS	DP=14423;AF=0.787423;SB=2;DP4=1348,1440,5571,5786;INDEL;HRUN=17
S288C	1602	.	T	C	49314	PASS	DP=15932;AF=0.962340;SB=0;DP4=294,293,7586,7746
S288C	1671	.	T	C	49314	PASS	DP=14921;AF=0.961263;SB=41;DP4=303,267,6415,7928
S288C	1746	.	T	C	49314	PASS	DP=13560;AF=0.950959;SB=103;DP4=355,306,5242,7653
S288C	1759	.	ACCGCGTCGCCGCGTCG	A	22437	PASS	DP=12292;AF=0.602668;SB=32;DP4=2080,2931,2846,4562;INDEL;HRUN=2
S288C	1897	.	T	C	49314	PASS	DP=15169;AF=0.953392;SB=10;DP4=404,288,7961,6502
S288C	1982	.	CTGTT	C	16265	PASS	DP=2860;AF=0.767133;SB=12;DP4=339,330,1206,988;INDEL;HRUN=1
S288C	1988	.	ACTGT	A	4613	PASS	DP=4903;AF=0.447685;SB=5;DP4=1447,1261,1207,988;INDEL;HRUN=1
S288C	1992	.	T	A	1876	PASS	DP=5857;AF=0.351887;SB=3;DP4=608,516,1143,918
S288C	2045	.	AT	A	49314	PASS	DP=16391;AF=0.989445;SB=4;DP4=99,69,8950,7268;INDEL;HRUN=8
S288C	2083	.	G	A	49314	PASS	DP=19846;AF=0.961806;SB=23;DP4=410,341,11416,7672
S288C	2166	.	A	G	49314	PASS	DP=17983;AF=0.958961;SB=50;DP4=372,357,10231,7014
S288C	2182	.	C	T	49314	PASS	DP=17727;AF=0.952389;SB=24;DP4=370,376,9305,7613
S288C	2227	.	C	T	49314	PASS	DP=16844;AF=0.966101;SB=53;DP4=225,329,8223,8052
S288C	2244	.	GAAAA	G	49314	PASS	DP=15769;AF=0.490456;SB=1;DP4=3331,3066,3996,3738;INDEL;HRUN=16
S288C	2275	.	A	G	49314	PASS	DP=17511;AF=0.937468;SB=57;DP4=495,543,9082,7334
S288C	2277	.	CAAATAGT	C	49314	PASS	DP=17462;AF=0.723915;SB=79;DP4=2550,2422,7086,5555;INDEL;HRUN=3
S288C	5949	.	TA	T	49314	PASS	DP=18809;AF=0.901430;SB=27;DP4=1001,1072,8808,8147;INDEL;HRUN=7
S288C	6333	.	A	G	49314	PASS	DP=22797;AF=0.218274;SB=4;DP4=9749,8060,2761,2215
S288C	6337	.	G	A	49314	PASS	DP=22848;AF=0.965292;SB=6;DP4=451,333,12200,9855
S288C	6518	.	A	C	659	PASS	DP=18302;AF=0.008196;SB=0;DP4=8665,9477,72,78
S288C	7325	.	TC	T	67	PASS	DP=16400;AF=0.001280;SB=0;DP4=8622,7880,11,10;INDEL;HRUN=6
S288C	8467	.	T	TA	16740	PASS	DP=20360;AF=0.057171;SB=29;DP4=8365,11057,445,719;INDEL;HRUN=6
S288C	8471	.	AAAG	A	49314	PASS	DP=19893;AF=0.868195;SB=17;DP4=1175,1688,7500,9771;INDEL;HRUN=6
S288C	8478	.	G	C	389	PASS	DP=20178;AF=0.011399;SB=73;DP4=8877,11040,62,168
S288C	8491	.	CTTTT	C	49314	PASS	DP=20394;AF=0.855595;SB=222;DP4=1158,1911,8255,9194;INDEL;HRUN=11
S288C	8934	.	G	A	49314	PASS	DP=11313;AF=0.964908;SB=2;DP4=84,311,2176,8740
S288C	9111	.	C	G	49314	PASS	DP=3738;AF=0.959604;SB=0;DP4=0,149,7,3580
S288C	9131	.	T	TTCGCATGAAG	338	PASS	DP=1676;AF=0.059666;SB=0;DP4=0,1468,0,100;INDEL;HRUN=3
S288C	9131	.	T	TTCGCATGAAGTACC	1911	PASS	DP=1676;AF=0.137828;SB=0;DP4=0,1468,0,231;INDEL;HRUN=3
S288C	9132	.	T	TCGCATGA	60	PASS	DP=1531;AF=0.034618;SB=0;DP4=0,1269,0,53;INDEL;HRUN=1
S288C	9132	.	T	TCGCATGAAGTAC	56	PASS	DP=1531;AF=0.033965;SB=0;DP4=0,1269,0,52;INDEL;HRUN=1
S288C	9133	.	C	CGCAT	229	PASS	DP=1442;AF=0.058946;SB=0;DP4=0,1165,0,85;INDEL;HRUN=1
S288C	9133	.	C	CGCATG	421	PASS	DP=1442;AF=0.076283;SB=0;DP4=0,1165,0,110;INDEL;HRUN=1
S288C	9133	.	C	CGCATGAAGT	236	PASS	DP=1442;AF=0.059639;SB=0;DP4=0,1165,0,86;INDEL;HRUN=1
S288C	9133	.	C	CGCATGAAGTA	67	PASS	DP=1442;AF=0.038141;SB=0;DP4=0,1165,0,55;INDEL;HRUN=1
