# Supplementary material for: Varying strength of selection contributes to the intragenomic diversity of rRNA genes
Source: Nat Commun. 2022 Nov 25;13:7245. doi: 10.1038/s41467-022-34989-w (PMC9700816; doi:10.1038/s41467-022-34989-w)
Supplement: Supplementary file 4 — Supplementary Data 1-6 [file 41467_2022_34989_MOESM4_ESM.zip › Supplementary_Data1-6/Supplementary_Data_6/raw_rDNA_var_calls/ERR1309208_rDNA.vcf]

##fileformat=VCFv4.0
##fileDate=20200729
##source=lofreq call --call-indels -f /scratch/ds5639/rDNA_project/Yue_2017_SK1_hiseq/SRR4074258_1/rDNA_S288C_ref/rDNA_S288C.fa -o ERR1309208_rDNA.vcf ERR1309208_rDNA.bam 
##reference=/scratch/ds5639/rDNA_project/Yue_2017_SK1_hiseq/SRR4074258_1/rDNA_S288C_ref/rDNA_S288C.fa
##INFO=<ID=DP,Number=1,Type=Integer,Description="Raw Depth">
##INFO=<ID=AF,Number=1,Type=Float,Description="Allele Frequency">
##INFO=<ID=SB,Number=1,Type=Integer,Description="Phred-scaled strand bias at this position">
##INFO=<ID=DP4,Number=4,Type=Integer,Description="Counts for ref-forward bases, ref-reverse, alt-forward and alt-reverse bases">
##INFO=<ID=INDEL,Number=0,Type=Flag,Description="Indicates that the variant is an INDEL.">
##INFO=<ID=CONSVAR,Number=0,Type=Flag,Description="Indicates that the variant is a consensus variant (as opposed to a low frequency variant).">
##INFO=<ID=HRUN,Number=1,Type=Integer,Description="Homopolymer length to the right of report indel position">
##FILTER=<ID=min_dp_10,Description="Minimum Coverage 10">
##FILTER=<ID=sb_fdr,Description="Strand-Bias Multiple Testing Correction: fdr corr. pvalue > 0.001000">
##FILTER=<ID=min_snvqual_64,Description="Minimum SNV Quality (Phred) 64">
##FILTER=<ID=min_indelqual_52,Description="Minimum Indel Quality (Phred) 52">
#CHROM	POS	ID	REF	ALT	QUAL	FILTER	INFO
S288C	318	.	A	ATGCTAC	49314	PASS	DP=25683;AF=0.503952;SB=13;DP4=7008,5279,7548,5395;INDEL;HRUN=1
S288C	318	.	A	AC	1149	PASS	DP=25683;AF=0.018534;SB=5;DP4=7008,5279,284,192;INDEL;HRUN=1
S288C	557	.	C	T	49314	PASS	DP=27490;AF=0.998836;SB=6;DP4=2,8,11850,15608
S288C	638	.	C	T	49314	PASS	DP=29303;AF=0.998942;SB=1;DP4=5,3,15602,13670
S288C	648	.	A	G	49314	PASS	DP=29596;AF=0.998209;SB=1;DP4=22,16,16046,13497
S288C	681	.	CT	C	53	PASS	DP=28481;AF=0.000562;SB=8;DP4=15161,13568,5,11;INDEL;HRUN=4
S288C	801	.	T	A	1456	PASS	DP=26274;AF=0.010276;SB=2;DP4=13418,12557,144,126
S288C	817	.	C	A	49314	PASS	DP=26716;AF=0.999439;SB=1;DP4=4,2,13412,13291
S288C	1379	.	T	A	435	PASS	DP=18974;AF=0.074101;SB=56;DP4=8900,6033,746,660
S288C	1570	.	CAAAAAAAAA	C	49314	PASS	DP=21366;AF=0.810400;SB=22;DP4=2044,2155,8844,8471;INDEL;HRUN=17
S288C	1759	.	ACCGCGTCGCCGCGTCG	A	49314	PASS	DP=21600;AF=0.651574;SB=10;DP4=3525,4258,6210,7864;INDEL;HRUN=2
S288C	1983	.	TG	T	13001	PASS	DP=23848;AF=0.940540;SB=0;DP4=857,833,11320,11110;INDEL;HRUN=1
S288C	1985	.	T	A	4078	PASS	DP=24755;AF=0.959119;SB=11;DP4=130,156,12091,11652
S288C	1993	.	T	C	49314	PASS	DP=26347;AF=0.522109;SB=12;DP4=6585,5994,7039,6717
S288C	2045	.	AT	A	49314	PASS	DP=29542;AF=0.910534;SB=8;DP4=1481,1281,14822,12077;INDEL;HRUN=8
S288C	2069	.	T	C	270	PASS	DP=29167;AF=0.054788;SB=0;DP4=15769,11784,916,682
S288C	2073	.	G	A	49314	PASS	DP=29145;AF=0.997976;SB=1;DP4=22,18,16736,12350
S288C	2166	.	A	G	49314	PASS	DP=28705;AF=0.554119;SB=1;DP4=6653,6136,8316,7590
S288C	2227	.	C	T	49314	PASS	DP=28531;AF=0.609618;SB=0;DP4=4629,6487,7266,10127
S288C	2244	.	GA	G	14977	PASS	DP=26644;AF=0.162363;SB=80;DP4=5063,6229,1720,2606;INDEL;HRUN=16
S288C	2244	.	GAAA	G	78	PASS	DP=26644;AF=0.061402;SB=2;DP4=5063,6229,748,888;INDEL;HRUN=16
S288C	2244	.	GAAAA	G	49314	PASS	DP=26644;AF=0.305097;SB=1;DP4=5063,6229,3669,4460;INDEL;HRUN=16
S288C	2262	.	A	G	35355	PASS	DP=30349;AF=0.219579;SB=12;DP4=11199,12468,3066,3600
S288C	2275	.	A	G	49314	PASS	DP=29239;AF=0.272684;SB=32;DP4=9688,11502,3827,4147
S288C	2277	.	CAAATAGT	C	49314	PASS	DP=29083;AF=0.204346;SB=154;DP4=10542,12894,3025,2918;INDEL;HRUN=3
S288C	2562	.	C	A	304	PASS	DP=27714;AF=0.004222;SB=2;DP4=13050,14531,52,65
S288C	5949	.	TA	T	49314	PASS	DP=26452;AF=0.568237;SB=13;DP4=5851,5874,7687,7344;INDEL;HRUN=7
S288C	6337	.	G	A	49314	PASS	DP=31230;AF=0.623183;SB=4;DP4=6639,5115,10883,8579
S288C	6612	.	C	A	49314	PASS	DP=29007;AF=0.150067;SB=11;DP4=9696,14937,1776,2577
S288C	8467	.	T	TA	20610	PASS	DP=27512;AF=0.054594;SB=18;DP4=11848,14462,627,875;INDEL;HRUN=6
S288C	8471	.	AAAG	A	49314	PASS	DP=26712;AF=0.873016;SB=1;DP4=1715,2056,10538,12782;INDEL;HRUN=6
S288C	8478	.	G	C	496	PASS	DP=26905;AF=0.009738;SB=35;DP4=12352,14262,92,170
S288C	8491	.	CTTTT	C	49314	PASS	DP=26980;AF=0.863491;SB=103;DP4=1628,2237,11142,12155;INDEL;HRUN=11
S288C	8954	.	A	G	46220	PASS	DP=14201;AF=0.157735;SB=0;DP4=1904,10051,356,1884
S288C	9131	.	T	TTCGCATGAAG	853	PASS	DP=2509;AF=0.042248;SB=0;DP4=3,2144,0,106;INDEL;HRUN=3
S288C	9131	.	T	TTCGCATGAAGTACC	6180	PASS	DP=2509;AF=0.159426;SB=3;DP4=3,2144,1,399;INDEL;HRUN=3
S288C	9132	.	T	TCGCATGA	264	PASS	DP=2270;AF=0.024229;SB=0;DP4=1,1853,0,55;INDEL;HRUN=1
S288C	9132	.	T	TCGCATGAAGTAC	625	PASS	DP=2270;AF=0.038767;SB=0;DP4=1,1853,0,88;INDEL;HRUN=1
S288C	9133	.	C	CGCAT	910	PASS	DP=2130;AF=0.051643;SB=0;DP4=3,1776,0,110;INDEL;HRUN=1
S288C	9133	.	C	CGCATG	1521	PASS	DP=2130;AF=0.071362;SB=0;DP4=3,1776,0,152;INDEL;HRUN=1
S288C	9133	.	C	CGCATGAA	115	PASS	DP=2130;AF=0.017371;SB=0;DP4=3,1776,0,37;INDEL;HRUN=1
S288C	9133	.	C	CGCATGAAGT	714	PASS	DP=2130;AF=0.044601;SB=0;DP4=3,1776,0,95;INDEL;HRUN=1
S288C	9133	.	C	CGCATGAAGTA	626	PASS	DP=2130;AF=0.041315;SB=0;DP4=3,1776,0,88;INDEL;HRUN=1
