# Supplementary material for: Varying strength of selection contributes to the intragenomic diversity of rRNA genes
Source: Nat Commun. 2022 Nov 25;13:7245. doi: 10.1038/s41467-022-34989-w (PMC9700816; doi:10.1038/s41467-022-34989-w)
Supplement: Supplementary file 4 — Supplementary Data 1-6 [file 41467_2022_34989_MOESM4_ESM.zip › Supplementary_Data1-6/Supplementary_Data_6/raw_rDNA_var_calls/ERR1308595_rDNA.vcf]

##fileformat=VCFv4.0
##fileDate=20200729
##source=lofreq call --call-indels -f /scratch/ds5639/rDNA_project/Yue_2017_SK1_hiseq/SRR4074258_1/rDNA_S288C_ref/rDNA_S288C.fa -o ERR1308595_rDNA.vcf ERR1308595_rDNA.bam 
##reference=/scratch/ds5639/rDNA_project/Yue_2017_SK1_hiseq/SRR4074258_1/rDNA_S288C_ref/rDNA_S288C.fa
##INFO=<ID=DP,Number=1,Type=Integer,Description="Raw Depth">
##INFO=<ID=AF,Number=1,Type=Float,Description="Allele Frequency">
##INFO=<ID=SB,Number=1,Type=Integer,Description="Phred-scaled strand bias at this position">
##INFO=<ID=DP4,Number=4,Type=Integer,Description="Counts for ref-forward bases, ref-reverse, alt-forward and alt-reverse bases">
##INFO=<ID=INDEL,Number=0,Type=Flag,Description="Indicates that the variant is an INDEL.">
##INFO=<ID=CONSVAR,Number=0,Type=Flag,Description="Indicates that the variant is a consensus variant (as opposed to a low frequency variant).">
##INFO=<ID=HRUN,Number=1,Type=Integer,Description="Homopolymer length to the right of report indel position">
##FILTER=<ID=min_dp_10,Description="Minimum Coverage 10">
##FILTER=<ID=sb_fdr,Description="Strand-Bias Multiple Testing Correction: fdr corr. pvalue > 0.001000">
##FILTER=<ID=min_snvqual_64,Description="Minimum SNV Quality (Phred) 64">
##FILTER=<ID=min_indelqual_53,Description="Minimum Indel Quality (Phred) 53">
#CHROM	POS	ID	REF	ALT	QUAL	FILTER	INFO
S288C	236	.	T	TGCGGAA	49314	PASS	DP=24158;AF=0.699023;SB=1006;DP4=5477,1822,10302,6585;INDEL;HRUN=1
S288C	362	.	A	G	49314	PASS	DP=34896;AF=0.995472;SB=0;DP4=81,58,19958,14785
S288C	557	.	C	T	49314	PASS	DP=32533;AF=0.998186;SB=1;DP4=13,15,13767,18707
S288C	609	.	C	A	49314	PASS	DP=34195;AF=0.995145;SB=1;DP4=72,72,16454,17575
S288C	638	.	C	T	49314	PASS	DP=33965;AF=0.997762;SB=2;DP4=17,18,18167,15722
S288C	648	.	A	G	49314	PASS	DP=34231;AF=0.998072;SB=3;DP4=22,23,18766,15399
S288C	817	.	C	A	49314	PASS	DP=30666;AF=0.998206;SB=2;DP4=16,14,14745,15871
S288C	1043	.	G	C	49314	PASS	DP=25343;AF=0.995186;SB=3;DP4=49,50,11517,13704
S288C	1117	.	G	C	49314	PASS	DP=28594;AF=0.995244;SB=3;DP4=67,49,15208,13250
S288C	1379	.	T	A	1978	PASS	DP=18971;AF=0.096199;SB=1064;DP4=10406,4767,766,1059
S288C	1383	.	T	C	2331	PASS	DP=19423;AF=0.102765;SB=1967;DP4=9976,5068,948,1736
S288C	1570	.	CAAAAAAAAA	C	49314	PASS	DP=25059;AF=0.815954;SB=33;DP4=2365,2382,10761,9686;INDEL;HRUN=17
S288C	1691	.	C	G	49314	PASS	DP=29949;AF=0.995225;SB=1;DP4=63,55,15391,14418
S288C	1759	.	ACCGCGTCGCCGCGTCG	A	49314	PASS	DP=25593;AF=0.643106;SB=57;DP4=4723,4773,7679,8780;INDEL;HRUN=2
S288C	1983	.	TG	T	16864	PASS	DP=28731;AF=0.952490;SB=2;DP4=713,664,13922,13444;INDEL;HRUN=1
S288C	1985	.	T	A	9545	PASS	DP=29781;AF=0.970585;SB=12;DP4=28,14,14847,14058
S288C	2045	.	AT	A	49314	PASS	DP=35222;AF=0.915905;SB=5;DP4=1762,1445,17395,14865;INDEL;HRUN=8
S288C	2227	.	C	T	49314	PASS	DP=35156;AF=0.996245;SB=9;DP4=43,48,13555,21480
S288C	2254	.	A	AAAT	49314	PASS	DP=37015;AF=0.542132;SB=3093;DP4=7791,5171,7822,12245;INDEL;HRUN=16
S288C	2277	.	CAAATAGT	C	49314	PASS	DP=31863;AF=0.686407;SB=302;DP4=4620,5668,11334,10537;INDEL;HRUN=3
S288C	2709	.	T	C	10479	PASS	DP=28268;AF=0.035553;SB=0;DP4=13705,13551,503,502
S288C	5633	.	T	C	49314	PASS	DP=28658;AF=0.995568;SB=0;DP4=60,56,14983,13548
S288C	5949	.	TA	T	49314	PASS	DP=30591;AF=0.918244;SB=19;DP4=1400,1483,14331,13759;INDEL;HRUN=7
S288C	6337	.	G	A	49314	PASS	DP=35508;AF=0.995409;SB=4;DP4=88,60,19577,15768
S288C	6455	.	T	C	49314	PASS	DP=29128;AF=0.754532;SB=3;DP4=3722,3410,11350,10628
S288C	6611	.	T	C	49314	PASS	DP=33037;AF=0.994430;SB=0;DP4=60,86,13439,19431
S288C	7558	.	GC	G	53	PASS	DP=30801;AF=0.000552;SB=4;DP4=16121,14902,11,6;INDEL;HRUN=5
S288C	8467	.	T	TA	22884	PASS	DP=32541;AF=0.057282;SB=21;DP4=14162,16874,791,1073;INDEL;HRUN=6
S288C	8471	.	AAAG	A	49314	PASS	DP=31596;AF=0.869762;SB=16;DP4=2020,2532,12692,14789;INDEL;HRUN=6
S288C	8478	.	G	C	379	PASS	DP=31845;AF=0.012027;SB=42;DP4=14790,16619,141,242
S288C	8491	.	CTTTT	C	49314	PASS	DP=31561;AF=0.854346;SB=156;DP4=2040,2797,13097,13867;INDEL;HRUN=11
S288C	8934	.	G	A	49314	PASS	DP=19580;AF=0.996323;SB=0;DP4=15,47,4705,14803
S288C	9131	.	T	TTCGCATGAAG	639	PASS	DP=2889;AF=0.040152;SB=3;DP4=10,2442,1,115;INDEL;HRUN=3
S288C	9131	.	T	TTCGCATGAAGTACC	6586	PASS	DP=2889;AF=0.163724;SB=4;DP4=10,2442,0,473;INDEL;HRUN=3
S288C	9132	.	T	TCGCATGA	651	PASS	DP=2613;AF=0.044776;SB=0;DP4=9,2152,0,117;INDEL;HRUN=1
S288C	9132	.	T	TCGCATGAAGTAC	577	PASS	DP=2613;AF=0.042097;SB=0;DP4=9,2152,0,110;INDEL;HRUN=1
S288C	9133	.	C	CGCAT	1092	PASS	DP=2483;AF=0.062022;SB=3;DP4=6,1998,1,153;INDEL;HRUN=1
S288C	9133	.	C	CGCATG	846	PASS	DP=2483;AF=0.053967;SB=0;DP4=6,1998,0,134;INDEL;HRUN=1
S288C	9133	.	C	CGCATGAA	157	PASS	DP=2483;AF=0.024567;SB=0;DP4=6,1998,0,61;INDEL;HRUN=1
S288C	9133	.	C	CGCATGAAGT	1130	PASS	DP=2483;AF=0.063230;SB=0;DP4=6,1998,0,157;INDEL;HRUN=1
S288C	9133	.	C	CGCATGAAGTA	439	PASS	DP=2483;AF=0.038663;SB=5;DP4=6,1998,1,95;INDEL;HRUN=1
