# Supplementary material for: Varying strength of selection contributes to the intragenomic diversity of rRNA genes
Source: Nat Commun. 2022 Nov 25;13:7245. doi: 10.1038/s41467-022-34989-w (PMC9700816; doi:10.1038/s41467-022-34989-w)
Supplement: Supplementary file 4 — Supplementary Data 1-6 [file 41467_2022_34989_MOESM4_ESM.zip › Supplementary_Data1-6/Supplementary_Data_6/raw_rDNA_var_calls/ERR1308905_rDNA.vcf]

##fileformat=VCFv4.0
##fileDate=20200729
##source=lofreq call --call-indels -f /scratch/ds5639/rDNA_project/Yue_2017_SK1_hiseq/SRR4074258_1/rDNA_S288C_ref/rDNA_S288C.fa -o ERR1308905_rDNA.vcf ERR1308905_rDNA.bam 
##reference=/scratch/ds5639/rDNA_project/Yue_2017_SK1_hiseq/SRR4074258_1/rDNA_S288C_ref/rDNA_S288C.fa
##INFO=<ID=DP,Number=1,Type=Integer,Description="Raw Depth">
##INFO=<ID=AF,Number=1,Type=Float,Description="Allele Frequency">
##INFO=<ID=SB,Number=1,Type=Integer,Description="Phred-scaled strand bias at this position">
##INFO=<ID=DP4,Number=4,Type=Integer,Description="Counts for ref-forward bases, ref-reverse, alt-forward and alt-reverse bases">
##INFO=<ID=INDEL,Number=0,Type=Flag,Description="Indicates that the variant is an INDEL.">
##INFO=<ID=CONSVAR,Number=0,Type=Flag,Description="Indicates that the variant is a consensus variant (as opposed to a low frequency variant).">
##INFO=<ID=HRUN,Number=1,Type=Integer,Description="Homopolymer length to the right of report indel position">
##FILTER=<ID=min_dp_10,Description="Minimum Coverage 10">
##FILTER=<ID=sb_fdr,Description="Strand-Bias Multiple Testing Correction: fdr corr. pvalue > 0.001000">
##FILTER=<ID=min_snvqual_64,Description="Minimum SNV Quality (Phred) 64">
##FILTER=<ID=min_indelqual_55,Description="Minimum Indel Quality (Phred) 55">
#CHROM	POS	ID	REF	ALT	QUAL	FILTER	INFO
S288C	236	.	T	TGCGGAA	988	PASS	DP=10382;AF=0.033134;SB=2;DP4=5072,4201,183,161;INDEL;HRUN=1
S288C	236	.	T	TGCGGAAGCGGAAGCGGAA	6924	PASS	DP=10382;AF=0.072529;SB=49;DP4=5072,4201,349,404;INDEL;HRUN=1
S288C	445	.	CT	C	152	PASS	DP=13698;AF=0.002555;SB=9;DP4=7858,5989,15,20;INDEL;HRUN=5
S288C	557	.	C	T	49314	PASS	DP=16031;AF=0.996881;SB=18;DP4=3,15,7414,8567
S288C	638	.	C	T	49314	PASS	DP=16100;AF=0.995031;SB=27;DP4=4,18,8359,7661
S288C	648	.	A	G	49314	PASS	DP=16463;AF=0.994715;SB=6;DP4=25,33,8364,8012
S288C	681	.	CT	C	117	PASS	DP=16531;AF=0.002057;SB=0;DP4=8085,8596,17,17;INDEL;HRUN=4
S288C	817	.	C	A	49314	PASS	DP=14169;AF=0.996683;SB=5;DP4=4,9,6787,7335
S288C	913	.	A	AT	49314	PASS	DP=12358;AF=0.209985;SB=1;DP4=4813,5098,1274,1321;INDEL;HRUN=4
S288C	1019	.	T	C	632	PASS	DP=13262;AF=0.009652;SB=4;DP4=6305,6792,56,72
S288C	1570	.	CAAAAAAAA	C	49314	PASS	DP=11628;AF=0.649725;SB=2;DP4=1001,908,4024,3531;INDEL;HRUN=17
S288C	1570	.	CAAAAAAAAA	C	2534	PASS	DP=11628;AF=0.174665;SB=0;DP4=1001,908,1059,972;INDEL;HRUN=17
S288C	1759	.	ACCGCGTCGCCGCGTCG	A	49314	PASS	DP=11782;AF=0.679172;SB=578;DP4=2223,1634,3349,4653;INDEL;HRUN=2
S288C	1983	.	TG	T	8792	PASS	DP=14713;AF=0.916468;SB=154;DP4=801,486,6798,6686;INDEL;HRUN=1
S288C	1985	.	T	A	243	PASS	DP=15038;AF=0.941216;SB=1;DP4=150,136,7286,6869
S288C	2045	.	AT	A	49314	PASS	DP=18640;AF=0.902039;SB=36;DP4=1085,836,8754,8060;INDEL;HRUN=8
S288C	2073	.	G	A	49314	PASS	DP=17393;AF=0.994711;SB=4;DP4=30,18,9671,7630
S288C	2227	.	C	T	49314	PASS	DP=14427;AF=0.347127;SB=24;DP4=4119,5267,2071,2939
S288C	2244	.	GA	G	48680	PASS	DP=14642;AF=0.300779;SB=1762;DP4=3596,1884,1635,2769;INDEL;HRUN=16
S288C	2244	.	GAAA	G	2824	PASS	DP=14642;AF=0.062491;SB=376;DP4=3596,1884,392,523;INDEL;HRUN=16
S288C	2244	.	GAA	G	36615	PASS	DP=14642;AF=0.249215;SB=1220;DP4=3596,1884,1483,2166;INDEL;HRUN=16
S288C	2261	.	T	A	293	PASS	DP=20170;AF=0.096877;SB=2449;DP4=7326,10184,1626,403
S288C	2485	.	T	TA	132	PASS	DP=16072;AF=0.002302;SB=11;DP4=6687,9430,21,16;INDEL;HRUN=6
S288C	3189	.	CT	C	59	PASS	DP=9909;AF=0.001009;SB=4;DP4=5688,4327,4,6;INDEL;HRUN=4
S288C	4012	.	C	CT	59	PASS	DP=11259;AF=0.001155;SB=46;DP4=6364,4986,0,13;INDEL;HRUN=1
S288C	5192	.	G	GT	144	PASS	DP=10216;AF=0.002251;SB=70;DP4=5117,5212,23,0;INDEL;HRUN=3
S288C	5237	.	G	GTGAAAT	222	PASS	DP=9905;AF=0.002827;SB=72;DP4=5407,4511,28,0;INDEL;HRUN=1
S288C	5872	.	GA	G	57	PASS	DP=13185;AF=0.000834;SB=30;DP4=6604,6582,11,0;INDEL;HRUN=1
S288C	6434	.	G	GA	70	PASS	DP=12852;AF=0.001556;SB=65;DP4=6065,6817,20,0;INDEL;HRUN=3
S288C	6561	.	T	C	49314	PASS	DP=12106;AF=0.559309;SB=0;DP4=2128,3171,2718,4054
S288C	7994	.	G	GT	80	PASS	DP=12036;AF=0.002077;SB=42;DP4=7992,4106,25,0;INDEL;HRUN=3
S288C	8467	.	T	TA	11583	PASS	DP=15473;AF=0.073289;SB=399;DP4=6431,8009,280,854;INDEL;HRUN=6
S288C	8471	.	AAAG	A	49314	PASS	DP=15565;AF=0.843495;SB=258;DP4=811,1711,5708,7421;INDEL;HRUN=6
S288C	8491	.	CTTTT	C	49314	PASS	DP=15543;AF=0.845654;SB=199;DP4=950,1692,6017,7127;INDEL;HRUN=11
S288C	9131	.	T	TTCGCATGAAG	366	PASS	DP=917;AF=0.050164;SB=0;DP4=6,898,0,46;INDEL;HRUN=3
S288C	9131	.	T	TTCGCATGAAGTACC	340	PASS	DP=917;AF=0.047983;SB=0;DP4=6,898,0,44;INDEL;HRUN=3
S288C	9132	.	T	TCGCATGA	1017	PASS	DP=888;AF=0.100225;SB=0;DP4=3,677,0,89;INDEL;HRUN=1
S288C	9132	.	T	TCGCATGAAGTAC	110	PASS	DP=888;AF=0.025901;SB=0;DP4=3,677,0,23;INDEL;HRUN=1
S288C	9133	.	C	CGCAT	316	PASS	DP=796;AF=0.052764;SB=0;DP4=4,506,0,42;INDEL;HRUN=1
S288C	9133	.	C	CGCATG	268	PASS	DP=796;AF=0.047739;SB=0;DP4=4,506,0,38;INDEL;HRUN=1
S288C	9133	.	C	CGCATGAA	726	PASS	DP=796;AF=0.089196;SB=0;DP4=4,506,0,71;INDEL;HRUN=1
S288C	9133	.	C	CGCATGAAGT	2978	PASS	DP=796;AF=0.237437;SB=2;DP4=4,506,0,189;INDEL;HRUN=1
S288C	9133	.	C	CGCATGAAGTA	188	PASS	DP=796;AF=0.038945;SB=0;DP4=4,506,0,31;INDEL;HRUN=1
