# Supplementary material for: Varying strength of selection contributes to the intragenomic diversity of rRNA genes
Source: Nat Commun. 2022 Nov 25;13:7245. doi: 10.1038/s41467-022-34989-w (PMC9700816; doi:10.1038/s41467-022-34989-w)
Supplement: Supplementary file 4 — Supplementary Data 1-6 [file 41467_2022_34989_MOESM4_ESM.zip › Supplementary_Data1-6/Supplementary_Data_6/raw_rDNA_var_calls/ERR1308594_rDNA.vcf]

##fileformat=VCFv4.0
##fileDate=20200729
##source=lofreq call --call-indels -f /scratch/ds5639/rDNA_project/Yue_2017_SK1_hiseq/SRR4074258_1/rDNA_S288C_ref/rDNA_S288C.fa -o ERR1308594_rDNA.vcf ERR1308594_rDNA.bam 
##reference=/scratch/ds5639/rDNA_project/Yue_2017_SK1_hiseq/SRR4074258_1/rDNA_S288C_ref/rDNA_S288C.fa
##INFO=<ID=DP,Number=1,Type=Integer,Description="Raw Depth">
##INFO=<ID=AF,Number=1,Type=Float,Description="Allele Frequency">
##INFO=<ID=SB,Number=1,Type=Integer,Description="Phred-scaled strand bias at this position">
##INFO=<ID=DP4,Number=4,Type=Integer,Description="Counts for ref-forward bases, ref-reverse, alt-forward and alt-reverse bases">
##INFO=<ID=INDEL,Number=0,Type=Flag,Description="Indicates that the variant is an INDEL.">
##INFO=<ID=CONSVAR,Number=0,Type=Flag,Description="Indicates that the variant is a consensus variant (as opposed to a low frequency variant).">
##INFO=<ID=HRUN,Number=1,Type=Integer,Description="Homopolymer length to the right of report indel position">
##FILTER=<ID=min_dp_10,Description="Minimum Coverage 10">
##FILTER=<ID=sb_fdr,Description="Strand-Bias Multiple Testing Correction: fdr corr. pvalue > 0.001000">
##FILTER=<ID=min_snvqual_64,Description="Minimum SNV Quality (Phred) 64">
##FILTER=<ID=min_indelqual_53,Description="Minimum Indel Quality (Phred) 53">
#CHROM	POS	ID	REF	ALT	QUAL	FILTER	INFO
S288C	130	.	C	T	49314	PASS	DP=9554;AF=0.504919;SB=5;DP4=4365,361,4428,396
S288C	179	.	A	ATTTTTTTCTT	35785	PASS	DP=11213;AF=0.324534;SB=45;DP4=2824,431,3275,364;INDEL;HRUN=8
S288C	179	.	A	ATTTTTTTCTTT	22939	PASS	DP=11213;AF=0.259342;SB=32;DP4=2824,431,2606,302;INDEL;HRUN=8
S288C	272	.	GAACATACAA	G	49314	PASS	DP=5183;AF=0.704032;SB=378;DP4=1182,403,2039,1610;INDEL;HRUN=2
S288C	557	.	C	T	49314	PASS	DP=17023;AF=0.958644;SB=24;DP4=288,398,7777,8542
S288C	607	.	G	A	49314	PASS	DP=17959;AF=0.815691;SB=2;DP4=1730,1567,7601,7048
S288C	626	.	A	G	652	PASS	DP=18438;AF=0.016433;SB=3;DP4=10001,8124,174,129
S288C	638	.	C	T	49314	PASS	DP=19022;AF=0.963358;SB=8;DP4=362,320,10268,8057
S288C	648	.	A	G	1783	PASS	DP=19497;AF=0.019849;SB=3;DP4=10811,8293,227,160
S288C	743	.	T	C	49314	PASS	DP=17631;AF=0.766718;SB=5;DP4=2091,2015,7010,6508
S288C	817	.	C	A	49314	PASS	DP=16225;AF=0.963883;SB=1;DP4=283,292,7589,8051
S288C	1010	.	T	C	7390	PASS	DP=16697;AF=0.045038;SB=6;DP4=6845,9091,305,447
S288C	1117	.	G	C	49314	PASS	DP=17557;AF=0.927778;SB=11;DP4=696,560,8586,7703
S288C	1397	.	T	C	389	PASS	DP=10604;AF=0.311769;SB=12;DP4=2102,5139,901,2405
S288C	1399	.	T	C	3241	PASS	DP=10338;AF=0.350164;SB=172;DP4=1549,5101,1130,2490
S288C	1570	.	CAAAAA	C	134	PASS	DP=7067;AF=0.074572;SB=59;DP4=2556,841,342,185;INDEL;HRUN=17
S288C	1570	.	CAAA	C	4008	PASS	DP=7067;AF=0.166124;SB=339;DP4=2556,841,1069,105;INDEL;HRUN=17
S288C	1570	.	CAAAA	C	8743	PASS	DP=7067;AF=0.227536;SB=53;DP4=2556,841,1303,305;INDEL;HRUN=17
S288C	1638	.	A	C	49314	PASS	DP=13577;AF=0.909553;SB=7;DP4=560,653,5460,6889
S288C	1645	.	T	C	673	PASS	DP=13662;AF=0.045967;SB=23;DP4=5917,7110,249,380
S288C	1662	.	A	G	325	PASS	DP=13687;AF=0.053335;SB=9;DP4=6195,6542,336,401
S288C	1683	.	A	T	49314	PASS	DP=13847;AF=0.915072;SB=46;DP4=665,506,6380,6291
S288C	1720	.	T	G	34303	PASS	DP=11407;AF=0.376523;SB=238;DP4=3015,4092,2247,2049
S288C	1730	.	T	C	25142	PASS	DP=10546;AF=0.365541;SB=206;DP4=2846,3836,2013,1844
S288C	1757	.	A	G	27158	PASS	DP=7477;AF=0.530159;SB=112;DP4=1698,1799,1609,2355
S288C	1759	.	ACCGCGTCGCCGCGTCG	A	8003	PASS	DP=7375;AF=0.357153;SB=554;DP4=2419,2415,823,1811;INDEL;HRUN=2
S288C	1767	.	G	T	290	PASS	DP=7741;AF=0.188735;SB=264;DP4=1867,1680,538,954
S288C	1775	.	G	A	112	PASS	DP=7067;AF=0.337484;SB=81;DP4=813,923,921,1514
S288C	1830	.	G	GTA	49314	PASS	DP=12800;AF=0.800703;SB=241;DP4=1076,1522,5404,4845;INDEL;HRUN=1
S288C	1897	.	T	C	49314	PASS	DP=14329;AF=0.466816;SB=18;DP4=4592,3028,3906,2799
S288C	1982	.	CTGTT	C	2145	PASS	DP=8069;AF=0.217747;SB=24;DP4=2454,3578,646,1111;INDEL;HRUN=1
S288C	1983	.	TG	T	557	PASS	DP=8261;AF=0.574749;SB=93;DP4=1283,2268,2038,2710;INDEL;HRUN=1
S288C	1988	.	ACTGT	A	1811	PASS	DP=9372;AF=0.187153;SB=102;DP4=3464,4173,645,1109;INDEL;HRUN=1
S288C	2117	.	C	A	49314	PASS	DP=13583;AF=0.910108;SB=15;DP4=742,470,7957,4405
S288C	2208	.	T	C	49314	PASS	DP=14576;AF=0.811059;SB=12;DP4=1120,1600,5123,6725
S288C	2227	.	C	T	49314	PASS	DP=13470;AF=0.925167;SB=82;DP4=309,682,5049,7421
S288C	2256	.	A	AAAAG	707	PASS	DP=9900;AF=0.098990;SB=1047;DP4=3697,3007,186,794;INDEL;HRUN=16
S288C	2290	.	G	A	1440	PASS	DP=2607;AF=0.526275;SB=292;DP4=533,688,904,469
S288C	2302	.	C	CCA	2032	PASS	DP=5677;AF=0.505020;SB=13;DP4=1652,935,1904,963;INDEL;HRUN=1
S288C	2304	.	T	A	24726	PASS	DP=6111;AF=0.903780;SB=74;DP4=299,245,3698,1825
S288C	2392	.	A	G	49314	PASS	DP=18034;AF=0.469169;SB=2;DP4=5006,4559,4469,3992
S288C	2456	.	G	A	49314	PASS	DP=16409;AF=0.451521;SB=1;DP4=4256,4639,3564,3845
S288C	2485	.	T	TA	49314	PASS	DP=16951;AF=0.829568;SB=57;DP4=1426,1604,7291,6771;INDEL;HRUN=6
S288C	2492	.	C	A	131	PASS	DP=17159;AF=0.013754;SB=1;DP4=8837,8076,126,110
S288C	2620	.	T	C	33739	PASS	DP=15135;AF=0.141328;SB=7;DP4=7576,5404,1216,924
S288C	5949	.	TA	T	49314	PASS	DP=18570;AF=0.851373;SB=66;DP4=1428,1491,8557,7253;INDEL;HRUN=7
S288C	6023	.	C	T	2840	PASS	DP=18138;AF=0.021226;SB=2;DP4=10158,7588,214,171
S288C	6033	.	G	GAA	49314	PASS	DP=18379;AF=0.362370;SB=147;DP4=2814,1595,3747,2913;INDEL;HRUN=8
S288C	6033	.	G	GAAA	49314	PASS	DP=18379;AF=0.362207;SB=177;DP4=2814,1595,3691,2966;INDEL;HRUN=8
S288C	6033	.	G	GAAAA	7032	PASS	DP=18379;AF=0.033408;SB=50;DP4=2814,1595,334,280;INDEL;HRUN=8
S288C	6034	.	A	AAAA	771	PASS	DP=18649;AF=0.006971;SB=63;DP4=10757,7890,46,84;INDEL;HRUN=8
S288C	6034	.	A	AAAAA	74	PASS	DP=18649;AF=0.001341;SB=77;DP4=10757,7890,1,24;INDEL;HRUN=8
S288C	6042	.	C	A	2713	PASS	DP=19359;AF=0.052482;SB=850;DP4=10186,8116,891,161
S288C	6337	.	G	A	49314	PASS	DP=21868;AF=0.395509;SB=2;DP4=6675,6539,4336,4314
S288C	6358	.	T	TA	49314	PASS	DP=21603;AF=0.473453;SB=2;DP4=6303,5310,5589,4639;INDEL;HRUN=1
S288C	6358	.	T	A	650	PASS	DP=21848;AF=0.015516;SB=28;DP4=11735,9769,155,184
S288C	6359	.	A	AC	92	PASS	DP=21581;AF=0.001483;SB=109;DP4=11901,9869,0,32;INDEL;HRUN=2
S288C	6360	.	C	A	584	PASS	DP=21742;AF=0.020007;SB=8;DP4=11588,9708,221,214
S288C	6421	.	A	G	32926	PASS	DP=19396;AF=0.099814;SB=4;DP4=8282,9164,898,1038
S288C	6598	.	C	A	1265	PASS	DP=17213;AF=0.058502;SB=183;DP4=6602,9578,277,749
S288C	6602	.	AC	A	365	PASS	DP=19771;AF=0.005766;SB=77;DP4=7694,12242,74,40;INDEL;HRUN=1
S288C	6603	.	C	CAAA	5712	PASS	DP=19717;AF=0.026982;SB=10;DP4=3053,4335,240,292;INDEL;HRUN=7
S288C	6603	.	C	CAAAAAA	49314	PASS	DP=19717;AF=0.241872;SB=12;DP4=3053,4335,1886,2883;INDEL;HRUN=7
S288C	6603	.	C	CAAAA	49314	PASS	DP=19717;AF=0.282193;SB=111;DP4=3053,4335,1970,3594;INDEL;HRUN=7
S288C	6603	.	C	CAAAAAAA	5111	PASS	DP=19717;AF=0.025055;SB=21;DP4=3053,4335,235,259;INDEL;HRUN=7
S288C	6603	.	C	CAAAAA	18012	PASS	DP=19717;AF=0.062586;SB=17;DP4=3053,4335,465,769;INDEL;HRUN=7
S288C	6603	.	C	A	19442	PASS	DP=20060;AF=0.195513;SB=446;DP4=6578,9229,1226,2900
S288C	6802	.	G	A	148	PASS	DP=14896;AF=0.006243;SB=0;DP4=6118,8677,38,56
S288C	7701	.	T	C	49314	PASS	DP=16166;AF=0.482742;SB=1;DP4=5231,3107,4922,2887
S288C	8471	.	AAAG	A	11718	PASS	DP=19655;AF=0.030730;SB=9;DP4=9382,9854,315,289;INDEL;HRUN=6
S288C	8472	.	AAG	A	252	PASS	DP=19649;AF=0.001883;SB=0;DP4=9760,10090,19,18;INDEL;HRUN=6
S288C	8474	.	G	A	163	PASS	DP=19896;AF=0.016084;SB=424;DP4=9514,9366,55,304
S288C	8491	.	C	CT	3847	PASS	DP=19619;AF=0.030226;SB=2;DP4=10206,8995,322,271;INDEL;HRUN=11
S288C	8491	.	CTTTT	C	4551	PASS	DP=19619;AF=0.033080;SB=14;DP4=5811,5515,361,288;INDEL;HRUN=11
S288C	8491	.	CTT	C	839	PASS	DP=19619;AF=0.012692;SB=0;DP4=5811,5515,128,121;INDEL;HRUN=11
S288C	8491	.	CT	C	49314	PASS	DP=19619;AF=0.387583;SB=89;DP4=5811,5515,4245,3359;INDEL;HRUN=11
S288C	8509	.	T	C	49314	PASS	DP=19272;AF=0.495071;SB=11;DP4=5188,4502,5237,4317
S288C	8558	.	T	C	8604	PASS	DP=19334;AF=0.037447;SB=20;DP4=10273,8330,436,288
S288C	8650	.	A	T	127	PASS	DP=18233;AF=0.003565;SB=0;DP4=8679,9482,32,33
S288C	9131	.	T	TTCGCATGAAG	1097	PASS	DP=1446;AF=0.069848;SB=0;DP4=5,1304,0,101;INDEL;HRUN=3
S288C	9131	.	T	TTCGCATGAAGTACC	1973	PASS	DP=1446;AF=0.104426;SB=0;DP4=5,1304,0,151;INDEL;HRUN=3
S288C	9132	.	T	TCGCATGA	654	PASS	DP=1328;AF=0.054217;SB=0;DP4=3,1123,0,72;INDEL;HRUN=1
S288C	9132	.	T	TCGCATGAAGTAC	555	PASS	DP=1328;AF=0.048946;SB=0;DP4=3,1123,0,65;INDEL;HRUN=1
S288C	9133	.	C	CGCAT	1054	PASS	DP=1219;AF=0.080394;SB=0;DP4=1,943,0,98;INDEL;HRUN=1
S288C	9133	.	C	CGCATG	1136	PASS	DP=1219;AF=0.084495;SB=0;DP4=1,943,0,103;INDEL;HRUN=1
S288C	9133	.	C	CGCATGAA	374	PASS	DP=1219;AF=0.041838;SB=0;DP4=1,943,0,51;INDEL;HRUN=1
S288C	9133	.	C	CGCATGAAGT	300	PASS	DP=1219;AF=0.036916;SB=0;DP4=1,943,0,45;INDEL;HRUN=1
S288C	9133	.	C	CGCATGAAGTA	848	PASS	DP=1219;AF=0.069729;SB=0;DP4=1,943,0,85;INDEL;HRUN=1
