# Supplementary material for: Varying strength of selection contributes to the intragenomic diversity of rRNA genes
Source: Nat Commun. 2022 Nov 25;13:7245. doi: 10.1038/s41467-022-34989-w (PMC9700816; doi:10.1038/s41467-022-34989-w)
Supplement: Supplementary file 4 — Supplementary Data 1-6 [file 41467_2022_34989_MOESM4_ESM.zip › Supplementary_Data1-6/Supplementary_Data_6/raw_rDNA_var_calls/ERR1308904_rDNA.vcf]

##fileformat=VCFv4.0
##fileDate=20200729
##source=lofreq call --call-indels -f /scratch/ds5639/rDNA_project/Yue_2017_SK1_hiseq/SRR4074258_1/rDNA_S288C_ref/rDNA_S288C.fa -o ERR1308904_rDNA.vcf ERR1308904_rDNA.bam 
##reference=/scratch/ds5639/rDNA_project/Yue_2017_SK1_hiseq/SRR4074258_1/rDNA_S288C_ref/rDNA_S288C.fa
##INFO=<ID=DP,Number=1,Type=Integer,Description="Raw Depth">
##INFO=<ID=AF,Number=1,Type=Float,Description="Allele Frequency">
##INFO=<ID=SB,Number=1,Type=Integer,Description="Phred-scaled strand bias at this position">
##INFO=<ID=DP4,Number=4,Type=Integer,Description="Counts for ref-forward bases, ref-reverse, alt-forward and alt-reverse bases">
##INFO=<ID=INDEL,Number=0,Type=Flag,Description="Indicates that the variant is an INDEL.">
##INFO=<ID=CONSVAR,Number=0,Type=Flag,Description="Indicates that the variant is a consensus variant (as opposed to a low frequency variant).">
##INFO=<ID=HRUN,Number=1,Type=Integer,Description="Homopolymer length to the right of report indel position">
##FILTER=<ID=min_dp_10,Description="Minimum Coverage 10">
##FILTER=<ID=sb_fdr,Description="Strand-Bias Multiple Testing Correction: fdr corr. pvalue > 0.001000">
##FILTER=<ID=min_snvqual_64,Description="Minimum SNV Quality (Phred) 64">
##FILTER=<ID=min_indelqual_52,Description="Minimum Indel Quality (Phred) 52">
#CHROM	POS	ID	REF	ALT	QUAL	FILTER	INFO
S288C	33	.	G	A	49314	PASS	DP=5008;AF=0.999800;SB=0;DP4=0,0,4998,9
S288C	121	.	C	T	49314	PASS	DP=13709;AF=0.779561;SB=3;DP4=2918,95,10318,369
S288C	179	.	A	ATTT	49314	PASS	DP=15025;AF=0.686589;SB=3;DP4=2659,426,8949,1367;INDEL;HRUN=8
S288C	179	.	A	ATT	2321	PASS	DP=15025;AF=0.033478;SB=9;DP4=2659,426,447,56;INDEL;HRUN=8
S288C	179	.	A	ATTTT	6797	PASS	DP=15025;AF=0.058236;SB=3;DP4=2659,426,763,112;INDEL;HRUN=8
S288C	236	.	T	TGCGGAA	49314	PASS	DP=17570;AF=0.712066;SB=689;DP4=3785,1356,7480,5031;INDEL;HRUN=1
S288C	283	.	A	G	49314	PASS	DP=20310;AF=0.999360;SB=1;DP4=4,2,10497,9800
S288C	369	.	A	T	49314	PASS	DP=25681;AF=0.182119;SB=1;DP4=11860,9114,2630,2047
S288C	442	.	T	G	49314	PASS	DP=22566;AF=0.964548;SB=12;DP4=396,387,11767,10000
S288C	557	.	C	T	49314	PASS	DP=23975;AF=0.999207;SB=0;DP4=3,4,10501,13455
S288C	630	.	T	C	49314	PASS	DP=24549;AF=0.778199;SB=5;DP4=2773,2655,9606,9498
S288C	638	.	C	T	49314	PASS	DP=24678;AF=0.999230;SB=0;DP4=3,2,12756,11903
S288C	648	.	A	G	49314	PASS	DP=25031;AF=0.999401;SB=16;DP4=9,1,13143,11873
S288C	681	.	CT	C	92	PASS	DP=24480;AF=0.000940;SB=1;DP4=12891,11825,11,12;INDEL;HRUN=4
S288C	748	.	A	G	49314	PASS	DP=23038;AF=0.998871;SB=9;DP4=13,5,11956,11056
S288C	817	.	C	A	49314	PASS	DP=23585;AF=0.999237;SB=3;DP4=2,0,11928,11640
S288C	842	.	T	G	49314	PASS	DP=23053;AF=0.963389;SB=0;DP4=381,419,10643,11586
S288C	843	.	T	C	49314	PASS	DP=23103;AF=0.999351;SB=0;DP4=2,3,11045,12047
S288C	847	.	G	A	1506	PASS	DP=23358;AF=0.009932;SB=2;DP4=10920,12200,104,128
S288C	1032	.	C	T	49314	PASS	DP=21929;AF=0.999179;SB=0;DP4=3,3,10017,11894
S288C	1117	.	G	C	49314	PASS	DP=24196;AF=0.787072;SB=20;DP4=2677,2464,10312,8732
S288C	1145	.	A	G	49314	PASS	DP=23945;AF=0.791480;SB=12;DP4=2791,2190,10910,8042
S288C	1157	.	G	C	49314	PASS	DP=23387;AF=0.999444;SB=0;DP4=1,0,13906,9468
S288C	1202	.	T	C	49314	PASS	DP=21688;AF=0.170970;SB=1;DP4=10552,7409,2195,1516
S288C	1219	.	T	C	49314	PASS	DP=20655;AF=0.999564;SB=0;DP4=1,1,12038,8608
S288C	1506	.	C	CA	49314	PASS	DP=16933;AF=0.914250;SB=364;DP4=871,900,5202,10279;INDEL;HRUN=1
S288C	1570	.	CAAAAAAAAAA	C	49314	PASS	DP=14436;AF=0.828831;SB=36;DP4=998,1669,4943,7022;INDEL;HRUN=17
S288C	1602	.	T	C	49314	PASS	DP=16436;AF=0.998905;SB=0;DP4=2,2,7361,9057
S288C	1643	.	C	T	49314	PASS	DP=16048;AF=0.767884;SB=182;DP4=1515,2207,6040,6283
S288C	1648	.	T	C	2156	PASS	DP=16125;AF=0.239628;SB=223;DP4=6053,6199,1561,2310
S288C	1671	.	T	C	49314	PASS	DP=15883;AF=0.999244;SB=0;DP4=3,4,7331,8540
S288C	1685	.	T	C	24986	PASS	DP=15711;AF=0.345809;SB=197;DP4=4350,5919,2723,2710
S288C	1722	.	A	G	49314	PASS	DP=15376;AF=0.802224;SB=18;DP4=1215,1822,5239,7096
S288C	1759	.	ACCGCGTCGCCGCGTCG	A	25442	PASS	DP=12385;AF=0.623012;SB=4;DP4=2092,2734,3283,4433;INDEL;HRUN=2
S288C	1854	.	C	T	49314	PASS	DP=15370;AF=0.999610;SB=5;DP4=4,0,9434,5930
S288C	1982	.	CTGTT	C	25364	PASS	DP=2322;AF=0.984065;SB=30;DP4=0,12,1029,1256;INDEL;HRUN=1
S288C	1988	.	ACTGT	A	10086	PASS	DP=4161;AF=0.549627;SB=18;DP4=772,1102,1029,1258;INDEL;HRUN=1
S288C	2045	.	AT	A	49314	PASS	DP=14389;AF=0.995274;SB=1;DP4=27,31,6287,8034;INDEL;HRUN=8
S288C	2179	.	G	C	49314	PASS	DP=17412;AF=0.999196;SB=4;DP4=1,3,10064,7335
S288C	2224	.	T	C	1807	PASS	DP=14643;AF=0.065902;SB=1;DP4=8126,5547,567,398
S288C	2227	.	C	T	49314	PASS	DP=14116;AF=0.999575;SB=2;DP4=2,0,8388,5724
S288C	2274	.	G	A	606	PASS	DP=13802;AF=0.385669;SB=2437;DP4=4186,3768,4440,1103
S288C	2277	.	CAAATAGT	C	49314	PASS	DP=13577;AF=0.493187;SB=954;DP4=5049,1915,3714,2982;INDEL;HRUN=3
S288C	2277	.	C	A	100	PASS	DP=13662;AF=0.389255;SB=2249;DP4=4150,3694,4249,1082
S288C	2351	.	TAATAGATATATAC	T	582	PASS	DP=20299;AF=0.018622;SB=0;DP4=10732,9461,201,177;INDEL;HRUN=2
S288C	2364	.	C	T	1006	PASS	DP=19824;AF=0.023759;SB=9;DP4=10054,8915,267,204
S288C	2383	.	G	C	13566	PASS	DP=19680;AF=0.074543;SB=6;DP4=9056,9150,754,713
S288C	2384	.	A	G	49314	PASS	DP=19644;AF=0.853289;SB=21;DP4=1492,1383,8247,8515
S288C	2430	.	T	C	49314	PASS	DP=20880;AF=0.999186;SB=12;DP4=0,4,10663,10200
S288C	2507	.	A	G	41658	PASS	DP=21613;AF=0.117614;SB=258;DP4=10325,8739,1659,883
S288C	3814	.	T	C	49314	PASS	DP=21637;AF=0.945880;SB=6;DP4=669,480,11525,8945
S288C	4580	.	C	T	16653	PASS	DP=20737;AF=0.050104;SB=8;DP4=9537,10155,479,560
S288C	5287	.	C	A	1230	PASS	DP=21823;AF=0.008202;SB=1;DP4=10916,10715,93,86
S288C	5773	.	T	C	26679	PASS	DP=23016;AF=0.067822;SB=6;DP4=10035,11413,756,805
S288C	5823	.	CT	C	65	PASS	DP=22913;AF=0.000655;SB=5;DP4=11289,11881,5,10;INDEL;HRUN=4
S288C	5949	.	TA	T	49314	PASS	DP=22616;AF=0.927131;SB=8;DP4=915,989,10435,10533;INDEL;HRUN=7
S288C	6025	.	T	C	49314	PASS	DP=24002;AF=0.590118;SB=6;DP4=5164,4660,7336,6828
S288C	6033	.	G	GA	2465	PASS	DP=24364;AF=0.013298;SB=18;DP4=2463,1835,163,161;INDEL;HRUN=8
S288C	6033	.	G	GAA	49314	PASS	DP=24364;AF=0.765556;SB=80;DP4=2463,1835,9782,8870;INDEL;HRUN=8
S288C	6033	.	G	GAAA	17647	PASS	DP=24364;AF=0.053522;SB=60;DP4=2463,1835,646,658;INDEL;HRUN=8
S288C	6033	.	G	GAAAA	94	PASS	DP=24364;AF=0.002381;SB=2;DP4=2463,1835,31,27;INDEL;HRUN=8
S288C	6034	.	A	AAAA	54	PASS	DP=24457;AF=0.000859;SB=7;DP4=13149,11568,8,13;INDEL;HRUN=8
S288C	6042	.	C	A	3649	PASS	DP=24946;AF=0.037321;SB=494;DP4=12667,11329,726,221
S288C	6337	.	G	A	49314	PASS	DP=26726;AF=0.999551;SB=0;DP4=3,2,14390,12324
S288C	6371	.	C	CGA	49314	PASS	DP=26254;AF=0.732841;SB=22;DP4=4295,2995,10974,8266;INDEL;HRUN=1
S288C	6374	.	T	G	877	PASS	DP=26253;AF=0.032644;SB=63;DP4=14386,10999,560,297
S288C	6384	.	G	A	4325	PASS	DP=24907;AF=0.018107;SB=14;DP4=13781,10666,232,219
S288C	7325	.	TC	T	157	PASS	DP=21332;AF=0.001781;SB=2;DP4=11124,10391,22,16;INDEL;HRUN=6
S288C	7543	.	C	A	8623	PASS	DP=23289;AF=0.028425;SB=8;DP4=11827,10787,366,296
S288C	7701	.	T	C	49314	PASS	DP=22450;AF=0.198753;SB=1;DP4=10261,7715,2532,1931
S288C	7964	.	T	A	20102	PASS	DP=23168;AF=0.050673;SB=0;DP4=11860,10132,637,537
S288C	8467	.	T	TA	21006	PASS	DP=24036;AF=0.059536;SB=28;DP4=10254,12636,579,852;INDEL;HRUN=6
S288C	8471	.	AAAG	A	49314	PASS	DP=23457;AF=0.870188;SB=4;DP4=1476,1876,9166,11246;INDEL;HRUN=6
S288C	8478	.	G	C	509	PASS	DP=23522;AF=0.009523;SB=85;DP4=10648,12627,59,165
S288C	8491	.	CTTTT	C	49314	PASS	DP=23715;AF=0.865233;SB=120;DP4=1366,1965,9782,10737;INDEL;HRUN=11
S288C	8513	.	C	A	49314	PASS	DP=25276;AF=0.145078;SB=4;DP4=10989,10603,1896,1771
S288C	8609	.	T	C	49314	PASS	DP=24028;AF=0.786125;SB=15;DP4=2732,2400,10383,8507
S288C	8894	.	A	G	9430	PASS	DP=17801;AF=0.043874;SB=6;DP4=5666,11350,244,537
S288C	8934	.	G	A	49314	PASS	DP=13972;AF=0.999141;SB=8;DP4=0,9,3239,10721
S288C	9059	.	A	T	6659	PASS	DP=11241;AF=0.059069;SB=2;DP4=116,10453,9,655
S288C	9123	.	C	CA	49314	PASS	DP=3045;AF=0.666338;SB=8;DP4=2,1148,0,2029;INDEL;HRUN=2
S288C	9126	.	C	A	76	PASS	DP=2801;AF=0.070332;SB=0;DP4=0,2604,0,197
S288C	9131	.	T	TTCGCATGAAG	391	PASS	DP=2010;AF=0.062687;SB=0;DP4=0,1744,0,126;INDEL;HRUN=3
S288C	9131	.	T	TTCGCATGAAGTACC	1984	PASS	DP=2010;AF=0.133831;SB=0;DP4=0,1744,0,269;INDEL;HRUN=3
S288C	9132	.	T	TCGCATGA	106	PASS	DP=1859;AF=0.041958;SB=0;DP4=0,1511,0,78;INDEL;HRUN=1
S288C	9132	.	T	TCGCATGAAGTAC	97	PASS	DP=1859;AF=0.040882;SB=0;DP4=0,1511,0,76;INDEL;HRUN=1
S288C	9133	.	C	CGCAT	279	PASS	DP=1744;AF=0.063073;SB=0;DP4=0,1429,0,110;INDEL;HRUN=1
S288C	9133	.	C	CGCATG	312	PASS	DP=1744;AF=0.065940;SB=0;DP4=0,1429,0,115;INDEL;HRUN=1
S288C	9133	.	C	CGCATGAAGT	189	PASS	DP=1744;AF=0.054472;SB=0;DP4=0,1429,0,95;INDEL;HRUN=1
