# Supplementary material for: Varying strength of selection contributes to the intragenomic diversity of rRNA genes
Source: Nat Commun. 2022 Nov 25;13:7245. doi: 10.1038/s41467-022-34989-w (PMC9700816; doi:10.1038/s41467-022-34989-w)
Supplement: Supplementary file 4 — Supplementary Data 1-6 [file 41467_2022_34989_MOESM4_ESM.zip › Supplementary_Data1-6/Supplementary_Data_6/raw_rDNA_var_calls/ERR1309393_rDNA.vcf]

##fileformat=VCFv4.0
##fileDate=20200729
##source=lofreq call --call-indels -f /scratch/ds5639/rDNA_project/Yue_2017_SK1_hiseq/SRR4074258_1/rDNA_S288C_ref/rDNA_S288C.fa -o ERR1309393_rDNA.vcf ERR1309393_rDNA.bam 
##reference=/scratch/ds5639/rDNA_project/Yue_2017_SK1_hiseq/SRR4074258_1/rDNA_S288C_ref/rDNA_S288C.fa
##INFO=<ID=DP,Number=1,Type=Integer,Description="Raw Depth">
##INFO=<ID=AF,Number=1,Type=Float,Description="Allele Frequency">
##INFO=<ID=SB,Number=1,Type=Integer,Description="Phred-scaled strand bias at this position">
##INFO=<ID=DP4,Number=4,Type=Integer,Description="Counts for ref-forward bases, ref-reverse, alt-forward and alt-reverse bases">
##INFO=<ID=INDEL,Number=0,Type=Flag,Description="Indicates that the variant is an INDEL.">
##INFO=<ID=CONSVAR,Number=0,Type=Flag,Description="Indicates that the variant is a consensus variant (as opposed to a low frequency variant).">
##INFO=<ID=HRUN,Number=1,Type=Integer,Description="Homopolymer length to the right of report indel position">
##FILTER=<ID=min_dp_10,Description="Minimum Coverage 10">
##FILTER=<ID=sb_fdr,Description="Strand-Bias Multiple Testing Correction: fdr corr. pvalue > 0.001000">
##FILTER=<ID=min_snvqual_64,Description="Minimum SNV Quality (Phred) 64">
##FILTER=<ID=min_indelqual_54,Description="Minimum Indel Quality (Phred) 54">
#CHROM	POS	ID	REF	ALT	QUAL	FILTER	INFO
S288C	130	.	C	T	49314	PASS	DP=5605;AF=0.987511;SB=6;DP4=64,4,4937,598
S288C	179	.	A	ATTTTTTTCTT	49314	PASS	DP=5708;AF=0.610547;SB=2;DP4=1300,239,2923,562;INDEL;HRUN=8
S288C	236	.	T	TGCGGAAGCGGAA	288	PASS	DP=2032;AF=0.125984;SB=40;DP4=1575,295,189,67;INDEL;HRUN=1
S288C	272	.	GAACATACAA	G	40364	PASS	DP=2125;AF=0.940235;SB=13;DP4=79,51,1028,970;INDEL;HRUN=2
S288C	557	.	C	T	49314	PASS	DP=9474;AF=0.998733;SB=0;DP4=1,1,5285,4177
S288C	638	.	C	T	49314	PASS	DP=10870;AF=0.999448;SB=0;DP4=0,0,6292,4572
S288C	648	.	A	G	442	PASS	DP=11079;AF=0.010561;SB=1;DP4=6283,4677,69,48
S288C	743	.	T	C	49314	PASS	DP=10738;AF=0.987614;SB=0;DP4=62,64,5340,5265
S288C	817	.	C	A	49314	PASS	DP=10499;AF=0.998952;SB=14;DP4=6,0,5602,4886
S288C	952	.	C	G	160	PASS	DP=10336;AF=0.006676;SB=1;DP4=4664,5594,33,36
S288C	1117	.	G	C	49314	PASS	DP=11077;AF=0.988535;SB=4;DP4=66,58,5295,5655
S288C	1395	.	T	C	16864	PASS	DP=5697;AF=0.869581;SB=384;DP4=275,455,784,4170
S288C	1398	.	T	C	32964	PASS	DP=6075;AF=0.932016;SB=335;DP4=168,161,1118,4544
S288C	1570	.	CAAA	C	12210	PASS	DP=4348;AF=0.339696;SB=285;DP4=1856,479,1366,111;INDEL;HRUN=17
S288C	1570	.	CAAAA	C	198	PASS	DP=4348;AF=0.077277;SB=12;DP4=1856,479,282,54;INDEL;HRUN=17
S288C	1638	.	A	C	49314	PASS	DP=8071;AF=0.986990;SB=3;DP4=38,53,3685,4281
S288C	1683	.	A	T	49314	PASS	DP=9098;AF=0.986261;SB=4;DP4=62,58,5013,3960
S288C	1720	.	T	G	49314	PASS	DP=6059;AF=0.989602;SB=6;DP4=29,31,3354,2642
S288C	1730	.	T	C	49314	PASS	DP=5368;AF=0.977645;SB=7;DP4=56,57,2957,2295
S288C	1830	.	G	GTA	49314	PASS	DP=7035;AF=0.907889;SB=46;DP4=241,397,2972,3415;INDEL;HRUN=1
S288C	1912	.	G	C	49314	PASS	DP=7861;AF=0.988805;SB=16;DP4=48,33,3607,4166
S288C	2050	.	T	C	3846	PASS	DP=8244;AF=0.079573;SB=4;DP4=3513,4072,292,364
S288C	2095	.	T	C	2264	PASS	DP=7931;AF=0.039465;SB=1;DP4=4277,3340,180,133
S288C	2117	.	C	A	49314	PASS	DP=7884;AF=0.988331;SB=1;DP4=56,31,4813,2979
S288C	2208	.	T	C	49314	PASS	DP=6779;AF=0.987314;SB=5;DP4=40,42,3669,3024
S288C	2227	.	C	T	49314	PASS	DP=5616;AF=0.993768;SB=6;DP4=15,18,3204,2377
S288C	2288	.	T	A	149	PASS	DP=1117;AF=0.410027;SB=4;DP4=351,304,259,199
S288C	2290	.	G	A	4510	PASS	DP=1069;AF=0.825070;SB=2;DP4=100,77,479,403
S288C	2302	.	C	CCA	1178	PASS	DP=3318;AF=0.582881;SB=3;DP4=769,468,1177,757;INDEL;HRUN=1
S288C	2304	.	T	A	15955	PASS	DP=3618;AF=0.962687;SB=6;DP4=63,48,2178,1305
S288C	2392	.	A	G	49314	PASS	DP=10828;AF=0.987902;SB=9;DP4=55,67,5636,5061
S288C	2478	.	A	G	49314	PASS	DP=9589;AF=0.984983;SB=8;DP4=76,65,4469,4976
S288C	2485	.	T	TA	49314	PASS	DP=9789;AF=0.887016;SB=11;DP4=639,552,4412,4271;INDEL;HRUN=6
S288C	3074	.	T	TGTAGAATAA	60	PASS	DP=9429;AF=0.001591;SB=52;DP4=4262,5233,15,0;INDEL;HRUN=1
S288C	3303	.	C	T	235	PASS	DP=8717;AF=0.007457;SB=11;DP4=3683,4964,35,30
S288C	3834	.	G	A	49314	PASS	DP=8399;AF=0.978569;SB=1;DP4=57,52,4506,3752
S288C	5237	.	G	GTGAAAT	73	PASS	DP=9398;AF=0.001277;SB=32;DP4=4880,4586,12,0;INDEL;HRUN=1
S288C	5704	.	C	G	266	PASS	DP=8606;AF=0.007785;SB=0;DP4=4552,3981,37,30
S288C	5949	.	TA	T	49314	PASS	DP=9857;AF=0.927361;SB=10;DP4=421,383,5080,4061;INDEL;HRUN=7
S288C	6033	.	G	GA	1549	PASS	DP=10066;AF=0.017981;SB=0;DP4=900,695,101,80;INDEL;HRUN=8
S288C	6033	.	G	GAA	49314	PASS	DP=10066;AF=0.778263;SB=36;DP4=900,695,4019,3815;INDEL;HRUN=8
S288C	6033	.	G	GAAA	6379	PASS	DP=10066;AF=0.048877;SB=21;DP4=900,695,243,249;INDEL;HRUN=8
S288C	6033	.	G	GAAAA	75	PASS	DP=10066;AF=0.003378;SB=3;DP4=900,695,17,17;INDEL;HRUN=8
S288C	6042	.	C	A	1394	PASS	DP=10377;AF=0.036619;SB=228;DP4=4991,4990,293,96
S288C	6358	.	T	TA	49314	PASS	DP=10656;AF=0.899306;SB=75;DP4=550,657,5178,4405;INDEL;HRUN=1
S288C	6360	.	C	A	757	PASS	DP=10778;AF=0.038783;SB=26;DP4=5528,4828,191,227
S288C	6598	.	C	CAA	137	PASS	DP=7823;AF=0.013805;SB=139;DP4=3757,4045,91,17;INDEL;HRUN=4
S288C	6598	.	C	A	745	PASS	DP=7931;AF=0.134914;SB=1225;DP4=3686,3160,181,902
S288C	6603	.	C	CAAAAAA	20099	PASS	DP=9729;AF=0.140919;SB=174;DP4=1396,2412,688,683;INDEL;HRUN=7
S288C	6603	.	C	CAAAAAAA	49314	PASS	DP=9729;AF=0.407031;SB=114;DP4=1396,2412,1759,2201;INDEL;HRUN=7
S288C	6603	.	C	CAAAAA	594	PASS	DP=9729;AF=0.018193;SB=1;DP4=1396,2412,62,115;INDEL;HRUN=7
S288C	6603	.	C	CAAAAAAAA	3652	PASS	DP=9729;AF=0.045328;SB=54;DP4=1396,2412,212,229;INDEL;HRUN=7
S288C	6847	.	G	A	49314	PASS	DP=8382;AF=0.987712;SB=0;DP4=40,54,3575,4704
S288C	7428	.	G	T	388	PASS	DP=9483;AF=0.011705;SB=4;DP4=4274,5089,56,55
S288C	7797	.	C	T	485	PASS	DP=8009;AF=0.012236;SB=0;DP4=3409,4494,43,55
S288C	8471	.	AAAG	A	1134	PASS	DP=11272;AF=0.007718;SB=3;DP4=5217,6113,44,43;INDEL;HRUN=6
S288C	8491	.	CTTTT	C	164	PASS	DP=10835;AF=0.007937;SB=5;DP4=1181,1443,44,42;INDEL;HRUN=11
S288C	8491	.	CTT	C	1326	PASS	DP=10835;AF=0.022520;SB=5;DP4=1181,1443,118,126;INDEL;HRUN=11
S288C	8491	.	CT	C	49314	PASS	DP=10835;AF=0.736779;SB=72;DP4=1181,1443,4083,3900;INDEL;HRUN=11
S288C	8502	.	TC	T	66	PASS	DP=10397;AF=0.001731;SB=3;DP4=5395,5084,11,7;INDEL;HRUN=3
S288C	8509	.	T	C	49314	PASS	DP=10772;AF=0.985797;SB=17;DP4=75,47,5380,5249
S288C	8742	.	T	G	49314	PASS	DP=10228;AF=0.988659;SB=0;DP4=40,69,3642,6470
S288C	8866	.	T	C	49314	PASS	DP=7247;AF=0.988823;SB=0;DP4=23,53,2195,4971
S288C	8934	.	G	A	73	PASS	DP=5657;AF=0.005303;SB=4;DP4=954,4668,7,23
S288C	9131	.	T	TTCGCATGAAG	203	PASS	DP=1443;AF=0.033264;SB=0;DP4=2,1368,0,48;INDEL;HRUN=3
S288C	9131	.	T	TTCGCATGAAGTACC	487	PASS	DP=1443;AF=0.053361;SB=0;DP4=2,1368,0,77;INDEL;HRUN=3
S288C	9132	.	T	TCGCATGA	171	PASS	DP=1371;AF=0.032093;SB=0;DP4=1,1284,0,44;INDEL;HRUN=1
S288C	9133	.	C	CGCAT	113	PASS	DP=1325;AF=0.027170;SB=0;DP4=1,459,0,36;INDEL;HRUN=1
S288C	9133	.	C	CGCATG	120	PASS	DP=1325;AF=0.027925;SB=0;DP4=1,459,0,37;INDEL;HRUN=1
S288C	9133	.	C	CGCATGAA	127	PASS	DP=1325;AF=0.028679;SB=0;DP4=1,459,0,38;INDEL;HRUN=1
S288C	9133	.	C	CGCATGAAGT	14205	PASS	DP=1325;AF=0.560000;SB=4;DP4=1,459,0,742;INDEL;HRUN=1
S288C	9133	.	C	CGCATGAAGTA	171	PASS	DP=1325;AF=0.033208;SB=0;DP4=1,459,0,44;INDEL;HRUN=1
