# Supplementary material for: Varying strength of selection contributes to the intragenomic diversity of rRNA genes
Source: Nat Commun. 2022 Nov 25;13:7245. doi: 10.1038/s41467-022-34989-w (PMC9700816; doi:10.1038/s41467-022-34989-w)
Supplement: Supplementary file 4 — Supplementary Data 1-6 [file 41467_2022_34989_MOESM4_ESM.zip › Supplementary_Data1-6/Supplementary_Data_6/raw_rDNA_var_calls/ERR1309392_rDNA.vcf]

##fileformat=VCFv4.0
##fileDate=20200728
##source=lofreq call --call-indels -f /scratch/ds5639/rDNA_project/Yue_2017_SK1_hiseq/SRR4074258_1/rDNA_S288C_ref/rDNA_S288C.fa -o ERR1309392_rDNA.vcf ERR1309392_rDNA.bam 
##reference=/scratch/ds5639/rDNA_project/Yue_2017_SK1_hiseq/SRR4074258_1/rDNA_S288C_ref/rDNA_S288C.fa
##INFO=<ID=DP,Number=1,Type=Integer,Description="Raw Depth">
##INFO=<ID=AF,Number=1,Type=Float,Description="Allele Frequency">
##INFO=<ID=SB,Number=1,Type=Integer,Description="Phred-scaled strand bias at this position">
##INFO=<ID=DP4,Number=4,Type=Integer,Description="Counts for ref-forward bases, ref-reverse, alt-forward and alt-reverse bases">
##INFO=<ID=INDEL,Number=0,Type=Flag,Description="Indicates that the variant is an INDEL.">
##INFO=<ID=CONSVAR,Number=0,Type=Flag,Description="Indicates that the variant is a consensus variant (as opposed to a low frequency variant).">
##INFO=<ID=HRUN,Number=1,Type=Integer,Description="Homopolymer length to the right of report indel position">
##FILTER=<ID=min_dp_10,Description="Minimum Coverage 10">
##FILTER=<ID=sb_fdr,Description="Strand-Bias Multiple Testing Correction: fdr corr. pvalue > 0.001000">
##FILTER=<ID=min_snvqual_61,Description="Minimum SNV Quality (Phred) 61">
##FILTER=<ID=min_indelqual_45,Description="Minimum Indel Quality (Phred) 45">
#CHROM	POS	ID	REF	ALT	QUAL	FILTER	INFO
S288C	130	.	C	T	10842	PASS	DP=405;AF=1.000000;SB=0;DP4=0,0,366,39
S288C	179	.	A	ATTTTTTTCTT	1229	PASS	DP=611;AF=0.234043;SB=4;DP4=352,89,120,23;INDEL;HRUN=8
S288C	227	.	A	AT	2006	PASS	DP=471;AF=0.386412;SB=0;DP4=212,79,135,47;INDEL;HRUN=6
S288C	227	.	A	T	3885	PASS	DP=473;AF=0.587738;SB=3;DP4=147,48,200,78
S288C	272	.	GAACATACAA	G	6165	PASS	DP=513;AF=0.744639;SB=19;DP4=87,56,184,198;INDEL;HRUN=2
S288C	557	.	C	T	41934	PASS	DP=1259;AF=0.999206;SB=0;DP4=0,1,585,673
S288C	607	.	G	A	32961	PASS	DP=1345;AF=0.796283;SB=0;DP4=134,140,531,540
S288C	626	.	A	G	30112	PASS	DP=1337;AF=0.747195;SB=0;DP4=172,165,513,486
S288C	638	.	C	T	45417	PASS	DP=1347;AF=0.998515;SB=0;DP4=0,0,718,627
S288C	648	.	A	G	46688	PASS	DP=1379;AF=0.999275;SB=3;DP4=0,1,756,622
S288C	660	.	C	A	4913	PASS	DP=1398;AF=0.169528;SB=7;DP4=630,528,117,120
S288C	728	.	T	C	8883	PASS	DP=1271;AF=0.278521;SB=2;DP4=434,483,174,180
S288C	743	.	T	C	26934	PASS	DP=1228;AF=0.711726;SB=2;DP4=173,181,413,461
S288C	817	.	C	A	41919	PASS	DP=1230;AF=0.999187;SB=3;DP4=1,0,570,659
S288C	923	.	G	C	22556	PASS	DP=1061;AF=0.690858;SB=1;DP4=137,191,315,418
S288C	1029	.	T	C	7537	PASS	DP=950;AF=0.334737;SB=7;DP4=271,360,151,167
S288C	1117	.	G	C	40451	PASS	DP=1192;AF=0.999161;SB=0;DP4=1,0,670,521
S288C	1399	.	T	TCTCC	52	PASS	DP=830;AF=0.125301;SB=230;DP4=284,373,0,104;INDEL;HRUN=29
S288C	1570	.	CAAA	C	682	PASS	DP=637;AF=0.288854;SB=44;DP4=212,99,156,28;INDEL;HRUN=17
S288C	1570	.	CAAAA	C	153	PASS	DP=637;AF=0.188383;SB=8;DP4=212,99,91,29;INDEL;HRUN=17
S288C	1638	.	A	C	30341	PASS	DP=1077;AF=0.998143;SB=3;DP4=1,0,495,580
S288C	1662	.	A	G	14880	PASS	DP=1125;AF=0.643556;SB=6;DP4=206,189,350,375
S288C	1683	.	A	T	33741	PASS	DP=1173;AF=0.998295;SB=0;DP4=1,0,623,548
S288C	1757	.	A	G	10477	PASS	DP=830;AF=0.967470;SB=11;DP4=8,18,393,410
S288C	1759	.	ACCGCGTCGCCGCGTCG	A	1993	PASS	DP=817;AF=0.578947;SB=13;DP4=184,168,213,260;INDEL;HRUN=2
S288C	1830	.	G	GTA	4257	PASS	DP=961;AF=0.392300;SB=11;DP4=300,297,212,165;INDEL;HRUN=1
S288C	1979	.	C	CCACTAT	1129	PASS	DP=1001;AF=0.409590;SB=5;DP4=255,325,165,245;INDEL;HRUN=4
S288C	2117	.	C	A	7629	PASS	DP=941;AF=0.361318;SB=11;DP4=324,277,205,135
S288C	2208	.	T	C	8521	PASS	DP=1162;AF=0.383821;SB=6;DP4=314,400,180,267
S288C	2227	.	C	T	32345	PASS	DP=1089;AF=0.999082;SB=0;DP4=0,0,482,607
S288C	2244	.	G	GA	1567	PASS	DP=959;AF=0.207508;SB=1;DP4=347,373,93,106;INDEL;HRUN=16
S288C	2254	.	A	AAAAAAT	296	PASS	DP=865;AF=0.091329;SB=51;DP4=443,304,26,53;INDEL;HRUN=16
S288C	2289	.	A	G	1628	PASS	DP=242;AF=0.685950;SB=1;DP4=42,34,88,78
S288C	2290	.	G	A	135	PASS	DP=221;AF=0.330317;SB=0;DP4=79,69,39,34
S288C	2302	.	C	CCA	294	PASS	DP=414;AF=0.485507;SB=1;DP4=140,63,134,67;INDEL;HRUN=1
S288C	2304	.	T	TAGACCAAA	74	PASS	DP=450;AF=0.057778;SB=47;DP4=249,144,26,0;INDEL;HRUN=2
S288C	2304	.	T	A	2320	PASS	DP=450;AF=0.971111;SB=5;DP4=8,1,291,146
S288C	2374	.	T	C	22987	PASS	DP=1274;AF=0.663265;SB=1;DP4=240,188,482,363
S288C	2426	.	T	C	8074	PASS	DP=1183;AF=0.303466;SB=10;DP4=415,409,161,198
S288C	2456	.	G	A	6255	PASS	DP=1193;AF=0.284158;SB=2;DP4=425,424,177,162
S288C	2554	.	C	A	97	PASS	DP=1336;AF=0.014222;SB=0;DP4=681,635,10,9
S288C	2620	.	T	C	41550	PASS	DP=1239;AF=0.998386;SB=0;DP4=1,0,623,614
S288C	3828	.	A	G	10375	PASS	DP=1181;AF=0.365792;SB=1;DP4=440,306,261,171
S288C	5154	.	C	CG	12532	PASS	DP=1244;AF=0.337621;SB=1;DP4=410,428,199,221;INDEL;HRUN=1
S288C	5371	.	T	C	9342	PASS	DP=1131;AF=0.330681;SB=0;DP4=397,359,196,178
S288C	5949	.	TA	T	5010	PASS	DP=1164;AF=0.196735;SB=4;DP4=458,490,119,110;INDEL;HRUN=7
S288C	6033	.	G	GA	24234	PASS	DP=1314;AF=0.697869;SB=3;DP4=89,81,514,403;INDEL;HRUN=8
S288C	6033	.	G	GGAA	2886	PASS	DP=1314;AF=0.129376;SB=0;DP4=89,81,92,78;INDEL;HRUN=8
S288C	6033	.	G	GAA	573	PASS	DP=1314;AF=0.035769;SB=0;DP4=89,81,25,22;INDEL;HRUN=8
S288C	6033	.	G	GGAAA	73	PASS	DP=1314;AF=0.008371;SB=2;DP4=89,81,7,4;INDEL;HRUN=8
S288C	6042	.	C	A	67	PASS	DP=1326;AF=0.021116;SB=0;DP4=719,579,16,12
S288C	6202	.	C	T	167	PASS	DP=1231;AF=0.014622;SB=10;DP4=510,703,4,14
S288C	6441	.	T	C	3921	PASS	DP=1198;AF=0.170284;SB=8;DP4=515,474,118,86
S288C	6598	.	C	A	160	PASS	DP=1271;AF=0.071597;SB=16;DP4=530,649,30,62
S288C	6603	.	C	CAAA	66	PASS	DP=1384;AF=0.006503;SB=5;DP4=209,243,6,3;INDEL;HRUN=7
S288C	6603	.	C	CAAAAAA	17790	PASS	DP=1384;AF=0.494220;SB=0;DP4=209,243,322,362;INDEL;HRUN=7
S288C	6603	.	C	CAAAAA	2875	PASS	DP=1384;AF=0.111994;SB=10;DP4=209,243,59,96;INDEL;HRUN=7
S288C	6603	.	C	CAAAAAAA	1248	PASS	DP=1384;AF=0.057081;SB=4;DP4=209,243,41,38;INDEL;HRUN=7
S288C	6603	.	C	CAAAA	377	PASS	DP=1384;AF=0.023121;SB=11;DP4=209,243,9,23;INDEL;HRUN=7
S288C	6817	.	A	G	175	PASS	DP=1206;AF=0.019071;SB=0;DP4=491,692,9,14
S288C	8491	.	C	CT	958	PASS	DP=1441;AF=0.066620;SB=0;DP4=315,420,42,54;INDEL;HRUN=11
S288C	8491	.	C	CTT	9796	PASS	DP=1441;AF=0.376128;SB=21;DP4=315,420,274,268;INDEL;HRUN=11
S288C	8491	.	C	CTTT	664	PASS	DP=1441;AF=0.051353;SB=26;DP4=315,420,46,28;INDEL;HRUN=11
S288C	8491	.	CT	C	4251	PASS	DP=1441;AF=0.199861;SB=7;DP4=535,628,145,143;INDEL;HRUN=11
S288C	8491	.	C	T	461	PASS	DP=1458;AF=0.080933;SB=115;DP4=662,675,21,99
S288C	8509	.	T	C	5984	PASS	DP=1302;AF=0.239631;SB=7;DP4=456,534,157,155
S288C	8632	.	C	T	6779	PASS	DP=1281;AF=0.224824;SB=0;DP4=533,459,153,135
S288C	9131	.	T	TTCGCATGAAG	77	PASS	DP=113;AF=0.061947;SB=0;DP4=0,88,0,7;INDEL;HRUN=3
S288C	9131	.	T	TTCGCATGAAGTACC	409	PASS	DP=113;AF=0.212389;SB=0;DP4=0,88,0,24;INDEL;HRUN=3
S288C	9133	.	C	CGCAT	93	PASS	DP=101;AF=0.079208;SB=0;DP4=0,84,0,8;INDEL;HRUN=1
