# Supplementary material for: Varying strength of selection contributes to the intragenomic diversity of rRNA genes
Source: Nat Commun. 2022 Nov 25;13:7245. doi: 10.1038/s41467-022-34989-w (PMC9700816; doi:10.1038/s41467-022-34989-w)
Supplement: Supplementary file 4 — Supplementary Data 1-6 [file 41467_2022_34989_MOESM4_ESM.zip › Supplementary_Data1-6/Supplementary_Data_6/raw_rDNA_var_calls/ERR1308844_rDNA.vcf]

##fileformat=VCFv4.0
##fileDate=20200729
##source=lofreq call --call-indels -f /scratch/ds5639/rDNA_project/Yue_2017_SK1_hiseq/SRR4074258_1/rDNA_S288C_ref/rDNA_S288C.fa -o ERR1308844_rDNA.vcf ERR1308844_rDNA.bam 
##reference=/scratch/ds5639/rDNA_project/Yue_2017_SK1_hiseq/SRR4074258_1/rDNA_S288C_ref/rDNA_S288C.fa
##INFO=<ID=DP,Number=1,Type=Integer,Description="Raw Depth">
##INFO=<ID=AF,Number=1,Type=Float,Description="Allele Frequency">
##INFO=<ID=SB,Number=1,Type=Integer,Description="Phred-scaled strand bias at this position">
##INFO=<ID=DP4,Number=4,Type=Integer,Description="Counts for ref-forward bases, ref-reverse, alt-forward and alt-reverse bases">
##INFO=<ID=INDEL,Number=0,Type=Flag,Description="Indicates that the variant is an INDEL.">
##INFO=<ID=CONSVAR,Number=0,Type=Flag,Description="Indicates that the variant is a consensus variant (as opposed to a low frequency variant).">
##INFO=<ID=HRUN,Number=1,Type=Integer,Description="Homopolymer length to the right of report indel position">
##FILTER=<ID=min_dp_10,Description="Minimum Coverage 10">
##FILTER=<ID=sb_fdr,Description="Strand-Bias Multiple Testing Correction: fdr corr. pvalue > 0.001000">
##FILTER=<ID=min_snvqual_64,Description="Minimum SNV Quality (Phred) 64">
##FILTER=<ID=min_indelqual_55,Description="Minimum Indel Quality (Phred) 55">
#CHROM	POS	ID	REF	ALT	QUAL	FILTER	INFO
S288C	33	.	G	A	49314	PASS	DP=3905;AF=0.762356;SB=3;DP4=923,4,2955,22
S288C	227	.	A	AT	49314	PASS	DP=13416;AF=0.265355;SB=3;DP4=7364,2528,2625,935;INDEL;HRUN=6
S288C	557	.	C	T	49314	PASS	DP=20967;AF=0.999189;SB=0;DP4=2,4,8681,12269
S288C	638	.	C	T	49314	PASS	DP=23100;AF=0.998398;SB=4;DP4=4,1,12492,10571
S288C	648	.	A	G	49314	PASS	DP=23542;AF=0.998216;SB=0;DP4=17,15,13137,10363
S288C	817	.	C	A	49314	PASS	DP=20654;AF=0.999032;SB=2;DP4=6,3,10953,9683
S288C	919	.	C	CATT	151	PASS	DP=19351;AF=0.002015;SB=106;DP4=9186,10282,0,39;INDEL;HRUN=1
S288C	1032	.	C	T	49314	PASS	DP=21068;AF=0.880720;SB=4;DP4=998,1510,7212,11343
S288C	1117	.	G	C	49314	PASS	DP=21156;AF=0.876064;SB=19;DP4=1187,1425,8920,9614
S288C	1145	.	A	G	49314	PASS	DP=20017;AF=0.872359;SB=2;DP4=1385,1156,9418,8044
S288C	1379	.	T	A	137	PASS	DP=11439;AF=0.093977;SB=86;DP4=5295,4012,508,567
S288C	1495	.	G	C	49314	PASS	DP=19278;AF=0.900768;SB=5;DP4=977,931,9106,8259
S288C	1570	.	CAAAAAAAAAA	C	49314	PASS	DP=13908;AF=0.707147;SB=1;DP4=1337,1254,5024,4811;INDEL;HRUN=17
S288C	1602	.	T	C	49314	PASS	DP=15369;AF=0.856660;SB=58;DP4=1244,951,6730,6436
S288C	1671	.	T	C	49314	PASS	DP=14742;AF=0.848392;SB=113;DP4=1266,960,6116,6391
S288C	1759	.	ACCGCGTCGCCGCGTCG	A	49314	PASS	DP=13355;AF=0.672332;SB=369;DP4=2113,2425,3152,5827;INDEL;HRUN=2
S288C	1897	.	T	C	49314	PASS	DP=16410;AF=0.843084;SB=0;DP4=1472,1096,7935,5902
S288C	1982	.	CTGTT	C	5169	PASS	DP=4029;AF=0.479772;SB=18;DP4=937,1151,942,991;INDEL;HRUN=1
S288C	1988	.	ACTGT	A	2052	PASS	DP=5978;AF=0.323352;SB=10;DP4=1873,2173,942,991;INDEL;HRUN=1
S288C	2045	.	AT	A	49314	PASS	DP=15046;AF=0.977536;SB=1;DP4=186,175,7394,7314;INDEL;HRUN=8
S288C	2083	.	G	A	49314	PASS	DP=16948;AF=0.995221;SB=3;DP4=38,37,9233,7634
S288C	2166	.	A	G	49314	PASS	DP=14790;AF=0.995064;SB=11;DP4=25,47,6680,8037
S288C	2171	.	A	T	49314	PASS	DP=14838;AF=0.994608;SB=11;DP4=22,46,6508,8250
S288C	2227	.	C	T	49314	PASS	DP=14225;AF=0.997821;SB=6;DP4=9,12,4345,9851
S288C	2244	.	GAAA	G	49314	PASS	DP=13067;AF=0.504707;SB=81;DP4=1829,3025,2141,4454;INDEL;HRUN=16
S288C	2277	.	CAAATAGT	C	49314	PASS	DP=12914;AF=0.720458;SB=79;DP4=1375,2398,3895,5409;INDEL;HRUN=3
S288C	2390	.	G	T	2890	PASS	DP=14784;AF=0.020766;SB=8;DP4=8655,5814,196,111
S288C	3591	.	T	TG	57	PASS	DP=16984;AF=0.000707;SB=36;DP4=8552,8632,12,0;INDEL;HRUN=2
S288C	5949	.	TA	T	49314	PASS	DP=18847;AF=0.931183;SB=168;DP4=594,903,8977,8573;INDEL;HRUN=7
S288C	6337	.	G	A	49314	PASS	DP=18545;AF=0.930763;SB=8;DP4=712,563,9258,8003
S288C	6518	.	A	C	23631	PASS	DP=15565;AF=0.085769;SB=0;DP4=7562,6664,711,624
S288C	8467	.	T	TA	17853	PASS	DP=20525;AF=0.061145;SB=59;DP4=9321,10136,512,743;INDEL;HRUN=6
S288C	8471	.	AAAG	A	49314	PASS	DP=20246;AF=0.858244;SB=41;DP4=1363,1752,8272,9104;INDEL;HRUN=6
S288C	8478	.	G	C	373	PASS	DP=20515;AF=0.010821;SB=38;DP4=9832,10426,79,143
S288C	8491	.	CTTTT	C	49314	PASS	DP=20613;AF=0.856498;SB=285;DP4=1227,1877,8906,8749;INDEL;HRUN=11
S288C	8934	.	G	A	49314	PASS	DP=11673;AF=0.762015;SB=6;DP4=522,2251,1586,7309
S288C	9131	.	T	TTCGCATGAAG	871	PASS	DP=1691;AF=0.056180;SB=0;DP4=3,1530,0,95;INDEL;HRUN=3
S288C	9131	.	T	TTCGCATGAAGTACC	2888	PASS	DP=1691;AF=0.125370;SB=0;DP4=3,1530,0,212;INDEL;HRUN=3
S288C	9132	.	T	TCGCATGA	1007	PASS	DP=1530;AF=0.067974;SB=8;DP4=1,1248,1,103;INDEL;HRUN=1
S288C	9132	.	T	TCGCATGAAGTAC	731	PASS	DP=1530;AF=0.055556;SB=0;DP4=1,1248,0,85;INDEL;HRUN=1
S288C	9133	.	C	CGCAT	875	PASS	DP=1433;AF=0.066294;SB=0;DP4=1,1146,0,95;INDEL;HRUN=1
S288C	9133	.	C	CGCATG	1147	PASS	DP=1433;AF=0.078856;SB=0;DP4=1,1146,0,113;INDEL;HRUN=1
S288C	9133	.	C	CGCATGAA	386	PASS	DP=1433;AF=0.040475;SB=0;DP4=1,1146,0,58;INDEL;HRUN=1
S288C	9133	.	C	CGCATGAAGT	374	PASS	DP=1433;AF=0.039777;SB=0;DP4=1,1146,0,57;INDEL;HRUN=1
S288C	9133	.	C	CGCATGAAGTA	351	PASS	DP=1433;AF=0.038381;SB=0;DP4=1,1146,0,55;INDEL;HRUN=1
