# Supplementary material for: Varying strength of selection contributes to the intragenomic diversity of rRNA genes
Source: Nat Commun. 2022 Nov 25;13:7245. doi: 10.1038/s41467-022-34989-w (PMC9700816; doi:10.1038/s41467-022-34989-w)
Supplement: Supplementary file 4 — Supplementary Data 1-6 [file 41467_2022_34989_MOESM4_ESM.zip › Supplementary_Data1-6/Supplementary_Data_6/raw_rDNA_var_calls/ERR1308845_rDNA.vcf]

##fileformat=VCFv4.0
##fileDate=20200729
##source=lofreq call --call-indels -f /scratch/ds5639/rDNA_project/Yue_2017_SK1_hiseq/SRR4074258_1/rDNA_S288C_ref/rDNA_S288C.fa -o ERR1308845_rDNA.vcf ERR1308845_rDNA.bam 
##reference=/scratch/ds5639/rDNA_project/Yue_2017_SK1_hiseq/SRR4074258_1/rDNA_S288C_ref/rDNA_S288C.fa
##INFO=<ID=DP,Number=1,Type=Integer,Description="Raw Depth">
##INFO=<ID=AF,Number=1,Type=Float,Description="Allele Frequency">
##INFO=<ID=SB,Number=1,Type=Integer,Description="Phred-scaled strand bias at this position">
##INFO=<ID=DP4,Number=4,Type=Integer,Description="Counts for ref-forward bases, ref-reverse, alt-forward and alt-reverse bases">
##INFO=<ID=INDEL,Number=0,Type=Flag,Description="Indicates that the variant is an INDEL.">
##INFO=<ID=CONSVAR,Number=0,Type=Flag,Description="Indicates that the variant is a consensus variant (as opposed to a low frequency variant).">
##INFO=<ID=HRUN,Number=1,Type=Integer,Description="Homopolymer length to the right of report indel position">
##FILTER=<ID=min_dp_10,Description="Minimum Coverage 10">
##FILTER=<ID=sb_fdr,Description="Strand-Bias Multiple Testing Correction: fdr corr. pvalue > 0.001000">
##FILTER=<ID=min_snvqual_64,Description="Minimum SNV Quality (Phred) 64">
##FILTER=<ID=min_indelqual_55,Description="Minimum Indel Quality (Phred) 55">
#CHROM	POS	ID	REF	ALT	QUAL	FILTER	INFO
S288C	130	.	C	T	309	PASS	DP=12421;AF=0.077127;SB=326;DP4=10039,1382,699,262
S288C	179	.	A	ATTTTTTTCTTT	49314	PASS	DP=15082;AF=0.486408;SB=18;DP4=3190,824,5971,1365;INDEL;HRUN=8
S288C	227	.	A	T	49314	PASS	DP=8580;AF=0.985198;SB=30;DP4=56,32,6710,1743
S288C	272	.	GAACATACAA	G	49314	PASS	DP=10376;AF=0.907768;SB=2;DP4=526,487,4975,4444;INDEL;HRUN=2
S288C	557	.	C	T	49314	PASS	DP=34057;AF=0.996711;SB=100;DP4=1,41,16215,17730
S288C	607	.	G	A	49314	PASS	DP=38845;AF=0.985069;SB=17;DP4=254,226,18169,20096
S288C	626	.	A	G	49314	PASS	DP=39219;AF=0.150080;SB=30;DP4=16536,16722,3065,2821
S288C	638	.	C	T	49314	PASS	DP=39729;AF=0.996350;SB=77;DP4=6,42,20508,19076
S288C	648	.	A	G	49314	PASS	DP=39939;AF=0.154911;SB=5;DP4=17656,15997,3291,2896
S288C	743	.	T	C	49314	PASS	DP=35968;AF=0.832212;SB=0;DP4=2914,2998,14795,15138
S288C	817	.	C	A	49314	PASS	DP=34624;AF=0.996216;SB=6;DP4=31,43,17137,17365
S288C	1117	.	G	C	49314	PASS	DP=35858;AF=0.992972;SB=5;DP4=76,61,18093,17513
S288C	1397	.	T	C	31363	PASS	DP=19426;AF=0.778750;SB=3;DP4=1115,3023,4161,10967
S288C	1399	.	T	C	49314	PASS	DP=20467;AF=0.811453;SB=162;DP4=886,2803,5128,11480
S288C	1570	.	CAAA	C	27919	PASS	DP=14211;AF=0.252832;SB=1204;DP4=6872,2196,3332,261;INDEL;HRUN=17
S288C	1570	.	CAAAA	C	388	PASS	DP=14211;AF=0.056998;SB=38;DP4=6872,2196,661,149;INDEL;HRUN=17
S288C	1570	.	CAA	C	677	PASS	DP=14211;AF=0.063753;SB=562;DP4=6872,2196,868,38;INDEL;HRUN=17
S288C	1638	.	A	C	49314	PASS	DP=27256;AF=0.991415;SB=5;DP4=61,104,11078,15944
S288C	1662	.	A	G	20673	PASS	DP=28910;AF=0.153926;SB=375;DP4=11490,12355,1689,2788
S288C	1683	.	A	T	49314	PASS	DP=31133;AF=0.993833;SB=0;DP4=57,63,14914,16027
S288C	1720	.	T	G	49314	PASS	DP=21233;AF=0.990439;SB=11;DP4=89,76,9809,11232
S288C	1730	.	T	C	49314	PASS	DP=18953;AF=0.988129;SB=0;DP4=69,74,8839,9898
S288C	1830	.	G	GTA	49314	PASS	DP=25296;AF=0.898601;SB=79;DP4=1133,1270,12106,10625;INDEL;HRUN=1
S288C	1897	.	T	C	31946	PASS	DP=30924;AF=0.129026;SB=91;DP4=15987,10878,2169,1822
S288C	1983	.	TG	T	10350	PASS	DP=19175;AF=0.896897;SB=94;DP4=1072,1079,7346,9852;INDEL;HRUN=1
S288C	1985	.	T	A	780	PASS	DP=19875;AF=0.921057;SB=2;DP4=207,257,7923,10383
S288C	2117	.	C	A	49314	PASS	DP=28860;AF=0.991996;SB=1;DP4=94,84,15486,13143
S288C	2208	.	T	C	49314	PASS	DP=28666;AF=0.989604;SB=18;DP4=72,102,14377,14015
S288C	2227	.	C	T	49314	PASS	DP=26361;AF=0.994537;SB=23;DP4=28,55,13123,13099
S288C	2254	.	A	AAAAAAGAAAAT	617	PASS	DP=17255;AF=0.095335;SB=1715;DP4=9302,5405,450,1195;INDEL;HRUN=16
S288C	2256	.	A	AAAAG	3707	PASS	DP=16837;AF=0.151690;SB=2484;DP4=8506,3949,824,1730;INDEL;HRUN=16
S288C	2288	.	T	A	152	PASS	DP=4615;AF=0.341928;SB=139;DP4=1529,1478,992,589
S288C	2290	.	G	A	12739	PASS	DP=4257;AF=0.768851;SB=87;DP4=452,500,1916,1357
S288C	2302	.	C	CCA	6776	PASS	DP=11099;AF=0.581494;SB=9;DP4=2554,1615,4053,2401;INDEL;HRUN=1
S288C	2304	.	T	A	49314	PASS	DP=12146;AF=0.972337;SB=5;DP4=105,76,7327,4483
S288C	2392	.	A	G	49314	PASS	DP=36483;AF=0.991147;SB=4;DP4=86,94,18593,17567
S288C	2485	.	T	TA	49314	PASS	DP=31880;AF=0.877980;SB=32;DP4=2020,2109,14499,13491;INDEL;HRUN=6
S288C	5949	.	TA	T	49314	PASS	DP=35818;AF=0.915154;SB=19;DP4=1764,1665,17602,15177;INDEL;HRUN=7
S288C	5956	.	AG	A	73	PASS	DP=36231;AF=0.001187;SB=2;DP4=19431,17008,25,18;INDEL;HRUN=1
S288C	6033	.	G	GAA	49314	PASS	DP=38635;AF=0.757655;SB=12;DP4=4298,3350,16085,13187;INDEL;HRUN=8
S288C	6033	.	G	GAAA	20148	PASS	DP=38635;AF=0.042241;SB=7;DP4=4298,3350,886,746;INDEL;HRUN=8
S288C	6034	.	A	AAAA	178	PASS	DP=38937;AF=0.001490;SB=74;DP4=21555,17668,11,47;INDEL;HRUN=8
S288C	6035	.	A	AAC	69	PASS	DP=39187;AF=0.000817;SB=6;DP4=21660,17858,14,18;INDEL;HRUN=8
S288C	6036	.	A	AAC	112	PASS	DP=39248;AF=0.001096;SB=7;DP4=21818,17869,19,24;INDEL;HRUN=8
S288C	6037	.	A	AAC	59	PASS	DP=39391;AF=0.000838;SB=18;DP4=21825,17884,11,22;INDEL;HRUN=8
S288C	6041	.	A	AAC	136	PASS	DP=39569;AF=0.001567;SB=29;DP4=21836,17960,21,41;INDEL;HRUN=1
S288C	6042	.	C	A	5059	PASS	DP=39828;AF=0.042935;SB=1069;DP4=20370,17639,1387,359
S288C	6321	.	A	G	49314	PASS	DP=43090;AF=0.192179;SB=1;DP4=17655,17053,4232,4049
S288C	6358	.	T	TA	49314	PASS	DP=42090;AF=0.900950;SB=337;DP4=2215,2395,21831,16090;INDEL;HRUN=1
S288C	6359	.	A	AG	59	PASS	DP=41818;AF=0.002033;SB=101;DP4=24065,18004,19,66;INDEL;HRUN=2
S288C	6359	.	A	AC	1157	PASS	DP=41818;AF=0.005787;SB=609;DP4=24065,18004,17,225;INDEL;HRUN=2
S288C	6359	.	A	AT	66	PASS	DP=41818;AF=0.002200;SB=299;DP4=24065,18004,2,90;INDEL;HRUN=2
S288C	6360	.	C	A	1239	PASS	DP=42248;AF=0.034534;SB=2;DP4=23025,17656,815,644
S288C	6598	.	C	A	9369	PASS	DP=33519;AF=0.116113;SB=2222;DP4=13664,15864,807,3133
S288C	6603	.	C	CAAA	20753	PASS	DP=37921;AF=0.048443;SB=37;DP4=6045,9788,785,1052;INDEL;HRUN=7
S288C	6603	.	C	CAAAAAA	49314	PASS	DP=37921;AF=0.415706;SB=281;DP4=6045,9788,6992,8772;INDEL;HRUN=7
S288C	6603	.	C	CAAAA	1602	PASS	DP=37921;AF=0.010601;SB=5;DP4=6045,9788,142,260;INDEL;HRUN=7
S288C	6603	.	C	CAAAAA	42616	PASS	DP=37921;AF=0.081854;SB=15;DP4=6045,9788,1252,1852;INDEL;HRUN=7
S288C	6603	.	C	CAAAAAAA	12306	PASS	DP=37921;AF=0.034124;SB=122;DP4=6045,9788,627,667;INDEL;HRUN=7
S288C	6603	.	C	A	49314	PASS	DP=38589;AF=0.283578;SB=2147483647;DP4=13323,13766,2658,8793
S288C	7325	.	TC	T	64	PASS	DP=29101;AF=0.000997;SB=3;DP4=15960,13394,18,11;INDEL;HRUN=6
S288C	8471	.	AAAG	A	1422	PASS	DP=41575;AF=0.003319;SB=1;DP4=18327,23622,58,80;INDEL;HRUN=6
S288C	8491	.	C	CT	12415	PASS	DP=39622;AF=0.040584;SB=9;DP4=18297,20109,734,874;INDEL;HRUN=11
S288C	8491	.	CTT	C	385	PASS	DP=39622;AF=0.006663;SB=7;DP4=15868,17502,114,150;INDEL;HRUN=11
S288C	8491	.	CT	C	49314	PASS	DP=39622;AF=0.160315;SB=2;DP4=15868,17502,3048,3304;INDEL;HRUN=11
S288C	8509	.	T	C	49314	PASS	DP=40285;AF=0.167556;SB=57;DP4=14826,18521,3226,3545
S288C	9131	.	T	TTCGCATGAAG	812	PASS	DP=3460;AF=0.039017;SB=0;DP4=5,3056,0,135;INDEL;HRUN=3
S288C	9131	.	T	TTCGCATGAAGTACC	6085	PASS	DP=3460;AF=0.132659;SB=0;DP4=5,3056,0,459;INDEL;HRUN=3
S288C	9132	.	T	TCGCATGA	626	PASS	DP=3180;AF=0.037107;SB=0;DP4=2,2581,0,118;INDEL;HRUN=1
S288C	9132	.	T	TCGCATGAAGTAC	543	PASS	DP=3180;AF=0.034591;SB=0;DP4=2,2581,0,110;INDEL;HRUN=1
S288C	9133	.	C	CGCAT	1460	PASS	DP=2983;AF=0.062353;SB=0;DP4=3,2407,0,186;INDEL;HRUN=1
S288C	9133	.	C	CGCATG	1972	PASS	DP=2983;AF=0.074422;SB=0;DP4=3,2407,0,222;INDEL;HRUN=1
S288C	9133	.	C	CGCATGAA	132	PASS	DP=2983;AF=0.020114;SB=0;DP4=3,2407,0,60;INDEL;HRUN=1
S288C	9133	.	C	CGCATGAAGT	1365	PASS	DP=2983;AF=0.060007;SB=0;DP4=3,2407,0,179;INDEL;HRUN=1
S288C	9133	.	C	CGCATGAAGTA	312	PASS	DP=2983;AF=0.028495;SB=0;DP4=3,2407,0,85;INDEL;HRUN=1
