# Supplementary material for: Varying strength of selection contributes to the intragenomic diversity of rRNA genes
Source: Nat Commun. 2022 Nov 25;13:7245. doi: 10.1038/s41467-022-34989-w (PMC9700816; doi:10.1038/s41467-022-34989-w)
Supplement: Supplementary file 4 — Supplementary Data 1-6 [file 41467_2022_34989_MOESM4_ESM.zip › Supplementary_Data1-6/Supplementary_Data_6/raw_rDNA_var_calls/ERR1309348_rDNA.vcf]

##fileformat=VCFv4.0
##fileDate=20200728
##source=lofreq call --call-indels -f /scratch/ds5639/rDNA_project/Yue_2017_SK1_hiseq/SRR4074258_1/rDNA_S288C_ref/rDNA_S288C.fa -o ERR1309348_rDNA.vcf ERR1309348_rDNA.bam 
##reference=/scratch/ds5639/rDNA_project/Yue_2017_SK1_hiseq/SRR4074258_1/rDNA_S288C_ref/rDNA_S288C.fa
##INFO=<ID=DP,Number=1,Type=Integer,Description="Raw Depth">
##INFO=<ID=AF,Number=1,Type=Float,Description="Allele Frequency">
##INFO=<ID=SB,Number=1,Type=Integer,Description="Phred-scaled strand bias at this position">
##INFO=<ID=DP4,Number=4,Type=Integer,Description="Counts for ref-forward bases, ref-reverse, alt-forward and alt-reverse bases">
##INFO=<ID=INDEL,Number=0,Type=Flag,Description="Indicates that the variant is an INDEL.">
##INFO=<ID=CONSVAR,Number=0,Type=Flag,Description="Indicates that the variant is a consensus variant (as opposed to a low frequency variant).">
##INFO=<ID=HRUN,Number=1,Type=Integer,Description="Homopolymer length to the right of report indel position">
##FILTER=<ID=min_dp_10,Description="Minimum Coverage 10">
##FILTER=<ID=sb_fdr,Description="Strand-Bias Multiple Testing Correction: fdr corr. pvalue > 0.001000">
##FILTER=<ID=min_snvqual_64,Description="Minimum SNV Quality (Phred) 64">
##FILTER=<ID=min_indelqual_54,Description="Minimum Indel Quality (Phred) 54">
#CHROM	POS	ID	REF	ALT	QUAL	FILTER	INFO
S288C	179	.	A	ATTTTTTTCTT	49314	PASS	DP=22003;AF=0.357088;SB=4;DP4=10440,1968,6569,1288;INDEL;HRUN=8
S288C	227	.	A	T	49314	PASS	DP=18870;AF=0.470058;SB=489;DP4=6948,3010,7025,1845
S288C	272	.	GAACATACAA	G	49314	PASS	DP=19443;AF=0.310189;SB=482;DP4=8077,5645,2867,3164;INDEL;HRUN=2
S288C	557	.	C	T	46533	PASS	DP=33425;AF=0.083261;SB=20;DP4=13920,16715,1336,1447
S288C	626	.	A	G	49314	PASS	DP=36503;AF=0.400049;SB=47;DP4=10749,11138,7507,7096
S288C	638	.	C	T	49314	PASS	DP=36708;AF=0.402882;SB=25;DP4=11093,10804,7727,7062
S288C	648	.	A	G	49314	PASS	DP=37143;AF=0.406160;SB=11;DP4=11366,10682,7920,7166
S288C	817	.	C	A	49314	PASS	DP=32737;AF=0.370101;SB=3;DP4=10066,10547,5968,6150
S288C	1123	.	T	C	49314	PASS	DP=32152;AF=0.350958;SB=10;DP4=11760,9086,6251,5033
S288C	1570	.	CA	C	49314	PASS	DP=16462;AF=0.271048;SB=2076;DP4=8245,2647,4242,220;INDEL;HRUN=17
S288C	1570	.	CAAA	C	77	PASS	DP=16462;AF=0.017859;SB=87;DP4=8245,2647,264,30;INDEL;HRUN=17
S288C	1570	.	CAA	C	5420	PASS	DP=16462;AF=0.070405;SB=383;DP4=8245,2647,1057,102;INDEL;HRUN=17
S288C	1830	.	G	GTA	49314	PASS	DP=32566;AF=0.499877;SB=12;DP4=8538,8054,8550,7729;INDEL;HRUN=1
S288C	1881	.	A	G	49314	PASS	DP=34292;AF=0.555727;SB=26;DP4=8639,6584,10500,8557
S288C	1912	.	G	C	49314	PASS	DP=33102;AF=0.555072;SB=59;DP4=8211,6495,9766,8608
S288C	1983	.	TG	T	12279	PASS	DP=31332;AF=0.684412;SB=58;DP4=4569,5644,10213,11231;INDEL;HRUN=1
S288C	2045	.	AT	A	49314	PASS	DP=36367;AF=0.410482;SB=269;DP4=10187,11543,7863,7065;INDEL;HRUN=8
S288C	2073	.	G	A	49314	PASS	DP=34876;AF=0.991513;SB=20;DP4=165,114,17689,16891
S288C	2227	.	C	T	49314	PASS	DP=33616;AF=0.998423;SB=1;DP4=6,13,13039,20534
S288C	2244	.	GA	G	49314	PASS	DP=28800;AF=0.250035;SB=450;DP4=8907,11122,2513,4688;INDEL;HRUN=16
S288C	2254	.	A	AAAAAAATAAAAAAT	81	PASS	DP=28590;AF=0.042043;SB=938;DP4=12084,14225,206,996;INDEL;HRUN=16
S288C	2290	.	G	A	67	PASS	DP=19062;AF=0.087294;SB=208;DP4=8284,8822,1012,657
S288C	2302	.	C	CCA	2355	PASS	DP=23169;AF=0.153265;SB=282;DP4=10355,9100,2248,1303;INDEL;HRUN=1
S288C	2304	.	T	TA	105	PASS	DP=23869;AF=0.018224;SB=135;DP4=12651,10608,315,120;INDEL;HRUN=2
S288C	2304	.	T	TAGACCAAA	185	PASS	DP=23869;AF=0.011521;SB=720;DP4=12651,10608,275,0;INDEL;HRUN=2
S288C	2304	.	T	A	22967	PASS	DP=24003;AF=0.273757;SB=506;DP4=9094,8298,4146,2425
S288C	2664	.	T	C	85	PASS	DP=32870;AF=0.003347;SB=110;DP4=16394,16352,90,20
S288C	2665	.	A	G	84	PASS	DP=32902;AF=0.003404;SB=123;DP4=16453,16321,94,19
S288C	2669	.	T	C	204	PASS	DP=33039;AF=0.003874;SB=120;DP4=16281,16613,103,25
S288C	2678	.	T	C	98	PASS	DP=32924;AF=0.003250;SB=124;DP4=15775,17029,88,19
S288C	2687	.	C	T	72	PASS	DP=32240;AF=0.003288;SB=100;DP4=15331,16795,84,23
S288C	2717	.	T	C	229	PASS	DP=31857;AF=0.003704;SB=43;DP4=15281,16451,79,39
S288C	2718	.	A	C	229	PASS	DP=31731;AF=0.004065;SB=78;DP4=15184,16412,94,35
S288C	2726	.	G	A	173	PASS	DP=31680;AF=0.003819;SB=44;DP4=14881,16661,80,41
S288C	2727	.	A	G	165	PASS	DP=31605;AF=0.003955;SB=47;DP4=14814,16650,83,42
S288C	2733	.	GA	G	813	PASS	DP=31188;AF=0.003303;SB=28;DP4=14816,16567,65,38;INDEL;HRUN=3
S288C	2800	.	T	G	259	PASS	DP=32443;AF=0.005086;SB=4;DP4=14179,18082,80,88
S288C	2814	.	T	C	461	PASS	DP=32502;AF=0.005507;SB=12;DP4=13582,18709,88,91
S288C	2819	.	A	G	642	PASS	DP=32322;AF=0.006188;SB=6;DP4=13430,18666,92,108
S288C	3317	.	A	T	38584	PASS	DP=31253;AF=0.078520;SB=0;DP4=12120,16656,1041,1418
S288C	3511	.	C	T	842	PASS	DP=30251;AF=0.006578;SB=6;DP4=15670,14373,113,86
S288C	4427	.	T	TTCATTC	55	PASS	DP=31325;AF=0.000479;SB=41;DP4=15356,16395,0,15;INDEL;HRUN=1
S288C	5949	.	TA	T	49314	PASS	DP=34820;AF=0.082883;SB=2;DP4=16439,15899,1482,1404;INDEL;HRUN=7
S288C	6033	.	G	GA	46548	PASS	DP=36491;AF=0.081993;SB=0;DP4=18280,15525,1621,1371;INDEL;HRUN=8
S288C	6033	.	G	GAA	246	PASS	DP=36491;AF=0.002905;SB=2;DP4=18280,15525,54,52;INDEL;HRUN=8
S288C	6033	.	G	A	151	PASS	DP=36907;AF=0.003739;SB=33;DP4=19898,16858,54,84
S288C	6337	.	G	A	1766	PASS	DP=41063;AF=0.007111;SB=1;DP4=22486,18269,158,134
S288C	7325	.	TC	T	171	PASS	DP=30510;AF=0.001540;SB=2;DP4=15892,14836,22,25;INDEL;HRUN=6
S288C	7558	.	GC	G	166	PASS	DP=34076;AF=0.000939;SB=0;DP4=18176,16142,17,15;INDEL;HRUN=5
S288C	7701	.	T	C	49314	PASS	DP=32912;AF=0.581065;SB=1;DP4=7773,5980,10767,8362
S288C	7770	.	G	GA	49314	PASS	DP=32145;AF=0.435620;SB=48;DP4=8540,9752,6196,7807;INDEL;HRUN=6
S288C	7770	.	G	A	265	PASS	DP=32320;AF=0.005043;SB=1;DP4=14670,17467,74,93
S288C	8467	.	T	TA	30178	PASS	DP=35496;AF=0.055527;SB=56;DP4=14722,19250,747,1224;INDEL;HRUN=6
S288C	8471	.	AAAG	A	49314	PASS	DP=34603;AF=0.875704;SB=11;DP4=2006,2777,13134,17168;INDEL;HRUN=6
S288C	8478	.	G	C	1024	PASS	DP=35129;AF=0.010305;SB=90;DP4=15368,19346,103,259
S288C	8491	.	CTTTT	C	49314	PASS	DP=35419;AF=0.354584;SB=187;DP4=2027,3152,5843,6716;INDEL;HRUN=11
S288C	8491	.	CTTT	C	49314	PASS	DP=35419;AF=0.504870;SB=189;DP4=2027,3152,8268,9614;INDEL;HRUN=11
S288C	8493	.	TT	T	1747	PASS	DP=35183;AF=0.006281;SB=4;DP4=16309,19130,109,112;INDEL;HRUN=11
S288C	8934	.	G	A	49314	PASS	DP=21169;AF=0.592045;SB=4;DP4=1950,6679,2764,9769
S288C	9131	.	T	TTCGCATGAAG	1473	PASS	DP=3131;AF=0.052379;SB=0;DP4=1,2677,0,164;INDEL;HRUN=3
S288C	9131	.	T	TTCGCATGAAGTACC	6842	PASS	DP=3131;AF=0.148195;SB=0;DP4=1,2677,0,464;INDEL;HRUN=3
S288C	9132	.	T	TCGCATGA	527	PASS	DP=2850;AF=0.031228;SB=0;DP4=1,2367,0,89;INDEL;HRUN=1
S288C	9132	.	T	TCGCATGAAGTAC	911	PASS	DP=2850;AF=0.042807;SB=0;DP4=1,2367,0,122;INDEL;HRUN=1
S288C	9133	.	C	CGCAT	1393	PASS	DP=2665;AF=0.059287;SB=0;DP4=0,2187,0,158;INDEL;HRUN=1
S288C	9133	.	C	CGCATG	2232	PASS	DP=2665;AF=0.080300;SB=0;DP4=0,2187,0,214;INDEL;HRUN=1
S288C	9133	.	C	CGCATGAA	97	PASS	DP=2665;AF=0.014634;SB=0;DP4=0,2187,0,39;INDEL;HRUN=1
S288C	9133	.	C	CGCATGAAGT	1337	PASS	DP=2665;AF=0.057786;SB=0;DP4=0,2187,0,154;INDEL;HRUN=1
S288C	9133	.	C	CGCATGAAGTA	604	PASS	DP=2665;AF=0.036023;SB=0;DP4=0,2187,0,96;INDEL;HRUN=1
