# Supplementary material for: Varying strength of selection contributes to the intragenomic diversity of rRNA genes
Source: Nat Commun. 2022 Nov 25;13:7245. doi: 10.1038/s41467-022-34989-w (PMC9700816; doi:10.1038/s41467-022-34989-w)
Supplement: Supplementary file 4 — Supplementary Data 1-6 [file 41467_2022_34989_MOESM4_ESM.zip › Supplementary_Data1-6/Supplementary_Data_6/raw_rDNA_var_calls/ERR1309349_rDNA.vcf]

##fileformat=VCFv4.0
##fileDate=20200729
##source=lofreq call --call-indels -f /scratch/ds5639/rDNA_project/Yue_2017_SK1_hiseq/SRR4074258_1/rDNA_S288C_ref/rDNA_S288C.fa -o ERR1309349_rDNA.vcf ERR1309349_rDNA.bam 
##reference=/scratch/ds5639/rDNA_project/Yue_2017_SK1_hiseq/SRR4074258_1/rDNA_S288C_ref/rDNA_S288C.fa
##INFO=<ID=DP,Number=1,Type=Integer,Description="Raw Depth">
##INFO=<ID=AF,Number=1,Type=Float,Description="Allele Frequency">
##INFO=<ID=SB,Number=1,Type=Integer,Description="Phred-scaled strand bias at this position">
##INFO=<ID=DP4,Number=4,Type=Integer,Description="Counts for ref-forward bases, ref-reverse, alt-forward and alt-reverse bases">
##INFO=<ID=INDEL,Number=0,Type=Flag,Description="Indicates that the variant is an INDEL.">
##INFO=<ID=CONSVAR,Number=0,Type=Flag,Description="Indicates that the variant is a consensus variant (as opposed to a low frequency variant).">
##INFO=<ID=HRUN,Number=1,Type=Integer,Description="Homopolymer length to the right of report indel position">
##FILTER=<ID=min_dp_10,Description="Minimum Coverage 10">
##FILTER=<ID=sb_fdr,Description="Strand-Bias Multiple Testing Correction: fdr corr. pvalue > 0.001000">
##FILTER=<ID=min_snvqual_64,Description="Minimum SNV Quality (Phred) 64">
##FILTER=<ID=min_indelqual_52,Description="Minimum Indel Quality (Phred) 52">
#CHROM	POS	ID	REF	ALT	QUAL	FILTER	INFO
S288C	337	.	A	T	49314	PASS	DP=24149;AF=0.997640;SB=5;DP4=23,25,13426,10666
S288C	445	.	CT	C	227	PASS	DP=21780;AF=0.001653;SB=2;DP4=11454,10423,21,15;INDEL;HRUN=5
S288C	557	.	C	T	49314	PASS	DP=23445;AF=0.997739;SB=7;DP4=5,15,9892,13500
S288C	638	.	C	T	49314	PASS	DP=24435;AF=0.998199;SB=20;DP4=3,12,13247,11144
S288C	648	.	A	G	49314	PASS	DP=24679;AF=0.998946;SB=9;DP4=3,7,13689,10964
S288C	817	.	C	A	49314	PASS	DP=21947;AF=0.998633;SB=3;DP4=6,10,10719,11201
S288C	1379	.	T	A	823	PASS	DP=12114;AF=0.094189;SB=1324;DP4=7005,2763,392,749
S288C	1383	.	T	C	743	PASS	DP=12634;AF=0.095061;SB=1948;DP4=6720,3209,485,1191
S288C	1465	.	C	T	49314	PASS	DP=20653;AF=0.995545;SB=16;DP4=36,18,10444,10117
S288C	1483	.	T	C	49314	PASS	DP=22368;AF=0.996781;SB=5;DP4=31,19,11937,10359
S288C	1570	.	CAAAAAAAAAA	C	49314	PASS	DP=17257;AF=0.828881;SB=35;DP4=1601,1548,7780,6524;INDEL;HRUN=17
S288C	1602	.	T	C	49314	PASS	DP=19591;AF=0.997448;SB=13;DP4=16,5,10533,9009
S288C	1671	.	T	C	49314	PASS	DP=19480;AF=0.998819;SB=2;DP4=9,7,9207,10250
S288C	1759	.	ACCGCGTCGCCGCGTCG	A	49314	PASS	DP=16750;AF=0.651761;SB=10;DP4=2550,3536,4425,6492;INDEL;HRUN=2
S288C	1897	.	T	C	49314	PASS	DP=21175;AF=0.996458;SB=11;DP4=26,11,11591,9526
S288C	1983	.	TG	T	5301	PASS	DP=10271;AF=0.900010;SB=14;DP4=549,484,4586,4658;INDEL;HRUN=1
S288C	1985	.	T	A	6862	PASS	DP=11040;AF=0.945471;SB=0;DP4=12,10,5344,5094
S288C	2003	.	C	CT	49314	PASS	DP=13854;AF=0.942472;SB=76;DP4=414,528,6972,6085;INDEL;HRUN=2
S288C	2045	.	AT	A	49314	PASS	DP=22935;AF=0.977676;SB=7;DP4=307,215,12511,9912;INDEL;HRUN=8
S288C	2227	.	C	T	49314	PASS	DP=22690;AF=0.998634;SB=5;DP4=3,9,9598,13064
S288C	2244	.	GAAA	G	928	PASS	DP=20674;AF=0.048128;SB=2;DP4=4020,4560,455,540;INDEL;HRUN=16
S288C	2244	.	GAAAA	G	49314	PASS	DP=20674;AF=0.504353;SB=77;DP4=4020,4560,4458,5969;INDEL;HRUN=16
S288C	2244	.	GAAAAA	G	294	PASS	DP=20674;AF=0.038357;SB=2;DP4=4020,4560,363,430;INDEL;HRUN=16
S288C	2254	.	A	AAAT	5729	PASS	DP=21951;AF=0.063505;SB=0;DP4=9163,11350,620,774;INDEL;HRUN=16
S288C	2371	.	T	C	49314	PASS	DP=23365;AF=0.995806;SB=27;DP4=52,18,12969,10299
S288C	5949	.	TA	T	49314	PASS	DP=21415;AF=0.920756;SB=5;DP4=988,1022,9942,9776;INDEL;HRUN=7
S288C	6337	.	G	A	49314	PASS	DP=22819;AF=0.999124;SB=10;DP4=7,1,12560,10239
S288C	7325	.	TC	T	61	PASS	DP=19487;AF=0.001129;SB=2;DP4=10285,9315,10,12;INDEL;HRUN=6
S288C	8467	.	T	TA	17930	PASS	DP=22370;AF=0.060349;SB=5;DP4=9429,11959,616,734;INDEL;HRUN=6
S288C	8471	.	AAAG	A	49314	PASS	DP=21446;AF=0.865429;SB=12;DP4=1515,1753,8269,10291;INDEL;HRUN=6
S288C	8478	.	G	C	79	PASS	DP=20907;AF=0.008897;SB=22;DP4=9320,11368,65,121
S288C	8491	.	CTTTT	C	49314	PASS	DP=20624;AF=0.865497;SB=14;DP4=1365,1558,7953,9897;INDEL;HRUN=11
S288C	8934	.	G	A	49314	PASS	DP=14392;AF=0.999236;SB=0;DP4=1,4,3995,10386
S288C	9131	.	T	TTCGCATGAAG	524	PASS	DP=2180;AF=0.044495;SB=0;DP4=4,1817,0,97;INDEL;HRUN=3
S288C	9131	.	T	TTCGCATGAAGTACC	4942	PASS	DP=2180;AF=0.168349;SB=0;DP4=4,1817,0,367;INDEL;HRUN=3
S288C	9132	.	T	TCGCATGA	383	PASS	DP=2004;AF=0.041417;SB=0;DP4=4,1634,0,83;INDEL;HRUN=1
S288C	9132	.	T	TCGCATGAAGTAC	657	PASS	DP=2004;AF=0.054391;SB=0;DP4=4,1634,0,109;INDEL;HRUN=1
S288C	9133	.	C	CGCAT	990	PASS	DP=1922;AF=0.070760;SB=0;DP4=1,1523,0,136;INDEL;HRUN=1
S288C	9133	.	C	CGCATG	951	PASS	DP=1922;AF=0.069199;SB=0;DP4=1,1523,0,133;INDEL;HRUN=1
S288C	9133	.	C	CGCATGAAGT	579	PASS	DP=1922;AF=0.053070;SB=0;DP4=1,1523,0,102;INDEL;HRUN=1
S288C	9133	.	C	CGCATGAAGTA	293	PASS	DP=1922;AF=0.037981;SB=0;DP4=1,1523,0,73;INDEL;HRUN=1
