# Supplementary material for: Varying strength of selection contributes to the intragenomic diversity of rRNA genes
Source: Nat Commun. 2022 Nov 25;13:7245. doi: 10.1038/s41467-022-34989-w (PMC9700816; doi:10.1038/s41467-022-34989-w)
Supplement: Supplementary file 4 — Supplementary Data 1-6 [file 41467_2022_34989_MOESM4_ESM.zip › Supplementary_Data1-6/Supplementary_Data_6/raw_rDNA_var_calls/ERR1308728_rDNA.vcf]

##fileformat=VCFv4.0
##fileDate=20200729
##source=lofreq call --call-indels -f /scratch/ds5639/rDNA_project/Yue_2017_SK1_hiseq/SRR4074258_1/rDNA_S288C_ref/rDNA_S288C.fa -o ERR1308728_rDNA.vcf ERR1308728_rDNA.bam 
##reference=/scratch/ds5639/rDNA_project/Yue_2017_SK1_hiseq/SRR4074258_1/rDNA_S288C_ref/rDNA_S288C.fa
##INFO=<ID=DP,Number=1,Type=Integer,Description="Raw Depth">
##INFO=<ID=AF,Number=1,Type=Float,Description="Allele Frequency">
##INFO=<ID=SB,Number=1,Type=Integer,Description="Phred-scaled strand bias at this position">
##INFO=<ID=DP4,Number=4,Type=Integer,Description="Counts for ref-forward bases, ref-reverse, alt-forward and alt-reverse bases">
##INFO=<ID=INDEL,Number=0,Type=Flag,Description="Indicates that the variant is an INDEL.">
##INFO=<ID=CONSVAR,Number=0,Type=Flag,Description="Indicates that the variant is a consensus variant (as opposed to a low frequency variant).">
##INFO=<ID=HRUN,Number=1,Type=Integer,Description="Homopolymer length to the right of report indel position">
##FILTER=<ID=min_dp_10,Description="Minimum Coverage 10">
##FILTER=<ID=sb_fdr,Description="Strand-Bias Multiple Testing Correction: fdr corr. pvalue > 0.001000">
##FILTER=<ID=min_snvqual_64,Description="Minimum SNV Quality (Phred) 64">
##FILTER=<ID=min_indelqual_52,Description="Minimum Indel Quality (Phred) 52">
#CHROM	POS	ID	REF	ALT	QUAL	FILTER	INFO
S288C	33	.	G	A	49314	PASS	DP=3557;AF=0.997751;SB=0;DP4=6,0,3537,12
S288C	445	.	CT	C	402	PASS	DP=12870;AF=0.003574;SB=1;DP4=6684,6299,25,21;INDEL;HRUN=5
S288C	557	.	C	T	49314	PASS	DP=13580;AF=0.997055;SB=4;DP4=1,4,6743,6797
S288C	638	.	C	T	49314	PASS	DP=13359;AF=0.996632;SB=2;DP4=4,6,6904,6410
S288C	648	.	A	G	49314	PASS	DP=13781;AF=0.997460;SB=0;DP4=7,7,7016,6730
S288C	681	.	CT	C	123	PASS	DP=14421;AF=0.001387;SB=4;DP4=6760,7801,7,13;INDEL;HRUN=4
S288C	817	.	C	A	49314	PASS	DP=13101;AF=0.997023;SB=1;DP4=6,4,6678,6386
S288C	1032	.	C	T	49314	PASS	DP=12724;AF=0.996463;SB=2;DP4=14,12,6077,6602
S288C	1117	.	G	C	49314	PASS	DP=13313;AF=0.997446;SB=7;DP4=10,4,6760,6519
S288C	1145	.	A	G	49314	PASS	DP=13069;AF=0.995103;SB=0;DP4=16,12,7067,5938
S288C	1380	.	T	A	656	PASS	DP=7990;AF=0.119650;SB=198;DP4=3657,2416,422,534
S288C	1384	.	T	C	1139	PASS	DP=8271;AF=0.144723;SB=388;DP4=3512,2525,552,870
S288C	1495	.	G	C	49314	PASS	DP=13887;AF=0.996472;SB=2;DP4=13,10,6796,7042
S288C	1570	.	CAAAAAAAAAA	C	49314	PASS	DP=9801;AF=0.820631;SB=24;DP4=865,977,3474,4569;INDEL;HRUN=17
S288C	1602	.	T	C	49314	PASS	DP=10658;AF=0.995778;SB=13;DP4=16,9,4504,6109
S288C	1671	.	T	C	49314	PASS	DP=9301;AF=0.996882;SB=5;DP4=9,6,4147,5125
S288C	1759	.	ACCGCGTCGCCGCGTCG	A	42356	PASS	DP=8621;AF=0.671500;SB=63;DP4=1301,1617,2254,3535;INDEL;HRUN=2
S288C	1897	.	T	C	49314	PASS	DP=10103;AF=0.995645;SB=4;DP4=13,7,5412,4648
S288C	1982	.	CTGTT	C	17387	PASS	DP=1681;AF=0.969066;SB=29;DP4=11,29,886,743;INDEL;HRUN=1
S288C	1988	.	ACTGT	A	7088	PASS	DP=2993;AF=0.542934;SB=38;DP4=839,529,885,740;INDEL;HRUN=1
S288C	2045	.	AT	A	49314	PASS	DP=11178;AF=0.988817;SB=10;DP4=78,37,6617,4436;INDEL;HRUN=8
S288C	2083	.	G	A	49314	PASS	DP=13522;AF=0.996006;SB=2;DP4=16,7,8413,5055
S288C	2166	.	A	G	49314	PASS	DP=11950;AF=0.995816;SB=8;DP4=17,5,7174,4727
S288C	2171	.	A	T	49314	PASS	DP=12098;AF=0.995950;SB=2;DP4=11,5,7267,4782
S288C	2227	.	C	T	49314	PASS	DP=11084;AF=0.996030;SB=0;DP4=4,4,5855,5188
S288C	2244	.	GAAA	G	49314	PASS	DP=10599;AF=0.482593;SB=323;DP4=2428,1318,2665,2450;INDEL;HRUN=16
S288C	2244	.	GAA	G	397	PASS	DP=10599;AF=0.083404;SB=76;DP4=2428,1318,483,401;INDEL;HRUN=16
S288C	2277	.	CAAATAGT	C	49314	PASS	DP=11119;AF=0.737566;SB=64;DP4=1542,1455,4666,3535;INDEL;HRUN=3
S288C	2297	.	A	C	49314	PASS	DP=12507;AF=0.996562;SB=6;DP4=18,6,7569,4895
S288C	5949	.	TA	T	49314	PASS	DP=12708;AF=0.939093;SB=0;DP4=486,381,6674,5260;INDEL;HRUN=7
S288C	6337	.	G	A	49314	PASS	DP=14606;AF=0.997467;SB=0;DP4=4,4,7218,7351
S288C	7325	.	TC	T	77	PASS	DP=9827;AF=0.001832;SB=0;DP4=5351,4531,10,8;INDEL;HRUN=6
S288C	8471	.	AAAG	A	209	PASS	DP=14398;AF=0.002917;SB=3;DP4=6715,7761,22,20;INDEL;HRUN=6
S288C	8472	.	AAG	A	49314	PASS	DP=14452;AF=0.874689;SB=19;DP4=863,1108,5926,6715;INDEL;HRUN=6
S288C	8473	.	AG	A	873	PASS	DP=14549;AF=0.007080;SB=3;DP4=6778,7780,52,51;INDEL;HRUN=1
S288C	8491	.	CTTTT	C	49314	PASS	DP=14274;AF=0.861566;SB=166;DP4=848,1255,6187,6111;INDEL;HRUN=11
S288C	8934	.	G	A	49314	PASS	DP=7107;AF=0.996342;SB=0;DP4=1,6,1060,6021
S288C	9131	.	T	TTCGCATGAAG	676	PASS	DP=1923;AF=0.050442;SB=0;DP4=2,1782,0,97;INDEL;HRUN=3
S288C	9131	.	T	TTCGCATGAAGTACC	956	PASS	DP=1923;AF=0.062402;SB=0;DP4=2,1782,0,120;INDEL;HRUN=3
S288C	9132	.	T	TCGCATGA	291	PASS	DP=1839;AF=0.032626;SB=0;DP4=0,1724,0,60;INDEL;HRUN=1
S288C	9132	.	T	TCGCATGAAGTAC	152	PASS	DP=1839;AF=0.023382;SB=0;DP4=0,1724,0,43;INDEL;HRUN=1
S288C	9133	.	C	CGCAT	386	PASS	DP=1760;AF=0.039773;SB=0;DP4=1,644,0,70;INDEL;HRUN=1
S288C	9133	.	C	CGCATG	357	PASS	DP=1760;AF=0.038068;SB=0;DP4=1,644,0,67;INDEL;HRUN=1
S288C	9133	.	C	CGCATGAA	586	PASS	DP=1760;AF=0.050568;SB=0;DP4=1,644,0,89;INDEL;HRUN=1
S288C	9133	.	C	CGCATGAAGT	17657	PASS	DP=1760;AF=0.522159;SB=3;DP4=1,644,0,919;INDEL;HRUN=1
S288C	9133	.	C	CGCATGAAGTA	159	PASS	DP=1760;AF=0.025000;SB=0;DP4=1,644,0,44;INDEL;HRUN=1
