# Supplementary material for: Varying strength of selection contributes to the intragenomic diversity of rRNA genes
Source: Nat Commun. 2022 Nov 25;13:7245. doi: 10.1038/s41467-022-34989-w (PMC9700816; doi:10.1038/s41467-022-34989-w)
Supplement: Supplementary file 4 — Supplementary Data 1-6 [file 41467_2022_34989_MOESM4_ESM.zip › Supplementary_Data1-6/Supplementary_Data_6/raw_rDNA_var_calls/ERR1308729_rDNA.vcf]

##fileformat=VCFv4.0
##fileDate=20200729
##source=lofreq call --call-indels -f /scratch/ds5639/rDNA_project/Yue_2017_SK1_hiseq/SRR4074258_1/rDNA_S288C_ref/rDNA_S288C.fa -o ERR1308729_rDNA.vcf ERR1308729_rDNA.bam 
##reference=/scratch/ds5639/rDNA_project/Yue_2017_SK1_hiseq/SRR4074258_1/rDNA_S288C_ref/rDNA_S288C.fa
##INFO=<ID=DP,Number=1,Type=Integer,Description="Raw Depth">
##INFO=<ID=AF,Number=1,Type=Float,Description="Allele Frequency">
##INFO=<ID=SB,Number=1,Type=Integer,Description="Phred-scaled strand bias at this position">
##INFO=<ID=DP4,Number=4,Type=Integer,Description="Counts for ref-forward bases, ref-reverse, alt-forward and alt-reverse bases">
##INFO=<ID=INDEL,Number=0,Type=Flag,Description="Indicates that the variant is an INDEL.">
##INFO=<ID=CONSVAR,Number=0,Type=Flag,Description="Indicates that the variant is a consensus variant (as opposed to a low frequency variant).">
##INFO=<ID=HRUN,Number=1,Type=Integer,Description="Homopolymer length to the right of report indel position">
##FILTER=<ID=min_dp_10,Description="Minimum Coverage 10">
##FILTER=<ID=sb_fdr,Description="Strand-Bias Multiple Testing Correction: fdr corr. pvalue > 0.001000">
##FILTER=<ID=min_snvqual_64,Description="Minimum SNV Quality (Phred) 64">
##FILTER=<ID=min_indelqual_54,Description="Minimum Indel Quality (Phred) 54">
#CHROM	POS	ID	REF	ALT	QUAL	FILTER	INFO
S288C	108	.	T	G	49314	PASS	DP=14072;AF=0.905131;SB=1;DP4=1244,65,12133,606
S288C	217	.	GT	G	346	PASS	DP=17012;AF=0.069069;SB=1;DP4=12380,3595,917,258;INDEL;HRUN=2
S288C	227	.	A	ATT	49314	PASS	DP=17993;AF=0.793086;SB=33;DP4=2787,796,10700,3570;INDEL;HRUN=6
S288C	236	.	T	TGCGGAAGCGGAA	49314	PASS	DP=18995;AF=0.530666;SB=1417;DP4=6802,1716,6351,3729;INDEL;HRUN=1
S288C	284	.	C	T	49314	PASS	DP=20661;AF=0.910653;SB=22;DP4=1176,664,11408,7407
S288C	285	.	A	T	750	PASS	DP=20769;AF=0.069623;SB=19;DP4=11677,7637,924,522
S288C	307	.	A	G	7520	PASS	DP=23220;AF=0.066710;SB=11;DP4=13652,8010,1012,537
S288C	387	.	T	C	49314	PASS	DP=28553;AF=0.906104;SB=3;DP4=1585,1089,15124,10748
S288C	557	.	C	T	49314	PASS	DP=29749;AF=0.998891;SB=2;DP4=4,8,13032,16684
S288C	638	.	C	T	49314	PASS	DP=29745;AF=0.999328;SB=1;DP4=4,2,15528,14197
S288C	648	.	A	G	43477	PASS	DP=30274;AF=0.090804;SB=9;DP4=14665,12852,1510,1239
S288C	817	.	C	A	49314	PASS	DP=26116;AF=0.999043;SB=0;DP4=9,8,13149,12945
S288C	923	.	G	C	3686	PASS	DP=25685;AF=0.020051;SB=2;DP4=11331,13815,226,289
S288C	1005	.	C	T	73	PASS	DP=25296;AF=0.003953;SB=0;DP4=10366,14819,42,58
S288C	1117	.	G	C	49314	PASS	DP=25048;AF=0.906380;SB=2;DP4=1177,1151,11341,11362
S288C	1132	.	T	C	26253	PASS	DP=25077;AF=0.072656;SB=0;DP4=12337,10907,970,852
S288C	1180	.	A	G	49314	PASS	DP=24173;AF=0.904646;SB=22;DP4=1469,793,13568,8309
S288C	1379	.	T	A	1344	PASS	DP=15611;AF=0.094869;SB=208;DP4=7725,5006,706,775
S288C	1383	.	T	C	1232	PASS	DP=15992;AF=0.099425;SB=343;DP4=7454,5354,861,1126
S288C	1404	.	G	C	49314	PASS	DP=15427;AF=0.902379;SB=1;DP4=471,966,4504,9417
S288C	1570	.	CAAAAAAAAA	C	471	PASS	DP=13059;AF=0.096026;SB=1000;DP4=4401,1272,581,673;INDEL;HRUN=17
S288C	1570	.	CAAA	C	29875	PASS	DP=13059;AF=0.338311;SB=924;DP4=4401,1272,4072,346;INDEL;HRUN=17
S288C	1671	.	T	C	19174	PASS	DP=20894;AF=0.076242;SB=54;DP4=9148,10152,851,742
S288C	1759	.	ACCGCGTCGCCGCGTCG	A	49314	PASS	DP=17754;AF=0.685198;SB=75;DP4=2490,3306,4697,7468;INDEL;HRUN=2
S288C	1982	.	CTGTT	C	24502	PASS	DP=7175;AF=0.555819;SB=134;DP4=901,1078,1409,2579;INDEL;HRUN=1
S288C	1988	.	ACTGT	A	18580	PASS	DP=9230;AF=0.432286;SB=436;DP4=2609,2632,1407,2583;INDEL;HRUN=1
S288C	2045	.	AT	A	4029	PASS	DP=19282;AF=0.107147;SB=70;DP4=7853,9403,1069,997;INDEL;HRUN=8
S288C	2189	.	T	C	11557	PASS	DP=19738;AF=0.073564;SB=43;DP4=8648,9627,769,684
S288C	2227	.	C	T	49314	PASS	DP=16792;AF=0.996844;SB=91;DP4=36,4,7131,9611
S288C	2244	.	GA	G	2796	PASS	DP=13052;AF=0.165262;SB=550;DP4=5397,5160,706,1451;INDEL;HRUN=16
S288C	2254	.	A	AAAAAATAAAAAAT	7022	PASS	DP=11785;AF=0.146882;SB=1233;DP4=4874,3697,452,1279;INDEL;HRUN=16
S288C	2277	.	CAAATAGT	C	1131	PASS	DP=6941;AF=0.112664;SB=23;DP4=3543,2728,399,383;INDEL;HRUN=3
S288C	2277	.	C	A	83	PASS	DP=7054;AF=0.429402;SB=1500;DP4=1547,2176,2215,821
S288C	2290	.	G	A	348	PASS	DP=4807;AF=0.419388;SB=324;DP4=1381,1297,1389,627
S288C	2302	.	C	CCA	2896	PASS	DP=9633;AF=0.445344;SB=55;DP4=3273,1787,2972,1318;INDEL;HRUN=1
S288C	2304	.	T	TA	120	PASS	DP=10271;AF=0.059098;SB=70;DP4=6140,3127,465,142;INDEL;HRUN=2
S288C	2304	.	T	TAGACCAAA	132	PASS	DP=10271;AF=0.034953;SB=603;DP4=6140,3127,358,1;INDEL;HRUN=2
S288C	2304	.	T	A	29312	PASS	DP=10274;AF=0.755986;SB=461;DP4=1384,1084,5580,2187
S288C	2620	.	T	C	49314	PASS	DP=24800;AF=0.880202;SB=37;DP4=1575,1370,12474,9366
S288C	2733	.	GA	G	215	PASS	DP=24055;AF=0.002037;SB=26;DP4=11865,12301,35,14;INDEL;HRUN=3
S288C	2814	.	T	C	200	PASS	DP=26786;AF=0.004331;SB=14;DP4=11835,14816,63,53
S288C	2819	.	A	G	148	PASS	DP=26724;AF=0.004341;SB=8;DP4=11583,15004,59,57
S288C	5949	.	TA	T	49314	PASS	DP=25035;AF=0.864110;SB=7;DP4=1969,1644,11528,10105;INDEL;HRUN=7
S288C	6337	.	G	A	40711	PASS	DP=29647;AF=0.079502;SB=26;DP4=14028,13248,1136,1222
S288C	6367	.	G	GC	224	PASS	DP=27982;AF=0.001394;SB=2;DP4=3765,2763,21,18;INDEL;HRUN=4
S288C	6367	.	G	GCC	49314	PASS	DP=27982;AF=0.767136;SB=141;DP4=3765,2763,11202,10264;INDEL;HRUN=4
S288C	6367	.	G	GAC	167	PASS	DP=27982;AF=0.001715;SB=72;DP4=3765,2763,45,3;INDEL;HRUN=4
S288C	6367	.	G	GTC	71	PASS	DP=27982;AF=0.000822;SB=0;DP4=3765,2763,14,9;INDEL;HRUN=4
S288C	6372	.	G	C	1683	PASS	DP=28001;AF=0.023856;SB=189;DP4=14226,13075,465,203
S288C	7320	.	C	T	8421	PASS	DP=22537;AF=0.033279;SB=0;DP4=11035,10747,379,371
S288C	7325	.	TC	T	98	PASS	DP=22090;AF=0.001358;SB=1;DP4=11440,10826,14,16;INDEL;HRUN=6
S288C	7558	.	GC	G	55	PASS	DP=26107;AF=0.000575;SB=2;DP4=13397,12894,9,6;INDEL;HRUN=5
S288C	7701	.	T	C	49314	PASS	DP=23786;AF=0.918566;SB=1;DP4=1194,712,13616,8243
S288C	8467	.	T	TA	18511	PASS	DP=28358;AF=0.053918;SB=61;DP4=13279,13795,650,879;INDEL;HRUN=6
S288C	8471	.	AAAG	A	49314	PASS	DP=28372;AF=0.878683;SB=10;DP4=1710,1952,12025,12905;INDEL;HRUN=6
S288C	8478	.	G	C	1077	PASS	DP=29420;AF=0.015500;SB=89;DP4=14074,14851,157,299
S288C	8491	.	CTTTT	C	49314	PASS	DP=29835;AF=0.849874;SB=487;DP4=1733,2751,12826,12530;INDEL;HRUN=11
S288C	8491	.	CTTT	C	560	PASS	DP=29835;AF=0.011698;SB=50;DP4=1733,2751,178,171;INDEL;HRUN=11
S288C	8558	.	T	C	49314	PASS	DP=30174;AF=0.912077;SB=0;DP4=1379,1243,14450,13071
S288C	8871	.	A	G	49314	PASS	DP=19772;AF=0.913261;SB=2;DP4=586,1124,6060,11997
S288C	8908	.	G	A	1178	PASS	DP=17986;AF=0.011954;SB=0;DP4=4702,13059,56,159
S288C	8934	.	G	A	14916	PASS	DP=15699;AF=0.064526;SB=4;DP4=3103,11577,226,787
S288C	9131	.	T	TTCGCATGAAG	1290	PASS	DP=2372;AF=0.064924;SB=0;DP4=3,2128,0,154;INDEL;HRUN=3
S288C	9131	.	T	TTCGCATGAAGTACC	2501	PASS	DP=2372;AF=0.097386;SB=4;DP4=3,2128,1,230;INDEL;HRUN=3
S288C	9132	.	T	TCGCATGA	1364	PASS	DP=2162;AF=0.073543;SB=0;DP4=2,1806,0,159;INDEL;HRUN=1
S288C	9132	.	T	TCGCATGAAGTAC	884	PASS	DP=2162;AF=0.057354;SB=0;DP4=2,1806,0,124;INDEL;HRUN=1
S288C	9133	.	C	CGCAT	1280	PASS	DP=2006;AF=0.076271;SB=0;DP4=4,1550,0,153;INDEL;HRUN=1
S288C	9133	.	C	CGCATG	964	PASS	DP=2006;AF=0.064806;SB=0;DP4=4,1550,0,130;INDEL;HRUN=1
S288C	9133	.	C	CGCATGAA	1044	PASS	DP=2006;AF=0.067797;SB=0;DP4=4,1550,0,136;INDEL;HRUN=1
S288C	9133	.	C	CGCATGAAGT	326	PASS	DP=2006;AF=0.036889;SB=0;DP4=4,1550,0,74;INDEL;HRUN=1
S288C	9133	.	C	CGCATGAAGTA	711	PASS	DP=2006;AF=0.054835;SB=0;DP4=4,1550,0,110;INDEL;HRUN=1
