# Supplementary material for: Varying strength of selection contributes to the intragenomic diversity of rRNA genes
Source: Nat Commun. 2022 Nov 25;13:7245. doi: 10.1038/s41467-022-34989-w (PMC9700816; doi:10.1038/s41467-022-34989-w)
Supplement: Supplementary file 4 — Supplementary Data 1-6 [file 41467_2022_34989_MOESM4_ESM.zip › Supplementary_Data1-6/Supplementary_Data_6/raw_rDNA_var_calls/ERR1309026_rDNA.vcf]

##fileformat=VCFv4.0
##fileDate=20200729
##source=lofreq call --call-indels -f /scratch/ds5639/rDNA_project/Yue_2017_SK1_hiseq/SRR4074258_1/rDNA_S288C_ref/rDNA_S288C.fa -o ERR1309026_rDNA.vcf ERR1309026_rDNA.bam 
##reference=/scratch/ds5639/rDNA_project/Yue_2017_SK1_hiseq/SRR4074258_1/rDNA_S288C_ref/rDNA_S288C.fa
##INFO=<ID=DP,Number=1,Type=Integer,Description="Raw Depth">
##INFO=<ID=AF,Number=1,Type=Float,Description="Allele Frequency">
##INFO=<ID=SB,Number=1,Type=Integer,Description="Phred-scaled strand bias at this position">
##INFO=<ID=DP4,Number=4,Type=Integer,Description="Counts for ref-forward bases, ref-reverse, alt-forward and alt-reverse bases">
##INFO=<ID=INDEL,Number=0,Type=Flag,Description="Indicates that the variant is an INDEL.">
##INFO=<ID=CONSVAR,Number=0,Type=Flag,Description="Indicates that the variant is a consensus variant (as opposed to a low frequency variant).">
##INFO=<ID=HRUN,Number=1,Type=Integer,Description="Homopolymer length to the right of report indel position">
##FILTER=<ID=min_dp_10,Description="Minimum Coverage 10">
##FILTER=<ID=sb_fdr,Description="Strand-Bias Multiple Testing Correction: fdr corr. pvalue > 0.001000">
##FILTER=<ID=min_snvqual_64,Description="Minimum SNV Quality (Phred) 64">
##FILTER=<ID=min_indelqual_53,Description="Minimum Indel Quality (Phred) 53">
#CHROM	POS	ID	REF	ALT	QUAL	FILTER	INFO
S288C	130	.	C	T	49314	PASS	DP=4452;AF=0.989892;SB=4;DP4=40,2,3917,490
S288C	179	.	A	ATTTTTTTCTT	1620	PASS	DP=5117;AF=0.162986;SB=1;DP4=1463,268,710,124;INDEL;HRUN=8
S288C	179	.	A	ATTTTTTTTCTT	20060	PASS	DP=5117;AF=0.406488;SB=1;DP4=1463,268,1747,333;INDEL;HRUN=8
S288C	227	.	A	T	49314	PASS	DP=2854;AF=0.981780;SB=24;DP4=32,14,2419,383
S288C	272	.	GAACATACAA	G	49314	PASS	DP=2687;AF=0.948642;SB=0;DP4=82,57,1478,1071;INDEL;HRUN=2
S288C	557	.	C	T	49314	PASS	DP=9574;AF=0.998224;SB=1;DP4=4,5,4824,4733
S288C	638	.	C	T	49314	PASS	DP=12191;AF=0.998770;SB=10;DP4=1,5,6748,5428
S288C	648	.	A	G	190	PASS	DP=12443;AF=0.007715;SB=2;DP4=6952,5391,51,45
S288C	743	.	T	C	49314	PASS	DP=11217;AF=0.991085;SB=14;DP4=36,55,5684,5433
S288C	817	.	C	A	49314	PASS	DP=10236;AF=0.998339;SB=1;DP4=7,6,5073,5148
S288C	1117	.	G	C	49314	PASS	DP=11056;AF=0.990593;SB=0;DP4=46,47,5575,5377
S288C	1398	.	T	C	29885	PASS	DP=6556;AF=0.572300;SB=6;DP4=960,1771,1266,2486
S288C	1513	.	C	A	10630	PASS	DP=7604;AF=0.108759;SB=17;DP4=2938,3833,395,432
S288C	1570	.	CAAAAAA	C	4998	PASS	DP=4927;AF=0.212503;SB=195;DP4=1576,645,569,478;INDEL;HRUN=17
S288C	1570	.	CAAA	C	3313	PASS	DP=4927;AF=0.180637;SB=626;DP4=1576,645,852,38;INDEL;HRUN=17
S288C	1570	.	CAAAA	C	319	PASS	DP=4927;AF=0.091536;SB=215;DP4=1576,645,411,40;INDEL;HRUN=17
S288C	1638	.	A	C	49314	PASS	DP=8686;AF=0.991365;SB=0;DP4=32,35,4000,4611
S288C	1645	.	T	C	49314	PASS	DP=8778;AF=0.703577;SB=104;DP4=1091,1503,3078,3102
S288C	1683	.	A	T	49314	PASS	DP=8799;AF=0.993181;SB=0;DP4=30,29,4495,4244
S288C	1687	.	C	T	896	PASS	DP=8557;AF=0.101554;SB=4;DP4=3916,3770,457,412
S288C	1720	.	T	G	49314	PASS	DP=5635;AF=0.977640;SB=11;DP4=49,69,2757,2755
S288C	1730	.	T	C	49314	PASS	DP=4837;AF=0.971677;SB=21;DP4=52,79,2429,2271
S288C	1757	.	A	G	11797	PASS	DP=2647;AF=0.597658;SB=199;DP4=411,640,913,671
S288C	1767	.	G	T	174	PASS	DP=2835;AF=0.374250;SB=374;DP4=915,662,353,727
S288C	1773	.	TC	T	221	PASS	DP=2457;AF=0.518112;SB=152;DP4=742,898,389,884;INDEL;HRUN=1
S288C	1775	.	G	A	229	PASS	DP=2425;AF=0.702680;SB=135;DP4=183,139,592,1144
S288C	1830	.	G	GTA	49314	PASS	DP=7331;AF=0.918974;SB=8;DP4=248,342,3048,3689;INDEL;HRUN=1
S288C	1912	.	G	C	49314	PASS	DP=7717;AF=0.988078;SB=2;DP4=44,40,3705,3920
S288C	2117	.	C	A	49314	PASS	DP=7978;AF=0.990098;SB=2;DP4=45,27,5148,2751
S288C	2208	.	T	C	49314	PASS	DP=6948;AF=0.991220;SB=8;DP4=35,21,3601,3287
S288C	2227	.	C	T	49314	PASS	DP=5600;AF=0.995357;SB=7;DP4=15,7,2930,2644
S288C	2244	.	G	A	17774	PASS	DP=4169;AF=0.590549;SB=0;DP4=1120,550,1648,819
S288C	2284	.	T	A	649	PASS	DP=1055;AF=0.659716;SB=211;DP4=172,173,553,143
S288C	2290	.	G	A	5947	PASS	DP=1173;AF=0.885763;SB=1;DP4=78,52,640,399
S288C	2302	.	C	CCA	2034	PASS	DP=3688;AF=0.606291;SB=16;DP4=834,459,1527,709;INDEL;HRUN=1
S288C	2304	.	T	A	18504	PASS	DP=3993;AF=0.973454;SB=33;DP4=35,39,2623,1264
S288C	2392	.	A	G	49314	PASS	DP=11077;AF=0.990521;SB=3;DP4=45,48,5762,5210
S288C	2485	.	T	TA	49314	PASS	DP=10291;AF=0.883005;SB=48;DP4=550,718,4535,4552;INDEL;HRUN=6
S288C	3834	.	G	A	648	PASS	DP=8642;AF=0.023374;SB=7;DP4=4789,3634,125,77
S288C	5192	.	G	A	3718	PASS	DP=9938;AF=0.041457;SB=3;DP4=4700,4810,196,216
S288C	5580	.	T	A	75	PASS	DP=10749;AF=0.004466;SB=6;DP4=6467,4232,25,23
S288C	5949	.	T	TA	49314	PASS	DP=11525;AF=0.394967;SB=6;DP4=3794,3303,2485,2067;INDEL;HRUN=7
S288C	5949	.	T	TAA	59	PASS	DP=11525;AF=0.001996;SB=3;DP4=3794,3303,10,13;INDEL;HRUN=7
S288C	5949	.	TA	T	49314	PASS	DP=11525;AF=0.514100;SB=10;DP4=3051,2697,3240,2685;INDEL;HRUN=7
S288C	6033	.	G	GA	49314	PASS	DP=11408;AF=0.350982;SB=1;DP4=1076,791,2326,1678;INDEL;HRUN=8
S288C	6033	.	G	GAA	49314	PASS	DP=11408;AF=0.463184;SB=1;DP4=1076,791,3015,2269;INDEL;HRUN=8
S288C	6033	.	G	GAAA	3640	PASS	DP=11408;AF=0.029541;SB=1;DP4=1076,791,189,148;INDEL;HRUN=8
S288C	6042	.	C	A	1020	PASS	DP=11777;AF=0.029889;SB=243;DP4=6447,4957,298,63
S288C	6140	.	G	GC	69	PASS	DP=9985;AF=0.001202;SB=4;DP4=5703,4371,5,7;INDEL;HRUN=5
S288C	6358	.	T	TA	49314	PASS	DP=13341;AF=0.907653;SB=82;DP4=680,729,6836,5273;INDEL;HRUN=1
S288C	6359	.	A	AT	75	PASS	DP=13307;AF=0.002480;SB=117;DP4=7532,5893,0,33;INDEL;HRUN=2
S288C	6359	.	A	AC	74	PASS	DP=13307;AF=0.001879;SB=89;DP4=7532,5893,0,25;INDEL;HRUN=2
S288C	6360	.	C	A	1049	PASS	DP=13388;AF=0.036749;SB=9;DP4=7188,5701,256,236
S288C	6598	.	C	A	215	PASS	DP=10357;AF=0.054552;SB=310;DP4=3949,5811,104,491
S288C	6603	.	C	CAAA	2057	PASS	DP=12238;AF=0.019284;SB=26;DP4=1621,2573,115,121;INDEL;HRUN=7
S288C	6603	.	C	CAAAA	31694	PASS	DP=12238;AF=0.141526;SB=42;DP4=1621,2573,573,1159;INDEL;HRUN=7
S288C	6603	.	C	CAAAAAA	30273	PASS	DP=12238;AF=0.136460;SB=1;DP4=1621,2573,635,1035;INDEL;HRUN=7
S288C	6603	.	C	CAAAAAAA	985	PASS	DP=12238;AF=0.012093;SB=33;DP4=1621,2573,79,69;INDEL;HRUN=7
S288C	6603	.	C	CAAAAA	49314	PASS	DP=12238;AF=0.362559;SB=25;DP4=1621,2573,1576,2861;INDEL;HRUN=7
S288C	7325	.	TC	T	58	PASS	DP=8568;AF=0.001634;SB=3;DP4=4613,4006,6,8;INDEL;HRUN=6
S288C	7751	.	C	T	49314	PASS	DP=9398;AF=0.310172;SB=0;DP4=3096,3367,1388,1527
S288C	8471	.	AAAG	A	771	PASS	DP=12406;AF=0.005159;SB=0;DP4=5735,6734,28,36;INDEL;HRUN=6
S288C	8491	.	C	CT	168	PASS	DP=12271;AF=0.007497;SB=3;DP4=6033,6270,49,43;INDEL;HRUN=11
S288C	8491	.	CTT	C	1159	PASS	DP=12271;AF=0.019151;SB=4;DP4=1446,1805,112,123;INDEL;HRUN=11
S288C	8491	.	CT	C	49314	PASS	DP=12271;AF=0.720887;SB=91;DP4=1446,1805,4496,4350;INDEL;HRUN=11
S288C	8509	.	T	C	4485	PASS	DP=12186;AF=0.044149;SB=0;DP4=5932,5697,276,264
S288C	9131	.	T	TTCGCATGAAG	598	PASS	DP=841;AF=0.064209;SB=0;DP4=0,744,0,54;INDEL;HRUN=3
S288C	9131	.	T	TTCGCATGAAGTACC	1386	PASS	DP=841;AF=0.116528;SB=0;DP4=0,744,0,98;INDEL;HRUN=3
S288C	9132	.	T	TCGCATGA	444	PASS	DP=750;AF=0.058667;SB=0;DP4=0,633,0,44;INDEL;HRUN=1
S288C	9132	.	T	TCGCATGAAGTAC	342	PASS	DP=750;AF=0.049333;SB=0;DP4=0,633,0,37;INDEL;HRUN=1
S288C	9133	.	C	CGCAT	475	PASS	DP=699;AF=0.065808;SB=0;DP4=0,559,0,46;INDEL;HRUN=1
S288C	9133	.	C	CGCATG	537	PASS	DP=699;AF=0.071531;SB=0;DP4=0,559,0,50;INDEL;HRUN=1
S288C	9133	.	C	CGCATGAA	186	PASS	DP=699;AF=0.035765;SB=0;DP4=0,559,0,25;INDEL;HRUN=1
S288C	9133	.	C	CGCATGAAGT	210	PASS	DP=699;AF=0.038627;SB=0;DP4=0,559,0,27;INDEL;HRUN=1
S288C	9133	.	C	CGCATGAAGTA	385	PASS	DP=699;AF=0.057225;SB=0;DP4=0,559,0,40;INDEL;HRUN=1
