# Supplementary material for: Varying strength of selection contributes to the intragenomic diversity of rRNA genes
Source: Nat Commun. 2022 Nov 25;13:7245. doi: 10.1038/s41467-022-34989-w (PMC9700816; doi:10.1038/s41467-022-34989-w)
Supplement: Supplementary file 4 — Supplementary Data 1-6 [file 41467_2022_34989_MOESM4_ESM.zip › Supplementary_Data1-6/Supplementary_Data_6/raw_rDNA_var_calls/ERR1309240_rDNA.vcf]

##fileformat=VCFv4.0
##fileDate=20200729
##source=lofreq call --call-indels -f /scratch/ds5639/rDNA_project/Yue_2017_SK1_hiseq/SRR4074258_1/rDNA_S288C_ref/rDNA_S288C.fa -o ERR1309240_rDNA.vcf ERR1309240_rDNA.bam 
##reference=/scratch/ds5639/rDNA_project/Yue_2017_SK1_hiseq/SRR4074258_1/rDNA_S288C_ref/rDNA_S288C.fa
##INFO=<ID=DP,Number=1,Type=Integer,Description="Raw Depth">
##INFO=<ID=AF,Number=1,Type=Float,Description="Allele Frequency">
##INFO=<ID=SB,Number=1,Type=Integer,Description="Phred-scaled strand bias at this position">
##INFO=<ID=DP4,Number=4,Type=Integer,Description="Counts for ref-forward bases, ref-reverse, alt-forward and alt-reverse bases">
##INFO=<ID=INDEL,Number=0,Type=Flag,Description="Indicates that the variant is an INDEL.">
##INFO=<ID=CONSVAR,Number=0,Type=Flag,Description="Indicates that the variant is a consensus variant (as opposed to a low frequency variant).">
##INFO=<ID=HRUN,Number=1,Type=Integer,Description="Homopolymer length to the right of report indel position">
##FILTER=<ID=min_dp_10,Description="Minimum Coverage 10">
##FILTER=<ID=sb_fdr,Description="Strand-Bias Multiple Testing Correction: fdr corr. pvalue > 0.001000">
##FILTER=<ID=min_snvqual_64,Description="Minimum SNV Quality (Phred) 64">
##FILTER=<ID=min_indelqual_52,Description="Minimum Indel Quality (Phred) 52">
#CHROM	POS	ID	REF	ALT	QUAL	FILTER	INFO
S288C	435	.	CT	C	92	PASS	DP=23183;AF=0.000906;SB=10;DP4=12120,11276,15,6;INDEL;HRUN=5
S288C	557	.	C	T	49314	PASS	DP=24215;AF=0.998968;SB=2;DP4=4,8,10447,13743
S288C	638	.	C	T	49314	PASS	DP=25320;AF=0.998776;SB=4;DP4=3,6,13184,12107
S288C	648	.	A	G	49314	PASS	DP=25651;AF=0.999181;SB=8;DP4=4,0,13582,12048
S288C	817	.	C	A	49314	PASS	DP=22877;AF=0.999038;SB=8;DP4=8,3,11173,11685
S288C	913	.	A	AT	49314	PASS	DP=21168;AF=0.925406;SB=2;DP4=773,970,8820,10769;INDEL;HRUN=4
S288C	918	.	A	T	376	PASS	DP=21117;AF=0.012739;SB=19;DP4=9474,11339,102,168
S288C	1378	.	T	A	196	PASS	DP=15058;AF=0.070328;SB=480;DP4=8264,4406,446,613
S288C	1382	.	T	C	353	PASS	DP=15373;AF=0.079230;SB=934;DP4=7943,4647,612,1063
S288C	1570	.	CAAAAAAAAA	C	49314	PASS	DP=18863;AF=0.815141;SB=19;DP4=1709,1867,7716,7660;INDEL;HRUN=17
S288C	1759	.	ACCGCGTCGCCGCGTCG	A	49314	PASS	DP=18818;AF=0.646721;SB=3;DP4=3177,3645,5604,6566;INDEL;HRUN=2
S288C	1979	.	C	CCACTAT	42436	PASS	DP=18351;AF=0.601711;SB=36;DP4=3418,3297,5307,5735;INDEL;HRUN=4
S288C	2045	.	AT	A	49314	PASS	DP=25837;AF=0.916941;SB=27;DP4=1271,980,12566,11125;INDEL;HRUN=8
S288C	2073	.	G	A	49314	PASS	DP=26013;AF=0.998116;SB=0;DP4=17,13,14259,11705
S288C	2227	.	C	T	49314	PASS	DP=25161;AF=0.997218;SB=4;DP4=15,29,10559,14534
S288C	2244	.	GAAA	G	49314	PASS	DP=23148;AF=0.524970;SB=26;DP4=3964,4491,5434,6718;INDEL;HRUN=16
S288C	2244	.	GAA	G	1333	PASS	DP=23148;AF=0.060005;SB=4;DP4=3964,4491,633,756;INDEL;HRUN=16
S288C	2244	.	GAAAA	G	550	PASS	DP=23148;AF=0.050026;SB=0;DP4=3964,4491,548,610;INDEL;HRUN=16
S288C	4190	.	T	C	17507	PASS	DP=21683;AF=0.055896;SB=6;DP4=9782,10666,602,610
S288C	5949	.	TA	T	49314	PASS	DP=23800;AF=0.921302;SB=0;DP4=1075,1049,11114,10813;INDEL;HRUN=7
S288C	8467	.	T	TA	17868	PASS	DP=24926;AF=0.059095;SB=15;DP4=10180,13563,589,884;INDEL;HRUN=6
S288C	8471	.	AAAG	A	49314	PASS	DP=24283;AF=0.866738;SB=2;DP4=1511,2047,9055,11992;INDEL;HRUN=6
S288C	8478	.	G	C	391	PASS	DP=24445;AF=0.012272;SB=78;DP4=10640,13473,84,216
S288C	8491	.	CTTTT	C	49314	PASS	DP=24527;AF=0.861540;SB=64;DP4=1466,2094,9673,11458;INDEL;HRUN=11
S288C	9131	.	T	TTCGCATGAAG	890	PASS	DP=2206;AF=0.046238;SB=0;DP4=13,1870,0,102;INDEL;HRUN=3
S288C	9131	.	T	TTCGCATGAAGTACC	5064	PASS	DP=2206;AF=0.151405;SB=6;DP4=13,1870,0,334;INDEL;HRUN=3
S288C	9132	.	T	TCGCATGA	432	PASS	DP=2008;AF=0.032869;SB=0;DP4=9,1653,0,66;INDEL;HRUN=1
S288C	9132	.	T	TCGCATGAAGTAC	625	PASS	DP=2008;AF=0.040837;SB=0;DP4=9,1653,0,82;INDEL;HRUN=1
S288C	9133	.	C	CGCAT	1109	PASS	DP=1901;AF=0.061547;SB=7;DP4=9,1521,2,115;INDEL;HRUN=1
S288C	9133	.	C	CGCATG	1258	PASS	DP=1901;AF=0.066807;SB=0;DP4=9,1521,0,127;INDEL;HRUN=1
S288C	9133	.	C	CGCATGAA	178	PASS	DP=1901;AF=0.021568;SB=0;DP4=9,1521,0,41;INDEL;HRUN=1
S288C	9133	.	C	CGCATGAAGT	771	PASS	DP=1901;AF=0.048922;SB=0;DP4=9,1521,0,93;INDEL;HRUN=1
S288C	9133	.	C	CGCATGAAGTA	704	PASS	DP=1901;AF=0.046291;SB=0;DP4=9,1521,0,88;INDEL;HRUN=1
