# Supplementary material for: Varying strength of selection contributes to the intragenomic diversity of rRNA genes
Source: Nat Commun. 2022 Nov 25;13:7245. doi: 10.1038/s41467-022-34989-w (PMC9700816; doi:10.1038/s41467-022-34989-w)
Supplement: Supplementary file 4 — Supplementary Data 1-6 [file 41467_2022_34989_MOESM4_ESM.zip › Supplementary_Data1-6/Supplementary_Data_6/raw_rDNA_var_calls/ERR1309241_rDNA.vcf]

##fileformat=VCFv4.0
##fileDate=20200729
##source=lofreq call --call-indels -f /scratch/ds5639/rDNA_project/Yue_2017_SK1_hiseq/SRR4074258_1/rDNA_S288C_ref/rDNA_S288C.fa -o ERR1309241_rDNA.vcf ERR1309241_rDNA.bam 
##reference=/scratch/ds5639/rDNA_project/Yue_2017_SK1_hiseq/SRR4074258_1/rDNA_S288C_ref/rDNA_S288C.fa
##INFO=<ID=DP,Number=1,Type=Integer,Description="Raw Depth">
##INFO=<ID=AF,Number=1,Type=Float,Description="Allele Frequency">
##INFO=<ID=SB,Number=1,Type=Integer,Description="Phred-scaled strand bias at this position">
##INFO=<ID=DP4,Number=4,Type=Integer,Description="Counts for ref-forward bases, ref-reverse, alt-forward and alt-reverse bases">
##INFO=<ID=INDEL,Number=0,Type=Flag,Description="Indicates that the variant is an INDEL.">
##INFO=<ID=CONSVAR,Number=0,Type=Flag,Description="Indicates that the variant is a consensus variant (as opposed to a low frequency variant).">
##INFO=<ID=HRUN,Number=1,Type=Integer,Description="Homopolymer length to the right of report indel position">
##FILTER=<ID=min_dp_10,Description="Minimum Coverage 10">
##FILTER=<ID=sb_fdr,Description="Strand-Bias Multiple Testing Correction: fdr corr. pvalue > 0.001000">
##FILTER=<ID=min_snvqual_64,Description="Minimum SNV Quality (Phred) 64">
##FILTER=<ID=min_indelqual_53,Description="Minimum Indel Quality (Phred) 53">
#CHROM	POS	ID	REF	ALT	QUAL	FILTER	INFO
S288C	557	.	C	G	49314	PASS	DP=22939;AF=0.996512;SB=1;DP4=4,7,9985,12874
S288C	638	.	C	T	49314	PASS	DP=23261;AF=0.997679;SB=0;DP4=9,9,12009,11198
S288C	648	.	A	G	49314	PASS	DP=23708;AF=0.998692;SB=3;DP4=12,7,12470,11207
S288C	681	.	CT	C	98	PASS	DP=22998;AF=0.000870;SB=11;DP4=11816,11424,6,14;INDEL;HRUN=4
S288C	817	.	C	A	49314	PASS	DP=20763;AF=0.997784;SB=4;DP4=16,11,10183,10537
S288C	1570	.	CAAAAAAAA	C	49314	PASS	DP=17397;AF=0.788527;SB=1;DP4=1830,1688,7179,6539;INDEL;HRUN=17
S288C	1759	.	ACCGCGTCGCCGCGTCG	A	49314	PASS	DP=17592;AF=0.634720;SB=0;DP4=3129,3470,5305,5861;INDEL;HRUN=2
S288C	1983	.	TG	T	11824	PASS	DP=19704;AF=0.930116;SB=25;DP4=841,781,8783,9544;INDEL;HRUN=1
S288C	1985	.	T	A	1780	PASS	DP=20460;AF=0.950538;SB=16;DP4=157,213,9430,10019
S288C	2045	.	AT	A	49314	PASS	DP=24094;AF=0.900266;SB=44;DP4=1420,1098,11292,10399;INDEL;HRUN=8
S288C	2073	.	G	A	49314	PASS	DP=23814;AF=0.998026;SB=1;DP4=11,7,13037,10730
S288C	2227	.	C	T	49314	PASS	DP=22818;AF=0.997590;SB=4;DP4=10,20,9795,12974
S288C	2244	.	GA	G	2285	PASS	DP=20962;AF=0.057676;SB=99;DP4=4504,3937,525,684;INDEL;HRUN=16
S288C	2244	.	GAAA	G	3395	PASS	DP=20962;AF=0.066549;SB=106;DP4=4504,3937,609,786;INDEL;HRUN=16
S288C	2244	.	GAA	G	49314	PASS	DP=20962;AF=0.471854;SB=366;DP4=4504,3937,4342,5549;INDEL;HRUN=16
S288C	6161	.	C	T	1646	PASS	DP=20291;AF=0.018333;SB=8;DP4=9870,10018,199,174
S288C	6785	.	G	A	3573	PASS	DP=17774;AF=0.021830;SB=2;DP4=8129,9240,188,200
S288C	7325	.	TC	T	128	PASS	DP=18877;AF=0.001695;SB=3;DP4=10169,8872,15,17;INDEL;HRUN=6
S288C	7482	.	G	T	628	PASS	DP=21242;AF=0.010169;SB=10;DP4=10968,10036,100,116
S288C	8467	.	T	TA	13701	PASS	DP=24119;AF=0.055682;SB=19;DP4=10166,12898,544,799;INDEL;HRUN=6
S288C	8471	.	AAAG	A	49314	PASS	DP=23519;AF=0.870488;SB=2;DP4=1473,1903,9051,11422;INDEL;HRUN=6
S288C	8478	.	G	C	107	PASS	DP=23590;AF=0.011318;SB=83;DP4=10505,12773,73,194
S288C	8491	.	CTTTT	C	49314	PASS	DP=23544;AF=0.857034;SB=112;DP4=1429,2098,9436,10742;INDEL;HRUN=11
S288C	8558	.	T	C	49314	PASS	DP=25548;AF=0.995029;SB=20;DP4=49,25,12905,12516
S288C	9131	.	T	TTCGCATGAAG	1123	PASS	DP=2111;AF=0.054950;SB=0;DP4=10,1823,0,116;INDEL;HRUN=3
S288C	9131	.	T	TTCGCATGAAGTACC	4066	PASS	DP=2111;AF=0.133112;SB=4;DP4=10,1823,0,281;INDEL;HRUN=3
S288C	9132	.	T	TCGCATGA	406	PASS	DP=1927;AF=0.032174;SB=0;DP4=8,1582,0,62;INDEL;HRUN=1
S288C	9132	.	T	TCGCATGAAGTAC	586	PASS	DP=1927;AF=0.039958;SB=0;DP4=8,1582,0,77;INDEL;HRUN=1
S288C	9133	.	C	CGCAT	1144	PASS	DP=1807;AF=0.064748;SB=0;DP4=3,1457,0,117;INDEL;HRUN=1
S288C	9133	.	C	CGCATG	882	PASS	DP=1807;AF=0.054787;SB=0;DP4=3,1457,0,99;INDEL;HRUN=1
S288C	9133	.	C	CGCATGAA	200	PASS	DP=1807;AF=0.023243;SB=0;DP4=3,1457,0,42;INDEL;HRUN=1
S288C	9133	.	C	CGCATGAAGT	1234	PASS	DP=1807;AF=0.068069;SB=5;DP4=3,1457,1,122;INDEL;HRUN=1
S288C	9133	.	C	CGCATGAAGTA	639	PASS	DP=1807;AF=0.044826;SB=0;DP4=3,1457,0,81;INDEL;HRUN=1
