# Supplementary material for: Varying strength of selection contributes to the intragenomic diversity of rRNA genes
Source: Nat Commun. 2022 Nov 25;13:7245. doi: 10.1038/s41467-022-34989-w (PMC9700816; doi:10.1038/s41467-022-34989-w)
Supplement: Supplementary file 4 — Supplementary Data 1-6 [file 41467_2022_34989_MOESM4_ESM.zip › Supplementary_Data1-6/Supplementary_Data_6/raw_rDNA_var_calls/ERR1309027_rDNA.vcf]

##fileformat=VCFv4.0
##fileDate=20200729
##source=lofreq call --call-indels -f /scratch/ds5639/rDNA_project/Yue_2017_SK1_hiseq/SRR4074258_1/rDNA_S288C_ref/rDNA_S288C.fa -o ERR1309027_rDNA.vcf ERR1309027_rDNA.bam 
##reference=/scratch/ds5639/rDNA_project/Yue_2017_SK1_hiseq/SRR4074258_1/rDNA_S288C_ref/rDNA_S288C.fa
##INFO=<ID=DP,Number=1,Type=Integer,Description="Raw Depth">
##INFO=<ID=AF,Number=1,Type=Float,Description="Allele Frequency">
##INFO=<ID=SB,Number=1,Type=Integer,Description="Phred-scaled strand bias at this position">
##INFO=<ID=DP4,Number=4,Type=Integer,Description="Counts for ref-forward bases, ref-reverse, alt-forward and alt-reverse bases">
##INFO=<ID=INDEL,Number=0,Type=Flag,Description="Indicates that the variant is an INDEL.">
##INFO=<ID=CONSVAR,Number=0,Type=Flag,Description="Indicates that the variant is a consensus variant (as opposed to a low frequency variant).">
##INFO=<ID=HRUN,Number=1,Type=Integer,Description="Homopolymer length to the right of report indel position">
##FILTER=<ID=min_dp_10,Description="Minimum Coverage 10">
##FILTER=<ID=sb_fdr,Description="Strand-Bias Multiple Testing Correction: fdr corr. pvalue > 0.001000">
##FILTER=<ID=min_snvqual_64,Description="Minimum SNV Quality (Phred) 64">
##FILTER=<ID=min_indelqual_52,Description="Minimum Indel Quality (Phred) 52">
#CHROM	POS	ID	REF	ALT	QUAL	FILTER	INFO
S288C	33	.	G	A	10359	PASS	DP=6757;AF=0.123872;SB=2;DP4=5908,10,837,0
S288C	42	.	G	T	13631	PASS	DP=8042;AF=0.125466;SB=4;DP4=7009,21,1004,5
S288C	94	.	G	T	44745	PASS	DP=17234;AF=0.138621;SB=2;DP4=14458,366,2336,53
S288C	172	.	A	G	2174	PASS	DP=19789;AF=0.013846;SB=0;DP4=16925,2583,239,35
S288C	227	.	A	AT	49314	PASS	DP=22577;AF=0.125615;SB=1;DP4=13304,6574,1909,927;INDEL;HRUN=6
S288C	295	.	T	C	49314	PASS	DP=28336;AF=0.792843;SB=13;DP4=3115,2739,11619,10847
S288C	445	.	CT	C	251	PASS	DP=30041;AF=0.001332;SB=5;DP4=16216,14098,25,15;INDEL;HRUN=5
S288C	557	.	C	T	49314	PASS	DP=32174;AF=0.998943;SB=19;DP4=1,12,13564,18576
S288C	638	.	C	T	49314	PASS	DP=32829;AF=0.999086;SB=6;DP4=3,7,16684,16115
S288C	648	.	A	G	49314	PASS	DP=33050;AF=0.999395;SB=4;DP4=8,4,17311,15719
S288C	681	.	CT	C	63	PASS	DP=32284;AF=0.000527;SB=4;DP4=16936,15661,11,6;INDEL;HRUN=4
S288C	793	.	T	G	1150	PASS	DP=29806;AF=0.007213;SB=7;DP4=15265,14309,101,114
S288C	817	.	C	A	49314	PASS	DP=30335;AF=0.999571;SB=0;DP4=1,2,14888,15435
S288C	1570	.	CAAAAAAAAA	C	49314	PASS	DP=24914;AF=0.711769;SB=7;DP4=2215,2173,9152,8581;INDEL;HRUN=17
S288C	1759	.	ACCGCGTCGCCGCGTCG	A	49314	PASS	DP=24596;AF=0.660189;SB=125;DP4=4432,4242,7509,8729;INDEL;HRUN=2
S288C	1983	.	TG	T	17499	PASS	DP=28351;AF=0.936792;SB=22;DP4=1109,1007,13084,13475;INDEL;HRUN=1
S288C	1985	.	T	A	3234	PASS	DP=29390;AF=0.954168;SB=10;DP4=191,228,13968,14075
S288C	2045	.	AT	A	49314	PASS	DP=33855;AF=0.911298;SB=3;DP4=1716,1504,16663,14189;INDEL;HRUN=8
S288C	2073	.	G	A	49314	PASS	DP=33073;AF=0.999002;SB=0;DP4=11,9,18317,14723
S288C	2244	.	GA	G	6088	PASS	DP=29549;AF=0.064841;SB=132;DP4=6634,7318,737,1179;INDEL;HRUN=16
S288C	2244	.	GAAA	G	22875	PASS	DP=29549;AF=0.123997;SB=55;DP4=6634,7318,1583,2081;INDEL;HRUN=16
S288C	2244	.	GAA	G	49314	PASS	DP=29549;AF=0.328979;SB=243;DP4=6634,7318,3962,5759;INDEL;HRUN=16
S288C	2252	.	AAAAAAAAAT	A	3351	PASS	DP=31446;AF=0.036698;SB=252;DP4=14315,16183,362,792;INDEL;HRUN=16
S288C	2261	.	T	A	3356	PASS	DP=34643;AF=0.145830;SB=1320;DP4=12087,15163,3235,1905
S288C	3763	.	C	T	2457	PASS	DP=29843;AF=0.011292;SB=0;DP4=15869,13616,182,155
S288C	5949	.	TA	T	49314	PASS	DP=29920;AF=0.170221;SB=1;DP4=12423,12774,2528,2565;INDEL;HRUN=7
S288C	5950	.	A	T	70	PASS	DP=30349;AF=0.002471;SB=8;DP4=12439,12736,44,31
S288C	6518	.	A	C	49314	PASS	DP=29700;AF=0.121751;SB=9;DP4=12194,13880,1742,1875
S288C	7325	.	TC	T	170	PASS	DP=27535;AF=0.001634;SB=0;DP4=13939,13783,22,23;INDEL;HRUN=6
S288C	8467	.	T	TA	27313	PASS	DP=31722;AF=0.059895;SB=20;DP4=13658,16556,801,1099;INDEL;HRUN=6
S288C	8471	.	AAAG	A	49314	PASS	DP=30816;AF=0.871236;SB=7;DP4=1955,2437,12240,14608;INDEL;HRUN=6
S288C	8478	.	G	C	1014	PASS	DP=31084;AF=0.011614;SB=85;DP4=14354,16323,113,248
S288C	8491	.	CTTTT	C	49314	PASS	DP=31221;AF=0.858140;SB=310;DP4=1854,2790,13183,13609;INDEL;HRUN=11
S288C	8558	.	T	C	49314	PASS	DP=34214;AF=0.848688;SB=0;DP4=2817,2329,15928,13109
S288C	8934	.	G	A	49314	PASS	DP=19060;AF=0.138248;SB=7;DP4=4317,12099,661,1974
S288C	9111	.	C	G	13340	PASS	DP=6198;AF=0.131171;SB=2;DP4=7,5373,0,813
S288C	9131	.	T	TTCGCATGAAG	1254	PASS	DP=2774;AF=0.054434;SB=0;DP4=0,2395,0,151;INDEL;HRUN=3
S288C	9131	.	T	TTCGCATGAAGTACC	5566	PASS	DP=2774;AF=0.143475;SB=0;DP4=0,2395,0,398;INDEL;HRUN=3
S288C	9132	.	T	TCGCATGA	463	PASS	DP=2539;AF=0.033872;SB=0;DP4=0,2109,0,86;INDEL;HRUN=1
S288C	9132	.	T	TCGCATGAAGTAC	647	PASS	DP=2539;AF=0.040567;SB=0;DP4=0,2109,0,103;INDEL;HRUN=1
S288C	9133	.	C	CGCAT	1069	PASS	DP=2358;AF=0.058100;SB=0;DP4=0,1933,0,137;INDEL;HRUN=1
S288C	9133	.	C	CGCATG	1677	PASS	DP=2358;AF=0.076336;SB=0;DP4=0,1933,0,180;INDEL;HRUN=1
S288C	9133	.	C	CGCATGAA	145	PASS	DP=2358;AF=0.020780;SB=0;DP4=0,1933,0,49;INDEL;HRUN=1
S288C	9133	.	C	CGCATGAAGT	1016	PASS	DP=2358;AF=0.056404;SB=0;DP4=0,1933,0,133;INDEL;HRUN=1
S288C	9133	.	C	CGCATGAAGTA	648	PASS	DP=2358;AF=0.043681;SB=0;DP4=0,1933,0,103;INDEL;HRUN=1
