# Supplementary material for: Varying strength of selection contributes to the intragenomic diversity of rRNA genes
Source: Nat Commun. 2022 Nov 25;13:7245. doi: 10.1038/s41467-022-34989-w (PMC9700816; doi:10.1038/s41467-022-34989-w)
Supplement: Supplementary file 4 — Supplementary Data 1-6 [file 41467_2022_34989_MOESM4_ESM.zip › Supplementary_Data1-6/Supplementary_Data_6/raw_rDNA_var_calls/ERR1308620_rDNA.vcf]

##fileformat=VCFv4.0
##fileDate=20200729
##source=lofreq call --call-indels -f /scratch/ds5639/rDNA_project/Yue_2017_SK1_hiseq/SRR4074258_1/rDNA_S288C_ref/rDNA_S288C.fa -o ERR1308620_rDNA.vcf ERR1308620_rDNA.bam 
##reference=/scratch/ds5639/rDNA_project/Yue_2017_SK1_hiseq/SRR4074258_1/rDNA_S288C_ref/rDNA_S288C.fa
##INFO=<ID=DP,Number=1,Type=Integer,Description="Raw Depth">
##INFO=<ID=AF,Number=1,Type=Float,Description="Allele Frequency">
##INFO=<ID=SB,Number=1,Type=Integer,Description="Phred-scaled strand bias at this position">
##INFO=<ID=DP4,Number=4,Type=Integer,Description="Counts for ref-forward bases, ref-reverse, alt-forward and alt-reverse bases">
##INFO=<ID=INDEL,Number=0,Type=Flag,Description="Indicates that the variant is an INDEL.">
##INFO=<ID=CONSVAR,Number=0,Type=Flag,Description="Indicates that the variant is a consensus variant (as opposed to a low frequency variant).">
##INFO=<ID=HRUN,Number=1,Type=Integer,Description="Homopolymer length to the right of report indel position">
##FILTER=<ID=min_dp_10,Description="Minimum Coverage 10">
##FILTER=<ID=sb_fdr,Description="Strand-Bias Multiple Testing Correction: fdr corr. pvalue > 0.001000">
##FILTER=<ID=min_snvqual_64,Description="Minimum SNV Quality (Phred) 64">
##FILTER=<ID=min_indelqual_55,Description="Minimum Indel Quality (Phred) 55">
#CHROM	POS	ID	REF	ALT	QUAL	FILTER	INFO
S288C	54	.	C	A	2258	PASS	DP=5161;AF=0.044371;SB=2;DP4=4873,56,228,1
S288C	557	.	C	T	49314	PASS	DP=19146;AF=0.999112;SB=1;DP4=1,3,8224,10905
S288C	638	.	C	T	49314	PASS	DP=21060;AF=0.999478;SB=2;DP4=1,2,11593,9456
S288C	648	.	A	G	49314	PASS	DP=21468;AF=0.999441;SB=6;DP4=5,1,12116,9340
S288C	817	.	C	A	49314	PASS	DP=18101;AF=0.999503;SB=0;DP4=1,1,9588,8506
S288C	1570	.	CAAAAAAAAA	C	49314	PASS	DP=7934;AF=0.600076;SB=6;DP4=989,1303,1983,2778;INDEL;HRUN=17
S288C	1570	.	CAAAAAAAA	C	437	PASS	DP=7934;AF=0.124275;SB=2;DP4=989,1303,413,573;INDEL;HRUN=17
S288C	1642	.	T	C	4003	PASS	DP=4178;AF=0.623025;SB=427;DP4=1112,460,1279,1325
S288C	1759	.	ACCGCGTCGCCGCGTCG	A	49314	PASS	DP=12074;AF=0.694136;SB=731;DP4=2374,1447,3724,4657;INDEL;HRUN=2
S288C	1983	.	TG	T	8451	PASS	DP=14362;AF=0.920972;SB=18;DP4=788,439,8021,5206;INDEL;HRUN=1
S288C	1985	.	T	A	1955	PASS	DP=14952;AF=0.945760;SB=30;DP4=141,133,8708,5433
S288C	2029	.	A	C	49314	PASS	DP=18790;AF=0.635657;SB=1;DP4=4083,2759,7104,4840
S288C	2045	.	AT	A	49314	PASS	DP=19292;AF=0.915820;SB=146;DP4=1187,544,10404,7264;INDEL;HRUN=8
S288C	2073	.	G	A	49314	PASS	DP=19187;AF=0.999166;SB=1;DP4=3,3,11953,7218
S288C	2227	.	C	T	49314	PASS	DP=17416;AF=0.366043;SB=12;DP4=3838,7188,2128,4248
S288C	2244	.	GA	G	49314	PASS	DP=16615;AF=0.505387;SB=1276;DP4=3174,3010,2648,5749;INDEL;HRUN=16
S288C	2244	.	GAAA	G	117	PASS	DP=16615;AF=0.025399;SB=139;DP4=3174,3010,135,287;INDEL;HRUN=16
S288C	2244	.	GAA	G	6723	PASS	DP=16615;AF=0.090400;SB=294;DP4=3174,3010,526,976;INDEL;HRUN=16
S288C	4460	.	A	G	49314	PASS	DP=16731;AF=0.694340;SB=5;DP4=2769,2341,6397,5220
S288C	5168	.	A	G	49314	PASS	DP=16581;AF=0.230505;SB=1;DP4=6214,6530,1874,1949
S288C	6282	.	A	AT	49314	PASS	DP=18902;AF=0.351920;SB=27;DP4=6097,6426,3397,3255;INDEL;HRUN=4
S288C	6287	.	A	T	2677	PASS	DP=18875;AF=0.019762;SB=127;DP4=9271,9221,116,257
S288C	6745	.	T	C	20264	PASS	DP=13425;AF=0.087002;SB=2;DP4=5905,6348,553,615
S288C	8467	.	T	TA	15965	PASS	DP=17951;AF=0.060387;SB=129;DP4=8398,8628,409,675;INDEL;HRUN=6
S288C	8471	.	AAAG	A	49314	PASS	DP=17682;AF=0.868567;SB=60;DP4=1100,1418,7519,7839;INDEL;HRUN=6
S288C	8478	.	G	C	499	PASS	DP=17964;AF=0.011690;SB=41;DP4=8781,8949,75,135
S288C	8491	.	CTTTT	C	49314	PASS	DP=17854;AF=0.859807;SB=276;DP4=1063,1615,7864,7487;INDEL;HRUN=11
S288C	9029	.	G	C	49314	PASS	DP=8150;AF=0.395215;SB=12;DP4=241,4688,128,3093
S288C	9131	.	T	TTCGCATGAAG	758	PASS	DP=1378;AF=0.052250;SB=0;DP4=0,1311,0,72;INDEL;HRUN=3
S288C	9131	.	T	TTCGCATGAAGTACC	1829	PASS	DP=1378;AF=0.096517;SB=0;DP4=0,1311,0,133;INDEL;HRUN=3
S288C	9132	.	T	TCGCATGA	1054	PASS	DP=1234;AF=0.072934;SB=0;DP4=0,1039,0,90;INDEL;HRUN=1
S288C	9132	.	T	TCGCATGAAGTAC	578	PASS	DP=1234;AF=0.048622;SB=0;DP4=0,1039,0,60;INDEL;HRUN=1
S288C	9133	.	C	CGCAT	1091	PASS	DP=1117;AF=0.082363;SB=0;DP4=0,882,0,92;INDEL;HRUN=1
S288C	9133	.	C	CGCATG	1283	PASS	DP=1117;AF=0.092211;SB=0;DP4=0,882,0,103;INDEL;HRUN=1
S288C	9133	.	C	CGCATGAA	508	PASS	DP=1117;AF=0.049239;SB=0;DP4=0,882,0,55;INDEL;HRUN=1
S288C	9133	.	C	CGCATGAAGT	246	PASS	DP=1117;AF=0.031334;SB=0;DP4=0,882,0,35;INDEL;HRUN=1
S288C	9133	.	C	CGCATGAAGTA	639	PASS	DP=1117;AF=0.057296;SB=0;DP4=0,882,0,64;INDEL;HRUN=1
