# Supplementary material for: Varying strength of selection contributes to the intragenomic diversity of rRNA genes
Source: Nat Commun. 2022 Nov 25;13:7245. doi: 10.1038/s41467-022-34989-w (PMC9700816; doi:10.1038/s41467-022-34989-w)
Supplement: Supplementary file 4 — Supplementary Data 1-6 [file 41467_2022_34989_MOESM4_ESM.zip › Supplementary_Data1-6/Supplementary_Data_6/raw_rDNA_var_calls/ERR1308621_rDNA.vcf]

##fileformat=VCFv4.0
##fileDate=20200729
##source=lofreq call --call-indels -f /scratch/ds5639/rDNA_project/Yue_2017_SK1_hiseq/SRR4074258_1/rDNA_S288C_ref/rDNA_S288C.fa -o ERR1308621_rDNA.vcf ERR1308621_rDNA.bam 
##reference=/scratch/ds5639/rDNA_project/Yue_2017_SK1_hiseq/SRR4074258_1/rDNA_S288C_ref/rDNA_S288C.fa
##INFO=<ID=DP,Number=1,Type=Integer,Description="Raw Depth">
##INFO=<ID=AF,Number=1,Type=Float,Description="Allele Frequency">
##INFO=<ID=SB,Number=1,Type=Integer,Description="Phred-scaled strand bias at this position">
##INFO=<ID=DP4,Number=4,Type=Integer,Description="Counts for ref-forward bases, ref-reverse, alt-forward and alt-reverse bases">
##INFO=<ID=INDEL,Number=0,Type=Flag,Description="Indicates that the variant is an INDEL.">
##INFO=<ID=CONSVAR,Number=0,Type=Flag,Description="Indicates that the variant is a consensus variant (as opposed to a low frequency variant).">
##INFO=<ID=HRUN,Number=1,Type=Integer,Description="Homopolymer length to the right of report indel position">
##FILTER=<ID=min_dp_10,Description="Minimum Coverage 10">
##FILTER=<ID=sb_fdr,Description="Strand-Bias Multiple Testing Correction: fdr corr. pvalue > 0.001000">
##FILTER=<ID=min_snvqual_64,Description="Minimum SNV Quality (Phred) 64">
##FILTER=<ID=min_indelqual_55,Description="Minimum Indel Quality (Phred) 55">
#CHROM	POS	ID	REF	ALT	QUAL	FILTER	INFO
S288C	198	.	A	C	469	PASS	DP=14255;AF=0.007015;SB=2;DP4=11905,2212,87,13
S288C	557	.	C	T	49314	PASS	DP=24602;AF=0.999146;SB=0;DP4=3,5,10184,14397
S288C	638	.	C	T	49314	PASS	DP=26753;AF=0.998729;SB=1;DP4=5,3,14830,11889
S288C	648	.	A	G	49314	PASS	DP=27135;AF=0.999079;SB=0;DP4=11,9,15419,11691
S288C	817	.	C	A	49314	PASS	DP=23101;AF=0.999394;SB=0;DP4=4,3,12241,10849
S288C	919	.	C	CATT	167	PASS	DP=20954;AF=0.002100;SB=108;DP4=9293,11809,0,44;INDEL;HRUN=1
S288C	1570	.	CAAAAAAAAA	C	49314	PASS	DP=16873;AF=0.839388;SB=35;DP4=1376,1412,7528,6635;INDEL;HRUN=17
S288C	1759	.	ACCGCGTCGCCGCGTCG	A	49314	PASS	DP=17456;AF=0.691510;SB=1086;DP4=3267,2305,4911,7160;INDEL;HRUN=2
S288C	1983	.	TG	T	12073	PASS	DP=20501;AF=0.926247;SB=14;DP4=818,853,8784,10205;INDEL;HRUN=1
S288C	1985	.	T	A	978	PASS	DP=21287;AF=0.948983;SB=43;DP4=175,290,9535,10666
S288C	2045	.	AT	A	49314	PASS	DP=24750;AF=0.914828;SB=0;DP4=1201,1113,11724,10918;INDEL;HRUN=8
S288C	2073	.	G	A	49314	PASS	DP=23635;AF=0.999365;SB=4;DP4=1,3,13234,10386
S288C	2227	.	C	T	49314	PASS	DP=21983;AF=0.992039;SB=12;DP4=56,101,6233,15581
S288C	2244	.	GAAA	G	49314	PASS	DP=20176;AF=0.523642;SB=197;DP4=2594,4443,3184,7381;INDEL;HRUN=16
S288C	2244	.	GAA	G	1662	PASS	DP=20176;AF=0.060071;SB=20;DP4=2594,4443,399,813;INDEL;HRUN=16
S288C	2244	.	GAAAA	G	1177	PASS	DP=20176;AF=0.054372;SB=48;DP4=2594,4443,331,766;INDEL;HRUN=16
S288C	8467	.	T	TA	20395	PASS	DP=24299;AF=0.058644;SB=69;DP4=11215,11907,588,837;INDEL;HRUN=6
S288C	8471	.	AAAG	A	49314	PASS	DP=23802;AF=0.866440;SB=67;DP4=1514,1953,9989,10634;INDEL;HRUN=6
S288C	8478	.	G	C	341	PASS	DP=23974;AF=0.010219;SB=46;DP4=11664,12024,87,158
S288C	8491	.	CTTTT	C	49314	PASS	DP=23902;AF=0.859217;SB=253;DP4=1423,2079,10325,10212;INDEL;HRUN=11
S288C	9131	.	T	TTCGCATGAAG	923	PASS	DP=1996;AF=0.049599;SB=0;DP4=3,1795,0,99;INDEL;HRUN=3
S288C	9131	.	T	TTCGCATGAAGTACC	3493	PASS	DP=1996;AF=0.122745;SB=0;DP4=3,1795,0,245;INDEL;HRUN=3
S288C	9132	.	T	TCGCATGA	1516	PASS	DP=1823;AF=0.075151;SB=0;DP4=1,1468,0,137;INDEL;HRUN=1
S288C	9132	.	T	TCGCATGAAGTAC	954	PASS	DP=1823;AF=0.055403;SB=0;DP4=1,1468,0,101;INDEL;HRUN=1
S288C	9133	.	C	CGCAT	1536	PASS	DP=1704;AF=0.080986;SB=0;DP4=2,1348,0,138;INDEL;HRUN=1
S288C	9133	.	C	CGCATG	1357	PASS	DP=1704;AF=0.074531;SB=0;DP4=2,1348,0,127;INDEL;HRUN=1
S288C	9133	.	C	CGCATGAA	273	PASS	DP=1704;AF=0.028169;SB=0;DP4=2,1348,0,48;INDEL;HRUN=1
S288C	9133	.	C	CGCATGAAGT	455	PASS	DP=1704;AF=0.037559;SB=0;DP4=2,1348,0,64;INDEL;HRUN=1
S288C	9133	.	C	CGCATGAAGTA	839	PASS	DP=1704;AF=0.054577;SB=0;DP4=2,1348,0,93;INDEL;HRUN=1
