# Supplementary material for: Varying strength of selection contributes to the intragenomic diversity of rRNA genes
Source: Nat Commun. 2022 Nov 25;13:7245. doi: 10.1038/s41467-022-34989-w (PMC9700816; doi:10.1038/s41467-022-34989-w)
Supplement: Supplementary file 4 — Supplementary Data 1-6 [file 41467_2022_34989_MOESM4_ESM.zip › Supplementary_Data1-6/Supplementary_Data_6/raw_rDNA_var_calls/ERR1308833_rDNA.vcf]

##fileformat=VCFv4.0
##fileDate=20200729
##source=lofreq call --call-indels -f /scratch/ds5639/rDNA_project/Yue_2017_SK1_hiseq/SRR4074258_1/rDNA_S288C_ref/rDNA_S288C.fa -o ERR1308833_rDNA.vcf ERR1308833_rDNA.bam 
##reference=/scratch/ds5639/rDNA_project/Yue_2017_SK1_hiseq/SRR4074258_1/rDNA_S288C_ref/rDNA_S288C.fa
##INFO=<ID=DP,Number=1,Type=Integer,Description="Raw Depth">
##INFO=<ID=AF,Number=1,Type=Float,Description="Allele Frequency">
##INFO=<ID=SB,Number=1,Type=Integer,Description="Phred-scaled strand bias at this position">
##INFO=<ID=DP4,Number=4,Type=Integer,Description="Counts for ref-forward bases, ref-reverse, alt-forward and alt-reverse bases">
##INFO=<ID=INDEL,Number=0,Type=Flag,Description="Indicates that the variant is an INDEL.">
##INFO=<ID=CONSVAR,Number=0,Type=Flag,Description="Indicates that the variant is a consensus variant (as opposed to a low frequency variant).">
##INFO=<ID=HRUN,Number=1,Type=Integer,Description="Homopolymer length to the right of report indel position">
##FILTER=<ID=min_dp_10,Description="Minimum Coverage 10">
##FILTER=<ID=sb_fdr,Description="Strand-Bias Multiple Testing Correction: fdr corr. pvalue > 0.001000">
##FILTER=<ID=min_snvqual_64,Description="Minimum SNV Quality (Phred) 64">
##FILTER=<ID=min_indelqual_53,Description="Minimum Indel Quality (Phred) 53">
#CHROM	POS	ID	REF	ALT	QUAL	FILTER	INFO
S288C	179	.	A	AT	49314	PASS	DP=19165;AF=0.763005;SB=173;DP4=2782,349,12105,2518;INDEL;HRUN=8
S288C	179	.	A	ATT	15056	PASS	DP=19165;AF=0.075972;SB=77;DP4=2782,349,1204,252;INDEL;HRUN=8
S288C	236	.	T	TGCGGAA	49314	PASS	DP=23661;AF=0.658129;SB=1434;DP4=5167,1767,8865,6707;INDEL;HRUN=1
S288C	236	.	T	TGCGGAAGCGGAA	6497	PASS	DP=23661;AF=0.050843;SB=428;DP4=5167,1767,653,550;INDEL;HRUN=1
S288C	352	.	T	G	49314	PASS	DP=32405;AF=0.968616;SB=0;DP4=554,430,17624,13764
S288C	362	.	A	G	49314	PASS	DP=32702;AF=0.968962;SB=2;DP4=584,422,18111,13577
S288C	557	.	C	T	49314	PASS	DP=30407;AF=0.998849;SB=3;DP4=4,9,13053,17319
S288C	626	.	A	G	49314	PASS	DP=30531;AF=0.998592;SB=3;DP4=13,17,15348,15140
S288C	638	.	C	T	49314	PASS	DP=30971;AF=0.998838;SB=2;DP4=4,6,16101,14834
S288C	648	.	A	G	49314	PASS	DP=31273;AF=0.998977;SB=0;DP4=10,9,16689,14552
S288C	817	.	C	A	49314	PASS	DP=29666;AF=0.999157;SB=6;DP4=5,1,15015,14627
S288C	1106	.	C	T	451	PASS	DP=28285;AF=0.007743;SB=11;DP4=14368,13679,99,120
S288C	1378	.	T	A	118	PASS	DP=15484;AF=0.071106;SB=529;DP4=5587,6914,237,864
S288C	1496	.	T	C	49314	PASS	DP=21872;AF=0.986284;SB=5;DP4=136,149,9625,11947
S288C	1547	.	A	G	130	PASS	DP=10610;AF=0.148822;SB=61;DP4=3587,5441,733,846
S288C	1564	.	T	TTC	10240	PASS	DP=10738;AF=0.355653;SB=436;DP4=3231,3309,1349,2470;INDEL;HRUN=2
S288C	1570	.	CAAAAAAAAA	C	31623	PASS	DP=8067;AF=0.603198;SB=386;DP4=1472,2599,2431,2435;INDEL;HRUN=17
S288C	1691	.	C	G	49314	PASS	DP=20911;AF=0.978241;SB=9;DP4=265,166,13320,7136
S288C	1759	.	ACCGCGTCGCCGCGTCG	A	31546	PASS	DP=13338;AF=0.566127;SB=177;DP4=4264,1772,4797,2754;INDEL;HRUN=2
S288C	1830	.	G	GTA	49314	PASS	DP=20000;AF=0.859100;SB=0;DP4=1832,1112,10650,6532;INDEL;HRUN=1
S288C	1983	.	TG	T	15812	PASS	DP=25237;AF=0.941197;SB=4;DP4=890,843,11929,11824;INDEL;HRUN=1
S288C	1985	.	T	A	6737	PASS	DP=26224;AF=0.959350;SB=20;DP4=123,82,12779,12379
S288C	2045	.	AT	A	49314	PASS	DP=31459;AF=0.915859;SB=2;DP4=1531,1378,15344,13468;INDEL;HRUN=8
S288C	2084	.	G	A	49314	PASS	DP=29740;AF=0.989946;SB=2;DP4=158,130,16618,12823
S288C	2227	.	C	T	49314	PASS	DP=31344;AF=0.998883;SB=6;DP4=2,8,12864,18450
S288C	2244	.	GAAA	G	929	PASS	DP=28679;AF=0.052198;SB=15;DP4=5141,6285,629,868;INDEL;HRUN=16
S288C	2244	.	GAAAA	G	49314	PASS	DP=28679;AF=0.504690;SB=42;DP4=5141,6285,6149,8325;INDEL;HRUN=16
S288C	2244	.	GAAAAA	G	204	PASS	DP=28679;AF=0.041598;SB=0;DP4=5141,6285,540,653;INDEL;HRUN=16
S288C	2254	.	A	AAAT	4652	PASS	DP=31100;AF=0.061704;SB=153;DP4=13962,15104,739,1180;INDEL;HRUN=16
S288C	2371	.	T	C	49314	PASS	DP=29542;AF=0.997664;SB=1;DP4=28,24,14772,14702
S288C	2432	.	T	G	49314	PASS	DP=29336;AF=0.981149;SB=9;DP4=262,265,13328,15455
S288C	2609	.	G	T	183	PASS	DP=27857;AF=0.003805;SB=18;DP4=14038,13695,41,65
S288C	5949	.	TA	T	49314	PASS	DP=26725;AF=0.921310;SB=0;DP4=1216,1196,12438,12184;INDEL;HRUN=7
S288C	6033	.	G	GA	49314	PASS	DP=29036;AF=0.849566;SB=20;DP4=2030,1911,13265,11403;INDEL;HRUN=8
S288C	6033	.	G	GAA	7929	PASS	DP=29036;AF=0.025864;SB=10;DP4=2030,1911,361,390;INDEL;HRUN=8
S288C	6042	.	C	A	1183	PASS	DP=29820;AF=0.013414;SB=85;DP4=15935,13473,277,125
S288C	6337	.	G	A	49314	PASS	DP=31956;AF=0.999061;SB=19;DP4=14,2,17586,14340
S288C	6461	.	A	G	36108	PASS	DP=25556;AF=0.076655;SB=4;DP4=12608,10983,1068,891
S288C	6611	.	T	C	49314	PASS	DP=30781;AF=0.922387;SB=12;DP4=1014,1337,11666,16734
S288C	7325	.	TC	T	200	PASS	DP=25421;AF=0.001849;SB=2;DP4=12842,12764,26,21;INDEL;HRUN=6
S288C	7558	.	GC	G	148	PASS	DP=27220;AF=0.000992;SB=0;DP4=14099,13281,13,14;INDEL;HRUN=5
S288C	8467	.	T	TA	28544	PASS	DP=29053;AF=0.059133;SB=3;DP4=11940,15801,724,994;INDEL;HRUN=6
S288C	8470	.	AAAAG	A	53	PASS	DP=28168;AF=0.000710;SB=22;DP4=12412,16198,15,5;INDEL;HRUN=6
S288C	8471	.	AAAG	A	49314	PASS	DP=28413;AF=0.862211;SB=6;DP4=1813,2458,10642,13856;INDEL;HRUN=6
S288C	8491	.	CTT	C	5035	PASS	DP=29575;AF=0.027388;SB=45;DP4=2827,4290,384,426;INDEL;HRUN=11
S288C	8491	.	CT	C	49314	PASS	DP=29575;AF=0.739374;SB=295;DP4=2827,4290,10381,11486;INDEL;HRUN=11
S288C	8502	.	TC	T	58	PASS	DP=28661;AF=0.000802;SB=5;DP4=13942,14985,14,9;INDEL;HRUN=3
S288C	8934	.	G	A	49314	PASS	DP=17948;AF=0.998774;SB=16;DP4=0,12,5080,12846
S288C	9131	.	T	TTCGCATGAAG	587	PASS	DP=2593;AF=0.042422;SB=0;DP4=2,2205,0,110;INDEL;HRUN=3
S288C	9131	.	T	TTCGCATGAAGTACC	5892	PASS	DP=2593;AF=0.166602;SB=0;DP4=2,2205,0,432;INDEL;HRUN=3
S288C	9132	.	T	TCGCATGA	303	PASS	DP=2402;AF=0.033306;SB=0;DP4=1,1933,0,80;INDEL;HRUN=1
S288C	9132	.	T	TCGCATGAAGTAC	516	PASS	DP=2402;AF=0.042881;SB=0;DP4=1,1933,0,103;INDEL;HRUN=1
S288C	9133	.	C	CGCAT	897	PASS	DP=2261;AF=0.060593;SB=0;DP4=1,1856,0,137;INDEL;HRUN=1
S288C	9133	.	C	CGCATG	1163	PASS	DP=2261;AF=0.069881;SB=0;DP4=1,1856,0,158;INDEL;HRUN=1
S288C	9133	.	C	CGCATGAAGT	801	PASS	DP=2261;AF=0.057054;SB=0;DP4=1,1856,0,129;INDEL;HRUN=1
S288C	9133	.	C	CGCATGAAGTA	329	PASS	DP=2261;AF=0.036709;SB=0;DP4=1,1856,0,83;INDEL;HRUN=1
