# Supplementary material for: Varying strength of selection contributes to the intragenomic diversity of rRNA genes
Source: Nat Commun. 2022 Nov 25;13:7245. doi: 10.1038/s41467-022-34989-w (PMC9700816; doi:10.1038/s41467-022-34989-w)
Supplement: Supplementary file 4 — Supplementary Data 1-6 [file 41467_2022_34989_MOESM4_ESM.zip › Supplementary_Data1-6/Supplementary_Data_6/raw_rDNA_var_calls/ERR1308832_rDNA.vcf]

##fileformat=VCFv4.0
##fileDate=20200729
##source=lofreq call --call-indels -f /scratch/ds5639/rDNA_project/Yue_2017_SK1_hiseq/SRR4074258_1/rDNA_S288C_ref/rDNA_S288C.fa -o ERR1308832_rDNA.vcf ERR1308832_rDNA.bam 
##reference=/scratch/ds5639/rDNA_project/Yue_2017_SK1_hiseq/SRR4074258_1/rDNA_S288C_ref/rDNA_S288C.fa
##INFO=<ID=DP,Number=1,Type=Integer,Description="Raw Depth">
##INFO=<ID=AF,Number=1,Type=Float,Description="Allele Frequency">
##INFO=<ID=SB,Number=1,Type=Integer,Description="Phred-scaled strand bias at this position">
##INFO=<ID=DP4,Number=4,Type=Integer,Description="Counts for ref-forward bases, ref-reverse, alt-forward and alt-reverse bases">
##INFO=<ID=INDEL,Number=0,Type=Flag,Description="Indicates that the variant is an INDEL.">
##INFO=<ID=CONSVAR,Number=0,Type=Flag,Description="Indicates that the variant is a consensus variant (as opposed to a low frequency variant).">
##INFO=<ID=HRUN,Number=1,Type=Integer,Description="Homopolymer length to the right of report indel position">
##FILTER=<ID=min_dp_10,Description="Minimum Coverage 10">
##FILTER=<ID=sb_fdr,Description="Strand-Bias Multiple Testing Correction: fdr corr. pvalue > 0.001000">
##FILTER=<ID=min_snvqual_64,Description="Minimum SNV Quality (Phred) 64">
##FILTER=<ID=min_indelqual_53,Description="Minimum Indel Quality (Phred) 53">
#CHROM	POS	ID	REF	ALT	QUAL	FILTER	INFO
S288C	109	.	C	T	49314	PASS	DP=14300;AF=0.527972;SB=0;DP4=6517,223,7296,254
S288C	172	.	A	G	17046	PASS	DP=15754;AF=0.109877;SB=8;DP4=12694,1318,1549,182
S288C	179	.	A	AT	49314	PASS	DP=15729;AF=0.740352;SB=47;DP4=3599,350,10334,1311;INDEL;HRUN=8
S288C	227	.	A	AT	49314	PASS	DP=15383;AF=0.910746;SB=183;DP4=1246,203,10658,3352;INDEL;HRUN=6
S288C	236	.	T	TGCGGAA	404	PASS	DP=16728;AF=0.080643;SB=204;DP4=5380,1317,921,428;INDEL;HRUN=1
S288C	236	.	T	TGCGGAAGCGGAA	49314	PASS	DP=16728;AF=0.484099;SB=728;DP4=5380,1317,5439,2659;INDEL;HRUN=1
S288C	313	.	A	G	49314	PASS	DP=22453;AF=0.889903;SB=21;DP4=1478,982,11441,8540
S288C	326	.	T	TG	21086	PASS	DP=23878;AF=0.824022;SB=757;DP4=1967,2402,11886,7790;INDEL;HRUN=1
S288C	328	.	C	CA	5692	PASS	DP=24096;AF=0.080387;SB=935;DP4=13193,9145,674,1263;INDEL;HRUN=4
S288C	328	.	C	A	5505	PASS	DP=24276;AF=0.867276;SB=0;DP4=26,18,12497,8557
S288C	557	.	C	T	49314	PASS	DP=24448;AF=0.998977;SB=13;DP4=2,11,10850,13573
S288C	630	.	T	C	49314	PASS	DP=26106;AF=0.997587;SB=0;DP4=21,20,13313,12730
S288C	638	.	C	T	49314	PASS	DP=26439;AF=0.999054;SB=25;DP4=0,8,13724,12690
S288C	648	.	A	G	49314	PASS	DP=26776;AF=0.999104;SB=9;DP4=8,2,14000,12752
S288C	817	.	C	A	49314	PASS	DP=23577;AF=0.999406;SB=0;DP4=4,4,11510,12053
S288C	923	.	G	C	49314	PASS	DP=21305;AF=0.997794;SB=0;DP4=14,18,9136,12122
S288C	1101	.	T	G	49314	PASS	DP=23030;AF=0.130395;SB=5;DP4=10647,9348,1630,1373
S288C	1235	.	T	TA	49314	PASS	DP=18565;AF=0.920603;SB=2;DP4=1026,711,10202,6889;INDEL;HRUN=3
S288C	1239	.	C	A	128	PASS	DP=18359;AF=0.012365;SB=50;DP4=10830,7298,169,59
S288C	1570	.	CAAAAAA	C	26823	PASS	DP=14543;AF=0.287423;SB=179;DP4=3001,1862,2195,1985;INDEL;HRUN=17
S288C	1570	.	CAAAAA	C	2682	PASS	DP=14543;AF=0.127140;SB=3;DP4=3001,1862,1121,728;INDEL;HRUN=17
S288C	1570	.	CAAAA	C	906	PASS	DP=14543;AF=0.100117;SB=92;DP4=3001,1862,1027,429;INDEL;HRUN=17
S288C	1570	.	CAA	C	944	PASS	DP=14543;AF=0.101148;SB=616;DP4=3001,1862,1236,235;INDEL;HRUN=17
S288C	1719	.	A	G	49314	PASS	DP=20695;AF=0.316647;SB=236;DP4=5895,8239,3229,3324
S288C	1759	.	ACCGCGTCGCCGCGTCG	A	49314	PASS	DP=17247;AF=0.653331;SB=60;DP4=2718,3443,4538,6730;INDEL;HRUN=2
S288C	1881	.	A	C	49314	PASS	DP=22116;AF=0.996835;SB=1;DP4=30,23,11818,10230
S288C	1983	.	TG	T	724	PASS	DP=12767;AF=0.590037;SB=1;DP4=1144,1530,3190,4343;INDEL;HRUN=1
S288C	2073	.	G	A	35360	PASS	DP=21240;AF=0.146328;SB=2;DP4=9588,8538,1627,1481
S288C	2227	.	C	T	49314	PASS	DP=18804;AF=0.998085;SB=1;DP4=3,6,8246,10530
S288C	2244	.	G	GA	49314	PASS	DP=15900;AF=0.337987;SB=16;DP4=4321,4385,2559,2815;INDEL;HRUN=16
S288C	2244	.	G	GAA	8671	PASS	DP=15900;AF=0.117358;SB=2;DP4=4321,4385,940,926;INDEL;HRUN=16
S288C	2289	.	A	G	31047	PASS	DP=4943;AF=0.685616;SB=114;DP4=922,608,1681,1708
S288C	2290	.	G	A	927	PASS	DP=4653;AF=0.323447;SB=152;DP4=1493,1636,909,596
S288C	2292	.	A	ACAC	614	PASS	DP=4159;AF=0.225775;SB=437;DP4=1671,1206,300,639;INDEL;HRUN=2
S288C	2302	.	C	CCA	1315	PASS	DP=7103;AF=0.476982;SB=38;DP4=1906,1247,2203,1185;INDEL;HRUN=1
S288C	2304	.	T	TAGACCAAA	71	PASS	DP=7765;AF=0.044945;SB=675;DP4=4100,2691,346,3;INDEL;HRUN=2
S288C	2304	.	T	A	27921	PASS	DP=7768;AF=0.957261;SB=4;DP4=128,82,4759,2677
S288C	2388	.	T	C	49314	PASS	DP=24893;AF=0.879364;SB=10;DP4=1623,1370,11500,10390
S288C	2484	.	A	G	49314	PASS	DP=22579;AF=0.998228;SB=2;DP4=17,13,11414,11125
S288C	2683	.	G	A	1094	PASS	DP=22025;AF=0.010034;SB=11;DP4=10786,11006,96,125
S288C	5198	.	A	C	49314	PASS	DP=23204;AF=0.131658;SB=0;DP4=10101,10033,1526,1530
S288C	5318	.	T	TC	578	PASS	DP=21242;AF=0.011110;SB=22;DP4=10538,10632,96,140;INDEL;HRUN=3
S288C	5321	.	C	CA	49314	PASS	DP=21397;AF=0.925036;SB=39;DP4=836,1015,9875,9918;INDEL;HRUN=1
S288C	5323	.	C	A	733	PASS	DP=21545;AF=0.019865;SB=60;DP4=10510,10594,162,266
S288C	5626	.	A	G	49314	PASS	DP=23065;AF=0.244613;SB=3;DP4=9249,8157,3035,2607
S288C	5823	.	CT	C	53	PASS	DP=24332;AF=0.000658;SB=0;DP4=11874,12691,8,8;INDEL;HRUN=4
S288C	5949	.	TA	T	49314	PASS	DP=24967;AF=0.920255;SB=19;DP4=1126,1151,12015,10961;INDEL;HRUN=7
S288C	6033	.	G	GA	324	PASS	DP=25199;AF=0.004365;SB=1;DP4=2865,2035,62,48;INDEL;HRUN=8
S288C	6033	.	G	GAA	49314	PASS	DP=25199;AF=0.212191;SB=68;DP4=2865,2035,2849,2498;INDEL;HRUN=8
S288C	6033	.	G	GAAA	49314	PASS	DP=25199;AF=0.461883;SB=107;DP4=2865,2035,6140,5499;INDEL;HRUN=8
S288C	6033	.	G	GAAAAAA	28175	PASS	DP=25199;AF=0.076114;SB=47;DP4=2865,2035,1011,907;INDEL;HRUN=8
S288C	6033	.	G	GAAAA	11630	PASS	DP=25199;AF=0.039248;SB=28;DP4=2865,2035,523,466;INDEL;HRUN=8
S288C	6033	.	G	GAAAAA	1663	PASS	DP=25199;AF=0.010596;SB=13;DP4=2865,2035,139,128;INDEL;HRUN=8
S288C	6033	.	G	GAAAAAAA	1958	PASS	DP=25199;AF=0.011707;SB=19;DP4=2865,2035,150,145;INDEL;HRUN=8
S288C	6034	.	A	AAAA	1665	PASS	DP=25810;AF=0.010887;SB=37;DP4=13808,11755,120,161;INDEL;HRUN=8
S288C	6034	.	A	AAAAA	279	PASS	DP=25810;AF=0.002945;SB=9;DP4=13808,11755,34,42;INDEL;HRUN=8
S288C	6034	.	A	AAAAAAA	410	PASS	DP=25810;AF=0.003797;SB=89;DP4=13808,11755,23,75;INDEL;HRUN=8
S288C	6034	.	A	AAAAAA	362	PASS	DP=25810;AF=0.003487;SB=94;DP4=13808,11755,19,71;INDEL;HRUN=8
S288C	6036	.	A	AAAT	696	PASS	DP=25848;AF=0.003675;SB=14;DP4=14091,11990,41,54;INDEL;HRUN=8
S288C	6042	.	C	A	3297	PASS	DP=26165;AF=0.061494;SB=1391;DP4=12803,11702,1366,286
S288C	6104	.	G	A	49314	PASS	DP=24597;AF=0.115665;SB=7;DP4=11966,9775,1604,1241
S288C	6294	.	C	G	555	PASS	DP=29133;AF=0.005664;SB=0;DP4=15051,13868,87,78
S288C	6312	.	G	GT	49314	PASS	DP=29100;AF=0.708316;SB=34;DP4=4516,4183,11174,9438;INDEL;HRUN=5
S288C	6318	.	G	T	664	PASS	DP=29510;AF=0.008404;SB=16;DP4=15806,13439,116,132
S288C	6329	.	A	G	49314	PASS	DP=28971;AF=0.757758;SB=0;DP4=3841,3160,12039,9914
S288C	6473	.	C	G	49314	PASS	DP=21943;AF=0.140865;SB=1;DP4=9933,8908,1643,1448
S288C	6479	.	C	T	4744	PASS	DP=21882;AF=0.020336;SB=1;DP4=11351,10077,231,214
S288C	6509	.	A	AG	49314	PASS	DP=22837;AF=0.910014;SB=82;DP4=1001,1317,10302,10480;INDEL;HRUN=1
S288C	6511	.	C	G	605	PASS	DP=22967;AF=0.025515;SB=9;DP4=10867,11413,306,280
S288C	6603	.	C	CA	49314	PASS	DP=26818;AF=0.863935;SB=26;DP4=1397,2039,8780,14389;INDEL;HRUN=7
S288C	6603	.	C	CAA	6617	PASS	DP=26818;AF=0.020471;SB=7;DP4=1397,2039,206,343;INDEL;HRUN=7
S288C	6611	.	T	A	1022	PASS	DP=27388;AF=0.013802;SB=1;DP4=10954,16030,158,220
S288C	6738	.	G	GC	49314	PASS	DP=21754;AF=0.896801;SB=505;DP4=1717,836,10068,9441;INDEL;HRUN=5
S288C	6744	.	T	C	3359	PASS	DP=21773;AF=0.028200;SB=0;DP4=10940,10205,316,298
S288C	7325	.	TC	T	114	PASS	DP=21562;AF=0.001484;SB=11;DP4=11465,10262,22,10;INDEL;HRUN=6
S288C	8191	.	T	C	49314	PASS	DP=26587;AF=0.116523;SB=1;DP4=11404,12060,1491,1607
S288C	8471	.	AAAG	A	49314	PASS	DP=25579;AF=0.584855;SB=6;DP4=4933,6048,6837,8123;INDEL;HRUN=6
S288C	8473	.	A	AG	1400	PASS	DP=25630;AF=0.006516;SB=9;DP4=11782,13962,66,101;INDEL;HRUN=1
S288C	8474	.	GAAA	G	49314	PASS	DP=25356;AF=0.288650;SB=2;DP4=8474,10107,3371,3948;INDEL;HRUN=3
S288C	8477	.	A	AG	1102	PASS	DP=25333;AF=0.004974;SB=1;DP4=11849,13754,61,65;INDEL;HRUN=1
S288C	8477	.	A	G	721	PASS	DP=25731;AF=0.026427;SB=18;DP4=8185,9527,347,333
S288C	8491	.	CTTT	C	55	PASS	DP=26470;AF=0.004345;SB=3;DP4=2246,2853,55,60;INDEL;HRUN=11
S288C	8491	.	CTT	C	49314	PASS	DP=26470;AF=0.685984;SB=76;DP4=2246,2853,8804,9354;INDEL;HRUN=11
S288C	8491	.	CT	C	41438	PASS	DP=26470;AF=0.125312;SB=78;DP4=2246,2853,1671,1646;INDEL;HRUN=11
S288C	9060	.	C	CA	49314	PASS	DP=12074;AF=0.369554;SB=117;DP4=51,1181,42,4420;INDEL;HRUN=5
S288C	9060	.	C	CAA	49314	PASS	DP=12074;AF=0.537933;SB=139;DP4=51,1181,56,6439;INDEL;HRUN=5
S288C	9131	.	T	TTCGCATGAAG	901	PASS	DP=1882;AF=0.060043;SB=0;DP4=1,1807,0,113;INDEL;HRUN=3
S288C	9131	.	T	TTCGCATGAAGTACC	660	PASS	DP=1882;AF=0.049947;SB=0;DP4=1,1807,0,94;INDEL;HRUN=3
S288C	9132	.	T	TCGCATGA	360	PASS	DP=1692;AF=0.039598;SB=0;DP4=1,1394,0,67;INDEL;HRUN=1
S288C	9133	.	C	CGCAT	826	PASS	DP=1554;AF=0.068855;SB=0;DP4=1,1278,0,107;INDEL;HRUN=1
S288C	9133	.	C	CGCATG	1294	PASS	DP=1554;AF=0.090734;SB=0;DP4=1,1278,0,141;INDEL;HRUN=1
S288C	9133	.	C	CGCATGAA	113	PASS	DP=1554;AF=0.024453;SB=0;DP4=1,1278,0,38;INDEL;HRUN=1
S288C	9133	.	C	CGCATGAAGT	736	PASS	DP=1554;AF=0.064350;SB=0;DP4=1,1278,0,100;INDEL;HRUN=1
