# Supplementary material for: Varying strength of selection contributes to the intragenomic diversity of rRNA genes
Source: Nat Commun. 2022 Nov 25;13:7245. doi: 10.1038/s41467-022-34989-w (PMC9700816; doi:10.1038/s41467-022-34989-w)
Supplement: Supplementary file 4 — Supplementary Data 1-6 [file 41467_2022_34989_MOESM4_ESM.zip › Supplementary_Data1-6/Supplementary_Data_6/raw_rDNA_var_calls/ERR1309159_rDNA.vcf]

##fileformat=VCFv4.0
##fileDate=20200729
##source=lofreq call --call-indels -f /scratch/ds5639/rDNA_project/Yue_2017_SK1_hiseq/SRR4074258_1/rDNA_S288C_ref/rDNA_S288C.fa -o ERR1309159_rDNA.vcf ERR1309159_rDNA.bam 
##reference=/scratch/ds5639/rDNA_project/Yue_2017_SK1_hiseq/SRR4074258_1/rDNA_S288C_ref/rDNA_S288C.fa
##INFO=<ID=DP,Number=1,Type=Integer,Description="Raw Depth">
##INFO=<ID=AF,Number=1,Type=Float,Description="Allele Frequency">
##INFO=<ID=SB,Number=1,Type=Integer,Description="Phred-scaled strand bias at this position">
##INFO=<ID=DP4,Number=4,Type=Integer,Description="Counts for ref-forward bases, ref-reverse, alt-forward and alt-reverse bases">
##INFO=<ID=INDEL,Number=0,Type=Flag,Description="Indicates that the variant is an INDEL.">
##INFO=<ID=CONSVAR,Number=0,Type=Flag,Description="Indicates that the variant is a consensus variant (as opposed to a low frequency variant).">
##INFO=<ID=HRUN,Number=1,Type=Integer,Description="Homopolymer length to the right of report indel position">
##FILTER=<ID=min_dp_10,Description="Minimum Coverage 10">
##FILTER=<ID=sb_fdr,Description="Strand-Bias Multiple Testing Correction: fdr corr. pvalue > 0.001000">
##FILTER=<ID=min_snvqual_64,Description="Minimum SNV Quality (Phred) 64">
##FILTER=<ID=min_indelqual_54,Description="Minimum Indel Quality (Phred) 54">
#CHROM	POS	ID	REF	ALT	QUAL	FILTER	INFO
S288C	217	.	GT	G	49314	PASS	DP=11039;AF=0.960413;SB=0;DP4=465,73,9136,1466;INDEL;HRUN=2
S288C	224	.	A	G	49314	PASS	DP=10434;AF=0.992908;SB=29;DP4=37,17,8935,1435
S288C	236	.	T	TGCGGAAGCGGAAGCGGAA	160	PASS	DP=12383;AF=0.047969;SB=229;DP4=7841,2276,347,247;INDEL;HRUN=1
S288C	254	.	A	AGCG	1963	PASS	DP=15295;AF=0.106767;SB=913;DP4=7706,6064,1324,309;INDEL;HRUN=4
S288C	429	.	G	C	49314	PASS	DP=29205;AF=0.997021;SB=6;DP4=37,34,17399,11719
S288C	557	.	C	T	49314	PASS	DP=31294;AF=0.998882;SB=6;DP4=3,8,14832,16427
S288C	626	.	A	G	49314	PASS	DP=34929;AF=0.997051;SB=6;DP4=39,49,17707,17119
S288C	638	.	C	T	49314	PASS	DP=35432;AF=0.998871;SB=3;DP4=3,5,18344,17048
S288C	648	.	A	G	49314	PASS	DP=35933;AF=0.998970;SB=7;DP4=14,7,18731,17165
S288C	691	.	G	C	49314	PASS	DP=35346;AF=0.997341;SB=18;DP4=29,51,17673,17579
S288C	817	.	C	A	49314	PASS	DP=31780;AF=0.999308;SB=5;DP4=8,4,15726,16033
S288C	1069	.	A	G	49314	PASS	DP=28859;AF=0.992030;SB=8;DP4=52,67,14495,14134
S288C	1547	.	A	AATATCCTCCTCCG	6960	PASS	DP=22927;AF=0.207485;SB=239;DP4=7685,10583,2397,2360;INDEL;HRUN=2
S288C	1552	.	T	C	49314	PASS	DP=22993;AF=0.623320;SB=676;DP4=4503,4128,5787,8563
S288C	1564	.	T	TTC	37785	PASS	DP=22713;AF=0.412231;SB=300;DP4=6751,6916,3903,5460;INDEL;HRUN=2
S288C	1569	.	A	C	11051	PASS	DP=20917;AF=0.463260;SB=610;DP4=5789,5276,3960,5741
S288C	1570	.	CAAAAAA	C	9337	PASS	DP=19285;AF=0.287944;SB=176;DP4=6152,7645,2862,2691;INDEL;HRUN=17
S288C	1571	.	A	G	19792	PASS	DP=19401;AF=0.440235;SB=510;DP4=2163,1681,3553,4988
S288C	1573	.	A	T	13611	PASS	DP=18683;AF=0.427769;SB=734;DP4=1975,1242,3390,4602
S288C	1574	.	A	ATTCCT	10370	PASS	DP=17547;AF=0.352539;SB=226;DP4=6016,5541,2735,3451;INDEL;HRUN=17
S288C	1576	.	A	C	13254	PASS	DP=17727;AF=0.406104;SB=135;DP4=2159,1996,3243,4037
S288C	1671	.	T	C	49314	PASS	DP=26698;AF=0.998764;SB=4;DP4=15,10,13000,13665
S288C	1703	.	A	G	49314	PASS	DP=22417;AF=0.996877;SB=3;DP4=29,26,10591,11757
S288C	1720	.	T	G	49314	PASS	DP=23052;AF=0.996660;SB=1;DP4=24,26,10546,12434
S288C	1759	.	ACCGCGTCGCCGCGTCG	A	10586	PASS	DP=13112;AF=0.421675;SB=97;DP4=3698,4122,2306,3223;INDEL;HRUN=2
S288C	1830	.	G	GTA	49314	PASS	DP=22151;AF=0.849126;SB=135;DP4=1701,1832,10367,8442;INDEL;HRUN=1
S288C	1912	.	G	C	49314	PASS	DP=26108;AF=0.996744;SB=0;DP4=35,23,15699,10324
S288C	1979	.	C	CCACTATCACTGTT	22944	PASS	DP=20316;AF=0.411744;SB=254;DP4=4511,3940,3782,4583;INDEL;HRUN=4
S288C	2045	.	AT	A	49314	PASS	DP=29370;AF=0.913006;SB=38;DP4=1310,1387,14060,12755;INDEL;HRUN=8
S288C	2162	.	C	T	49314	PASS	DP=32831;AF=0.994852;SB=37;DP4=101,45,17481,15181
S288C	2227	.	C	T	49314	PASS	DP=21416;AF=0.998553;SB=0;DP4=8,9,10209,11176
S288C	2261	.	T	A	33068	PASS	DP=14954;AF=0.714056;SB=30;DP4=22,45,5719,4981
S288C	2277	.	CAAATAGT	C	49314	PASS	DP=11240;AF=0.808363;SB=30;DP4=1022,1259,4424,4662;INDEL;HRUN=3
S288C	2348	.	T	C	49314	PASS	DP=35241;AF=0.997021;SB=0;DP4=48,46,17966,17170
S288C	3265	.	GC	G	58	PASS	DP=27343;AF=0.000585;SB=8;DP4=14446,13071,5,11;INDEL;HRUN=4
S288C	5949	.	TA	T	49314	PASS	DP=33480;AF=0.919265;SB=10;DP4=1552,1530,15985,14792;INDEL;HRUN=7
S288C	6033	.	G	GA	49314	PASS	DP=34481;AF=0.848003;SB=5;DP4=2607,2258,15904,13336;INDEL;HRUN=8
S288C	6033	.	G	GAA	7833	PASS	DP=34481;AF=0.022708;SB=15;DP4=2607,2258,387,396;INDEL;HRUN=8
S288C	6042	.	C	A	1752	PASS	DP=35180;AF=0.014753;SB=70;DP4=18847,15796,345,177
S288C	6337	.	G	A	49314	PASS	DP=39742;AF=0.998666;SB=0;DP4=24,19,21678,18011
S288C	7325	.	TC	T	174	PASS	DP=29096;AF=0.001615;SB=1;DP4=15307,14020,23,24;INDEL;HRUN=6
S288C	7558	.	GC	G	84	PASS	DP=32732;AF=0.000642;SB=15;DP4=17314,15681,6,15;INDEL;HRUN=5
S288C	8455	.	A	G	49314	PASS	DP=35958;AF=0.996301;SB=2;DP4=50,59,15623,20202
S288C	8467	.	T	TA	27501	PASS	DP=35066;AF=0.061769;SB=38;DP4=14616,18752,859,1307;INDEL;HRUN=6
S288C	8471	.	AAAG	A	49314	PASS	DP=34144;AF=0.866097;SB=5;DP4=2253,2796,12968,16604;INDEL;HRUN=6
S288C	8478	.	G	C	582	PASS	DP=34259;AF=0.010829;SB=37;DP4=15220,18599,131,240
S288C	8491	.	CTTT	C	49314	PASS	DP=34627;AF=0.853900;SB=138;DP4=2106,2994,13927,15641;INDEL;HRUN=11
S288C	8493	.	TT	T	1529	PASS	DP=34533;AF=0.008890;SB=1;DP4=16259,18434,140,167;INDEL;HRUN=11
S288C	8728	.	T	C	49314	PASS	DP=31994;AF=0.996374;SB=10;DP4=50,42,14430,17448
S288C	8934	.	G	A	49314	PASS	DP=19877;AF=0.998139;SB=3;DP4=6,19,3543,16297
S288C	9131	.	T	TTCGCATGAAG	817	PASS	DP=2988;AF=0.042169;SB=0;DP4=3,2546,0,126;INDEL;HRUN=3
S288C	9131	.	T	TTCGCATGAAGTACC	7136	PASS	DP=2988;AF=0.165328;SB=0;DP4=3,2546,0,494;INDEL;HRUN=3
S288C	9132	.	T	TCGCATGA	682	PASS	DP=2736;AF=0.041667;SB=0;DP4=1,2226,0,114;INDEL;HRUN=1
S288C	9132	.	T	TCGCATGAAGTAC	387	PASS	DP=2736;AF=0.031067;SB=0;DP4=1,2226,0,85;INDEL;HRUN=1
S288C	9133	.	C	CGCAT	1116	PASS	DP=2565;AF=0.058480;SB=0;DP4=1,2111,0,150;INDEL;HRUN=1
S288C	9133	.	C	CGCATG	1988	PASS	DP=2565;AF=0.082651;SB=0;DP4=1,2111,0,212;INDEL;HRUN=1
S288C	9133	.	C	CGCATGAAGT	964	PASS	DP=2565;AF=0.053801;SB=0;DP4=1,2111,0,138;INDEL;HRUN=1
S288C	9133	.	C	CGCATGAAGTA	444	PASS	DP=2565;AF=0.035478;SB=0;DP4=1,2111,0,91;INDEL;HRUN=1
