# Supplementary material for: Varying strength of selection contributes to the intragenomic diversity of rRNA genes
Source: Nat Commun. 2022 Nov 25;13:7245. doi: 10.1038/s41467-022-34989-w (PMC9700816; doi:10.1038/s41467-022-34989-w)
Supplement: Supplementary file 4 — Supplementary Data 1-6 [file 41467_2022_34989_MOESM4_ESM.zip › Supplementary_Data1-6/Supplementary_Data_6/raw_rDNA_var_calls/ERR1309158_rDNA.vcf]

##fileformat=VCFv4.0
##fileDate=20200728
##source=lofreq call --call-indels -f /scratch/ds5639/rDNA_project/Yue_2017_SK1_hiseq/SRR4074258_1/rDNA_S288C_ref/rDNA_S288C.fa -o ERR1309158_rDNA.vcf ERR1309158_rDNA.bam 
##reference=/scratch/ds5639/rDNA_project/Yue_2017_SK1_hiseq/SRR4074258_1/rDNA_S288C_ref/rDNA_S288C.fa
##INFO=<ID=DP,Number=1,Type=Integer,Description="Raw Depth">
##INFO=<ID=AF,Number=1,Type=Float,Description="Allele Frequency">
##INFO=<ID=SB,Number=1,Type=Integer,Description="Phred-scaled strand bias at this position">
##INFO=<ID=DP4,Number=4,Type=Integer,Description="Counts for ref-forward bases, ref-reverse, alt-forward and alt-reverse bases">
##INFO=<ID=INDEL,Number=0,Type=Flag,Description="Indicates that the variant is an INDEL.">
##INFO=<ID=CONSVAR,Number=0,Type=Flag,Description="Indicates that the variant is a consensus variant (as opposed to a low frequency variant).">
##INFO=<ID=HRUN,Number=1,Type=Integer,Description="Homopolymer length to the right of report indel position">
##FILTER=<ID=min_dp_10,Description="Minimum Coverage 10">
##FILTER=<ID=sb_fdr,Description="Strand-Bias Multiple Testing Correction: fdr corr. pvalue > 0.001000">
##FILTER=<ID=min_snvqual_64,Description="Minimum SNV Quality (Phred) 64">
##FILTER=<ID=min_indelqual_55,Description="Minimum Indel Quality (Phred) 55">
#CHROM	POS	ID	REF	ALT	QUAL	FILTER	INFO
S288C	280	.	A	G	2425	PASS	DP=13220;AF=0.021634;SB=5;DP4=8000,4930,186,100
S288C	557	.	C	T	49314	PASS	DP=19640;AF=0.998625;SB=6;DP4=1,6,8422,11191
S288C	638	.	C	T	49314	PASS	DP=21638;AF=0.998845;SB=0;DP4=1,0,12054,9559
S288C	648	.	A	G	49314	PASS	DP=21984;AF=0.999227;SB=0;DP4=5,3,12594,9373
S288C	817	.	C	A	49314	PASS	DP=18358;AF=0.999237;SB=11;DP4=1,6,9263,9082
S288C	919	.	C	CATT	112	PASS	DP=17364;AF=0.001670;SB=69;DP4=7538,9976,0,29;INDEL;HRUN=1
S288C	1380	.	T	A	1614	PASS	DP=11764;AF=0.133543;SB=109;DP4=5537,3356,834,737
S288C	1384	.	T	C	1912	PASS	DP=12246;AF=0.144945;SB=116;DP4=5328,3686,1082,1052
S288C	1570	.	CAAAAAAAAA	C	49314	PASS	DP=14815;AF=0.796085;SB=24;DP4=1345,1466,6003,5791;INDEL;HRUN=17
S288C	1759	.	ACCGCGTCGCCGCGTCG	A	49314	PASS	DP=13942;AF=0.682255;SB=540;DP4=2468,2145,3765,5747;INDEL;HRUN=2
S288C	1983	.	TG	T	10899	PASS	DP=17193;AF=0.926773;SB=9;DP4=744,640,8217,7717;INDEL;HRUN=1
S288C	1985	.	T	A	2033	PASS	DP=17844;AF=0.950516;SB=65;DP4=124,202,8898,8064
S288C	2045	.	AT	A	49314	PASS	DP=22030;AF=0.908534;SB=0;DP4=1254,925,11544,8471;INDEL;HRUN=8
S288C	2073	.	G	A	49314	PASS	DP=21770;AF=0.998806;SB=0;DP4=13,7,13499,8245
S288C	2244	.	G	GA	3330	PASS	DP=17315;AF=0.057060;SB=29;DP4=7306,8993,391,597;INDEL;HRUN=16
S288C	2244	.	GA	G	5171	PASS	DP=17315;AF=0.070401;SB=224;DP4=6433,7245,395,824;INDEL;HRUN=16
S288C	2244	.	GAAA	G	8581	PASS	DP=17315;AF=0.091193;SB=161;DP4=6433,7245,569,1010;INDEL;HRUN=16
S288C	2244	.	GAA	G	719	PASS	DP=17315;AF=0.032053;SB=25;DP4=6433,7245,225,330;INDEL;HRUN=16
S288C	3591	.	T	TG	57	PASS	DP=15843;AF=0.000694;SB=30;DP4=8139,7887,11,0;INDEL;HRUN=2
S288C	4302	.	G	A	21405	PASS	DP=16334;AF=0.078854;SB=11;DP4=7525,7516,678,610
S288C	5949	.	TA	T	49314	PASS	DP=19390;AF=0.249510;SB=1;DP4=7602,7168,2474,2364;INDEL;HRUN=7
S288C	5950	.	A	T	180	PASS	DP=19713;AF=0.005276;SB=2;DP4=7589,7173,50,54
S288C	5990	.	G	A	7243	PASS	DP=19425;AF=0.034698;SB=1;DP4=10041,8700,356,318
S288C	6518	.	A	C	49314	PASS	DP=16825;AF=0.221932;SB=3;DP4=6578,6502,1907,1828
S288C	7325	.	TC	T	65	PASS	DP=14929;AF=0.001340;SB=7;DP4=8125,6893,14,6;INDEL;HRUN=6
S288C	7983	.	G	A	8187	PASS	DP=18884;AF=0.034791;SB=6;DP4=10928,7295,379,278
S288C	8467	.	T	TA	15957	PASS	DP=19870;AF=0.057071;SB=67;DP4=8995,9952,448,686;INDEL;HRUN=6
S288C	8471	.	AAAG	A	49314	PASS	DP=19585;AF=0.866786;SB=49;DP4=1224,1633,8022,8954;INDEL;HRUN=6
S288C	8478	.	G	C	260	PASS	DP=19888;AF=0.010308;SB=45;DP4=9462,10184,69,136
S288C	8491	.	CTTTT	C	49314	PASS	DP=19855;AF=0.856409;SB=246;DP4=1181,1825,8426,8578;INDEL;HRUN=11
S288C	9131	.	T	TTCGCATGAAG	1002	PASS	DP=1676;AF=0.056086;SB=0;DP4=6,1506,0,94;INDEL;HRUN=3
S288C	9131	.	T	TTCGCATGAAGTACC	3086	PASS	DP=1676;AF=0.124702;SB=0;DP4=6,1506,0,209;INDEL;HRUN=3
S288C	9132	.	T	TCGCATGA	1327	PASS	DP=1513;AF=0.075347;SB=0;DP4=5,1254,0,114;INDEL;HRUN=1
S288C	9132	.	T	TCGCATGAAGTAC	620	PASS	DP=1513;AF=0.044944;SB=0;DP4=5,1254,0,68;INDEL;HRUN=1
S288C	9133	.	C	CGCAT	1265	PASS	DP=1430;AF=0.076923;SB=0;DP4=4,1119,0,110;INDEL;HRUN=1
S288C	9133	.	C	CGCATG	1039	PASS	DP=1430;AF=0.067133;SB=0;DP4=4,1119,0,96;INDEL;HRUN=1
S288C	9133	.	C	CGCATGAA	313	PASS	DP=1430;AF=0.030769;SB=0;DP4=4,1119,0,44;INDEL;HRUN=1
S288C	9133	.	C	CGCATGAAGT	423	PASS	DP=1430;AF=0.037063;SB=0;DP4=4,1119,0,53;INDEL;HRUN=1
S288C	9133	.	C	CGCATGAAGTA	706	PASS	DP=1430;AF=0.051748;SB=0;DP4=4,1119,0,74;INDEL;HRUN=1
