# Supplementary material for: Varying strength of selection contributes to the intragenomic diversity of rRNA genes
Source: Nat Commun. 2022 Nov 25;13:7245. doi: 10.1038/s41467-022-34989-w (PMC9700816; doi:10.1038/s41467-022-34989-w)
Supplement: Supplementary file 4 — Supplementary Data 1-6 [file 41467_2022_34989_MOESM4_ESM.zip › Supplementary_Data1-6/Supplementary_Data_6/raw_rDNA_var_calls/ERR1309505_rDNA.vcf]

##fileformat=VCFv4.0
##fileDate=20200729
##source=lofreq call --call-indels -f /scratch/ds5639/rDNA_project/Yue_2017_SK1_hiseq/SRR4074258_1/rDNA_S288C_ref/rDNA_S288C.fa -o ERR1309505_rDNA.vcf ERR1309505_rDNA.bam 
##reference=/scratch/ds5639/rDNA_project/Yue_2017_SK1_hiseq/SRR4074258_1/rDNA_S288C_ref/rDNA_S288C.fa
##INFO=<ID=DP,Number=1,Type=Integer,Description="Raw Depth">
##INFO=<ID=AF,Number=1,Type=Float,Description="Allele Frequency">
##INFO=<ID=SB,Number=1,Type=Integer,Description="Phred-scaled strand bias at this position">
##INFO=<ID=DP4,Number=4,Type=Integer,Description="Counts for ref-forward bases, ref-reverse, alt-forward and alt-reverse bases">
##INFO=<ID=INDEL,Number=0,Type=Flag,Description="Indicates that the variant is an INDEL.">
##INFO=<ID=CONSVAR,Number=0,Type=Flag,Description="Indicates that the variant is a consensus variant (as opposed to a low frequency variant).">
##INFO=<ID=HRUN,Number=1,Type=Integer,Description="Homopolymer length to the right of report indel position">
##FILTER=<ID=min_dp_10,Description="Minimum Coverage 10">
##FILTER=<ID=sb_fdr,Description="Strand-Bias Multiple Testing Correction: fdr corr. pvalue > 0.001000">
##FILTER=<ID=min_snvqual_64,Description="Minimum SNV Quality (Phred) 64">
##FILTER=<ID=min_indelqual_55,Description="Minimum Indel Quality (Phred) 55">
#CHROM	POS	ID	REF	ALT	QUAL	FILTER	INFO
S288C	236	.	T	TGCGGAA	68	PASS	DP=18577;AF=0.001238;SB=23;DP4=10824,7923,20,3;INDEL;HRUN=1
S288C	557	.	C	T	49314	PASS	DP=24270;AF=0.999052;SB=0;DP4=2,2,10294,13953
S288C	638	.	C	T	49314	PASS	DP=26068;AF=0.998350;SB=2;DP4=4,6,14113,11912
S288C	648	.	A	G	49314	PASS	DP=26467;AF=0.999358;SB=1;DP4=4,2,14725,11725
S288C	817	.	C	A	49314	PASS	DP=24551;AF=0.999470;SB=7;DP4=7,2,12495,12044
S288C	919	.	C	CATT	69	PASS	DP=23069;AF=0.001040;SB=67;DP4=11136,12138,0,24;INDEL;HRUN=1
S288C	1570	.	CAAAAAAAAA	C	49314	PASS	DP=17730;AF=0.814890;SB=14;DP4=1503,1554,7404,7044;INDEL;HRUN=17
S288C	1759	.	ACCGCGTCGCCGCGTCG	A	49314	PASS	DP=17722;AF=0.685927;SB=661;DP4=3209,2572,5073,7083;INDEL;HRUN=2
S288C	1983	.	TG	T	10781	PASS	DP=18494;AF=0.904726;SB=72;DP4=880,980,6818,9914;INDEL;HRUN=1
S288C	1985	.	T	A	2161	PASS	DP=19087;AF=0.946665;SB=46;DP4=101,228,7637,10432
S288C	2045	.	AT	A	49314	PASS	DP=24163;AF=0.906717;SB=3;DP4=1194,1191,11144,10765;INDEL;HRUN=8
S288C	2073	.	G	A	49314	PASS	DP=24085;AF=0.999170;SB=4;DP4=4,1,13612,10453
S288C	2227	.	C	T	49314	PASS	DP=21645;AF=0.993763;SB=2;DP4=39,73,6856,14658
S288C	2244	.	GA	G	6133	PASS	DP=19789;AF=0.064783;SB=341;DP4=3648,4153,367,915;INDEL;HRUN=16
S288C	2244	.	GAAA	G	9503	PASS	DP=19789;AF=0.082420;SB=229;DP4=3648,4153,543,1088;INDEL;HRUN=16
S288C	2244	.	GAA	G	49314	PASS	DP=19789;AF=0.444489;SB=986;DP4=3648,4153,2707,6089;INDEL;HRUN=16
S288C	2259	.	AAT	A	510	PASS	DP=22944;AF=0.023841;SB=2355;DP4=8210,14384,547,0;INDEL;HRUN=16
S288C	2261	.	T	A	209	PASS	DP=23264;AF=0.115500;SB=1834;DP4=6535,13261,1680,1020
S288C	3003	.	G	A	267	PASS	DP=20851;AF=0.004652;SB=0;DP4=10198,10551,49,48
S288C	3159	.	C	T	17214	PASS	DP=21912;AF=0.050475;SB=1;DP4=9507,11290,512,594
S288C	4746	.	G	T	1798	PASS	DP=20419;AF=0.014839;SB=3;DP4=9406,10669,149,154
S288C	5148	.	CTCTTG	C	58	PASS	DP=21550;AF=0.001253;SB=56;DP4=11053,10620,2,25;INDEL;HRUN=1
S288C	5155	.	G	GA	63	PASS	DP=20820;AF=0.001297;SB=57;DP4=10775,10195,2,25;INDEL;HRUN=1
S288C	5678	.	T	C	1427	PASS	DP=20492;AF=0.011126;SB=5;DP4=9743,10506,101,127
S288C	6400	.	G	C	49314	PASS	DP=23748;AF=0.831817;SB=0;DP4=2000,1980,9941,9813
S288C	6518	.	A	C	338	PASS	DP=21678;AF=0.005213;SB=9;DP4=11180,10377,68,46
S288C	7325	.	TC	T	105	PASS	DP=19648;AF=0.001578;SB=11;DP4=9999,9729,21,10;INDEL;HRUN=6
S288C	8467	.	T	TA	17548	PASS	DP=24544;AF=0.060504;SB=105;DP4=11027,12270,571,914;INDEL;HRUN=6
S288C	8471	.	AAAG	A	49314	PASS	DP=24224;AF=0.864019;SB=83;DP4=1499,2078,9879,11051;INDEL;HRUN=6
S288C	8478	.	G	C	198	PASS	DP=24604;AF=0.010080;SB=72;DP4=11740,12589,77,171
S288C	8491	.	CTTTT	C	49314	PASS	DP=24569;AF=0.850218;SB=613;DP4=1416,2496,10567,10322;INDEL;HRUN=11
S288C	9131	.	T	TTCGCATGAAG	1263	PASS	DP=2086;AF=0.057526;SB=0;DP4=8,1867,0,120;INDEL;HRUN=3
S288C	9131	.	T	TTCGCATGAAGTACC	3624	PASS	DP=2086;AF=0.120326;SB=2;DP4=8,1867,0,251;INDEL;HRUN=3
S288C	9132	.	T	TCGCATGA	1459	PASS	DP=1884;AF=0.070064;SB=0;DP4=4,1562,0,132;INDEL;HRUN=1
S288C	9132	.	T	TCGCATGAAGTAC	1008	PASS	DP=1884;AF=0.054671;SB=0;DP4=4,1562,0,103;INDEL;HRUN=1
S288C	9133	.	C	CGCAT	1561	PASS	DP=1759;AF=0.078454;SB=0;DP4=3,1410,0,138;INDEL;HRUN=1
S288C	9133	.	C	CGCATG	922	PASS	DP=1759;AF=0.055145;SB=0;DP4=3,1410,0,97;INDEL;HRUN=1
S288C	9133	.	C	CGCATGAA	552	PASS	DP=1759;AF=0.039795;SB=0;DP4=3,1410,0,70;INDEL;HRUN=1
S288C	9133	.	C	CGCATGAAGT	565	PASS	DP=1759;AF=0.040364;SB=0;DP4=3,1410,0,71;INDEL;HRUN=1
S288C	9133	.	C	CGCATGAAGTA	821	PASS	DP=1759;AF=0.051165;SB=0;DP4=3,1410,0,90;INDEL;HRUN=1
