# Supplementary material for: Varying strength of selection contributes to the intragenomic diversity of rRNA genes
Source: Nat Commun. 2022 Nov 25;13:7245. doi: 10.1038/s41467-022-34989-w (PMC9700816; doi:10.1038/s41467-022-34989-w)
Supplement: Supplementary file 4 — Supplementary Data 1-6 [file 41467_2022_34989_MOESM4_ESM.zip › Supplementary_Data1-6/Supplementary_Data_6/raw_rDNA_var_calls/ERR1309504_rDNA.vcf]

##fileformat=VCFv4.0
##fileDate=20200729
##source=lofreq call --call-indels -f /scratch/ds5639/rDNA_project/Yue_2017_SK1_hiseq/SRR4074258_1/rDNA_S288C_ref/rDNA_S288C.fa -o ERR1309504_rDNA.vcf ERR1309504_rDNA.bam 
##reference=/scratch/ds5639/rDNA_project/Yue_2017_SK1_hiseq/SRR4074258_1/rDNA_S288C_ref/rDNA_S288C.fa
##INFO=<ID=DP,Number=1,Type=Integer,Description="Raw Depth">
##INFO=<ID=AF,Number=1,Type=Float,Description="Allele Frequency">
##INFO=<ID=SB,Number=1,Type=Integer,Description="Phred-scaled strand bias at this position">
##INFO=<ID=DP4,Number=4,Type=Integer,Description="Counts for ref-forward bases, ref-reverse, alt-forward and alt-reverse bases">
##INFO=<ID=INDEL,Number=0,Type=Flag,Description="Indicates that the variant is an INDEL.">
##INFO=<ID=CONSVAR,Number=0,Type=Flag,Description="Indicates that the variant is a consensus variant (as opposed to a low frequency variant).">
##INFO=<ID=HRUN,Number=1,Type=Integer,Description="Homopolymer length to the right of report indel position">
##FILTER=<ID=min_dp_10,Description="Minimum Coverage 10">
##FILTER=<ID=sb_fdr,Description="Strand-Bias Multiple Testing Correction: fdr corr. pvalue > 0.001000">
##FILTER=<ID=min_snvqual_64,Description="Minimum SNV Quality (Phred) 64">
##FILTER=<ID=min_indelqual_52,Description="Minimum Indel Quality (Phred) 52">
#CHROM	POS	ID	REF	ALT	QUAL	FILTER	INFO
S288C	179	.	A	ATTT	991	PASS	DP=12173;AF=0.026370;SB=16;DP4=2045,274,297,24;INDEL;HRUN=8
S288C	179	.	A	AT	49314	PASS	DP=12173;AF=0.285057;SB=3;DP4=2045,274,3085,385;INDEL;HRUN=8
S288C	179	.	A	ATT	49314	PASS	DP=12173;AF=0.501438;SB=3;DP4=2045,274,5418,686;INDEL;HRUN=8
S288C	236	.	T	TGCGGAA	42768	PASS	DP=13970;AF=0.238797;SB=421;DP4=3959,983,2223,1113;INDEL;HRUN=1
S288C	236	.	T	TGCGGAAGCGGAA	49314	PASS	DP=13970;AF=0.390480;SB=689;DP4=3959,983,3527,1928;INDEL;HRUN=1
S288C	352	.	T	G	49314	PASS	DP=20997;AF=0.356289;SB=3;DP4=7524,5976,4209,3272
S288C	362	.	A	G	49314	PASS	DP=21288;AF=0.357854;SB=1;DP4=7754,5909,4301,3318
S288C	445	.	CT	C	93	PASS	DP=18024;AF=0.002053;SB=2;DP4=9242,8929,17,20;INDEL;HRUN=5
S288C	557	.	C	T	49314	PASS	DP=19712;AF=0.998580;SB=8;DP4=1,7,8470,11214
S288C	626	.	A	G	49314	PASS	DP=20410;AF=0.997648;SB=6;DP4=13,20,10185,10177
S288C	638	.	C	T	49314	PASS	DP=20551;AF=0.999173;SB=4;DP4=3,6,10636,9898
S288C	648	.	A	G	49314	PASS	DP=20894;AF=0.998708;SB=1;DP4=10,7,11006,9861
S288C	817	.	C	A	49314	PASS	DP=18711;AF=0.999466;SB=2;DP4=2,1,9325,9376
S288C	1496	.	T	C	49314	PASS	DP=16474;AF=0.937174;SB=16;DP4=443,584,7238,8201
S288C	1547	.	A	G	126	PASS	DP=7657;AF=0.144443;SB=66;DP4=2610,3937,533,573
S288C	1564	.	T	TTC	7891	PASS	DP=7547;AF=0.351795;SB=214;DP4=2254,2367,984,1671;INDEL;HRUN=2
S288C	1570	.	CAAAAAAAAA	C	23096	PASS	DP=5655;AF=0.594518;SB=237;DP4=1095,1827,1691,1671;INDEL;HRUN=17
S288C	1638	.	A	C	179	PASS	DP=15134;AF=0.073213;SB=7;DP4=7225,6728,551,557
S288C	1683	.	A	T	2138	PASS	DP=15778;AF=0.068450;SB=1;DP4=8330,6356,607,473
S288C	1691	.	C	G	49314	PASS	DP=15476;AF=0.934738;SB=11;DP4=544,445,8394,6076
S288C	1759	.	ACCGCGTCGCCGCGTCG	A	20350	PASS	DP=9267;AF=0.540196;SB=3;DP4=2823,1613,3150,1856;INDEL;HRUN=2
S288C	1830	.	G	GTA	49314	PASS	DP=11950;AF=0.851632;SB=20;DP4=1154,694,6681,3496;INDEL;HRUN=1
S288C	1983	.	TG	T	9987	PASS	DP=16914;AF=0.937389;SB=7;DP4=655,561,8216,7639;INDEL;HRUN=1
S288C	1985	.	T	A	3502	PASS	DP=17601;AF=0.953866;SB=7;DP4=180,142,8766,8023
S288C	2045	.	AT	A	49314	PASS	DP=20379;AF=0.909171;SB=9;DP4=1125,866,10133,8395;INDEL;HRUN=8
S288C	2084	.	G	A	49314	PASS	DP=19262;AF=0.971914;SB=11;DP4=287,244,10868,7853
S288C	2152	.	A	AAAACTGCTCCATGAAGC	70	PASS	DP=20766;AF=0.006260;SB=28;DP4=11292,9511,89,41;INDEL;HRUN=6
S288C	2227	.	C	T	49314	PASS	DP=21062;AF=0.998433;SB=3;DP4=8,8,8616,12415
S288C	2244	.	GAAAA	G	49314	PASS	DP=19295;AF=0.502721;SB=11;DP4=3441,4308,4172,5528;INDEL;HRUN=16
S288C	2254	.	A	AAAT	730	PASS	DP=20764;AF=0.064920;SB=119;DP4=9393,9976,519,829;INDEL;HRUN=16
S288C	2371	.	T	C	49314	PASS	DP=20085;AF=0.997710;SB=0;DP4=22,20,10208,9831
S288C	2432	.	T	G	49314	PASS	DP=19917;AF=0.974795;SB=13;DP4=249,234,9100,10315
S288C	5949	.	TA	T	49314	PASS	DP=19394;AF=0.919047;SB=26;DP4=855,932,9213,8611;INDEL;HRUN=7
S288C	6033	.	G	GA	49314	PASS	DP=20026;AF=0.850944;SB=10;DP4=1487,1279,9451,7590;INDEL;HRUN=8
S288C	6033	.	G	GAA	4785	PASS	DP=20026;AF=0.023519;SB=0;DP4=1487,1279,254,217;INDEL;HRUN=8
S288C	6042	.	C	A	751	PASS	DP=20475;AF=0.013675;SB=101;DP4=11221,8959,211,72
S288C	6337	.	G	A	49314	PASS	DP=23199;AF=0.998190;SB=0;DP4=19,15,12860,10297
S288C	6461	.	A	G	33636	PASS	DP=16787;AF=0.103116;SB=11;DP4=7969,7079,877,854
S288C	6611	.	T	C	49314	PASS	DP=21492;AF=0.897636;SB=5;DP4=902,1273,7767,11535
S288C	7325	.	TC	T	82	PASS	DP=17373;AF=0.001381;SB=0;DP4=9128,8401,13,11;INDEL;HRUN=6
S288C	7558	.	GC	G	64	PASS	DP=19224;AF=0.000728;SB=2;DP4=10086,9270,6,8;INDEL;HRUN=5
S288C	8323	.	C	T	1525	PASS	DP=19188;AF=0.010319;SB=12;DP4=10072,8911,119,79
S288C	8467	.	T	TA	17896	PASS	DP=19816;AF=0.055359;SB=2;DP4=8552,10427,485,612;INDEL;HRUN=6
S288C	8471	.	AAAG	A	49314	PASS	DP=19377;AF=0.865614;SB=37;DP4=1210,1678,7657,9116;INDEL;HRUN=6
S288C	8491	.	CTT	C	5820	PASS	DP=20453;AF=0.037843;SB=0;DP4=2136,2770,333,441;INDEL;HRUN=11
S288C	8491	.	CT	C	49314	PASS	DP=20453;AF=0.728157;SB=102;DP4=2136,2770,7287,7606;INDEL;HRUN=11
S288C	8502	.	TC	T	141	PASS	DP=20004;AF=0.001600;SB=5;DP4=9895,10298,19,13;INDEL;HRUN=3
S288C	8934	.	G	A	49314	PASS	DP=11328;AF=0.997528;SB=12;DP4=8,16,1937,9363
S288C	9131	.	T	TTCGCATGAAG	897	PASS	DP=1817;AF=0.058888;SB=0;DP4=0,1492,0,107;INDEL;HRUN=3
S288C	9131	.	T	TTCGCATGAAGTACC	4565	PASS	DP=1817;AF=0.171161;SB=0;DP4=0,1492,0,311;INDEL;HRUN=3
S288C	9132	.	T	TCGCATGA	207	PASS	DP=1666;AF=0.028812;SB=0;DP4=0,1357,0,48;INDEL;HRUN=1
S288C	9132	.	T	TCGCATGAAGTAC	463	PASS	DP=1666;AF=0.043818;SB=0;DP4=0,1357,0,73;INDEL;HRUN=1
S288C	9133	.	C	CGCAT	684	PASS	DP=1567;AF=0.058073;SB=0;DP4=0,1313,0,91;INDEL;HRUN=1
S288C	9133	.	C	CGCATG	697	PASS	DP=1567;AF=0.058711;SB=0;DP4=0,1313,0,92;INDEL;HRUN=1
S288C	9133	.	C	CGCATGAAGT	583	PASS	DP=1567;AF=0.052967;SB=0;DP4=0,1313,0,83;INDEL;HRUN=1
S288C	9133	.	C	CGCATGAAGTA	332	PASS	DP=1567;AF=0.038928;SB=0;DP4=0,1313,0,61;INDEL;HRUN=1
