# Supplementary material for: Varying strength of selection contributes to the intragenomic diversity of rRNA genes
Source: Nat Commun. 2022 Nov 25;13:7245. doi: 10.1038/s41467-022-34989-w (PMC9700816; doi:10.1038/s41467-022-34989-w)
Supplement: Supplementary file 4 — Supplementary Data 1-6 [file 41467_2022_34989_MOESM4_ESM.zip › Supplementary_Data1-6/Supplementary_Data_6/raw_rDNA_var_calls/ERR1309237_rDNA.vcf]

##fileformat=VCFv4.0
##fileDate=20200729
##source=lofreq call --call-indels -f /scratch/ds5639/rDNA_project/Yue_2017_SK1_hiseq/SRR4074258_1/rDNA_S288C_ref/rDNA_S288C.fa -o ERR1309237_rDNA.vcf ERR1309237_rDNA.bam 
##reference=/scratch/ds5639/rDNA_project/Yue_2017_SK1_hiseq/SRR4074258_1/rDNA_S288C_ref/rDNA_S288C.fa
##INFO=<ID=DP,Number=1,Type=Integer,Description="Raw Depth">
##INFO=<ID=AF,Number=1,Type=Float,Description="Allele Frequency">
##INFO=<ID=SB,Number=1,Type=Integer,Description="Phred-scaled strand bias at this position">
##INFO=<ID=DP4,Number=4,Type=Integer,Description="Counts for ref-forward bases, ref-reverse, alt-forward and alt-reverse bases">
##INFO=<ID=INDEL,Number=0,Type=Flag,Description="Indicates that the variant is an INDEL.">
##INFO=<ID=CONSVAR,Number=0,Type=Flag,Description="Indicates that the variant is a consensus variant (as opposed to a low frequency variant).">
##INFO=<ID=HRUN,Number=1,Type=Integer,Description="Homopolymer length to the right of report indel position">
##FILTER=<ID=min_dp_10,Description="Minimum Coverage 10">
##FILTER=<ID=sb_fdr,Description="Strand-Bias Multiple Testing Correction: fdr corr. pvalue > 0.001000">
##FILTER=<ID=min_snvqual_64,Description="Minimum SNV Quality (Phred) 64">
##FILTER=<ID=min_indelqual_52,Description="Minimum Indel Quality (Phred) 52">
#CHROM	POS	ID	REF	ALT	QUAL	FILTER	INFO
S288C	110	.	T	G	16325	PASS	DP=8983;AF=0.187243;SB=3;DP4=6951,344,1596,86
S288C	130	.	C	T	49314	PASS	DP=9387;AF=0.638010;SB=12;DP4=3190,206,5564,425
S288C	179	.	A	ATTTTTTTCTT	49314	PASS	DP=12447;AF=0.379288;SB=25;DP4=5840,905,3994,727;INDEL;HRUN=8
S288C	227	.	A	T	49314	PASS	DP=9608;AF=0.698689;SB=110;DP4=2395,482,5178,1535
S288C	243	.	G	GCGGAAGCGGAAAATA	7339	PASS	DP=9655;AF=0.216365;SB=0;DP4=5211,2082,1491,598;INDEL;HRUN=1
S288C	272	.	GAACATACAA	G	49314	PASS	DP=8708;AF=0.680179;SB=976;DP4=2171,880,2852,3071;INDEL;HRUN=2
S288C	431	.	T	C	49314	PASS	DP=18494;AF=0.399211;SB=188;DP4=6032,5076,4506,2877
S288C	557	.	C	T	49314	PASS	DP=19757;AF=0.999038;SB=0;DP4=4,4,9297,10441
S288C	607	.	G	A	49314	PASS	DP=21417;AF=0.572956;SB=13;DP4=4396,4734,6082,6189
S288C	626	.	A	G	49314	PASS	DP=21495;AF=0.155850;SB=3;DP4=9308,8830,1744,1606
S288C	638	.	C	T	49314	PASS	DP=21613;AF=0.999028;SB=2;DP4=3,1,11446,10146
S288C	648	.	A	G	49314	PASS	DP=21831;AF=0.152306;SB=6;DP4=9956,8542,1753,1572
S288C	743	.	T	C	49314	PASS	DP=20182;AF=0.568675;SB=18;DP4=4559,4143,5809,5668
S288C	817	.	C	A	49314	PASS	DP=20520;AF=0.999464;SB=1;DP4=4,3,10237,10272
S288C	1378	.	T	A	626	PASS	DP=12765;AF=0.072464;SB=249;DP4=5892,4472,360,565
S288C	1382	.	T	C	277	PASS	DP=13088;AF=0.074267;SB=432;DP4=5668,4904,452,893
S288C	1570	.	CAAAAA	C	40874	PASS	DP=10440;AF=0.382567;SB=0;DP4=1844,1611,2130,1864;INDEL;HRUN=17
S288C	1570	.	CAAAAAA	C	83	PASS	DP=10440;AF=0.053927;SB=25;DP4=1844,1611,262,301;INDEL;HRUN=17
S288C	1570	.	CAAAA	C	14375	PASS	DP=10440;AF=0.216762;SB=79;DP4=1844,1611,1381,882;INDEL;HRUN=17
S288C	1638	.	A	C	49314	PASS	DP=16005;AF=0.846298;SB=0;DP4=1156,1291,6372,7173
S288C	1671	.	T	C	49314	PASS	DP=17149;AF=0.558983;SB=0;DP4=3800,3757,4814,4772
S288C	1683	.	A	T	49314	PASS	DP=17545;AF=0.427415;SB=0;DP4=5107,4928,3824,3675
S288C	1720	.	T	G	49314	PASS	DP=11996;AF=0.984161;SB=0;DP4=93,95,5846,5960
S288C	1730	.	T	C	49314	PASS	DP=10458;AF=0.980111;SB=1;DP4=99,105,5096,5154
S288C	1816	.	T	C	49314	PASS	DP=10120;AF=0.403459;SB=46;DP4=2882,3150,2127,1956
S288C	1830	.	G	GTA	49314	PASS	DP=12935;AF=0.922922;SB=4;DP4=503,472,6342,5596;INDEL;HRUN=1
S288C	1897	.	T	C	49314	PASS	DP=18115;AF=0.416837;SB=17;DP4=6149,4401,4540,3019
S288C	1912	.	G	C	49314	PASS	DP=17624;AF=0.571323;SB=4;DP4=4466,3078,5889,4180
S288C	1983	.	TG	T	455	PASS	DP=15018;AF=0.569184;SB=9;DP4=3719,2856,4943,3605;INDEL;HRUN=1
S288C	1985	.	T	A	6988	PASS	DP=15538;AF=0.965246;SB=3;DP4=48,30,8619,6379
S288C	2045	.	AT	A	49314	PASS	DP=18790;AF=0.535551;SB=11;DP4=5246,3601,6099,3964;INDEL;HRUN=8
S288C	2073	.	G	A	49314	PASS	DP=18896;AF=0.585309;SB=18;DP4=4657,3167,6778,4282
S288C	2117	.	C	A	49314	PASS	DP=18612;AF=0.422469;SB=20;DP4=6732,4010,4779,3084
S288C	2227	.	C	T	49314	PASS	DP=19798;AF=0.849732;SB=3;DP4=1315,1638,7353,9474
S288C	2244	.	G	GA	98	PASS	DP=18117;AF=0.036154;SB=1;DP4=8316,9325,315,340;INDEL;HRUN=16
S288C	2244	.	GA	G	933	PASS	DP=18117;AF=0.053154;SB=43;DP4=5920,6143,407,556;INDEL;HRUN=16
S288C	2244	.	GAAA	G	35167	PASS	DP=18117;AF=0.232820;SB=110;DP4=5920,6143,1813,2405;INDEL;HRUN=16
S288C	2244	.	GAA	G	71	PASS	DP=18117;AF=0.034995;SB=9;DP4=5920,6143,290,344;INDEL;HRUN=16
S288C	2304	.	T	A	361	PASS	DP=20126;AF=0.031402;SB=42;DP4=10014,9462,377,255
S288C	2485	.	T	TA	49314	PASS	DP=20362;AF=0.162459;SB=57;DP4=8034,9200,1692,1616;INDEL;HRUN=6
S288C	2485	.	T	A	72	PASS	DP=20546;AF=0.003602;SB=2;DP4=9690,10774,38,36
S288C	4021	.	G	A	3052	PASS	DP=20737;AF=0.015046;SB=6;DP4=10672,9749,152,160
S288C	4730	.	C	T	2795	PASS	DP=17755;AF=0.016897;SB=1;DP4=8569,8878,151,149
S288C	5949	.	TA	T	49314	PASS	DP=19490;AF=0.394869;SB=21;DP4=6010,6013,4000,3696;INDEL;HRUN=7
S288C	5950	.	A	T	296	PASS	DP=19752;AF=0.005417;SB=4;DP4=5980,5954,49,58
S288C	6033	.	G	GAA	49314	PASS	DP=20192;AF=0.345731;SB=1;DP4=6514,5881,3646,3335;INDEL;HRUN=8
S288C	6033	.	G	GAAA	3839	PASS	DP=20192;AF=0.020008;SB=14;DP4=6514,5881,191,213;INDEL;HRUN=8
S288C	6033	.	G	A	584	PASS	DP=20428;AF=0.015910;SB=20;DP4=10548,9548,147,178
S288C	6042	.	C	A	1139	PASS	DP=20492;AF=0.017177;SB=147;DP4=10590,9542,260,94
S288C	6603	.	C	CAAAAA	754	PASS	DP=20938;AF=0.005349;SB=0;DP4=8526,12512,45,67;INDEL;HRUN=7
S288C	6923	.	T	C	49314	PASS	DP=18718;AF=0.428892;SB=16;DP4=5496,5185,3997,4031
S288C	7325	.	TC	T	74	PASS	DP=18146;AF=0.001323;SB=1;DP4=9417,8870,11,13;INDEL;HRUN=6
S288C	7558	.	GC	G	111	PASS	DP=20273;AF=0.000987;SB=0;DP4=10715,9701,11,9;INDEL;HRUN=5
S288C	8471	.	AAAG	A	49314	PASS	DP=20122;AF=0.494832;SB=9;DP4=4737,5723,4617,5340;INDEL;HRUN=6
S288C	8474	.	G	A	5343	PASS	DP=20434;AF=0.048889;SB=7;DP4=4356,5085,492,524
S288C	8491	.	CTTTT	C	48094	PASS	DP=20438;AF=0.168118;SB=71;DP4=1750,2286,1705,1731;INDEL;HRUN=11
S288C	8491	.	CTT	C	49314	PASS	DP=20438;AF=0.310940;SB=79;DP4=1750,2286,3121,3234;INDEL;HRUN=11
S288C	8491	.	CT	C	49314	PASS	DP=20438;AF=0.331050;SB=149;DP4=1750,2286,3473,3293;INDEL;HRUN=11
S288C	8509	.	T	C	49314	PASS	DP=21160;AF=0.422259;SB=3;DP4=6269,5937,4641,4300
S288C	9019	.	A	G	49314	PASS	DP=9991;AF=0.555100;SB=1;DP4=221,4221,267,5279
S288C	9131	.	T	TTCGCATGAAG	782	PASS	DP=1847;AF=0.047645;SB=0;DP4=4,1589,0,88;INDEL;HRUN=3
S288C	9131	.	T	TTCGCATGAAGTACC	4379	PASS	DP=1847;AF=0.153221;SB=0;DP4=4,1589,0,283;INDEL;HRUN=3
S288C	9132	.	T	TCGCATGA	370	PASS	DP=1690;AF=0.033136;SB=0;DP4=3,1401,0,56;INDEL;HRUN=1
S288C	9132	.	T	TCGCATGAAGTAC	271	PASS	DP=1690;AF=0.027811;SB=0;DP4=3,1401,0,47;INDEL;HRUN=1
S288C	9133	.	C	CGCAT	947	PASS	DP=1570;AF=0.063057;SB=0;DP4=1,1322,0,99;INDEL;HRUN=1
S288C	9133	.	C	CGCATG	772	PASS	DP=1570;AF=0.055414;SB=0;DP4=1,1322,0,87;INDEL;HRUN=1
S288C	9133	.	C	CGCATGAA	85	PASS	DP=1570;AF=0.016561;SB=0;DP4=1,1322,0,26;INDEL;HRUN=1
S288C	9133	.	C	CGCATGAAGT	786	PASS	DP=1570;AF=0.056051;SB=0;DP4=1,1322,0,88;INDEL;HRUN=1
S288C	9133	.	C	CGCATGAAGTA	478	PASS	DP=1570;AF=0.041401;SB=0;DP4=1,1322,0,65;INDEL;HRUN=1
