# Supplementary material for: Varying strength of selection contributes to the intragenomic diversity of rRNA genes
Source: Nat Commun. 2022 Nov 25;13:7245. doi: 10.1038/s41467-022-34989-w (PMC9700816; doi:10.1038/s41467-022-34989-w)
Supplement: Supplementary file 4 — Supplementary Data 1-6 [file 41467_2022_34989_MOESM4_ESM.zip › Supplementary_Data1-6/Supplementary_Data_6/raw_rDNA_var_calls/ERR1309051_rDNA.vcf]

##fileformat=VCFv4.0
##fileDate=20200729
##source=lofreq call --call-indels -f /scratch/ds5639/rDNA_project/Yue_2017_SK1_hiseq/SRR4074258_1/rDNA_S288C_ref/rDNA_S288C.fa -o ERR1309051_rDNA.vcf ERR1309051_rDNA.bam 
##reference=/scratch/ds5639/rDNA_project/Yue_2017_SK1_hiseq/SRR4074258_1/rDNA_S288C_ref/rDNA_S288C.fa
##INFO=<ID=DP,Number=1,Type=Integer,Description="Raw Depth">
##INFO=<ID=AF,Number=1,Type=Float,Description="Allele Frequency">
##INFO=<ID=SB,Number=1,Type=Integer,Description="Phred-scaled strand bias at this position">
##INFO=<ID=DP4,Number=4,Type=Integer,Description="Counts for ref-forward bases, ref-reverse, alt-forward and alt-reverse bases">
##INFO=<ID=INDEL,Number=0,Type=Flag,Description="Indicates that the variant is an INDEL.">
##INFO=<ID=CONSVAR,Number=0,Type=Flag,Description="Indicates that the variant is a consensus variant (as opposed to a low frequency variant).">
##INFO=<ID=HRUN,Number=1,Type=Integer,Description="Homopolymer length to the right of report indel position">
##FILTER=<ID=min_dp_10,Description="Minimum Coverage 10">
##FILTER=<ID=sb_fdr,Description="Strand-Bias Multiple Testing Correction: fdr corr. pvalue > 0.001000">
##FILTER=<ID=min_snvqual_64,Description="Minimum SNV Quality (Phred) 64">
##FILTER=<ID=min_indelqual_51,Description="Minimum Indel Quality (Phred) 51">
#CHROM	POS	ID	REF	ALT	QUAL	FILTER	INFO
S288C	217	.	GT	G	209	PASS	DP=10898;AF=0.003487;SB=24;DP4=8655,2258,22,16;INDEL;HRUN=2
S288C	236	.	T	TGCGGAA	119	PASS	DP=11561;AF=0.002595;SB=17;DP4=8574,3050,16,14;INDEL;HRUN=1
S288C	557	.	C	T	49314	PASS	DP=17700;AF=0.999040;SB=7;DP4=4,1,7335,10348
S288C	609	.	C	A	1795	PASS	DP=18328;AF=0.011349;SB=1;DP4=8264,9851,97,111
S288C	626	.	A	G	331	PASS	DP=18504;AF=0.003459;SB=8;DP4=8907,9526,37,27
S288C	638	.	C	T	49314	PASS	DP=18569;AF=0.999300;SB=11;DP4=1,6,9309,9247
S288C	648	.	A	G	49314	PASS	DP=18579;AF=0.395716;SB=25;DP4=5657,5562,3871,3481
S288C	817	.	C	A	49314	PASS	DP=16131;AF=0.999504;SB=6;DP4=4,1,8040,8083
S288C	1123	.	TCC	T	65	PASS	DP=16744;AF=0.003046;SB=168;DP4=8955,7825,0,51;INDEL;HRUN=2
S288C	1570	.	CAAAAAAAA	C	29112	PASS	DP=12811;AF=0.349856;SB=14;DP4=1340,1198,2251,2231;INDEL;HRUN=17
S288C	1570	.	CAAAAAAA	C	46703	PASS	DP=12811;AF=0.434626;SB=1;DP4=1340,1198,2921,2647;INDEL;HRUN=17
S288C	1759	.	ACCGCGTCGCCGCGTCG	A	49314	PASS	DP=13477;AF=0.653187;SB=63;DP4=2489,2368,4115,4688;INDEL;HRUN=2
S288C	1983	.	TG	T	10056	PASS	DP=16060;AF=0.937547;SB=3;DP4=603,554,7664,7393;INDEL;HRUN=1
S288C	1985	.	T	A	2253	PASS	DP=16647;AF=0.954106;SB=30;DP4=91,135,8161,7722
S288C	2045	.	AT	A	49314	PASS	DP=18775;AF=0.907483;SB=3;DP4=1015,815,9273,7765;INDEL;HRUN=8
S288C	2073	.	G	A	49314	PASS	DP=18154;AF=0.996364;SB=2;DP4=26,24,10197,7891
S288C	2227	.	C	T	49314	PASS	DP=17557;AF=0.598849;SB=28;DP4=2968,4058,4187,6330
S288C	2244	.	GA	G	31033	PASS	DP=16257;AF=0.236575;SB=240;DP4=3168,3326,1477,2369;INDEL;HRUN=16
S288C	2244	.	GAAA	G	25684	PASS	DP=16257;AF=0.213016;SB=40;DP4=3168,3326,1546,1917;INDEL;HRUN=16
S288C	2244	.	GAA	G	9623	PASS	DP=16257;AF=0.129544;SB=68;DP4=3168,3326,889,1217;INDEL;HRUN=16
S288C	2262	.	A	G	49314	PASS	DP=19161;AF=0.330619;SB=51;DP4=6178,6632,2837,3499
S288C	2348	.	T	C	114	PASS	DP=19731;AF=0.002534;SB=3;DP4=10317,9357,29,21
S288C	2704	.	T	C	1349	PASS	DP=15648;AF=0.010225;SB=3;DP4=7440,8044,72,88
S288C	5343	.	G	A	91	PASS	DP=15132;AF=0.002643;SB=1;DP4=7752,7332,19,21
S288C	5633	.	T	C	7718	PASS	DP=16090;AF=0.033810;SB=0;DP4=8339,7202,289,255
S288C	5949	.	TA	T	49314	PASS	DP=17281;AF=0.390718;SB=3;DP4=5518,5264,3495,3257;INDEL;HRUN=7
S288C	5950	.	A	T	397	PASS	DP=17527;AF=0.006732;SB=11;DP4=5452,5194,50,68
S288C	5990	.	G	GTA	407	PASS	DP=17575;AF=0.002390;SB=1;DP4=9535,8216,24,18;INDEL;HRUN=1
S288C	6337	.	G	A	11483	PASS	DP=20089;AF=0.037583;SB=0;DP4=10675,8651,418,337
S288C	6518	.	A	C	49314	PASS	DP=15861;AF=0.386293;SB=1;DP4=4781,4943,2995,3132
S288C	6612	.	C	G	1859	PASS	DP=18916;AF=0.011948;SB=0;DP4=7778,10900,94,132
S288C	6728	.	A	G	98	PASS	DP=16129;AF=0.002976;SB=0;DP4=9076,6996,28,20
S288C	7558	.	G	A	49314	PASS	DP=17615;AF=0.529719;SB=13;DP4=4243,3848,5091,4345
S288C	8467	.	T	TA	15853	PASS	DP=17782;AF=0.059498;SB=15;DP4=7730,9236,445,613;INDEL;HRUN=6
S288C	8471	.	AAAG	A	49314	PASS	DP=17337;AF=0.871604;SB=6;DP4=1085,1345,6942,8169;INDEL;HRUN=6
S288C	8478	.	G	C	528	PASS	DP=17561;AF=0.010364;SB=45;DP4=8140,9221,57,125
S288C	8491	.	CTTTT	C	49314	PASS	DP=17647;AF=0.862696;SB=106;DP4=1035,1443,7464,7760;INDEL;HRUN=11
S288C	8728	.	T	C	162	PASS	DP=16519;AF=0.002966;SB=6;DP4=7122,9348,17,32
S288C	8934	.	G	A	228	PASS	DP=9726;AF=0.005244;SB=3;DP4=1533,8139,10,41
S288C	9131	.	T	TTCGCATGAAG	1090	PASS	DP=1481;AF=0.064146;SB=0;DP4=1,1268,0,95;INDEL;HRUN=3
S288C	9131	.	T	TTCGCATGAAGTACC	3347	PASS	DP=1481;AF=0.144497;SB=0;DP4=1,1268,0,214;INDEL;HRUN=3
S288C	9132	.	T	TCGCATGA	425	PASS	DP=1368;AF=0.036550;SB=0;DP4=0,1165,0,50;INDEL;HRUN=1
S288C	9132	.	T	TCGCATGAAGTAC	337	PASS	DP=1368;AF=0.031433;SB=0;DP4=0,1165,0,43;INDEL;HRUN=1
S288C	9133	.	C	CGCAT	749	PASS	DP=1267;AF=0.057616;SB=0;DP4=1,1054,0,73;INDEL;HRUN=1
S288C	9133	.	C	CGCATG	1143	PASS	DP=1267;AF=0.077348;SB=0;DP4=1,1054,0,98;INDEL;HRUN=1
S288C	9133	.	C	CGCATGAA	86	PASS	DP=1267;AF=0.014996;SB=0;DP4=1,1054,0,19;INDEL;HRUN=1
S288C	9133	.	C	CGCATGAAGT	764	PASS	DP=1267;AF=0.058406;SB=0;DP4=1,1054,0,74;INDEL;HRUN=1
S288C	9133	.	C	CGCATGAAGTA	374	PASS	DP=1267;AF=0.036306;SB=0;DP4=1,1054,0,46;INDEL;HRUN=1
