# Supplementary material for: Varying strength of selection contributes to the intragenomic diversity of rRNA genes
Source: Nat Commun. 2022 Nov 25;13:7245. doi: 10.1038/s41467-022-34989-w (PMC9700816; doi:10.1038/s41467-022-34989-w)
Supplement: Supplementary file 4 — Supplementary Data 1-6 [file 41467_2022_34989_MOESM4_ESM.zip › Supplementary_Data1-6/Supplementary_Data_6/raw_rDNA_var_calls/ERR1309050_rDNA.vcf]

##fileformat=VCFv4.0
##fileDate=20200729
##source=lofreq call --call-indels -f /scratch/ds5639/rDNA_project/Yue_2017_SK1_hiseq/SRR4074258_1/rDNA_S288C_ref/rDNA_S288C.fa -o ERR1309050_rDNA.vcf ERR1309050_rDNA.bam 
##reference=/scratch/ds5639/rDNA_project/Yue_2017_SK1_hiseq/SRR4074258_1/rDNA_S288C_ref/rDNA_S288C.fa
##INFO=<ID=DP,Number=1,Type=Integer,Description="Raw Depth">
##INFO=<ID=AF,Number=1,Type=Float,Description="Allele Frequency">
##INFO=<ID=SB,Number=1,Type=Integer,Description="Phred-scaled strand bias at this position">
##INFO=<ID=DP4,Number=4,Type=Integer,Description="Counts for ref-forward bases, ref-reverse, alt-forward and alt-reverse bases">
##INFO=<ID=INDEL,Number=0,Type=Flag,Description="Indicates that the variant is an INDEL.">
##INFO=<ID=CONSVAR,Number=0,Type=Flag,Description="Indicates that the variant is a consensus variant (as opposed to a low frequency variant).">
##INFO=<ID=HRUN,Number=1,Type=Integer,Description="Homopolymer length to the right of report indel position">
##FILTER=<ID=min_dp_10,Description="Minimum Coverage 10">
##FILTER=<ID=sb_fdr,Description="Strand-Bias Multiple Testing Correction: fdr corr. pvalue > 0.001000">
##FILTER=<ID=min_snvqual_64,Description="Minimum SNV Quality (Phred) 64">
##FILTER=<ID=min_indelqual_57,Description="Minimum Indel Quality (Phred) 57">
#CHROM	POS	ID	REF	ALT	QUAL	FILTER	INFO
S288C	236	.	T	TGCGGAAGCGGAA	123	PASS	DP=14124;AF=0.002761;SB=6;DP4=9741,4549,23,16;INDEL;HRUN=1
S288C	313	.	A	G	188	PASS	DP=19893;AF=0.006334;SB=1;DP4=12565,7193,78,48
S288C	348	.	C	CT	49314	PASS	DP=23578;AF=0.177454;SB=18;DP4=13179,6272,2916,1268;INDEL;HRUN=4
S288C	557	.	C	T	49314	PASS	DP=24863;AF=0.996702;SB=5;DP4=6,17,9325,15456
S288C	638	.	C	T	49314	PASS	DP=26277;AF=0.997108;SB=5;DP4=7,9,15198,11003
S288C	648	.	A	G	49314	PASS	DP=26560;AF=0.998870;SB=0;DP4=11,8,15632,10898
S288C	664	.	AT	A	1169	PASS	DP=25404;AF=0.005826;SB=5;DP4=15117,10583,94,54;INDEL;HRUN=1
S288C	744	.	C	T	321	PASS	DP=23094;AF=0.007058;SB=0;DP4=11421,11485,82,81
S288C	817	.	C	A	49314	PASS	DP=21896;AF=0.998493;SB=7;DP4=8,12,12033,9834
S288C	919	.	C	CATT	98	PASS	DP=19799;AF=0.001768;SB=92;DP4=9163,10761,0,35;INDEL;HRUN=1
S288C	1032	.	C	T	157	PASS	DP=21297;AF=0.007278;SB=2;DP4=8422,12699,58,97
S288C	1235	.	T	TA	445	PASS	DP=15995;AF=0.005002;SB=2;DP4=9921,6119,47,33;INDEL;HRUN=3
S288C	1570	.	CAAAAAAA	C	49314	PASS	DP=13266;AF=0.602744;SB=147;DP4=2047,1217,5635,2361;INDEL;HRUN=17
S288C	1759	.	ACCGCGTCGCCGCGTCG	A	49314	PASS	DP=18505;AF=0.682734;SB=1546;DP4=3683,2345,5102,7532;INDEL;HRUN=2
S288C	1983	.	TG	T	12560	PASS	DP=21191;AF=0.909065;SB=7;DP4=960,1047,8915,10349;INDEL;HRUN=1
S288C	1985	.	T	A	2246	PASS	DP=22228;AF=0.944349;SB=6;DP4=187,180,10030,10961
S288C	2045	.	AT	A	49314	PASS	DP=31755;AF=0.908298;SB=86;DP4=1864,1217,15831,13012;INDEL;HRUN=8
S288C	2073	.	G	A	49314	PASS	DP=32054;AF=0.991078;SB=6;DP4=149,105,19796,11972
S288C	2227	.	C	T	49314	PASS	DP=24445;AF=0.955656;SB=61;DP4=444,596,8206,15169
S288C	2244	.	GA	G	4539	PASS	DP=23553;AF=0.067040;SB=822;DP4=5038,4371,437,1142;INDEL;HRUN=16
S288C	2244	.	GAAA	G	5472	PASS	DP=23553;AF=0.072475;SB=519;DP4=5038,4371,573,1134;INDEL;HRUN=16
S288C	2244	.	GAA	G	49314	PASS	DP=23553;AF=0.444147;SB=1948;DP4=5038,4371,3415,7046;INDEL;HRUN=16
S288C	2372	.	GT	G	30133	PASS	DP=29235;AF=0.055208;SB=5;DP4=15480,12425,918,696;INDEL;HRUN=5
S288C	4094	.	G	A	80	PASS	DP=12620;AF=0.008162;SB=2;DP4=9800,2698,78,25
S288C	5321	.	C	CA	717	PASS	DP=14784;AF=0.004329;SB=2;DP4=6896,7891,32,32;INDEL;HRUN=1
S288C	6033	.	G	GAA	238	PASS	DP=21570;AF=0.003755;SB=5;DP4=12615,8909,43,38;INDEL;HRUN=8
S288C	6337	.	G	A	233	PASS	DP=25469;AF=0.006753;SB=1;DP4=13262,12013,93,79
S288C	6509	.	A	AG	1069	PASS	DP=16532;AF=0.005383;SB=0;DP4=9317,7511,50,39;INDEL;HRUN=1
S288C	6603	.	C	CAA	122	PASS	DP=21778;AF=0.002112;SB=3;DP4=6913,15050,17,29;INDEL;HRUN=7
S288C	6612	.	C	A	344	PASS	DP=22135;AF=0.009035;SB=23;DP4=7352,14562,87,113
S288C	6738	.	G	GC	795	PASS	DP=14658;AF=0.004776;SB=0;DP4=7274,7539,35,35;INDEL;HRUN=5
S288C	7325	.	TC	T	81	PASS	DP=13863;AF=0.001587;SB=15;DP4=8294,5630,8,14;INDEL;HRUN=6
S288C	7825	.	C	CAT	64	PASS	DP=16904;AF=0.001006;SB=76;DP4=6019,10985,17,0;INDEL;HRUN=2
S288C	8467	.	T	TA	20404	PASS	DP=24374;AF=0.066259;SB=157;DP4=10711,12239,584,1031;INDEL;HRUN=6
S288C	8471	.	AAAG	A	49314	PASS	DP=24325;AF=0.838397;SB=133;DP4=1630,2530,9289,11105;INDEL;HRUN=6
S288C	8491	.	CTTTT	C	49314	PASS	DP=24306;AF=0.841973;SB=156;DP4=1548,2391,9492,10973;INDEL;HRUN=11
S288C	8558	.	T	C	3334	PASS	DP=24505;AF=0.022404;SB=7;DP4=12488,11450,303,246
S288C	9060	.	C	CAA	151	PASS	DP=9163;AF=0.003820;SB=2;DP4=299,8907,0,35;INDEL;HRUN=5
S288C	9131	.	T	TTCGCATGAAG	591	PASS	DP=1438;AF=0.045202;SB=6;DP4=4,1406,1,64;INDEL;HRUN=3
S288C	9131	.	T	TTCGCATGAAGTACC	1466	PASS	DP=1438;AF=0.082058;SB=0;DP4=4,1406,0,118;INDEL;HRUN=3
S288C	9132	.	T	TCGCATGA	1345	PASS	DP=1313;AF=0.084539;SB=0;DP4=3,1063,0,111;INDEL;HRUN=1
S288C	9132	.	T	TCGCATGAAGTAC	216	PASS	DP=1313;AF=0.027418;SB=0;DP4=3,1063,0,36;INDEL;HRUN=1
S288C	9133	.	C	CGCAT	1348	PASS	DP=1159;AF=0.095772;SB=0;DP4=3,972,0,111;INDEL;HRUN=1
S288C	9133	.	C	CGCATG	840	PASS	DP=1159;AF=0.069888;SB=0;DP4=3,972,0,81;INDEL;HRUN=1
S288C	9133	.	C	CGCATGAA	440	PASS	DP=1159;AF=0.046592;SB=0;DP4=3,972,0,54;INDEL;HRUN=1
S288C	9133	.	C	CGCATGAAGTA	623	PASS	DP=1159;AF=0.057808;SB=0;DP4=3,972,0,67;INDEL;HRUN=1
