# Supplementary material for: Varying strength of selection contributes to the intragenomic diversity of rRNA genes
Source: Nat Commun. 2022 Nov 25;13:7245. doi: 10.1038/s41467-022-34989-w (PMC9700816; doi:10.1038/s41467-022-34989-w)
Supplement: Supplementary file 4 — Supplementary Data 1-6 [file 41467_2022_34989_MOESM4_ESM.zip › Supplementary_Data1-6/Supplementary_Data_6/raw_rDNA_var_calls/ERR1309236_rDNA.vcf]

##fileformat=VCFv4.0
##fileDate=20200729
##source=lofreq call --call-indels -f /scratch/ds5639/rDNA_project/Yue_2017_SK1_hiseq/SRR4074258_1/rDNA_S288C_ref/rDNA_S288C.fa -o ERR1309236_rDNA.vcf ERR1309236_rDNA.bam 
##reference=/scratch/ds5639/rDNA_project/Yue_2017_SK1_hiseq/SRR4074258_1/rDNA_S288C_ref/rDNA_S288C.fa
##INFO=<ID=DP,Number=1,Type=Integer,Description="Raw Depth">
##INFO=<ID=AF,Number=1,Type=Float,Description="Allele Frequency">
##INFO=<ID=SB,Number=1,Type=Integer,Description="Phred-scaled strand bias at this position">
##INFO=<ID=DP4,Number=4,Type=Integer,Description="Counts for ref-forward bases, ref-reverse, alt-forward and alt-reverse bases">
##INFO=<ID=INDEL,Number=0,Type=Flag,Description="Indicates that the variant is an INDEL.">
##INFO=<ID=CONSVAR,Number=0,Type=Flag,Description="Indicates that the variant is a consensus variant (as opposed to a low frequency variant).">
##INFO=<ID=HRUN,Number=1,Type=Integer,Description="Homopolymer length to the right of report indel position">
##FILTER=<ID=min_dp_10,Description="Minimum Coverage 10">
##FILTER=<ID=sb_fdr,Description="Strand-Bias Multiple Testing Correction: fdr corr. pvalue > 0.001000">
##FILTER=<ID=min_snvqual_64,Description="Minimum SNV Quality (Phred) 64">
##FILTER=<ID=min_indelqual_53,Description="Minimum Indel Quality (Phred) 53">
#CHROM	POS	ID	REF	ALT	QUAL	FILTER	INFO
S288C	179	.	A	ATTTTTTTCTTT	49314	PASS	DP=11419;AF=0.552763;SB=19;DP4=1951,762,4701,1611;INDEL;HRUN=8
S288C	227	.	A	T	49314	PASS	DP=9123;AF=0.992217;SB=21;DP4=17,20,6163,2890
S288C	243	.	G	GCGGAAGCGGAAAATA	7143	PASS	DP=8961;AF=0.277759;SB=8;DP4=3698,2274,1583,906;INDEL;HRUN=1
S288C	272	.	GAACATACAA	G	49314	PASS	DP=8965;AF=0.659676;SB=297;DP4=1933,1324,2770,3144;INDEL;HRUN=2
S288C	557	.	C	T	49314	PASS	DP=20312;AF=0.999163;SB=4;DP4=1,4,9304,10991
S288C	607	.	G	A	49314	PASS	DP=21894;AF=0.979583;SB=0;DP4=208,229,10327,11120
S288C	638	.	C	T	49314	PASS	DP=22148;AF=0.999142;SB=10;DP4=3,9,11698,10431
S288C	743	.	T	C	49314	PASS	DP=20777;AF=0.280743;SB=3;DP4=7700,7233,2972,2861
S288C	817	.	C	A	49314	PASS	DP=21186;AF=0.999339;SB=6;DP4=1,5,10357,10817
S288C	1117	.	G	C	49314	PASS	DP=19849;AF=0.692478;SB=1;DP4=3156,2939,7161,6584
S288C	1399	.	T	C	878	PASS	DP=14079;AF=0.263513;SB=12;DP4=3494,6834,1320,2390
S288C	1570	.	CA	C	18458	PASS	DP=9609;AF=0.208034;SB=922;DP4=4114,1559,1856,143;INDEL;HRUN=17
S288C	1570	.	CAAA	C	6966	PASS	DP=9609;AF=0.115621;SB=0;DP4=4114,1559,808,303;INDEL;HRUN=17
S288C	1570	.	CAAAA	C	190	PASS	DP=9609;AF=0.028619;SB=22;DP4=4114,1559,178,97;INDEL;HRUN=17
S288C	1570	.	CAA	C	2912	PASS	DP=9609;AF=0.074305;SB=185;DP4=4114,1559,623,91;INDEL;HRUN=17
S288C	1638	.	A	C	49314	PASS	DP=16507;AF=0.277155;SB=17;DP4=5321,6550,1956,2619
S288C	1683	.	A	T	49314	PASS	DP=18551;AF=0.274648;SB=19;DP4=6519,6918,2365,2730
S288C	1720	.	T	G	49314	PASS	DP=15974;AF=0.213973;SB=19;DP4=5791,6748,1495,1924
S288C	1730	.	T	C	49314	PASS	DP=15611;AF=0.195119;SB=25;DP4=5828,6732,1323,1724
S288C	1830	.	G	GTA	49314	PASS	DP=15065;AF=0.227879;SB=71;DP4=5987,5764,1928,1505;INDEL;HRUN=1
S288C	1983	.	TG	T	1331	PASS	DP=12119;AF=0.185989;SB=812;DP4=3049,6998,1173,1081;INDEL;HRUN=1
S288C	2117	.	C	A	46873	PASS	DP=14009;AF=0.178385;SB=0;DP4=5798,5700,1262,1237
S288C	2208	.	T	C	34929	PASS	DP=15908;AF=0.181795;SB=119;DP4=6238,6761,1180,1720
S288C	2227	.	C	T	49314	PASS	DP=14341;AF=0.997350;SB=0;DP4=13,16,6687,7617
S288C	2256	.	A	AAAAAAAAATAAC	54	PASS	DP=10536;AF=0.040148;SB=1193;DP4=5733,2960,44,379;INDEL;HRUN=16
S288C	2263	.	A	AC	2067	PASS	DP=10216;AF=0.156911;SB=2054;DP4=5572,3222,361,1242;INDEL;HRUN=6
S288C	2274	.	G	A	1709	PASS	DP=8026;AF=0.424620;SB=2689;DP4=1863,2119,3073,571
S288C	2277	.	CAAATAGT	C	28795	PASS	DP=7556;AF=0.306776;SB=256;DP4=3732,1610,1326,992;INDEL;HRUN=3
S288C	2277	.	C	A	906	PASS	DP=7660;AF=0.423890;SB=2104;DP4=1900,2006,2718,555
S288C	2302	.	C	CCA	930	PASS	DP=9086;AF=0.242241;SB=95;DP4=3971,2742,1468,733;INDEL;HRUN=1
S288C	2304	.	T	A	13523	PASS	DP=9664;AF=0.426531;SB=133;DP4=3189,2328,2695,1427
S288C	2392	.	A	G	49314	PASS	DP=19235;AF=0.223915;SB=18;DP4=8108,6813,2432,1875
S288C	2485	.	T	TA	49314	PASS	DP=18150;AF=0.199394;SB=51;DP4=7683,6995,2045,1574;INDEL;HRUN=6
S288C	7325	.	TC	T	72	PASS	DP=18297;AF=0.001257;SB=3;DP4=9411,9019,14,9;INDEL;HRUN=6
S288C	7558	.	GC	G	77	PASS	DP=19861;AF=0.000806;SB=3;DP4=10330,9672,10,6;INDEL;HRUN=5
S288C	8467	.	T	TA	49314	PASS	DP=21581;AF=0.687735;SB=30;DP4=2862,4115,6441,8401;INDEL;HRUN=6
S288C	8471	.	AAAG	A	49314	PASS	DP=21552;AF=0.176875;SB=12;DP4=7772,10279,1706,2106;INDEL;HRUN=6
S288C	8474	.	G	A	2375	PASS	DP=21692;AF=0.042596;SB=201;DP4=7606,9267,298,693
S288C	8491	.	CTTTT	C	49314	PASS	DP=20998;AF=0.177350;SB=48;DP4=7663,8922,1867,1857;INDEL;HRUN=11
S288C	8558	.	T	C	49314	PASS	DP=22161;AF=0.212220;SB=20;DP4=9249,8198,2593,2110
S288C	9131	.	T	TTCGCATGAAG	1030	PASS	DP=1900;AF=0.054737;SB=0;DP4=3,1588,0,104;INDEL;HRUN=3
S288C	9131	.	T	TTCGCATGAAGTACC	4647	PASS	DP=1900;AF=0.157368;SB=0;DP4=3,1588,0,299;INDEL;HRUN=3
S288C	9132	.	T	TCGCATGA	519	PASS	DP=1747;AF=0.038351;SB=0;DP4=2,1413,0,67;INDEL;HRUN=1
S288C	9132	.	T	TCGCATGAAGTAC	596	PASS	DP=1747;AF=0.041786;SB=0;DP4=2,1413,0,73;INDEL;HRUN=1
S288C	9133	.	C	CGCAT	773	PASS	DP=1663;AF=0.051714;SB=0;DP4=2,1360,0,86;INDEL;HRUN=1
S288C	9133	.	C	CGCATG	1018	PASS	DP=1663;AF=0.061936;SB=0;DP4=2,1360,0,103;INDEL;HRUN=1
S288C	9133	.	C	CGCATGAA	142	PASS	DP=1663;AF=0.019242;SB=0;DP4=2,1360,0,32;INDEL;HRUN=1
S288C	9133	.	C	CGCATGAAGT	786	PASS	DP=1663;AF=0.052315;SB=0;DP4=2,1360,0,87;INDEL;HRUN=1
S288C	9133	.	C	CGCATGAAGTA	571	PASS	DP=1663;AF=0.042694;SB=0;DP4=2,1360,0,71;INDEL;HRUN=1
