# Supplementary material for: Varying strength of selection contributes to the intragenomic diversity of rRNA genes
Source: Nat Commun. 2022 Nov 25;13:7245. doi: 10.1038/s41467-022-34989-w (PMC9700816; doi:10.1038/s41467-022-34989-w)
Supplement: Supplementary file 4 — Supplementary Data 1-6 [file 41467_2022_34989_MOESM4_ESM.zip › Supplementary_Data1-6/Supplementary_Data_6/raw_rDNA_var_calls/ERR1308657_rDNA.vcf]

##fileformat=VCFv4.0
##fileDate=20200729
##source=lofreq call --call-indels -f /scratch/ds5639/rDNA_project/Yue_2017_SK1_hiseq/SRR4074258_1/rDNA_S288C_ref/rDNA_S288C.fa -o ERR1308657_rDNA.vcf ERR1308657_rDNA.bam 
##reference=/scratch/ds5639/rDNA_project/Yue_2017_SK1_hiseq/SRR4074258_1/rDNA_S288C_ref/rDNA_S288C.fa
##INFO=<ID=DP,Number=1,Type=Integer,Description="Raw Depth">
##INFO=<ID=AF,Number=1,Type=Float,Description="Allele Frequency">
##INFO=<ID=SB,Number=1,Type=Integer,Description="Phred-scaled strand bias at this position">
##INFO=<ID=DP4,Number=4,Type=Integer,Description="Counts for ref-forward bases, ref-reverse, alt-forward and alt-reverse bases">
##INFO=<ID=INDEL,Number=0,Type=Flag,Description="Indicates that the variant is an INDEL.">
##INFO=<ID=CONSVAR,Number=0,Type=Flag,Description="Indicates that the variant is a consensus variant (as opposed to a low frequency variant).">
##INFO=<ID=HRUN,Number=1,Type=Integer,Description="Homopolymer length to the right of report indel position">
##FILTER=<ID=min_dp_10,Description="Minimum Coverage 10">
##FILTER=<ID=sb_fdr,Description="Strand-Bias Multiple Testing Correction: fdr corr. pvalue > 0.001000">
##FILTER=<ID=min_snvqual_64,Description="Minimum SNV Quality (Phred) 64">
##FILTER=<ID=min_indelqual_53,Description="Minimum Indel Quality (Phred) 53">
#CHROM	POS	ID	REF	ALT	QUAL	FILTER	INFO
S288C	227	.	A	T	10107	PASS	DP=10781;AF=0.134218;SB=50;DP4=7281,2040,1053,394
S288C	254	.	A	AGCG	3194	PASS	DP=12576;AF=0.175095;SB=1142;DP4=5700,4703,1764,438;INDEL;HRUN=4
S288C	272	.	GAACATACAA	G	49314	PASS	DP=10684;AF=0.860539;SB=713;DP4=1187,511,4272,4922;INDEL;HRUN=2
S288C	431	.	T	C	49314	PASS	DP=25669;AF=0.890023;SB=3;DP4=1745,1066,14353,8494
S288C	557	.	C	T	49314	PASS	DP=29782;AF=0.998959;SB=3;DP4=4,9,13583,16168
S288C	638	.	C	T	49314	PASS	DP=32215;AF=0.999255;SB=3;DP4=2,4,16587,15604
S288C	743	.	T	C	49314	PASS	DP=30151;AF=0.253955;SB=7;DP4=11726,10757,3923,3734
S288C	817	.	C	A	49314	PASS	DP=30965;AF=0.999548;SB=2;DP4=6,3,15704,15248
S288C	1117	.	G	C	49314	PASS	DP=31417;AF=0.199764;SB=4;DP4=13140,11969,3244,3032
S288C	1222	.	C	T	49314	PASS	DP=26508;AF=0.196846;SB=0;DP4=12023,9251,2953,2270
S288C	1379	.	T	A	203	PASS	DP=19905;AF=0.060286;SB=31;DP4=8732,7675,578,622
S288C	1570	.	CAAAAAA	C	289	PASS	DP=15742;AF=0.065621;SB=67;DP4=2743,2291,471,562;INDEL;HRUN=17
S288C	1570	.	CAAAAA	C	49314	PASS	DP=15742;AF=0.482975;SB=4;DP4=2743,2291,4076,3527;INDEL;HRUN=17
S288C	1570	.	CAAAA	C	5849	PASS	DP=15742;AF=0.131432;SB=152;DP4=2743,2291,1343,726;INDEL;HRUN=17
S288C	1638	.	A	C	49314	PASS	DP=24260;AF=0.998269;SB=14;DP4=18,9,11165,13053
S288C	1671	.	T	C	48297	PASS	DP=25928;AF=0.200285;SB=8;DP4=10229,10501,2623,2570
S288C	1683	.	A	T	49314	PASS	DP=26399;AF=0.798023;SB=8;DP4=2723,2593,10548,10519
S288C	1720	.	T	G	49314	PASS	DP=17810;AF=0.998372;SB=0;DP4=10,9,8810,8973
S288C	1730	.	T	C	49314	PASS	DP=15760;AF=0.996827;SB=2;DP4=17,21,7789,7923
S288C	1830	.	G	GTA	49314	PASS	DP=19671;AF=0.922221;SB=17;DP4=748,759,9588,8553;INDEL;HRUN=1
S288C	1912	.	G	C	49314	PASS	DP=26095;AF=0.801686;SB=4;DP4=2993,2157,12309,8611
S288C	1983	.	TG	T	15752	PASS	DP=22643;AF=0.943294;SB=0;DP4=869,646,12276,9083;INDEL;HRUN=1
S288C	1985	.	T	A	5909	PASS	DP=23491;AF=0.962156;SB=13;DP4=79,80,13069,9533
S288C	2045	.	AT	A	49314	PASS	DP=28550;AF=0.915552;SB=26;DP4=1585,979,15346,10793;INDEL;HRUN=8
S288C	2073	.	G	A	49314	PASS	DP=28831;AF=0.998682;SB=9;DP4=8,12,17088,11705
S288C	2152	.	A	G	49314	PASS	DP=31219;AF=0.194433;SB=1;DP4=13363,11782,3246,2824
S288C	2227	.	C	T	49314	PASS	DP=28827;AF=0.727096;SB=44;DP4=3558,4278,8951,12019
S288C	2244	.	G	GA	5689	PASS	DP=27248;AF=0.064592;SB=18;DP4=12449,13275,799,961;INDEL;HRUN=16
S288C	2244	.	GA	G	10754	PASS	DP=27248;AF=0.086942;SB=181;DP4=12002,12380,941,1428;INDEL;HRUN=16
S288C	2244	.	GAA	G	91	PASS	DP=27248;AF=0.022167;SB=34;DP4=12002,12380,253,351;INDEL;HRUN=16
S288C	5823	.	CT	C	57	PASS	DP=28214;AF=0.000532;SB=0;DP4=13747,14774,7,8;INDEL;HRUN=4
S288C	5949	.	TA	T	49314	PASS	DP=27951;AF=0.805517;SB=9;DP4=2812,2935,11273,11242;INDEL;HRUN=7
S288C	6033	.	G	GA	49314	PASS	DP=29058;AF=0.751153;SB=1;DP4=3638,3358,11397,10430;INDEL;HRUN=8
S288C	6033	.	G	GAA	4884	PASS	DP=29058;AF=0.018343;SB=15;DP4=3638,3358,251,282;INDEL;HRUN=8
S288C	6042	.	C	A	1418	PASS	DP=29598;AF=0.013041;SB=65;DP4=15340,13866,255,134
S288C	6597	.	C	A	70	PASS	DP=29268;AF=0.032254;SB=26;DP4=11602,16681,351,619
S288C	6598	.	C	A	75	PASS	DP=29949;AF=0.024108;SB=182;DP4=12047,17108,203,582
S288C	6602	.	AC	A	57	PASS	DP=31245;AF=0.000864;SB=14;DP4=13405,18216,17,10;INDEL;HRUN=1
S288C	6603	.	C	CAAA	2479	PASS	DP=31173;AF=0.009624;SB=153;DP4=5319,6570,205,95;INDEL;HRUN=7
S288C	6603	.	C	CAAAAAA	49314	PASS	DP=31173;AF=0.147628;SB=25;DP4=5319,6570,1940,2662;INDEL;HRUN=7
S288C	6603	.	C	CAAAA	22287	PASS	DP=31173;AF=0.047605;SB=13;DP4=5319,6570,624,860;INDEL;HRUN=7
S288C	6603	.	C	CAAAAA	49314	PASS	DP=31173;AF=0.414461;SB=94;DP4=5319,6570,5270,7650;INDEL;HRUN=7
S288C	6603	.	C	CAAAAAAA	3720	PASS	DP=31173;AF=0.012671;SB=14;DP4=5319,6570,198,197;INDEL;HRUN=7
S288C	7325	.	TC	T	129	PASS	DP=26757;AF=0.001420;SB=1;DP4=13782,13156,18,20;INDEL;HRUN=6
S288C	8467	.	T	TA	28292	PASS	DP=29251;AF=0.059793;SB=50;DP4=12409,15469,684,1065;INDEL;HRUN=6
S288C	8471	.	AAAG	A	49314	PASS	DP=28320;AF=0.874823;SB=20;DP4=1679,2267,11097,13678;INDEL;HRUN=6
S288C	8478	.	G	C	1105	PASS	DP=28561;AF=0.011519;SB=49;DP4=12824,15337,110,219
S288C	8491	.	CTTTT	C	39217	PASS	DP=29163;AF=0.111237;SB=43;DP4=2294,3151,1513,1731;INDEL;HRUN=11
S288C	8491	.	CTTT	C	92	PASS	DP=29163;AF=0.004903;SB=27;DP4=2294,3151,79,64;INDEL;HRUN=11
S288C	8491	.	CTT	C	49314	PASS	DP=29163;AF=0.690978;SB=145;DP4=2294,3151,9701,10450;INDEL;HRUN=11
S288C	9019	.	A	G	49314	PASS	DP=14347;AF=0.990660;SB=2;DP4=8,116,774,13439
S288C	9025	.	T	C	446	PASS	DP=14548;AF=0.007630;SB=0;DP4=679,13742,5,106
S288C	9131	.	T	TTCGCATGAAG	1101	PASS	DP=2650;AF=0.050566;SB=0;DP4=3,2219,0,134;INDEL;HRUN=3
S288C	9131	.	T	TTCGCATGAAGTACC	6421	PASS	DP=2650;AF=0.161509;SB=0;DP4=3,2219,0,428;INDEL;HRUN=3
S288C	9132	.	T	TCGCATGA	474	PASS	DP=2388;AF=0.034757;SB=0;DP4=3,2000,0,83;INDEL;HRUN=1
S288C	9132	.	T	TCGCATGAAGTAC	561	PASS	DP=2388;AF=0.038107;SB=0;DP4=3,2000,0,91;INDEL;HRUN=1
S288C	9133	.	C	CGCAT	814	PASS	DP=2253;AF=0.049711;SB=0;DP4=2,1865,0,112;INDEL;HRUN=1
S288C	9133	.	C	CGCATG	1118	PASS	DP=2253;AF=0.059920;SB=7;DP4=2,1865,1,134;INDEL;HRUN=1
S288C	9133	.	C	CGCATGAA	209	PASS	DP=2253;AF=0.024412;SB=0;DP4=2,1865,0,55;INDEL;HRUN=1
S288C	9133	.	C	CGCATGAAGT	789	PASS	DP=2253;AF=0.048824;SB=0;DP4=2,1865,0,110;INDEL;HRUN=1
S288C	9133	.	C	CGCATGAAGTA	678	PASS	DP=2253;AF=0.044829;SB=0;DP4=2,1865,0,101;INDEL;HRUN=1
