# Supplementary material for: Varying strength of selection contributes to the intragenomic diversity of rRNA genes
Source: Nat Commun. 2022 Nov 25;13:7245. doi: 10.1038/s41467-022-34989-w (PMC9700816; doi:10.1038/s41467-022-34989-w)
Supplement: Supplementary file 4 — Supplementary Data 1-6 [file 41467_2022_34989_MOESM4_ESM.zip › Supplementary_Data1-6/Supplementary_Data_6/raw_rDNA_var_calls/ERR1308656_rDNA.vcf]

##fileformat=VCFv4.0
##fileDate=20200729
##source=lofreq call --call-indels -f /scratch/ds5639/rDNA_project/Yue_2017_SK1_hiseq/SRR4074258_1/rDNA_S288C_ref/rDNA_S288C.fa -o ERR1308656_rDNA.vcf ERR1308656_rDNA.bam 
##reference=/scratch/ds5639/rDNA_project/Yue_2017_SK1_hiseq/SRR4074258_1/rDNA_S288C_ref/rDNA_S288C.fa
##INFO=<ID=DP,Number=1,Type=Integer,Description="Raw Depth">
##INFO=<ID=AF,Number=1,Type=Float,Description="Allele Frequency">
##INFO=<ID=SB,Number=1,Type=Integer,Description="Phred-scaled strand bias at this position">
##INFO=<ID=DP4,Number=4,Type=Integer,Description="Counts for ref-forward bases, ref-reverse, alt-forward and alt-reverse bases">
##INFO=<ID=INDEL,Number=0,Type=Flag,Description="Indicates that the variant is an INDEL.">
##INFO=<ID=CONSVAR,Number=0,Type=Flag,Description="Indicates that the variant is a consensus variant (as opposed to a low frequency variant).">
##INFO=<ID=HRUN,Number=1,Type=Integer,Description="Homopolymer length to the right of report indel position">
##FILTER=<ID=min_dp_10,Description="Minimum Coverage 10">
##FILTER=<ID=sb_fdr,Description="Strand-Bias Multiple Testing Correction: fdr corr. pvalue > 0.001000">
##FILTER=<ID=min_snvqual_64,Description="Minimum SNV Quality (Phred) 64">
##FILTER=<ID=min_indelqual_58,Description="Minimum Indel Quality (Phred) 58">
#CHROM	POS	ID	REF	ALT	QUAL	FILTER	INFO
S288C	236	.	T	TGCGGAA	49314	PASS	DP=20937;AF=0.303482;SB=265;DP4=11444,3358,4462,1892;INDEL;HRUN=1
S288C	387	.	T	C	78	PASS	DP=33518;AF=0.003103;SB=15;DP4=19426,13973,49,55
S288C	420	.	C	T	400	PASS	DP=32273;AF=0.005887;SB=8;DP4=16604,15464,88,102
S288C	557	.	C	T	49314	PASS	DP=35178;AF=0.441697;SB=5;DP4=8576,11037,6707,8831
S288C	607	.	G	A	49314	PASS	DP=34807;AF=0.430000;SB=8;DP4=9432,10383,7241,7726
S288C	618	.	A	G	13210	PASS	DP=34772;AF=0.041183;SB=11;DP4=16455,16815,744,688
S288C	626	.	A	G	49314	PASS	DP=35113;AF=0.426737;SB=26;DP4=10073,10040,7754,7230
S288C	638	.	C	T	49314	PASS	DP=35747;AF=0.429547;SB=20;DP4=10368,9997,8031,7324
S288C	648	.	A	G	49314	PASS	DP=36505;AF=0.425531;SB=17;DP4=10880,10079,8258,7276
S288C	681	.	CT	C	104	PASS	DP=36378;AF=0.001265;SB=1;DP4=19212,17482,26,20;INDEL;HRUN=4
S288C	743	.	T	C	49314	PASS	DP=33012;AF=0.424331;SB=23;DP4=9836,9149,7036,6972
S288C	817	.	C	A	49314	PASS	DP=30171;AF=0.431772;SB=40;DP4=8630,8502,6267,6762
S288C	981	.	T	G	49314	PASS	DP=31384;AF=0.419322;SB=21;DP4=8349,9860,6239,6921
S288C	1117	.	G	C	49314	PASS	DP=32872;AF=0.428815;SB=6;DP4=9747,9014,7417,6679
S288C	1570	.	CA	C	34200	PASS	DP=14211;AF=0.245584;SB=1336;DP4=8155,1630,3407,83;INDEL;HRUN=17
S288C	1570	.	CAA	C	2959	PASS	DP=14211;AF=0.066216;SB=340;DP4=8155,1630,908,33;INDEL;HRUN=17
S288C	1983	.	TG	T	9452	PASS	DP=25443;AF=0.491569;SB=2221;DP4=4227,8878,6485,6022;INDEL;HRUN=1
S288C	1985	.	T	A	438	PASS	DP=26230;AF=0.502669;SB=2348;DP4=4054,8531,6898,6287
S288C	2045	.	AT	A	49314	PASS	DP=32436;AF=0.439173;SB=563;DP4=8758,9633,8048,6197;INDEL;HRUN=8
S288C	2073	.	G	A	49314	PASS	DP=30467;AF=0.483014;SB=329;DP4=8275,7457,8754,5962
S288C	2227	.	C	T	49314	PASS	DP=27293;AF=0.551387;SB=233;DP4=5021,7191,5289,9768
S288C	2244	.	G	GA	2446	PASS	DP=24499;AF=0.053757;SB=105;DP4=9883,13241,441,876;INDEL;HRUN=16
S288C	2244	.	GA	G	7143	PASS	DP=24499;AF=0.095432;SB=393;DP4=9391,12005,698,1640;INDEL;HRUN=16
S288C	2254	.	A	AAAAAAATAAAAAAT	895	PASS	DP=26539;AF=0.034440;SB=1079;DP4=10713,13379,95,819;INDEL;HRUN=16
S288C	2277	.	C	A	359	PASS	DP=22211;AF=0.203458;SB=1407;DP4=6487,10718,2662,1873
S288C	2290	.	G	A	71	PASS	DP=17902;AF=0.088649;SB=467;DP4=7134,8954,1005,582
S288C	2302	.	C	CCA	2627	PASS	DP=22261;AF=0.157630;SB=456;DP4=9611,8959,2273,1236;INDEL;HRUN=1
S288C	2304	.	T	TA	240	PASS	DP=22827;AF=0.022824;SB=119;DP4=12014,10177,363,158;INDEL;HRUN=2
S288C	2304	.	T	TAGACCAAA	69	PASS	DP=22827;AF=0.010514;SB=632;DP4=12014,10177,240,0;INDEL;HRUN=2
S288C	2304	.	T	A	21700	PASS	DP=22979;AF=0.283911;SB=1326;DP4=8199,8218,4415,2109
S288C	2620	.	T	C	8912	PASS	DP=29589;AF=0.034236;SB=55;DP4=15395,13162,622,392
S288C	2733	.	GA	G	434	PASS	DP=28895;AF=0.002838;SB=36;DP4=14237,14817,57,25;INDEL;HRUN=3
S288C	2800	.	T	G	117	PASS	DP=30560;AF=0.005203;SB=5;DP4=14150,16227,84,82
S288C	2814	.	T	C	281	PASS	DP=29856;AF=0.005091;SB=13;DP4=13082,16603,80,72
S288C	2819	.	A	G	243	PASS	DP=29606;AF=0.005033;SB=8;DP4=12599,16830,74,77
S288C	2904	.	G	GA	59	PASS	DP=30575;AF=0.000720;SB=72;DP4=16572,14473,0,22;INDEL;HRUN=1
S288C	3175	.	AG	A	4543	PASS	DP=29445;AF=0.010698;SB=1;DP4=14323,15183,157,158;INDEL;HRUN=5
S288C	3259	.	T	TTA	64	PASS	DP=26290;AF=0.000951;SB=64;DP4=14439,12229,25,0;INDEL;HRUN=1
S288C	5192	.	G	GT	61	PASS	DP=29896;AF=0.000803;SB=72;DP4=14998,15226,24,0;INDEL;HRUN=3
S288C	5237	.	G	GTGAAAT	104	PASS	DP=28401;AF=0.000915;SB=79;DP4=14260,14512,26,0;INDEL;HRUN=1
S288C	6337	.	G	A	95	PASS	DP=36836;AF=0.002525;SB=0;DP4=19135,17601,49,44
S288C	6518	.	A	C	49314	PASS	DP=28587;AF=0.471718;SB=0;DP4=7791,7301,6943,6545
S288C	6872	.	A	G	87	PASS	DP=27298;AF=0.002894;SB=9;DP4=12287,14917,43,36
S288C	7825	.	C	CCCT	85	PASS	DP=29205;AF=0.000890;SB=93;DP4=12837,16519,26,0;INDEL;HRUN=2
S288C	7994	.	G	GT	126	PASS	DP=30546;AF=0.001735;SB=123;DP4=17822,13013,53,0;INDEL;HRUN=3
S288C	8192	.	CA	C	74	PASS	DP=33012;AF=0.000727;SB=75;DP4=16223,17163,24,0;INDEL;HRUN=1
S288C	8467	.	T	TA	25271	PASS	DP=33494;AF=0.053980;SB=328;DP4=15605,16374,621,1187;INDEL;HRUN=6
S288C	8471	.	AAAG	A	49314	PASS	DP=33304;AF=0.868064;SB=79;DP4=2053,2645,13932,14978;INDEL;HRUN=6
S288C	8478	.	G	C	1136	PASS	DP=34423;AF=0.013131;SB=116;DP4=16541,17380,146,306
S288C	8491	.	CTTT	C	49314	PASS	DP=34947;AF=0.389218;SB=771;DP4=1958,3301,7117,6485;INDEL;HRUN=11
S288C	8491	.	CTTTT	C	49314	PASS	DP=34947;AF=0.469110;SB=641;DP4=1958,3301,8301,8093;INDEL;HRUN=11
S288C	8493	.	TT	T	288	PASS	DP=34626;AF=0.003639;SB=62;DP4=17528,17500,91,35;INDEL;HRUN=11
S288C	8871	.	A	G	49314	PASS	DP=22774;AF=0.453324;SB=8;DP4=3400,9044,2733,7591
S288C	8934	.	G	A	3875	PASS	DP=18368;AF=0.022104;SB=3;DP4=2893,15057,59,347
S288C	9131	.	T	TTCGCATGAAG	1971	PASS	DP=2542;AF=0.068843;SB=0;DP4=4,2314,0,175;INDEL;HRUN=3
S288C	9131	.	T	TTCGCATGAAGTACC	3487	PASS	DP=2542;AF=0.102675;SB=0;DP4=4,2314,0,261;INDEL;HRUN=3
S288C	9132	.	T	TCGCATGA	1845	PASS	DP=2312;AF=0.072232;SB=0;DP4=4,1986,0,167;INDEL;HRUN=1
S288C	9132	.	T	TCGCATGAAGTAC	593	PASS	DP=2312;AF=0.034602;SB=0;DP4=4,1986,0,80;INDEL;HRUN=1
S288C	9133	.	C	CGCAT	1832	PASS	DP=2124;AF=0.078154;SB=0;DP4=4,1649,0,166;INDEL;HRUN=1
S288C	9133	.	C	CGCATG	1688	PASS	DP=2124;AF=0.073917;SB=0;DP4=4,1649,0,157;INDEL;HRUN=1
S288C	9133	.	C	CGCATGAA	1157	PASS	DP=2124;AF=0.057439;SB=0;DP4=4,1649,0,122;INDEL;HRUN=1
S288C	9133	.	C	CGCATGAAGT	656	PASS	DP=2124;AF=0.040019;SB=0;DP4=4,1649,0,85;INDEL;HRUN=1
S288C	9133	.	C	CGCATGAAGTA	1184	PASS	DP=2124;AF=0.058380;SB=0;DP4=4,1649,0,124;INDEL;HRUN=1
