# Supplementary material for: Varying strength of selection contributes to the intragenomic diversity of rRNA genes
Source: Nat Commun. 2022 Nov 25;13:7245. doi: 10.1038/s41467-022-34989-w (PMC9700816; doi:10.1038/s41467-022-34989-w)
Supplement: Supplementary file 4 — Supplementary Data 1-6 [file 41467_2022_34989_MOESM4_ESM.zip › Supplementary_Data1-6/Supplementary_Data_6/raw_rDNA_var_calls/ERR1308716_rDNA.vcf]

##fileformat=VCFv4.0
##fileDate=20200729
##source=lofreq call --call-indels -f /scratch/ds5639/rDNA_project/Yue_2017_SK1_hiseq/SRR4074258_1/rDNA_S288C_ref/rDNA_S288C.fa -o ERR1308716_rDNA.vcf ERR1308716_rDNA.bam 
##reference=/scratch/ds5639/rDNA_project/Yue_2017_SK1_hiseq/SRR4074258_1/rDNA_S288C_ref/rDNA_S288C.fa
##INFO=<ID=DP,Number=1,Type=Integer,Description="Raw Depth">
##INFO=<ID=AF,Number=1,Type=Float,Description="Allele Frequency">
##INFO=<ID=SB,Number=1,Type=Integer,Description="Phred-scaled strand bias at this position">
##INFO=<ID=DP4,Number=4,Type=Integer,Description="Counts for ref-forward bases, ref-reverse, alt-forward and alt-reverse bases">
##INFO=<ID=INDEL,Number=0,Type=Flag,Description="Indicates that the variant is an INDEL.">
##INFO=<ID=CONSVAR,Number=0,Type=Flag,Description="Indicates that the variant is a consensus variant (as opposed to a low frequency variant).">
##INFO=<ID=HRUN,Number=1,Type=Integer,Description="Homopolymer length to the right of report indel position">
##FILTER=<ID=min_dp_10,Description="Minimum Coverage 10">
##FILTER=<ID=sb_fdr,Description="Strand-Bias Multiple Testing Correction: fdr corr. pvalue > 0.001000">
##FILTER=<ID=min_snvqual_64,Description="Minimum SNV Quality (Phred) 64">
##FILTER=<ID=min_indelqual_53,Description="Minimum Indel Quality (Phred) 53">
#CHROM	POS	ID	REF	ALT	QUAL	FILTER	INFO
S288C	172	.	A	G	32395	PASS	DP=15395;AF=0.117246;SB=0;DP4=11499,2082,1525,281
S288C	557	.	C	T	49314	PASS	DP=24945;AF=0.998837;SB=1;DP4=3,6,11015,13901
S288C	638	.	C	T	49314	PASS	DP=24913;AF=0.999277;SB=0;DP4=3,3,13061,11834
S288C	648	.	A	G	49314	PASS	DP=25124;AF=0.999005;SB=0;DP4=12,10,13379,11720
S288C	802	.	C	T	49314	PASS	DP=23605;AF=0.898750;SB=2;DP4=1172,1200,10636,10579
S288C	817	.	C	A	49314	PASS	DP=23707;AF=0.999452;SB=6;DP4=4,1,11558,12137
S288C	1570	.	CAAAAAAAAA	C	49314	PASS	DP=19107;AF=0.818391;SB=2;DP4=1821,1731,7930,7707;INDEL;HRUN=17
S288C	1759	.	ACCGCGTCGCCGCGTCG	A	49314	PASS	DP=17987;AF=0.633902;SB=49;DP4=3414,3394,5335,6067;INDEL;HRUN=2
S288C	1983	.	TG	T	12466	PASS	DP=20010;AF=0.933833;SB=12;DP4=756,796,8639,10047;INDEL;HRUN=1
S288C	1985	.	T	A	2792	PASS	DP=20754;AF=0.954418;SB=62;DP4=99,203,9349,10459
S288C	2045	.	AT	A	49314	PASS	DP=25032;AF=0.906080;SB=0;DP4=1305,1194,11806,10875;INDEL;HRUN=8
S288C	2073	.	G	A	49314	PASS	DP=24685;AF=0.998542;SB=21;DP4=6,18,13258,11391
S288C	2244	.	G	GA	4549	PASS	DP=20033;AF=0.053612;SB=7;DP4=10221,8920,551,523;INDEL;HRUN=16
S288C	2244	.	GA	G	9657	PASS	DP=20033;AF=0.081116;SB=364;DP4=9886,8092,626,999;INDEL;HRUN=16
S288C	2244	.	GAA	G	669	PASS	DP=20033;AF=0.023861;SB=61;DP4=9886,8092,208,270;INDEL;HRUN=16
S288C	2432	.	T	C	17381	PASS	DP=23875;AF=0.059518;SB=0;DP4=10411,12032,664,757
S288C	6738	.	G	GC	61	PASS	DP=19904;AF=0.000703;SB=2;DP4=10439,9697,6,8;INDEL;HRUN=5
S288C	7325	.	TC	T	79	PASS	DP=20819;AF=0.001249;SB=0;DP4=10680,10297,14,12;INDEL;HRUN=6
S288C	8467	.	T	TA	21475	PASS	DP=24331;AF=0.060499;SB=26;DP4=10315,12821,596,876;INDEL;HRUN=6
S288C	8471	.	AAAG	A	49314	PASS	DP=23685;AF=0.870635;SB=3;DP4=1503,1886,9294,11327;INDEL;HRUN=6
S288C	8478	.	G	C	688	PASS	DP=23887;AF=0.011764;SB=23;DP4=10973,12606,107,174
S288C	8491	.	CTTTT	C	49314	PASS	DP=23997;AF=0.857691;SB=246;DP4=1432,2164,10124,10458;INDEL;HRUN=11
S288C	9131	.	T	TTCGCATGAAG	802	PASS	DP=2248;AF=0.043594;SB=0;DP4=1,1988,0,98;INDEL;HRUN=3
S288C	9131	.	T	TTCGCATGAAGTACC	3935	PASS	DP=2248;AF=0.127669;SB=0;DP4=1,1988,0,287;INDEL;HRUN=3
S288C	9132	.	T	TCGCATGA	601	PASS	DP=2051;AF=0.039980;SB=0;DP4=1,1655,0,82;INDEL;HRUN=1
S288C	9132	.	T	TCGCATGAAGTAC	638	PASS	DP=2051;AF=0.041443;SB=0;DP4=1,1655,0,85;INDEL;HRUN=1
S288C	9133	.	C	CGCAT	952	PASS	DP=1903;AF=0.057278;SB=0;DP4=0,1556,0,109;INDEL;HRUN=1
S288C	9133	.	C	CGCATG	1308	PASS	DP=1903;AF=0.070415;SB=0;DP4=0,1556,0,134;INDEL;HRUN=1
S288C	9133	.	C	CGCATGAA	111	PASS	DP=1903;AF=0.017341;SB=16;DP4=0,1556,1,32;INDEL;HRUN=1
S288C	9133	.	C	CGCATGAAGT	1458	PASS	DP=1903;AF=0.075670;SB=0;DP4=0,1556,0,144;INDEL;HRUN=1
S288C	9133	.	C	CGCATGAAGTA	428	PASS	DP=1903;AF=0.035208;SB=0;DP4=0,1556,0,67;INDEL;HRUN=1
