# Supplementary material for: Varying strength of selection contributes to the intragenomic diversity of rRNA genes
Source: Nat Commun. 2022 Nov 25;13:7245. doi: 10.1038/s41467-022-34989-w (PMC9700816; doi:10.1038/s41467-022-34989-w)
Supplement: Supplementary file 4 — Supplementary Data 1-6 [file 41467_2022_34989_MOESM4_ESM.zip › Supplementary_Data1-6/Supplementary_Data_6/raw_rDNA_var_calls/ERR1308717_rDNA.vcf]

##fileformat=VCFv4.0
##fileDate=20200729
##source=lofreq call --call-indels -f /scratch/ds5639/rDNA_project/Yue_2017_SK1_hiseq/SRR4074258_1/rDNA_S288C_ref/rDNA_S288C.fa -o ERR1308717_rDNA.vcf ERR1308717_rDNA.bam 
##reference=/scratch/ds5639/rDNA_project/Yue_2017_SK1_hiseq/SRR4074258_1/rDNA_S288C_ref/rDNA_S288C.fa
##INFO=<ID=DP,Number=1,Type=Integer,Description="Raw Depth">
##INFO=<ID=AF,Number=1,Type=Float,Description="Allele Frequency">
##INFO=<ID=SB,Number=1,Type=Integer,Description="Phred-scaled strand bias at this position">
##INFO=<ID=DP4,Number=4,Type=Integer,Description="Counts for ref-forward bases, ref-reverse, alt-forward and alt-reverse bases">
##INFO=<ID=INDEL,Number=0,Type=Flag,Description="Indicates that the variant is an INDEL.">
##INFO=<ID=CONSVAR,Number=0,Type=Flag,Description="Indicates that the variant is a consensus variant (as opposed to a low frequency variant).">
##INFO=<ID=HRUN,Number=1,Type=Integer,Description="Homopolymer length to the right of report indel position">
##FILTER=<ID=min_dp_10,Description="Minimum Coverage 10">
##FILTER=<ID=sb_fdr,Description="Strand-Bias Multiple Testing Correction: fdr corr. pvalue > 0.001000">
##FILTER=<ID=min_snvqual_64,Description="Minimum SNV Quality (Phred) 64">
##FILTER=<ID=min_indelqual_55,Description="Minimum Indel Quality (Phred) 55">
#CHROM	POS	ID	REF	ALT	QUAL	FILTER	INFO
S288C	236	.	T	TGCGGAAGCGGAAGCGGAA	49314	PASS	DP=14136;AF=0.418223;SB=854;DP4=6271,1246,4080,1832;INDEL;HRUN=1
S288C	557	.	C	T	49314	PASS	DP=20011;AF=0.998501;SB=13;DP4=0,6,8397,11584
S288C	638	.	C	T	49314	PASS	DP=22289;AF=0.998475;SB=3;DP4=2,4,12331,9924
S288C	648	.	A	G	49314	PASS	DP=22591;AF=0.998982;SB=2;DP4=9,4,12918,9650
S288C	817	.	C	A	49314	PASS	DP=19079;AF=0.999319;SB=25;DP4=0,8,9979,9088
S288C	913	.	A	AT	49314	PASS	DP=17619;AF=0.175946;SB=3;DP4=6333,8339,1361,1739;INDEL;HRUN=4
S288C	1570	.	CAAAAAAAA	C	49314	PASS	DP=14989;AF=0.734872;SB=92;DP4=1179,1537,5513,5502;INDEL;HRUN=17
S288C	1759	.	ACCGCGTCGCCGCGTCG	A	49314	PASS	DP=13980;AF=0.688484;SB=506;DP4=2405,2111,3824,5801;INDEL;HRUN=2
S288C	1983	.	TG	T	7325	PASS	DP=17630;AF=0.847249;SB=18;DP4=1557,1312,7737,7200;INDEL;HRUN=1
S288C	2045	.	AT	A	49314	PASS	DP=21116;AF=0.912436;SB=6;DP4=1176,837,10994,8273;INDEL;HRUN=8
S288C	2073	.	G	A	49314	PASS	DP=20186;AF=0.999059;SB=1;DP4=6,5,12154,8013
S288C	2227	.	C	T	49314	PASS	DP=19819;AF=0.988799;SB=4;DP4=77,129,6714,12888
S288C	2244	.	GA	G	49314	PASS	DP=18612;AF=0.421180;SB=679;DP4=3468,4000,2557,5282;INDEL;HRUN=16
S288C	2244	.	GAAA	G	4973	PASS	DP=18612;AF=0.079841;SB=119;DP4=3468,4000,541,945;INDEL;HRUN=16
S288C	2244	.	GAA	G	6560	PASS	DP=18612;AF=0.090318;SB=121;DP4=3468,4000,619,1062;INDEL;HRUN=16
S288C	2261	.	T	A	125	PASS	DP=21913;AF=0.074111;SB=2918;DP4=7210,12525,1395,318
S288C	3324	.	C	G	722	PASS	DP=17462;AF=0.008304;SB=3;DP4=7240,10068,66,79
S288C	3591	.	T	TG	59	PASS	DP=17063;AF=0.000762;SB=36;DP4=8675,8559,13,0;INDEL;HRUN=2
S288C	4120	.	G	C	391	PASS	DP=16716;AF=0.011426;SB=5;DP4=8595,7911,92,99
S288C	4460	.	A	G	49314	PASS	DP=18809;AF=0.870753;SB=1;DP4=1359,1066,9103,7275
S288C	5346	.	A	G	1270	PASS	DP=15746;AF=0.010288;SB=2;DP4=8010,7565,79,83
S288C	6485	.	G	A	1145	PASS	DP=16463;AF=0.010508;SB=4;DP4=9020,7260,89,84
S288C	7325	.	TC	T	92	PASS	DP=15706;AF=0.001655;SB=2;DP4=8215,7575,12,14;INDEL;HRUN=6
S288C	7558	.	GC	G	61	PASS	DP=19590;AF=0.000766;SB=9;DP4=10313,9392,11,4;INDEL;HRUN=5
S288C	8467	.	T	TA	15374	PASS	DP=19561;AF=0.056030;SB=24;DP4=8892,9747,473,623;INDEL;HRUN=6
S288C	8471	.	AAAG	A	49314	PASS	DP=19057;AF=0.870389;SB=45;DP4=1207,1545,7988,8599;INDEL;HRUN=6
S288C	8478	.	G	C	257	PASS	DP=19344;AF=0.008995;SB=48;DP4=9432,9714,57,118
S288C	8491	.	CTTTT	C	49314	PASS	DP=19294;AF=0.854722;SB=323;DP4=1142,1792,8391,8100;INDEL;HRUN=11
S288C	8558	.	T	C	7508	PASS	DP=20317;AF=0.029975;SB=1;DP4=10994,8710,346,263
S288C	8584	.	C	A	7421	PASS	DP=19897;AF=0.029602;SB=0;DP4=10620,8682,321,268
S288C	9131	.	T	TTCGCATGAAG	780	PASS	DP=1647;AF=0.049180;SB=0;DP4=3,1493,0,81;INDEL;HRUN=3
S288C	9131	.	T	TTCGCATGAAGTACC	2971	PASS	DP=1647;AF=0.123862;SB=0;DP4=3,1493,0,204;INDEL;HRUN=3
S288C	9132	.	T	TCGCATGA	1057	PASS	DP=1504;AF=0.065824;SB=6;DP4=2,1196,1,98;INDEL;HRUN=1
S288C	9132	.	T	TCGCATGAAGTAC	948	PASS	DP=1504;AF=0.061170;SB=0;DP4=2,1196,0,92;INDEL;HRUN=1
S288C	9133	.	C	CGCAT	1108	PASS	DP=1410;AF=0.072340;SB=0;DP4=3,1142,0,102;INDEL;HRUN=1
S288C	9133	.	C	CGCATG	903	PASS	DP=1410;AF=0.063121;SB=0;DP4=3,1142,0,89;INDEL;HRUN=1
S288C	9133	.	C	CGCATGAA	339	PASS	DP=1410;AF=0.034043;SB=0;DP4=3,1142,0,48;INDEL;HRUN=1
S288C	9133	.	C	CGCATGAAGT	315	PASS	DP=1410;AF=0.032624;SB=0;DP4=3,1142,0,46;INDEL;HRUN=1
S288C	9133	.	C	CGCATGAAGTA	583	PASS	DP=1410;AF=0.047518;SB=0;DP4=3,1142,0,67;INDEL;HRUN=1
