# Supplementary material for: Varying strength of selection contributes to the intragenomic diversity of rRNA genes
Source: Nat Commun. 2022 Nov 25;13:7245. doi: 10.1038/s41467-022-34989-w (PMC9700816; doi:10.1038/s41467-022-34989-w)
Supplement: Supplementary file 4 — Supplementary Data 1-6 [file 41467_2022_34989_MOESM4_ESM.zip › Supplementary_Data1-6/Supplementary_Data_6/raw_rDNA_var_calls/ERR1309110_rDNA.vcf]

##fileformat=VCFv4.0
##fileDate=20200729
##source=lofreq call --call-indels -f /scratch/ds5639/rDNA_project/Yue_2017_SK1_hiseq/SRR4074258_1/rDNA_S288C_ref/rDNA_S288C.fa -o ERR1309110_rDNA.vcf ERR1309110_rDNA.bam 
##reference=/scratch/ds5639/rDNA_project/Yue_2017_SK1_hiseq/SRR4074258_1/rDNA_S288C_ref/rDNA_S288C.fa
##INFO=<ID=DP,Number=1,Type=Integer,Description="Raw Depth">
##INFO=<ID=AF,Number=1,Type=Float,Description="Allele Frequency">
##INFO=<ID=SB,Number=1,Type=Integer,Description="Phred-scaled strand bias at this position">
##INFO=<ID=DP4,Number=4,Type=Integer,Description="Counts for ref-forward bases, ref-reverse, alt-forward and alt-reverse bases">
##INFO=<ID=INDEL,Number=0,Type=Flag,Description="Indicates that the variant is an INDEL.">
##INFO=<ID=CONSVAR,Number=0,Type=Flag,Description="Indicates that the variant is a consensus variant (as opposed to a low frequency variant).">
##INFO=<ID=HRUN,Number=1,Type=Integer,Description="Homopolymer length to the right of report indel position">
##FILTER=<ID=min_dp_10,Description="Minimum Coverage 10">
##FILTER=<ID=sb_fdr,Description="Strand-Bias Multiple Testing Correction: fdr corr. pvalue > 0.001000">
##FILTER=<ID=min_snvqual_64,Description="Minimum SNV Quality (Phred) 64">
##FILTER=<ID=min_indelqual_56,Description="Minimum Indel Quality (Phred) 56">
#CHROM	POS	ID	REF	ALT	QUAL	FILTER	INFO
S288C	236	.	T	TGCGGAA	49314	PASS	DP=60974;AF=0.618805;SB=3134;DP4=16660,6374,21573,16158;INDEL;HRUN=1
S288C	272	.	GAACATACAA	G	663	PASS	DP=67280;AF=0.014789;SB=13;DP4=34039,32949,473,522;INDEL;HRUN=2
S288C	557	.	C	T	49314	PASS	DP=89484;AF=0.977996;SB=20;DP4=704,1081,37200,50315
S288C	607	.	G	A	49314	PASS	DP=91748;AF=0.911377;SB=3;DP4=3782,4131,39554,44063
S288C	626	.	A	G	49314	PASS	DP=90655;AF=0.937146;SB=12;DP4=2658,2725,43116,41841
S288C	638	.	C	T	49314	PASS	DP=90298;AF=0.975824;SB=57;DP4=882,988,46494,41624
S288C	648	.	A	G	49314	PASS	DP=91213;AF=0.976330;SB=2;DP4=974,882,47301,41753
S288C	743	.	T	C	49314	PASS	DP=82414;AF=0.906897;SB=8;DP4=3673,3688,36641,38100
S288C	817	.	C	A	49314	PASS	DP=81169;AF=0.962633;SB=0;DP4=1432,1466,38430,39727
S288C	924	.	C	T	20113	PASS	DP=76125;AF=0.032473;SB=6;DP4=35122,38287,1153,1319
S288C	981	.	T	G	49314	PASS	DP=71747;AF=0.889166;SB=2;DP4=3662,4114,29790,34009
S288C	1117	.	G	C	49314	PASS	DP=82864;AF=0.879912;SB=3;DP4=4940,4735,37530,35383
S288C	1123	.	T	C	5678	PASS	DP=82752;AF=0.031226;SB=39;DP4=41701,38222,1248,1336
S288C	1570	.	CAAAAAAA	C	1180	PASS	DP=39499;AF=0.030634;SB=582;DP4=23809,5529,733,477;INDEL;HRUN=17
S288C	1570	.	CA	C	49314	PASS	DP=39499;AF=0.182612;SB=2147483647;DP4=23809,5529,7123,90;INDEL;HRUN=17
S288C	1570	.	CAA	C	4603	PASS	DP=39499;AF=0.047824;SB=967;DP4=23809,5529,1836,53;INDEL;HRUN=17
S288C	1671	.	T	C	6415	PASS	DP=79224;AF=0.025535;SB=9;DP4=38851,38226,1055,968
S288C	1720	.	T	G	706	PASS	DP=76858;AF=0.018515;SB=63;DP4=37783,37547,810,613
S288C	1730	.	T	C	139	PASS	DP=77472;AF=0.015580;SB=6;DP4=38671,37415,648,582
S288C	1759	.	ACCGCGTCGCCGCGTCG	A	863	PASS	DP=74865;AF=0.017765;SB=1;DP4=37786,36653,670,660;INDEL;HRUN=2
S288C	1830	.	G	GTA	6536	PASS	DP=77993;AF=0.019194;SB=109;DP4=39995,37427,906,591;INDEL;HRUN=1
S288C	1983	.	TG	T	49314	PASS	DP=71688;AF=0.918229;SB=33;DP4=2827,3499,30941,34885;INDEL;HRUN=1
S288C	1985	.	T	A	20978	PASS	DP=74489;AF=0.941240;SB=451;DP4=660,1411,33296,36816
S288C	2045	.	AT	A	49314	PASS	DP=92766;AF=0.880150;SB=13;DP4=5956,5662,41035,40613;INDEL;HRUN=8
S288C	2073	.	G	A	49314	PASS	DP=91993;AF=0.962617;SB=84;DP4=1537,1678,47031,41523
S288C	2227	.	C	T	49314	PASS	DP=73039;AF=0.134161;SB=48;DP4=31469,31484,4667,5133
S288C	2244	.	G	GA	7898	PASS	DP=68546;AF=0.047647;SB=3;DP4=36439,29599,1780,1486;INDEL;HRUN=16
S288C	2244	.	GA	G	20960	PASS	DP=68546;AF=0.073090;SB=548;DP4=33662,25548,2271,2739;INDEL;HRUN=16
S288C	2244	.	GAA	G	14009	PASS	DP=68546;AF=0.060412;SB=385;DP4=33662,25548,1919,2222;INDEL;HRUN=16
S288C	2277	.	C	A	103	PASS	DP=83886;AF=0.033212;SB=2147483647;DP4=34097,46756,2372,421
S288C	2392	.	A	G	562	PASS	DP=84612;AF=0.005673;SB=153;DP4=38799,45146,311,169
S288C	2717	.	T	C	86	PASS	DP=74236;AF=0.004082;SB=5;DP4=37595,36197,164,139
S288C	2718	.	A	C	84	PASS	DP=74056;AF=0.004672;SB=15;DP4=37497,36084,197,149
S288C	2733	.	GA	G	1759	PASS	DP=73007;AF=0.003150;SB=19;DP4=37535,35874,137,93;INDEL;HRUN=3
S288C	2814	.	T	C	213	PASS	DP=76087;AF=0.006414;SB=14;DP4=35036,40384,204,286
S288C	2819	.	A	G	208	PASS	DP=75917;AF=0.006178;SB=15;DP4=34668,40561,240,229
S288C	3980	.	G	T	998	PASS	DP=75897;AF=0.010857;SB=123;DP4=37903,36952,522,303
S288C	6358	.	T	TA	86	PASS	DP=96824;AF=0.000392;SB=3;DP4=58484,39571,20,18;INDEL;HRUN=1
S288C	6367	.	G	GCC	14924	PASS	DP=94800;AF=0.010549;SB=9;DP4=56058,38868,565,435;INDEL;HRUN=4
S288C	6518	.	A	C	49314	PASS	DP=78865;AF=0.906296;SB=2;DP4=3378,3782,34001,37547
S288C	6619	.	C	A	65	PASS	DP=91294;AF=0.003089;SB=159;DP4=37258,53603,50,232
S288C	7325	.	TC	T	304	PASS	DP=65683;AF=0.001462;SB=2;DP4=35675,30584,49,47;INDEL;HRUN=6
S288C	7558	.	GC	G	117	PASS	DP=76153;AF=0.000538;SB=13;DP4=40733,36148,15,26;INDEL;HRUN=5
S288C	8312	.	T	A	49314	PASS	DP=95109;AF=0.045169;SB=2;DP4=50924,39659,2432,1864
S288C	8434	.	G	A	7299	PASS	DP=97067;AF=0.016617;SB=4;DP4=39806,55388,694,919
S288C	8467	.	T	TA	49314	PASS	DP=95137;AF=0.058474;SB=123;DP4=37806,52911,2045,3518;INDEL;HRUN=6
S288C	8471	.	AAAG	A	49314	PASS	DP=92886;AF=0.859656;SB=7;DP4=5911,8456,33351,46499;INDEL;HRUN=6
S288C	8478	.	G	C	1465	PASS	DP=93173;AF=0.013920;SB=174;DP4=39030,52426,400,897
S288C	8491	.	CTTT	C	49314	PASS	DP=93497;AF=0.779918;SB=340;DP4=5648,8748,32652,40268;INDEL;HRUN=11
S288C	8491	.	CTTTT	C	49314	PASS	DP=93497;AF=0.070612;SB=167;DP4=5648,8748,3002,3600;INDEL;HRUN=11
S288C	8493	.	TT	T	4451	PASS	DP=93191;AF=0.008370;SB=45;DP4=41704,51926,406,374;INDEL;HRUN=11
S288C	8558	.	T	C	568	PASS	DP=98433;AF=0.005892;SB=35;DP4=49994,47646,253,327
S288C	8871	.	A	G	49314	PASS	DP=70710;AF=0.913463;SB=12;DP4=2568,3334,27290,37301
S288C	9131	.	T	TTCGCATGAAG	1157	PASS	DP=7837;AF=0.041980;SB=0;DP4=4,6895,0,329;INDEL;HRUN=3
S288C	9131	.	T	TTCGCATGAAGTACC	10408	PASS	DP=7837;AF=0.127727;SB=0;DP4=4,6895,0,1001;INDEL;HRUN=3
S288C	9132	.	T	TCGCATGA	452	PASS	DP=7186;AF=0.031868;SB=0;DP4=4,5915,0,229;INDEL;HRUN=1
S288C	9132	.	T	TCGCATGAAGTAC	656	PASS	DP=7186;AF=0.036460;SB=0;DP4=4,5915,0,262;INDEL;HRUN=1
S288C	9133	.	C	CGCAT	2176	PASS	DP=6641;AF=0.065502;SB=0;DP4=2,5501,0,435;INDEL;HRUN=1
S288C	9133	.	C	CGCATG	2293	PASS	DP=6641;AF=0.067159;SB=0;DP4=2,5501,0,446;INDEL;HRUN=1
S288C	9133	.	C	CGCATGAA	84	PASS	DP=6641;AF=0.021533;SB=0;DP4=2,5501,0,143;INDEL;HRUN=1
S288C	9133	.	C	CGCATGAAGT	1573	PASS	DP=6641;AF=0.056467;SB=0;DP4=2,5501,0,375;INDEL;HRUN=1
S288C	9133	.	C	CGCATGAAGTA	475	PASS	DP=6641;AF=0.035085;SB=0;DP4=2,5501,0,233;INDEL;HRUN=1
