# Supplementary material for: Varying strength of selection contributes to the intragenomic diversity of rRNA genes
Source: Nat Commun. 2022 Nov 25;13:7245. doi: 10.1038/s41467-022-34989-w (PMC9700816; doi:10.1038/s41467-022-34989-w)
Supplement: Supplementary file 4 — Supplementary Data 1-6 [file 41467_2022_34989_MOESM4_ESM.zip › Supplementary_Data1-6/Supplementary_Data_6/raw_rDNA_var_calls/ERR1309376_rDNA.vcf]

##fileformat=VCFv4.0
##fileDate=20200729
##source=lofreq call --call-indels -f /scratch/ds5639/rDNA_project/Yue_2017_SK1_hiseq/SRR4074258_1/rDNA_S288C_ref/rDNA_S288C.fa -o ERR1309376_rDNA.vcf ERR1309376_rDNA.bam 
##reference=/scratch/ds5639/rDNA_project/Yue_2017_SK1_hiseq/SRR4074258_1/rDNA_S288C_ref/rDNA_S288C.fa
##INFO=<ID=DP,Number=1,Type=Integer,Description="Raw Depth">
##INFO=<ID=AF,Number=1,Type=Float,Description="Allele Frequency">
##INFO=<ID=SB,Number=1,Type=Integer,Description="Phred-scaled strand bias at this position">
##INFO=<ID=DP4,Number=4,Type=Integer,Description="Counts for ref-forward bases, ref-reverse, alt-forward and alt-reverse bases">
##INFO=<ID=INDEL,Number=0,Type=Flag,Description="Indicates that the variant is an INDEL.">
##INFO=<ID=CONSVAR,Number=0,Type=Flag,Description="Indicates that the variant is a consensus variant (as opposed to a low frequency variant).">
##INFO=<ID=HRUN,Number=1,Type=Integer,Description="Homopolymer length to the right of report indel position">
##FILTER=<ID=min_dp_10,Description="Minimum Coverage 10">
##FILTER=<ID=sb_fdr,Description="Strand-Bias Multiple Testing Correction: fdr corr. pvalue > 0.001000">
##FILTER=<ID=min_snvqual_64,Description="Minimum SNV Quality (Phred) 64">
##FILTER=<ID=min_indelqual_54,Description="Minimum Indel Quality (Phred) 54">
#CHROM	POS	ID	REF	ALT	QUAL	FILTER	INFO
S288C	130	.	C	T	49314	PASS	DP=12270;AF=0.566422;SB=32;DP4=5040,270,6495,456
S288C	179	.	A	ATTTTTTTCTT	49314	PASS	DP=17218;AF=0.396213;SB=22;DP4=3790,593,6021,801;INDEL;HRUN=8
S288C	179	.	A	ATTTTTTTCTTT	17294	PASS	DP=17218;AF=0.234754;SB=48;DP4=3790,593,3620,422;INDEL;HRUN=8
S288C	272	.	GAACATACAA	G	49314	PASS	DP=11397;AF=0.816531;SB=1219;DP4=1710,585,4435,4871;INDEL;HRUN=2
S288C	557	.	C	T	49314	PASS	DP=27746;AF=0.983673;SB=22;DP4=192,249,13727,13566
S288C	607	.	G	A	49314	PASS	DP=32161;AF=0.981375;SB=21;DP4=262,324,15881,15681
S288C	626	.	A	G	49314	PASS	DP=33127;AF=0.619223;SB=26;DP4=6410,6191,10792,9721
S288C	638	.	C	T	49314	PASS	DP=33770;AF=0.985224;SB=14;DP4=225,246,17570,15702
S288C	648	.	A	G	49314	PASS	DP=34547;AF=0.604336;SB=1;DP4=7264,6394,11156,9722
S288C	743	.	T	C	49314	PASS	DP=32378;AF=0.385972;SB=4;DP4=10102,9768,6419,6078
S288C	817	.	C	A	49314	PASS	DP=31594;AF=0.986548;SB=0;DP4=212,197,16067,15105
S288C	981	.	T	G	196	PASS	DP=29866;AF=0.004554;SB=7;DP4=13083,16632,52,84
S288C	1117	.	G	C	49314	PASS	DP=32848;AF=0.984991;SB=2;DP4=256,218,16991,15364
S288C	1397	.	T	C	2337	PASS	DP=18053;AF=0.351797;SB=793;DP4=1898,9612,1823,4528
S288C	1399	.	T	C	9039	PASS	DP=18916;AF=0.366462;SB=955;DP4=2174,9684,2205,4727
S288C	1570	.	CAAA	C	15676	PASS	DP=12248;AF=0.197992;SB=557;DP4=4673,2170,2046,379;INDEL;HRUN=17
S288C	1570	.	CAA	C	15647	PASS	DP=12248;AF=0.199461;SB=1115;DP4=4673,2170,2200,243;INDEL;HRUN=17
S288C	1638	.	A	C	49314	PASS	DP=23242;AF=0.981198;SB=28;DP4=215,211,9751,13054
S288C	1662	.	A	G	49314	PASS	DP=24282;AF=0.577053;SB=500;DP4=5213,4963,5819,8200
S288C	1683	.	A	T	49314	PASS	DP=25502;AF=0.976002;SB=35;DP4=328,269,11805,13085
S288C	1720	.	T	G	49314	PASS	DP=16928;AF=0.969341;SB=13;DP4=255,258,7414,8997
S288C	1730	.	T	C	49314	PASS	DP=15093;AF=0.962367;SB=9;DP4=269,288,6526,8001
S288C	1773	.	TC	T	153	PASS	DP=7167;AF=0.400028;SB=122;DP4=2434,3297,987,1880;INDEL;HRUN=1
S288C	1830	.	G	GTA	49314	PASS	DP=21022;AF=0.904386;SB=29;DP4=918,1072,9501,9511;INDEL;HRUN=1
S288C	1897	.	T	C	49314	PASS	DP=25373;AF=0.569109;SB=69;DP4=6331,4595,7884,6557
S288C	1982	.	CTGTT	C	1038	PASS	DP=9920;AF=0.186492;SB=30;DP4=3663,4494,910,940;INDEL;HRUN=1
S288C	1983	.	TG	T	1564	PASS	DP=10086;AF=0.706028;SB=1;DP4=1383,1668,3262,3859;INDEL;HRUN=1
S288C	1988	.	ACTGT	A	661	PASS	DP=11622;AF=0.159095;SB=13;DP4=4569,5232,910,939;INDEL;HRUN=1
S288C	2117	.	C	A	49314	PASS	DP=24652;AF=0.941871;SB=18;DP4=830,587,14364,8855
S288C	2208	.	T	C	49314	PASS	DP=24915;AF=0.928196;SB=45;DP4=834,914,12248,10900
S288C	2227	.	C	T	49314	PASS	DP=22435;AF=0.999064;SB=3;DP4=3,5,11437,10977
S288C	2256	.	A	AAAAG	1024	PASS	DP=15408;AF=0.104621;SB=2147483647;DP4=8499,3247,303,1309;INDEL;HRUN=16
S288C	2261	.	T	A	4433	PASS	DP=14608;AF=0.520742;SB=2147483647;DP4=1647,4764,6721,1215
S288C	2288	.	T	A	214	PASS	DP=3735;AF=0.341098;SB=177;DP4=1274,1173,855,422
S288C	2290	.	G	A	10158	PASS	DP=3350;AF=0.756119;SB=75;DP4=401,395,1560,973
S288C	2302	.	C	CCA	4891	PASS	DP=9247;AF=0.569266;SB=40;DP4=2125,1393,3399,1865;INDEL;HRUN=1
S288C	2304	.	T	TA	121	PASS	DP=10137;AF=0.066588;SB=47;DP4=5437,3583,463,212;INDEL;HRUN=2
S288C	2304	.	T	TAGACCAAA	156	PASS	DP=10137;AF=0.039657;SB=776;DP4=5437,3583,398,4;INDEL;HRUN=2
S288C	2304	.	T	A	49314	PASS	DP=10137;AF=0.988754;SB=36;DP4=61,13,6240,3783
S288C	2392	.	A	G	49314	PASS	DP=32498;AF=0.939812;SB=33;DP4=1046,898,15180,15362
S288C	2485	.	T	TA	49314	PASS	DP=29296;AF=0.861073;SB=44;DP4=2157,2222,13276,11950;INDEL;HRUN=6
S288C	4073	.	T	C	9773	PASS	DP=29880;AF=0.029317;SB=2;DP4=16739,12261,513,363
S288C	5949	.	TA	T	49314	PASS	DP=31890;AF=0.891565;SB=48;DP4=1870,1976,14890,13542;INDEL;HRUN=7
S288C	6033	.	G	GAA	49314	PASS	DP=33623;AF=0.764506;SB=57;DP4=3590,2727,13748,11957;INDEL;HRUN=8
S288C	6033	.	G	GAAA	18921	PASS	DP=33623;AF=0.043988;SB=19;DP4=3590,2727,787,692;INDEL;HRUN=8
S288C	6033	.	G	GAAAA	94	PASS	DP=33623;AF=0.002082;SB=5;DP4=3590,2727,35,35;INDEL;HRUN=8
S288C	6034	.	A	AAAA	80	PASS	DP=33749;AF=0.000800;SB=10;DP4=18428,15686,10,17;INDEL;HRUN=8
S288C	6042	.	C	A	5465	PASS	DP=34457;AF=0.038105;SB=782;DP4=17760,15356,1050,281
S288C	6321	.	A	G	49314	PASS	DP=38147;AF=0.602800;SB=4;DP4=7956,7172,12204,10793
S288C	6358	.	T	TA	49314	PASS	DP=37851;AF=0.892922;SB=88;DP4=2366,2063,19678,14120;INDEL;HRUN=1
S288C	6359	.	A	AC	114	PASS	DP=37788;AF=0.001085;SB=70;DP4=22165,16050,7,34;INDEL;HRUN=2
S288C	6360	.	C	A	3385	PASS	DP=38158;AF=0.029797;SB=52;DP4=21341,15664,732,405
S288C	6598	.	C	A	1250	PASS	DP=33958;AF=0.030390;SB=97;DP4=12882,20011,310,739
S288C	6603	.	C	CAAA	49314	PASS	DP=35869;AF=0.471354;SB=310;DP4=4294,5124,6452,10455;INDEL;HRUN=7
S288C	6603	.	C	CAA	5314	PASS	DP=35869;AF=0.015529;SB=20;DP4=4294,5124,222,335;INDEL;HRUN=7
S288C	6603	.	C	CAAAAAA	49314	PASS	DP=35869;AF=0.173186;SB=77;DP4=4294,5124,2549,3663;INDEL;HRUN=7
S288C	6603	.	C	CAAAA	7800	PASS	DP=35869;AF=0.020380;SB=15;DP4=4294,5124,303,428;INDEL;HRUN=7
S288C	6603	.	C	CAAAAA	29014	PASS	DP=35869;AF=0.054058;SB=78;DP4=4294,5124,748,1191;INDEL;HRUN=7
S288C	6603	.	C	CAAAAAAA	5429	PASS	DP=35869;AF=0.015780;SB=3;DP4=4294,5124,267,299;INDEL;HRUN=7
S288C	7325	.	TC	T	108	PASS	DP=28253;AF=0.001274;SB=7;DP4=15056,13408,15,21;INDEL;HRUN=6
S288C	7558	.	GC	G	128	PASS	DP=32912;AF=0.000820;SB=0;DP4=17400,15735,14,13;INDEL;HRUN=5
S288C	7701	.	T	C	507	PASS	DP=30508;AF=0.005146;SB=13;DP4=17650,12680,104,53
S288C	8471	.	AAAG	A	2565	PASS	DP=35378;AF=0.005681;SB=0;DP4=15978,19674,90,111;INDEL;HRUN=6
S288C	8472	.	AAG	A	2422	PASS	DP=35269;AF=0.005671;SB=1;DP4=16011,19571,87,113;INDEL;HRUN=6
S288C	8491	.	C	CT	4011	PASS	DP=35110;AF=0.021589;SB=0;DP4=16995,17741,372,386;INDEL;HRUN=11
S288C	8491	.	CTTTT	C	624	PASS	DP=35110;AF=0.008402;SB=3;DP4=8431,9330,147,148;INDEL;HRUN=11
S288C	8491	.	CTT	C	2221	PASS	DP=35110;AF=0.015409;SB=2;DP4=8431,9330,264,277;INDEL;HRUN=11
S288C	8491	.	CT	C	49314	PASS	DP=35110;AF=0.481715;SB=75;DP4=8431,9330,8533,8380;INDEL;HRUN=11
S288C	8502	.	TC	T	70	PASS	DP=34633;AF=0.000693;SB=8;DP4=17551,17362,16,8;INDEL;HRUN=3
S288C	8509	.	T	C	49314	PASS	DP=35794;AF=0.610940;SB=3;DP4=6959,6910,11083,10815
S288C	8558	.	T	C	312	PASS	DP=36616;AF=0.003441;SB=1;DP4=19753,16729,70,56
S288C	8934	.	G	A	286	PASS	DP=18440;AF=0.004935;SB=9;DP4=2823,15506,8,83
S288C	9131	.	T	TTCGCATGAAG	1282	PASS	DP=2786;AF=0.047739;SB=8;DP4=2,2405,1,132;INDEL;HRUN=3
S288C	9131	.	T	TTCGCATGAAGTACC	6982	PASS	DP=2786;AF=0.156856;SB=0;DP4=2,2405,0,437;INDEL;HRUN=3
S288C	9132	.	T	TCGCATGA	448	PASS	DP=2557;AF=0.026985;SB=0;DP4=3,2082,0,69;INDEL;HRUN=1
S288C	9132	.	T	TCGCATGAAGTAC	647	PASS	DP=2557;AF=0.033633;SB=0;DP4=3,2082,0,86;INDEL;HRUN=1
S288C	9133	.	C	CGCAT	1421	PASS	DP=2351;AF=0.060400;SB=0;DP4=3,1981,0,142;INDEL;HRUN=1
S288C	9133	.	C	CGCATG	2051	PASS	DP=2351;AF=0.077414;SB=0;DP4=3,1981,0,182;INDEL;HRUN=1
S288C	9133	.	C	CGCATGAA	118	PASS	DP=2351;AF=0.014462;SB=0;DP4=3,1981,0,34;INDEL;HRUN=1
S288C	9133	.	C	CGCATGAAGT	1157	PASS	DP=2351;AF=0.052744;SB=0;DP4=3,1981,0,124;INDEL;HRUN=1
S288C	9133	.	C	CGCATGAAGTA	648	PASS	DP=2351;AF=0.036580;SB=0;DP4=3,1981,0,86;INDEL;HRUN=1
