# Supplementary material for: Varying strength of selection contributes to the intragenomic diversity of rRNA genes
Source: Nat Commun. 2022 Nov 25;13:7245. doi: 10.1038/s41467-022-34989-w (PMC9700816; doi:10.1038/s41467-022-34989-w)
Supplement: Supplementary file 4 — Supplementary Data 1-6 [file 41467_2022_34989_MOESM4_ESM.zip › Supplementary_Data1-6/Supplementary_Data_6/raw_rDNA_var_calls/ERR1309377_rDNA.vcf]

##fileformat=VCFv4.0
##fileDate=20200729
##source=lofreq call --call-indels -f /scratch/ds5639/rDNA_project/Yue_2017_SK1_hiseq/SRR4074258_1/rDNA_S288C_ref/rDNA_S288C.fa -o ERR1309377_rDNA.vcf ERR1309377_rDNA.bam 
##reference=/scratch/ds5639/rDNA_project/Yue_2017_SK1_hiseq/SRR4074258_1/rDNA_S288C_ref/rDNA_S288C.fa
##INFO=<ID=DP,Number=1,Type=Integer,Description="Raw Depth">
##INFO=<ID=AF,Number=1,Type=Float,Description="Allele Frequency">
##INFO=<ID=SB,Number=1,Type=Integer,Description="Phred-scaled strand bias at this position">
##INFO=<ID=DP4,Number=4,Type=Integer,Description="Counts for ref-forward bases, ref-reverse, alt-forward and alt-reverse bases">
##INFO=<ID=INDEL,Number=0,Type=Flag,Description="Indicates that the variant is an INDEL.">
##INFO=<ID=CONSVAR,Number=0,Type=Flag,Description="Indicates that the variant is a consensus variant (as opposed to a low frequency variant).">
##INFO=<ID=HRUN,Number=1,Type=Integer,Description="Homopolymer length to the right of report indel position">
##FILTER=<ID=min_dp_10,Description="Minimum Coverage 10">
##FILTER=<ID=sb_fdr,Description="Strand-Bias Multiple Testing Correction: fdr corr. pvalue > 0.001000">
##FILTER=<ID=min_snvqual_64,Description="Minimum SNV Quality (Phred) 64">
##FILTER=<ID=min_indelqual_55,Description="Minimum Indel Quality (Phred) 55">
#CHROM	POS	ID	REF	ALT	QUAL	FILTER	INFO
S288C	130	.	C	T	49314	PASS	DP=9049;AF=0.992706;SB=17;DP4=58,1,8027,960
S288C	179	.	A	ATTTTTTTTCTT	49314	PASS	DP=10485;AF=0.562041;SB=50;DP4=2633,357,4985,908;INDEL;HRUN=8
S288C	272	.	GAACATACAA	G	49314	PASS	DP=5723;AF=0.969596;SB=15;DP4=120,62,3198,2351;INDEL;HRUN=2
S288C	557	.	C	T	49314	PASS	DP=20024;AF=0.998502;SB=5;DP4=6,2,10785,9209
S288C	638	.	C	T	49314	PASS	DP=25349;AF=0.998619;SB=0;DP4=9,6,14452,10862
S288C	743	.	T	C	49314	PASS	DP=23296;AF=0.995021;SB=7;DP4=60,43,11868,11312
S288C	817	.	C	A	49314	PASS	DP=21951;AF=0.998998;SB=1;DP4=5,7,10513,11416
S288C	1117	.	G	C	49314	PASS	DP=22883;AF=0.993882;SB=23;DP4=48,72,12148,10595
S288C	1316	.	C	G	841	PASS	DP=18986;AF=0.014958;SB=2;DP4=7475,11197,108,176
S288C	1379	.	T	A	5162	PASS	DP=15106;AF=0.150139;SB=86;DP4=4648,4934,1259,1009
S288C	1383	.	T	C	5944	PASS	DP=14988;AF=0.180411;SB=27;DP4=4419,4650,1558,1438
S288C	1398	.	T	C	49314	PASS	DP=14368;AF=0.884326;SB=595;DP4=836,597,4545,8161
S288C	1489	.	T	A	87	PASS	DP=20597;AF=0.007283;SB=127;DP4=9148,11276,112,38
S288C	1513	.	C	A	7330	PASS	DP=16356;AF=0.051724;SB=13;DP4=6878,8617,345,501
S288C	1570	.	CAAA	C	30418	PASS	DP=10383;AF=0.352403;SB=631;DP4=3435,1468,3124,535;INDEL;HRUN=17
S288C	1570	.	CAAAA	C	1815	PASS	DP=10383;AF=0.111432;SB=66;DP4=3435,1468,898,259;INDEL;HRUN=17
S288C	1638	.	A	C	49314	PASS	DP=19479;AF=0.995842;SB=3;DP4=35,31,9306,10092
S288C	1645	.	T	C	49314	PASS	DP=19666;AF=0.986779;SB=1;DP4=110,122,9482,9934
S288C	1683	.	A	T	49314	PASS	DP=19189;AF=0.995727;SB=9;DP4=45,29,9804,9303
S288C	1720	.	T	G	49314	PASS	DP=11917;AF=0.979189;SB=7;DP4=109,136,5712,5958
S288C	1730	.	T	C	49314	PASS	DP=10007;AF=0.973818;SB=5;DP4=119,139,4856,4890
S288C	1757	.	A	G	49314	PASS	DP=5409;AF=0.868368;SB=350;DP4=182,521,2378,2320
S288C	1767	.	G	T	704	PASS	DP=5963;AF=0.432165;SB=508;DP4=1669,1543,843,1766
S288C	1773	.	TC	T	1134	PASS	DP=5146;AF=0.583366;SB=127;DP4=1263,1829,954,2048;INDEL;HRUN=1
S288C	1775	.	G	A	640	PASS	DP=5060;AF=0.760870;SB=75;DP4=279,322,1347,2547
S288C	1830	.	G	GTA	49314	PASS	DP=15014;AF=0.931797;SB=22;DP4=486,511,6172,7818;INDEL;HRUN=1
S288C	1912	.	G	C	49314	PASS	DP=16612;AF=0.986576;SB=12;DP4=111,99,7562,8827
S288C	2117	.	C	A	49314	PASS	DP=17014;AF=0.993770;SB=0;DP4=65,30,11317,5591
S288C	2208	.	T	C	49314	PASS	DP=14893;AF=0.992815;SB=65;DP4=26,67,8055,6737
S288C	2227	.	C	T	49314	PASS	DP=12165;AF=0.998274;SB=9;DP4=4,10,6433,5712
S288C	2244	.	G	A	35023	PASS	DP=9040;AF=0.582743;SB=4;DP4=2396,1262,3530,1779
S288C	2284	.	T	A	988	PASS	DP=2053;AF=0.589381;SB=472;DP4=364,424,944,266
S288C	2290	.	G	A	10951	PASS	DP=2502;AF=0.856515;SB=9;DP4=204,146,1345,798
S288C	2302	.	C	CCA	4224	PASS	DP=7663;AF=0.595720;SB=64;DP4=1732,1042,3116,1449;INDEL;HRUN=1
S288C	2304	.	T	A	38270	PASS	DP=8292;AF=0.980584;SB=42;DP4=54,59,5400,2731
S288C	2392	.	A	G	49314	PASS	DP=24023;AF=0.995130;SB=2;DP4=52,57,12272,11634
S288C	2485	.	T	TA	49314	PASS	DP=21993;AF=0.896012;SB=58;DP4=1103,1360,9843,9863;INDEL;HRUN=6
S288C	3834	.	G	A	16892	PASS	DP=19213;AF=0.073336;SB=5;DP4=10274,7506,836,576
S288C	5192	.	G	A	21269	PASS	DP=21939;AF=0.069876;SB=7;DP4=10099,10289,731,802
S288C	5949	.	T	TA	49314	PASS	DP=24343;AF=0.832519;SB=57;DP4=2080,2154,10771,9495;INDEL;HRUN=7
S288C	5949	.	T	TAA	490	PASS	DP=24343;AF=0.003861;SB=2;DP4=2080,2154,49,45;INDEL;HRUN=7
S288C	5949	.	TA	T	24844	PASS	DP=24343;AF=0.061743;SB=1;DP4=12107,10989,796,707;INDEL;HRUN=7
S288C	5957	.	G	A	374	PASS	DP=25208;AF=0.011901;SB=0;DP4=13249,11635,160,141
S288C	6033	.	G	GA	49314	PASS	DP=23755;AF=0.794696;SB=19;DP4=1925,1419,10413,8465;INDEL;HRUN=8
S288C	6033	.	G	GAA	24786	PASS	DP=23755;AF=0.070343;SB=6;DP4=1925,1419,930,741;INDEL;HRUN=8
S288C	6033	.	G	GAAA	275	PASS	DP=23755;AF=0.003747;SB=7;DP4=1925,1419,45,44;INDEL;HRUN=8
S288C	6042	.	C	A	961	PASS	DP=24381;AF=0.015258;SB=142;DP4=13297,10692,287,96
S288C	6140	.	G	GC	101	PASS	DP=21247;AF=0.000988;SB=1;DP4=11713,9712,13,8;INDEL;HRUN=5
S288C	6358	.	T	TA	49314	PASS	DP=27765;AF=0.915073;SB=163;DP4=1316,1337,14766,10641;INDEL;HRUN=1
S288C	6359	.	A	AC	62	PASS	DP=27755;AF=0.001297;SB=103;DP4=16162,11868,2,34;INDEL;HRUN=2
S288C	6360	.	C	A	2414	PASS	DP=27944;AF=0.033460;SB=25;DP4=15537,11459,492,443
S288C	6598	.	C	A	1293	PASS	DP=23106;AF=0.055700;SB=119;DP4=8196,13590,367,944
S288C	6602	.	AC	A	486	PASS	DP=26007;AF=0.005998;SB=40;DP4=9619,16540,82,74;INDEL;HRUN=1
S288C	6603	.	C	CAAA	7189	PASS	DP=25940;AF=0.026330;SB=13;DP4=3052,4513,303,380;INDEL;HRUN=7
S288C	6603	.	C	CAAAA	49314	PASS	DP=25940;AF=0.264842;SB=156;DP4=3052,4513,2317,4553;INDEL;HRUN=7
S288C	6603	.	C	CAAAAAA	49314	PASS	DP=25940;AF=0.287201;SB=41;DP4=3052,4513,2770,4680;INDEL;HRUN=7
S288C	6603	.	C	CAAAAA	49314	PASS	DP=25940;AF=0.114572;SB=66;DP4=3052,4513,1037,1935;INDEL;HRUN=7
S288C	6603	.	C	CAAAAAAA	7778	PASS	DP=25940;AF=0.027911;SB=6;DP4=3052,4513,308,416;INDEL;HRUN=7
S288C	6603	.	C	A	25520	PASS	DP=26368;AF=0.199788;SB=420;DP4=8122,12526,1634,3917
S288C	6815	.	G	A	7650	PASS	DP=19857;AF=0.038374;SB=17;DP4=7870,11209,282,480
S288C	7325	.	TC	T	60	PASS	DP=18896;AF=0.001323;SB=2;DP4=10120,8883,15,10;INDEL;HRUN=6
S288C	7751	.	C	T	31491	PASS	DP=21031;AF=0.095335;SB=4;DP4=9339,9675,964,1041
S288C	8471	.	AAAG	A	673	PASS	DP=26099;AF=0.002797;SB=1;DP4=12219,14076,36,37;INDEL;HRUN=6
S288C	8472	.	AAG	A	88	PASS	DP=26148;AF=0.000803;SB=0;DP4=12359,14088,9,12;INDEL;HRUN=6
S288C	8491	.	CTT	C	3019	PASS	DP=26283;AF=0.021535;SB=37;DP4=2820,3584,296,270;INDEL;HRUN=11
S288C	8491	.	CT	C	49314	PASS	DP=26283;AF=0.741202;SB=246;DP4=2820,3584,10039,9442;INDEL;HRUN=11
S288C	8502	.	TC	T	61	PASS	DP=25380;AF=0.000867;SB=30;DP4=13236,12351,19,3;INDEL;HRUN=3
S288C	8509	.	T	C	49314	PASS	DP=26096;AF=0.366378;SB=5;DP4=8534,7945,5030,4551
S288C	9040	.	C	T	750	PASS	DP=11742;AF=0.010305;SB=6;DP4=459,11155,2,119
S288C	9131	.	T	TTCGCATGAAG	780	PASS	DP=2023;AF=0.044488;SB=0;DP4=2,1786,0,90;INDEL;HRUN=3
S288C	9131	.	T	TTCGCATGAAGTACC	3987	PASS	DP=2023;AF=0.134454;SB=0;DP4=2,1786,0,272;INDEL;HRUN=3
S288C	9132	.	T	TCGCATGA	1238	PASS	DP=1842;AF=0.065689;SB=0;DP4=2,1496,0,121;INDEL;HRUN=1
S288C	9132	.	T	TCGCATGAAGTAC	909	PASS	DP=1842;AF=0.053746;SB=0;DP4=2,1496,0,99;INDEL;HRUN=1
S288C	9133	.	C	CGCAT	925	PASS	DP=1740;AF=0.057471;SB=0;DP4=1,1387,0,100;INDEL;HRUN=1
S288C	9133	.	C	CGCATG	1103	PASS	DP=1740;AF=0.064368;SB=0;DP4=1,1387,0,112;INDEL;HRUN=1
S288C	9133	.	C	CGCATGAA	446	PASS	DP=1740;AF=0.036782;SB=0;DP4=1,1387,0,64;INDEL;HRUN=1
S288C	9133	.	C	CGCATGAAGT	608	PASS	DP=1740;AF=0.044253;SB=0;DP4=1,1387,0,77;INDEL;HRUN=1
S288C	9133	.	C	CGCATGAAGTA	810	PASS	DP=1740;AF=0.052874;SB=0;DP4=1,1387,0,92;INDEL;HRUN=1
