# Supplementary material for: Varying strength of selection contributes to the intragenomic diversity of rRNA genes
Source: Nat Commun. 2022 Nov 25;13:7245. doi: 10.1038/s41467-022-34989-w (PMC9700816; doi:10.1038/s41467-022-34989-w)
Supplement: Supplementary file 4 — Supplementary Data 1-6 [file 41467_2022_34989_MOESM4_ESM.zip › Supplementary_Data1-6/Supplementary_Data_6/raw_rDNA_var_calls/ERR1309111_rDNA.vcf]

##fileformat=VCFv4.0
##fileDate=20200729
##source=lofreq call --call-indels -f /scratch/ds5639/rDNA_project/Yue_2017_SK1_hiseq/SRR4074258_1/rDNA_S288C_ref/rDNA_S288C.fa -o ERR1309111_rDNA.vcf ERR1309111_rDNA.bam 
##reference=/scratch/ds5639/rDNA_project/Yue_2017_SK1_hiseq/SRR4074258_1/rDNA_S288C_ref/rDNA_S288C.fa
##INFO=<ID=DP,Number=1,Type=Integer,Description="Raw Depth">
##INFO=<ID=AF,Number=1,Type=Float,Description="Allele Frequency">
##INFO=<ID=SB,Number=1,Type=Integer,Description="Phred-scaled strand bias at this position">
##INFO=<ID=DP4,Number=4,Type=Integer,Description="Counts for ref-forward bases, ref-reverse, alt-forward and alt-reverse bases">
##INFO=<ID=INDEL,Number=0,Type=Flag,Description="Indicates that the variant is an INDEL.">
##INFO=<ID=CONSVAR,Number=0,Type=Flag,Description="Indicates that the variant is a consensus variant (as opposed to a low frequency variant).">
##INFO=<ID=HRUN,Number=1,Type=Integer,Description="Homopolymer length to the right of report indel position">
##FILTER=<ID=min_dp_10,Description="Minimum Coverage 10">
##FILTER=<ID=sb_fdr,Description="Strand-Bias Multiple Testing Correction: fdr corr. pvalue > 0.001000">
##FILTER=<ID=min_snvqual_64,Description="Minimum SNV Quality (Phred) 64">
##FILTER=<ID=min_indelqual_56,Description="Minimum Indel Quality (Phred) 56">
#CHROM	POS	ID	REF	ALT	QUAL	FILTER	INFO
S288C	236	.	T	TGCGGAAGCGGAAGCGGAA	49314	PASS	DP=20114;AF=0.373670;SB=1084;DP4=9126,2192,4975,2541;INDEL;HRUN=1
S288C	557	.	C	T	49314	PASS	DP=30433;AF=0.998521;SB=3;DP4=5,10,13498,16890
S288C	638	.	C	T	49314	PASS	DP=30516;AF=0.997772;SB=0;DP4=9,8,16125,14324
S288C	648	.	A	G	49314	PASS	DP=31001;AF=0.998452;SB=2;DP4=17,19,16622,14331
S288C	817	.	C	A	49314	PASS	DP=27208;AF=0.999338;SB=11;DP4=6,1,13388,13804
S288C	923	.	G	C	49314	PASS	DP=25749;AF=0.721659;SB=4;DP4=3130,4014,8031,10551
S288C	1570	.	CAAAAAAAA	C	49314	PASS	DP=22794;AF=0.797183;SB=5;DP4=2218,2179,9332,8839;INDEL;HRUN=17
S288C	1759	.	ACCGCGTCGCCGCGTCG	A	49314	PASS	DP=21842;AF=0.660516;SB=411;DP4=4026,3621,6215,8212;INDEL;HRUN=2
S288C	1983	.	TG	T	16293	PASS	DP=24525;AF=0.925708;SB=81;DP4=1088,897,10900,11803;INDEL;HRUN=1
S288C	1985	.	T	A	2266	PASS	DP=25383;AF=0.949297;SB=92;DP4=147,285,11800,12297
S288C	2045	.	AT	A	49314	PASS	DP=31885;AF=0.903121;SB=14;DP4=1809,1391,15705,13091;INDEL;HRUN=8
S288C	2073	.	G	A	49314	PASS	DP=31610;AF=0.998007;SB=0;DP4=30,21,18385,13162
S288C	2244	.	GA	G	28579	PASS	DP=26675;AF=0.135595;SB=997;DP4=6063,4475,1342,2275;INDEL;HRUN=16
S288C	2244	.	GAAA	G	8349	PASS	DP=26675;AF=0.066542;SB=485;DP4=6063,4475,686,1089;INDEL;HRUN=16
S288C	2244	.	GAA	G	49314	PASS	DP=26675;AF=0.391603;SB=1762;DP4=6063,4475,3973,6473;INDEL;HRUN=16
S288C	2259	.	AAT	A	147	PASS	DP=33150;AF=0.018160;SB=2021;DP4=14519,18264,599,3;INDEL;HRUN=16
S288C	2261	.	T	A	405	PASS	DP=33730;AF=0.103113;SB=2147483647;DP4=11669,17452,2734,831
S288C	5237	.	G	GTGAAAT	89	PASS	DP=26076;AF=0.000767;SB=60;DP4=13069,13244,20,0;INDEL;HRUN=1
S288C	5704	.	C	T	6630	PASS	DP=24774;AF=0.025793;SB=3;DP4=12455,11660,340,299
S288C	6023	.	C	T	2784	PASS	DP=29106;AF=0.013812;SB=5;DP4=15692,13000,231,171
S288C	6282	.	A	AT	5559	PASS	DP=33809;AF=0.011180;SB=0;DP4=16482,17324,184,194;INDEL;HRUN=4
S288C	6561	.	T	C	49314	PASS	DP=30227;AF=0.982929;SB=8;DP4=167,321,11147,18564
S288C	6648	.	T	C	371	PASS	DP=30406;AF=0.006479;SB=2;DP4=15968,14217,100,97
S288C	7325	.	TC	T	107	PASS	DP=23862;AF=0.001425;SB=1;DP4=12326,11693,16,18;INDEL;HRUN=6
S288C	7994	.	G	GT	60	PASS	DP=27918;AF=0.000895;SB=58;DP4=16211,11990,25,0;INDEL;HRUN=3
S288C	8359	.	G	T	757	PASS	DP=29589;AF=0.005847;SB=4;DP4=14888,14502,94,79
S288C	8467	.	T	TA	22664	PASS	DP=29498;AF=0.058140;SB=199;DP4=13148,14920,607,1108;INDEL;HRUN=6
S288C	8471	.	AAAG	A	49314	PASS	DP=29180;AF=0.864462;SB=144;DP4=1742,2552,11864,13361;INDEL;HRUN=6
S288C	8478	.	G	C	457	PASS	DP=29729;AF=0.012042;SB=60;DP4=14044,15277,125,233
S288C	8491	.	CTTTT	C	49314	PASS	DP=29838;AF=0.849387;SB=460;DP4=1816,2880,12678,12666;INDEL;HRUN=11
S288C	9131	.	T	TTCGCATGAAG	991	PASS	DP=2903;AF=0.046504;SB=0;DP4=6,2589,0,135;INDEL;HRUN=3
S288C	9131	.	T	TTCGCATGAAGTACC	3772	PASS	DP=2903;AF=0.109542;SB=0;DP4=6,2589,0,318;INDEL;HRUN=3
S288C	9132	.	T	TCGCATGA	617	PASS	DP=2680;AF=0.038433;SB=7;DP4=4,2384,1,102;INDEL;HRUN=1
S288C	9132	.	T	TCGCATGAAGTAC	532	PASS	DP=2680;AF=0.035448;SB=0;DP4=4,2384,0,95;INDEL;HRUN=1
S288C	9133	.	C	CGCAT	765	PASS	DP=2522;AF=0.045995;SB=0;DP4=2,1526,0,116;INDEL;HRUN=1
S288C	9133	.	C	CGCATG	824	PASS	DP=2522;AF=0.047978;SB=0;DP4=2,1526,0,121;INDEL;HRUN=1
S288C	9133	.	C	CGCATGAA	461	PASS	DP=2522;AF=0.034893;SB=8;DP4=2,1526,1,87;INDEL;HRUN=1
S288C	9133	.	C	CGCATGAAGT	11710	PASS	DP=2522;AF=0.281919;SB=0;DP4=2,1526,0,711;INDEL;HRUN=1
S288C	9133	.	C	CGCATGAAGTA	673	PASS	DP=2522;AF=0.042823;SB=0;DP4=2,1526,0,108;INDEL;HRUN=1
