# Supplementary material for: Varying strength of selection contributes to the intragenomic diversity of rRNA genes
Source: Nat Commun. 2022 Nov 25;13:7245. doi: 10.1038/s41467-022-34989-w (PMC9700816; doi:10.1038/s41467-022-34989-w)
Supplement: Supplementary file 4 — Supplementary Data 1-6 [file 41467_2022_34989_MOESM4_ESM.zip › Supplementary_Data1-6/Supplementary_Data_6/raw_rDNA_var_calls/ERR1309444_rDNA.vcf]

##fileformat=VCFv4.0
##fileDate=20200728
##source=lofreq call --call-indels -f /scratch/ds5639/rDNA_project/Yue_2017_SK1_hiseq/SRR4074258_1/rDNA_S288C_ref/rDNA_S288C.fa -o ERR1309444_rDNA.vcf ERR1309444_rDNA.bam 
##reference=/scratch/ds5639/rDNA_project/Yue_2017_SK1_hiseq/SRR4074258_1/rDNA_S288C_ref/rDNA_S288C.fa
##INFO=<ID=DP,Number=1,Type=Integer,Description="Raw Depth">
##INFO=<ID=AF,Number=1,Type=Float,Description="Allele Frequency">
##INFO=<ID=SB,Number=1,Type=Integer,Description="Phred-scaled strand bias at this position">
##INFO=<ID=DP4,Number=4,Type=Integer,Description="Counts for ref-forward bases, ref-reverse, alt-forward and alt-reverse bases">
##INFO=<ID=INDEL,Number=0,Type=Flag,Description="Indicates that the variant is an INDEL.">
##INFO=<ID=CONSVAR,Number=0,Type=Flag,Description="Indicates that the variant is a consensus variant (as opposed to a low frequency variant).">
##INFO=<ID=HRUN,Number=1,Type=Integer,Description="Homopolymer length to the right of report indel position">
##FILTER=<ID=min_dp_10,Description="Minimum Coverage 10">
##FILTER=<ID=sb_fdr,Description="Strand-Bias Multiple Testing Correction: fdr corr. pvalue > 0.001000">
##FILTER=<ID=min_snvqual_64,Description="Minimum SNV Quality (Phred) 64">
##FILTER=<ID=min_indelqual_56,Description="Minimum Indel Quality (Phred) 56">
#CHROM	POS	ID	REF	ALT	QUAL	FILTER	INFO
S288C	130	.	C	T	49314	PASS	DP=18370;AF=0.879695;SB=26;DP4=1855,343,13213,2950
S288C	179	.	A	ATTTTTTTCTT	49314	PASS	DP=25950;AF=0.550058;SB=28;DP4=5118,1815,10827,3447;INDEL;HRUN=8
S288C	227	.	A	T	49314	PASS	DP=17077;AF=0.987820;SB=6;DP4=120,50,12634,4235
S288C	272	.	GAACATACAA	G	49314	PASS	DP=17289;AF=0.755451;SB=1561;DP4=3330,1332,6414,6647;INDEL;HRUN=2
S288C	557	.	C	T	49314	PASS	DP=41257;AF=0.994134;SB=17;DP4=94,127,20753,20262
S288C	607	.	G	A	49314	PASS	DP=46448;AF=0.988912;SB=5;DP4=240,248,23790,22143
S288C	626	.	A	G	49314	PASS	DP=47357;AF=0.911523;SB=18;DP4=2154,2022,23138,20029
S288C	638	.	C	T	49314	PASS	DP=48278;AF=0.994635;SB=4;DP4=117,112,26010,22009
S288C	648	.	A	G	49314	PASS	DP=49171;AF=0.891196;SB=8;DP4=2852,2481,23886,19935
S288C	743	.	T	C	49314	PASS	DP=46171;AF=0.100063;SB=14;DP4=20840,20699,2394,2226
S288C	817	.	C	A	49314	PASS	DP=46013;AF=0.994567;SB=7;DP4=102,122,22912,22855
S288C	1117	.	G	C	49314	PASS	DP=45342;AF=0.994111;SB=1;DP4=120,116,23405,21670
S288C	1570	.	CAAA	C	5939	PASS	DP=18723;AF=0.094055;SB=134;DP4=5963,3696,1252,509;INDEL;HRUN=17
S288C	1570	.	CAAAA	C	498	PASS	DP=18723;AF=0.044384;SB=0;DP4=5963,3696,515,316;INDEL;HRUN=17
S288C	1570	.	CAA	C	49314	PASS	DP=18723;AF=0.318165;SB=1501;DP4=5963,3696,4838,1119;INDEL;HRUN=17
S288C	1638	.	A	C	49314	PASS	DP=32351;AF=0.993663;SB=34;DP4=98,82,13136,19011
S288C	1645	.	T	C	3732	PASS	DP=32314;AF=0.055549;SB=5;DP4=12466,18037,757,1038
S288C	1662	.	A	G	49314	PASS	DP=33378;AF=0.910270;SB=54;DP4=1341,1575,12624,17770
S288C	1683	.	A	T	49314	PASS	DP=34857;AF=0.993889;SB=34;DP4=104,82,14808,19836
S288C	1720	.	T	G	49314	PASS	DP=23344;AF=0.991347;SB=14;DP4=89,100,9156,13989
S288C	1730	.	T	C	49314	PASS	DP=20587;AF=0.989556;SB=22;DP4=100,105,8003,12371
S288C	1773	.	TC	T	191	PASS	DP=9200;AF=0.420109;SB=90;DP4=2814,4375,1285,2580;INDEL;HRUN=1
S288C	1775	.	G	A	112	PASS	DP=8801;AF=0.637996;SB=65;DP4=822,1021,2157,3548
S288C	1830	.	G	GTA	49314	PASS	DP=27134;AF=0.914683;SB=43;DP4=1030,1238,12380,12439;INDEL;HRUN=1
S288C	1897	.	T	C	49314	PASS	DP=31823;AF=0.954247;SB=41;DP4=855,591,16330,14038
S288C	1959	.	A	ATGTCCCC	448	PASS	DP=7125;AF=0.187088;SB=26;DP4=2133,1609,695,638;INDEL;HRUN=22
S288C	1982	.	CTGTT	C	43092	PASS	DP=5325;AF=0.768826;SB=34;DP4=585,650,2176,1918;INDEL;HRUN=1
S288C	1988	.	ACTGT	A	29606	PASS	DP=8201;AF=0.499085;SB=0;DP4=2185,1926,2175,1918;INDEL;HRUN=1
S288C	1992	.	T	A	2107	PASS	DP=9673;AF=0.321927;SB=1;DP4=975,927,1580,1534
S288C	2117	.	C	A	49314	PASS	DP=32751;AF=0.993954;SB=8;DP4=101,79,20037,12516
S288C	2208	.	T	C	49314	PASS	DP=32423;AF=0.991302;SB=86;DP4=75,141,17768,14424
S288C	2227	.	C	T	49314	PASS	DP=30505;AF=0.998623;SB=10;DP4=8,15,16544,13922
S288C	2256	.	A	AAAAAAAAAG	348	PASS	DP=21964;AF=0.076899;SB=2147483647;DP4=13228,3171,496,1193;INDEL;HRUN=16
S288C	2261	.	T	A	20853	PASS	DP=20970;AF=0.650262;SB=2147483647;DP4=1938,4654,11707,2419
S288C	2288	.	T	A	66	PASS	DP=5468;AF=0.303036;SB=288;DP4=1965,1841,1127,531
S288C	2289	.	A	G	76	PASS	DP=5235;AF=0.335053;SB=13;DP4=2072,1405,993,761
S288C	2290	.	G	A	11777	PASS	DP=4953;AF=0.688674;SB=9;DP4=869,667,2012,1399
S288C	2302	.	C	CCA	4732	PASS	DP=12256;AF=0.576208;SB=1;DP4=2927,1605,4585,2477;INDEL;HRUN=1
S288C	2304	.	T	TAGACCAAA	208	PASS	DP=13460;AF=0.052080;SB=1346;DP4=7291,4528,698,3;INDEL;HRUN=2
S288C	2304	.	T	A	49314	PASS	DP=13460;AF=0.993388;SB=0;DP4=14,7,8629,4742
S288C	2392	.	A	G	49314	PASS	DP=44971;AF=0.994997;SB=0;DP4=108,99,23316,21430
S288C	2485	.	T	TA	49314	PASS	DP=42892;AF=0.900238;SB=72;DP4=2220,2445,20005,18608;INDEL;HRUN=6
S288C	2492	.	C	A	106	PASS	DP=43201;AF=0.012801;SB=11;DP4=22128,20508,309,245
S288C	2827	.	G	A	66	PASS	DP=43030;AF=0.002301;SB=1;DP4=18209,24691,40,59
S288C	3513	.	G	A	64	PASS	DP=40792;AF=0.002010;SB=0;DP4=21089,19594,42,40
S288C	3907	.	G	A	73	PASS	DP=41981;AF=0.002311;SB=7;DP4=20669,21201,55,43
S288C	5599	.	G	A	95	PASS	DP=45236;AF=0.002277;SB=3;DP4=24672,20433,60,43
S288C	5949	.	TA	T	49314	PASS	DP=45424;AF=0.916190;SB=4;DP4=2153,2153,21123,20494;INDEL;HRUN=7
S288C	6033	.	G	GAA	49314	PASS	DP=46349;AF=0.774752;SB=23;DP4=4266,3766,18442,17467;INDEL;HRUN=8
S288C	6033	.	G	GAAA	29760	PASS	DP=46349;AF=0.048739;SB=17;DP4=4266,3766,1135,1124;INDEL;HRUN=8
S288C	6033	.	G	GAAAA	94	PASS	DP=46349;AF=0.001942;SB=5;DP4=4266,3766,53,37;INDEL;HRUN=8
S288C	6034	.	A	AAAA	141	PASS	DP=46419;AF=0.001056;SB=28;DP4=24218,22762,14,35;INDEL;HRUN=8
S288C	6042	.	C	A	8070	PASS	DP=46965;AF=0.040818;SB=818;DP4=23222,21798,1419,513
S288C	6222	.	AT	A	60	PASS	DP=45185;AF=0.000420;SB=3;DP4=20352,25249,10,9;INDEL;HRUN=3
S288C	6321	.	A	G	49314	PASS	DP=50444;AF=0.963682;SB=4;DP4=952,858,26083,22531
S288C	6358	.	T	TA	49314	PASS	DP=51995;AF=0.915223;SB=344;DP4=2435,2506,27832,19755;INDEL;HRUN=1
S288C	6359	.	A	AT	116	PASS	DP=51838;AF=0.001022;SB=198;DP4=30353,22079,0,53;INDEL;HRUN=2
S288C	6359	.	A	AG	59	PASS	DP=51838;AF=0.000656;SB=56;DP4=30353,22079,6,28;INDEL;HRUN=2
S288C	6359	.	A	AC	186	PASS	DP=51838;AF=0.000984;SB=157;DP4=30353,22079,2,49;INDEL;HRUN=2
S288C	6360	.	C	A	4728	PASS	DP=52329;AF=0.028971;SB=11;DP4=29295,21495,910,606
S288C	6603	.	C	CAAA	49314	PASS	DP=50551;AF=0.746771;SB=290;DP4=4605,5063,15562,22188;INDEL;HRUN=7
S288C	6603	.	C	CAA	12057	PASS	DP=50551;AF=0.020573;SB=83;DP4=4605,5063,396,644;INDEL;HRUN=7
S288C	6603	.	C	CAAAA	15974	PASS	DP=50551;AF=0.025380;SB=46;DP4=4605,5063,530,753;INDEL;HRUN=7
S288C	6603	.	C	CAAAAAA	13271	PASS	DP=50551;AF=0.022096;SB=35;DP4=4605,5063,468,649;INDEL;HRUN=7
S288C	6603	.	C	CAAAAA	658	PASS	DP=50551;AF=0.003244;SB=3;DP4=4605,5063,73,91;INDEL;HRUN=7
S288C	6603	.	C	CAAAAAAA	259	PASS	DP=50551;AF=0.002057;SB=6;DP4=4605,5063,43,61;INDEL;HRUN=7
S288C	6611	.	T	A	874	PASS	DP=50253;AF=0.022566;SB=1023;DP4=21471,27549,864,280
S288C	6760	.	T	C	73	PASS	DP=40574;AF=0.001972;SB=7;DP4=20255,20205,34,46
S288C	6914	.	T	C	460	PASS	DP=43178;AF=0.004238;SB=1;DP4=22166,20805,91,92
S288C	7325	.	TC	T	155	PASS	DP=41654;AF=0.001296;SB=8;DP4=21417,20553,22,32;INDEL;HRUN=6
S288C	7558	.	GC	G	90	PASS	DP=46300;AF=0.000583;SB=1;DP4=24535,22103,13,14;INDEL;HRUN=5
S288C	8084	.	G	A	76	PASS	DP=42970;AF=0.002025;SB=1;DP4=22170,20684,43,44
S288C	8471	.	AAAG	A	2063	PASS	DP=46825;AF=0.003994;SB=3;DP4=21562,25710,80,107;INDEL;HRUN=6
S288C	8490	.	TC	T	76	PASS	DP=46322;AF=0.001468;SB=36;DP4=22823,23799,18,50;INDEL;HRUN=1
S288C	8491	.	C	CT	699	PASS	DP=45816;AF=0.007988;SB=1;DP4=22524,23519,176,190;INDEL;HRUN=11
S288C	8491	.	CTTTT	C	89	PASS	DP=45816;AF=0.004213;SB=1;DP4=6509,7370,94,99;INDEL;HRUN=11
S288C	8491	.	CTT	C	4473	PASS	DP=45816;AF=0.019622;SB=1;DP4=6509,7370,426,473;INDEL;HRUN=11
S288C	8491	.	CT	C	49314	PASS	DP=45816;AF=0.685852;SB=81;DP4=6509,7370,15665,15758;INDEL;HRUN=11
S288C	8502	.	TC	T	274	PASS	DP=45805;AF=0.001419;SB=37;DP4=23364,22673,48,17;INDEL;HRUN=3
S288C	8509	.	T	C	49314	PASS	DP=47313;AF=0.892672;SB=7;DP4=2522,2482,21734,20528
S288C	8558	.	T	C	983	PASS	DP=49301;AF=0.004787;SB=3;DP4=26666,22382,134,102
S288C	9131	.	T	TTCGCATGAAG	1513	PASS	DP=4266;AF=0.042429;SB=0;DP4=9,3621,0,181;INDEL;HRUN=3
S288C	9131	.	T	TTCGCATGAAGTACC	10840	PASS	DP=4266;AF=0.163619;SB=4;DP4=9,3621,0,698;INDEL;HRUN=3
S288C	9132	.	T	TCGCATGA	667	PASS	DP=3898;AF=0.028476;SB=6;DP4=6,3258,1,110;INDEL;HRUN=1
S288C	9132	.	T	TCGCATGAAGTAC	1093	PASS	DP=3898;AF=0.037968;SB=0;DP4=6,3258,0,148;INDEL;HRUN=1
S288C	9133	.	C	CGCAT	1738	PASS	DP=3661;AF=0.053810;SB=0;DP4=4,2914,0,197;INDEL;HRUN=1
S288C	9133	.	C	CGCATG	2268	PASS	DP=3661;AF=0.063917;SB=0;DP4=4,2914,0,234;INDEL;HRUN=1
S288C	9133	.	C	CGCATGAA	223	PASS	DP=3661;AF=0.017208;SB=0;DP4=4,2914,0,63;INDEL;HRUN=1
S288C	9133	.	C	CGCATGAAGT	3422	PASS	DP=3661;AF=0.084130;SB=0;DP4=4,2914,0,308;INDEL;HRUN=1
S288C	9133	.	C	CGCATGAAGTA	1308	PASS	DP=3661;AF=0.045070;SB=0;DP4=4,2914,0,165;INDEL;HRUN=1
