# Supplementary material for: Varying strength of selection contributes to the intragenomic diversity of rRNA genes
Source: Nat Commun. 2022 Nov 25;13:7245. doi: 10.1038/s41467-022-34989-w (PMC9700816; doi:10.1038/s41467-022-34989-w)
Supplement: Supplementary file 4 — Supplementary Data 1-6 [file 41467_2022_34989_MOESM4_ESM.zip › Supplementary_Data1-6/Supplementary_Data_6/raw_rDNA_var_calls/ERR1309445_rDNA.vcf]

##fileformat=VCFv4.0
##fileDate=20200728
##source=lofreq call --call-indels -f /scratch/ds5639/rDNA_project/Yue_2017_SK1_hiseq/SRR4074258_1/rDNA_S288C_ref/rDNA_S288C.fa -o ERR1309445_rDNA.vcf ERR1309445_rDNA.bam 
##reference=/scratch/ds5639/rDNA_project/Yue_2017_SK1_hiseq/SRR4074258_1/rDNA_S288C_ref/rDNA_S288C.fa
##INFO=<ID=DP,Number=1,Type=Integer,Description="Raw Depth">
##INFO=<ID=AF,Number=1,Type=Float,Description="Allele Frequency">
##INFO=<ID=SB,Number=1,Type=Integer,Description="Phred-scaled strand bias at this position">
##INFO=<ID=DP4,Number=4,Type=Integer,Description="Counts for ref-forward bases, ref-reverse, alt-forward and alt-reverse bases">
##INFO=<ID=INDEL,Number=0,Type=Flag,Description="Indicates that the variant is an INDEL.">
##INFO=<ID=CONSVAR,Number=0,Type=Flag,Description="Indicates that the variant is a consensus variant (as opposed to a low frequency variant).">
##INFO=<ID=HRUN,Number=1,Type=Integer,Description="Homopolymer length to the right of report indel position">
##FILTER=<ID=min_dp_10,Description="Minimum Coverage 10">
##FILTER=<ID=sb_fdr,Description="Strand-Bias Multiple Testing Correction: fdr corr. pvalue > 0.001000">
##FILTER=<ID=min_snvqual_64,Description="Minimum SNV Quality (Phred) 64">
##FILTER=<ID=min_indelqual_52,Description="Minimum Indel Quality (Phred) 52">
#CHROM	POS	ID	REF	ALT	QUAL	FILTER	INFO
S288C	130	.	C	T	49314	PASS	DP=6406;AF=0.819700;SB=7;DP4=1042,108,4821,431
S288C	179	.	A	ATTTTTTTCTT	47245	PASS	DP=9164;AF=0.491707;SB=6;DP4=1998,372,3849,657;INDEL;HRUN=8
S288C	179	.	A	ATTTTTTTCTTT	872	PASS	DP=9164;AF=0.142732;SB=11;DP4=1998,372,1132,176;INDEL;HRUN=8
S288C	227	.	A	T	49314	PASS	DP=5859;AF=0.972180;SB=2;DP4=131,24,4677,1019
S288C	272	.	GAACATACAA	G	49314	PASS	DP=5854;AF=0.788008;SB=985;DP4=1065,317,2095,2518;INDEL;HRUN=2
S288C	557	.	C	T	49314	PASS	DP=14596;AF=0.998630;SB=0;DP4=4,5,6769,7807
S288C	607	.	G	A	49314	PASS	DP=16617;AF=0.708311;SB=8;DP4=2275,2566,5681,6089
S288C	626	.	A	G	10012	PASS	DP=16854;AF=0.045271;SB=1;DP4=8172,7916,392,371
S288C	638	.	C	T	49314	PASS	DP=17067;AF=0.998945;SB=2;DP4=4,6,9000,8049
S288C	648	.	A	G	11466	PASS	DP=17303;AF=0.047506;SB=4;DP4=8879,7597,429,393
S288C	743	.	T	C	49314	PASS	DP=15507;AF=0.932289;SB=2;DP4=537,505,7338,7119
S288C	817	.	C	A	49314	PASS	DP=15059;AF=0.999469;SB=2;DP4=2,1,7353,7699
S288C	1010	.	T	C	5789	PASS	DP=13684;AF=0.034858;SB=1;DP4=5509,7695,195,282
S288C	1117	.	G	C	49314	PASS	DP=15211;AF=0.998028;SB=2;DP4=14,9,8194,6987
S288C	1398	.	T	C	5318	PASS	DP=9527;AF=0.458276;SB=263;DP4=1497,3592,866,3500
S288C	1399	.	T	C	176	PASS	DP=9768;AF=0.298423;SB=218;DP4=1547,5191,950,1965
S288C	1570	.	CAAAAAAA	C	45655	PASS	DP=8757;AF=0.456435;SB=171;DP4=1272,1080,1714,2283;INDEL;HRUN=17
S288C	1570	.	CAAA	C	474	PASS	DP=8757;AF=0.076396;SB=262;DP4=1272,1080,513,156;INDEL;HRUN=17
S288C	1570	.	CAAAA	C	1842	PASS	DP=8757;AF=0.106886;SB=64;DP4=1272,1080,597,339;INDEL;HRUN=17
S288C	1638	.	A	C	49314	PASS	DP=12654;AF=0.997708;SB=4;DP4=7,14,5699,6926
S288C	1645	.	T	C	24463	PASS	DP=12640;AF=0.191060;SB=1;DP4=4666,5555,1116,1299
S288C	1683	.	A	T	49314	PASS	DP=12934;AF=0.997835;SB=0;DP4=11,13,6198,6708
S288C	1720	.	T	G	49314	PASS	DP=8688;AF=0.964664;SB=14;DP4=122,177,3952,4430
S288C	1730	.	T	C	49314	PASS	DP=7695;AF=0.962443;SB=14;DP4=115,170,3474,3934
S288C	1830	.	G	GTA	49314	PASS	DP=10272;AF=0.907905;SB=44;DP4=415,518,4818,4508;INDEL;HRUN=1
S288C	1897	.	T	C	49314	PASS	DP=13398;AF=0.789222;SB=6;DP4=1568,1244,6039,4543
S288C	1982	.	CTGTT	C	10104	PASS	DP=5416;AF=0.450702;SB=14;DP4=1138,1245,1240,1201;INDEL;HRUN=1
S288C	1988	.	ACTGT	A	8749	PASS	DP=6592;AF=0.369994;SB=13;DP4=2226,1937,1240,1199;INDEL;HRUN=1
S288C	2117	.	C	A	49314	PASS	DP=11906;AF=0.997228;SB=1;DP4=17,9,7050,4823
S288C	2208	.	T	C	49314	PASS	DP=14284;AF=0.992929;SB=43;DP4=51,22,6459,7744
S288C	2227	.	C	T	49314	PASS	DP=13016;AF=0.999309;SB=5;DP4=0,3,5629,7378
S288C	2256	.	A	AAG	853	PASS	DP=9285;AF=0.096931;SB=661;DP4=2514,1239,318,582;INDEL;HRUN=16
S288C	2256	.	A	AAAG	32536	PASS	DP=9285;AF=0.375660;SB=1389;DP4=2514,1239,1313,2175;INDEL;HRUN=16
S288C	2256	.	A	AAAAG	428	PASS	DP=9285;AF=0.081314;SB=636;DP4=2514,1239,254,501;INDEL;HRUN=16
S288C	2261	.	T	A	85	PASS	DP=8770;AF=0.236716;SB=2147483647;DP4=2226,4142,1893,361
S288C	2289	.	A	G	8504	PASS	DP=3056;AF=0.571990;SB=52;DP4=815,492,947,801
S288C	2290	.	G	A	1448	PASS	DP=2896;AF=0.426105;SB=42;DP4=896,761,760,474
S288C	2302	.	C	CCA	1489	PASS	DP=4830;AF=0.555487;SB=54;DP4=1157,827,1744,939;INDEL;HRUN=1
S288C	2304	.	T	A	23205	PASS	DP=5241;AF=0.969090;SB=7;DP4=71,30,3218,1861
S288C	2392	.	A	G	49314	PASS	DP=16002;AF=0.189601;SB=0;DP4=6716,6248,1572,1462
S288C	2456	.	G	A	49314	PASS	DP=14472;AF=0.804726;SB=1;DP4=1389,1374,5896,5750
S288C	2485	.	T	TA	49314	PASS	DP=14869;AF=0.867644;SB=18;DP4=1098,1029,7028,5873;INDEL;HRUN=6
S288C	2519	.	A	G	136	PASS	DP=15141;AF=0.008190;SB=1;DP4=8692,6319,74,50
S288C	2620	.	T	C	2203	PASS	DP=14747;AF=0.019258;SB=0;DP4=7888,6568,157,128
S288C	2803	.	G	C	32333	PASS	DP=16360;AF=0.107702;SB=3;DP4=6690,7900,825,937
S288C	3193	.	T	A	8338	PASS	DP=14726;AF=0.038843;SB=2;DP4=7420,6728,307,265
S288C	5288	.	G	A	49314	PASS	DP=15117;AF=0.372495;SB=7;DP4=4654,4826,2826,2805
S288C	5306	.	A	C	633	PASS	DP=14934;AF=0.006696;SB=2;DP4=7264,7554,46,54
S288C	5949	.	TA	T	49314	PASS	DP=16529;AF=0.922500;SB=22;DP4=706,765,7894,7354;INDEL;HRUN=7
S288C	6033	.	G	GA	2535	PASS	DP=17786;AF=0.016417;SB=5;DP4=1611,1167,159,133;INDEL;HRUN=8
S288C	6033	.	G	GAA	49314	PASS	DP=17786;AF=0.769594;SB=29;DP4=1611,1167,7472,6216;INDEL;HRUN=8
S288C	6033	.	G	GAAA	16812	PASS	DP=17786;AF=0.064939;SB=10;DP4=1611,1167,635,520;INDEL;HRUN=8
S288C	6033	.	G	GAAAA	187	PASS	DP=17786;AF=0.003542;SB=20;DP4=1611,1167,26,37;INDEL;HRUN=8
S288C	6034	.	A	AAAA	143	PASS	DP=17818;AF=0.001740;SB=11;DP4=9932,8060,12,19;INDEL;HRUN=8
S288C	6042	.	C	A	2699	PASS	DP=18204;AF=0.039442;SB=404;DP4=9600,7873,577,151
S288C	6337	.	G	A	49314	PASS	DP=19645;AF=0.621125;SB=1;DP4=3997,3444,6582,5620
S288C	6358	.	T	TA	49314	PASS	DP=19337;AF=0.351244;SB=5;DP4=7433,5338,3897,2895;INDEL;HRUN=1
S288C	6358	.	T	A	1038	PASS	DP=19568;AF=0.013287;SB=3;DP4=11188,8114,144,116
S288C	6360	.	C	A	516	PASS	DP=19554;AF=0.012171;SB=4;DP4=11217,8088,146,92
S288C	6421	.	A	G	20284	PASS	DP=16687;AF=0.068976;SB=0;DP4=8125,7405,607,544
S288C	6598	.	C	A	217	PASS	DP=17794;AF=0.023660;SB=1;DP4=6608,10745,160,272
S288C	6602	.	AC	A	1554	PASS	DP=18744;AF=0.011044;SB=68;DP4=7503,11221,121,86;INDEL;HRUN=1
S288C	6603	.	C	CAAA	29115	PASS	DP=18730;AF=0.088041;SB=34;DP4=2244,2359,719,930;INDEL;HRUN=7
S288C	6603	.	C	CAA	205	PASS	DP=18730;AF=0.003097;SB=24;DP4=2244,2359,17,41;INDEL;HRUN=7
S288C	6603	.	C	CAAAA	49314	PASS	DP=18730;AF=0.443887;SB=387;DP4=2244,2359,3062,5252;INDEL;HRUN=7
S288C	6603	.	C	CAAAAAA	49314	PASS	DP=18730;AF=0.157021;SB=150;DP4=2244,2359,1156,1785;INDEL;HRUN=7
S288C	6603	.	C	CAAAAAAA	2755	PASS	DP=18730;AF=0.015056;SB=18;DP4=2244,2359,116,166;INDEL;HRUN=7
S288C	6603	.	C	CAAAAA	18085	PASS	DP=18730;AF=0.060705;SB=70;DP4=2244,2359,454,683;INDEL;HRUN=7
S288C	6611	.	T	A	68	PASS	DP=18670;AF=0.032833;SB=634;DP4=7573,10415,476,151
S288C	7701	.	T	C	49314	PASS	DP=15506;AF=0.812718;SB=1;DP4=1659,1226,7199,5410
S288C	8471	.	AAAG	A	154	PASS	DP=17034;AF=0.001409;SB=2;DP4=7589,9652,9,15;INDEL;HRUN=6
S288C	8491	.	C	CT	2498	PASS	DP=17114;AF=0.024892;SB=0;DP4=8139,8720,205,221;INDEL;HRUN=11
S288C	8491	.	CTT	C	8131	PASS	DP=17114;AF=0.052822;SB=18;DP4=3645,4265,456,448;INDEL;HRUN=11
S288C	8491	.	CT	C	49314	PASS	DP=17114;AF=0.494274;SB=66;DP4=3645,4265,4240,4219;INDEL;HRUN=11
S288C	8509	.	T	C	49314	PASS	DP=17138;AF=0.669856;SB=4;DP4=2837,2799,5871,5616
S288C	9131	.	T	TTCGCATGAAG	739	PASS	DP=1438;AF=0.049374;SB=0;DP4=0,1269,0,71;INDEL;HRUN=3
S288C	9131	.	T	TTCGCATGAAGTACC	3279	PASS	DP=1438;AF=0.144645;SB=0;DP4=0,1269,0,208;INDEL;HRUN=3
S288C	9132	.	T	TCGCATGA	456	PASS	DP=1306;AF=0.039051;SB=0;DP4=0,1088,0,51;INDEL;HRUN=1
S288C	9132	.	T	TCGCATGAAGTAC	552	PASS	DP=1306;AF=0.044410;SB=0;DP4=0,1088,0,58;INDEL;HRUN=1
S288C	9133	.	C	CGCAT	881	PASS	DP=1216;AF=0.065789;SB=0;DP4=0,1007,0,80;INDEL;HRUN=1
S288C	9133	.	C	CGCATG	850	PASS	DP=1216;AF=0.064145;SB=0;DP4=0,1007,0,78;INDEL;HRUN=1
S288C	9133	.	C	CGCATGAA	62	PASS	DP=1216;AF=0.012336;SB=0;DP4=0,1007,0,15;INDEL;HRUN=1
S288C	9133	.	C	CGCATGAAGT	595	PASS	DP=1216;AF=0.050164;SB=0;DP4=0,1007,0,61;INDEL;HRUN=1
S288C	9133	.	C	CGCATGAAGTA	623	PASS	DP=1216;AF=0.051809;SB=0;DP4=0,1007,0,63;INDEL;HRUN=1
