# Supplementary material for: Varying strength of selection contributes to the intragenomic diversity of rRNA genes
Source: Nat Commun. 2022 Nov 25;13:7245. doi: 10.1038/s41467-022-34989-w (PMC9700816; doi:10.1038/s41467-022-34989-w)
Supplement: Supplementary file 4 — Supplementary Data 1-6 [file 41467_2022_34989_MOESM4_ESM.zip › Supplementary_Data1-6/Supplementary_Data_6/raw_rDNA_var_calls/ERR1309018_rDNA.vcf]

##fileformat=VCFv4.0
##fileDate=20200729
##source=lofreq call --call-indels -f /scratch/ds5639/rDNA_project/Yue_2017_SK1_hiseq/SRR4074258_1/rDNA_S288C_ref/rDNA_S288C.fa -o ERR1309018_rDNA.vcf ERR1309018_rDNA.bam 
##reference=/scratch/ds5639/rDNA_project/Yue_2017_SK1_hiseq/SRR4074258_1/rDNA_S288C_ref/rDNA_S288C.fa
##INFO=<ID=DP,Number=1,Type=Integer,Description="Raw Depth">
##INFO=<ID=AF,Number=1,Type=Float,Description="Allele Frequency">
##INFO=<ID=SB,Number=1,Type=Integer,Description="Phred-scaled strand bias at this position">
##INFO=<ID=DP4,Number=4,Type=Integer,Description="Counts for ref-forward bases, ref-reverse, alt-forward and alt-reverse bases">
##INFO=<ID=INDEL,Number=0,Type=Flag,Description="Indicates that the variant is an INDEL.">
##INFO=<ID=CONSVAR,Number=0,Type=Flag,Description="Indicates that the variant is a consensus variant (as opposed to a low frequency variant).">
##INFO=<ID=HRUN,Number=1,Type=Integer,Description="Homopolymer length to the right of report indel position">
##FILTER=<ID=min_dp_10,Description="Minimum Coverage 10">
##FILTER=<ID=sb_fdr,Description="Strand-Bias Multiple Testing Correction: fdr corr. pvalue > 0.001000">
##FILTER=<ID=min_snvqual_64,Description="Minimum SNV Quality (Phred) 64">
##FILTER=<ID=min_indelqual_54,Description="Minimum Indel Quality (Phred) 54">
#CHROM	POS	ID	REF	ALT	QUAL	FILTER	INFO
S288C	33	.	G	A	49314	PASS	DP=3825;AF=0.995556;SB=0;DP4=16,0,3780,28
S288C	227	.	A	AT	49314	PASS	DP=9943;AF=0.910590;SB=5;DP4=813,124,7734,1320;INDEL;HRUN=6
S288C	236	.	T	TGCGGAA	49314	PASS	DP=10453;AF=0.610638;SB=341;DP4=3674,559,4940,1443;INDEL;HRUN=1
S288C	284	.	CATACAAAAT	C	49314	PASS	DP=8712;AF=0.673439;SB=439;DP4=2062,905,3174,2693;INDEL;HRUN=1
S288C	479	.	T	C	49314	PASS	DP=18727;AF=0.995835;SB=5;DP4=36,27,9237,9412
S288C	521	.	G	A	49314	PASS	DP=18227;AF=0.993581;SB=0;DP4=40,40,8920,9190
S288C	532	.	C	T	49314	PASS	DP=18153;AF=0.995097;SB=0;DP4=34,38,8690,9386
S288C	557	.	C	T	49314	PASS	DP=19701;AF=0.998731;SB=5;DP4=2,7,8667,11009
S288C	638	.	C	T	49314	PASS	DP=22126;AF=0.998915;SB=13;DP4=0,4,12200,9902
S288C	648	.	A	G	49314	PASS	DP=22493;AF=0.999155;SB=17;DP4=11,1,12729,9745
S288C	817	.	C	A	49314	PASS	DP=19009;AF=0.999790;SB=6;DP4=0,2,9605,9401
S288C	1032	.	C	T	49314	PASS	DP=18692;AF=0.995239;SB=4;DP4=27,54,7164,11439
S288C	1117	.	G	C	49314	PASS	DP=19915;AF=0.997640;SB=1;DP4=20,17,10162,9706
S288C	1145	.	A	G	49314	PASS	DP=19009;AF=0.996002;SB=0;DP4=34,28,10532,8401
S288C	1367	.	A	T	49314	PASS	DP=6676;AF=0.991762;SB=15;DP4=11,9,5133,1488
S288C	1371	.	C	T	26947	PASS	DP=6038;AF=0.985591;SB=79;DP4=34,30,4993,958
S288C	1399	.	T	C	49314	PASS	DP=10774;AF=0.983664;SB=37;DP4=60,105,2475,8123
S288C	1409	.	T	C	49314	PASS	DP=13650;AF=0.992234;SB=44;DP4=17,83,4886,8658
S288C	1411	.	G	T	49314	PASS	DP=13959;AF=0.992908;SB=41;DP4=16,74,5184,8676
S288C	1477	.	G	A	49314	PASS	DP=21511;AF=0.995444;SB=9;DP4=29,45,10489,10924
S288C	1489	.	T	C	49314	PASS	DP=21321;AF=0.996529;SB=5;DP4=29,37,10891,10356
S288C	1495	.	G	C	49314	PASS	DP=19878;AF=0.996831;SB=2;DP4=29,33,9941,9874
S288C	1564	.	T	TTC	3174	PASS	DP=5940;AF=0.328788;SB=1;DP4=1875,2157,899,1054;INDEL;HRUN=2
S288C	1570	.	CAAAAAAAAAA	C	14930	PASS	DP=4082;AF=0.643802;SB=0;DP4=978,1083,1244,1384;INDEL;HRUN=17
S288C	1602	.	T	C	49314	PASS	DP=7395;AF=0.993780;SB=5;DP4=18,27,3573,3776
S288C	1671	.	T	C	49314	PASS	DP=14111;AF=0.998795;SB=1;DP4=6,8,6888,7206
S288C	1770	.	G	A	49314	PASS	DP=13306;AF=0.924395;SB=179;DP4=492,370,5114,7186
S288C	1771	.	C	A	38583	PASS	DP=13331;AF=0.847048;SB=164;DP4=919,882,4561,6731
S288C	1772	.	G	A	32743	PASS	DP=13379;AF=0.809403;SB=121;DP4=569,545,4312,6517
S288C	1773	.	T	A	29752	PASS	DP=13578;AF=0.791501;SB=300;DP4=1444,1359,4233,6514
S288C	1774	.	C	A	38185	PASS	DP=13208;AF=0.831087;SB=177;DP4=1033,1036,4338,6639
S288C	1775	.	G	T	31210	PASS	DP=13631;AF=0.801042;SB=210;DP4=1056,1020,4310,6609
S288C	1776	.	C	T	30741	PASS	DP=13868;AF=0.802928;SB=184;DP4=1131,1128,4432,6703
S288C	1777	.	C	T	31599	PASS	DP=14025;AF=0.809697;SB=149;DP4=1080,1113,4541,6815
S288C	1778	.	G	A	49314	PASS	DP=14171;AF=0.993861;SB=0;DP4=24,33,5883,8201
S288C	1780	.	G	T	49314	PASS	DP=14239;AF=0.973383;SB=3;DP4=21,23,5736,8124
S288C	1897	.	T	C	49314	PASS	DP=13801;AF=0.997247;SB=1;DP4=23,11,8731,5033
S288C	1929	.	T	C	49314	PASS	DP=8502;AF=0.994590;SB=4;DP4=23,21,5001,3455
S288C	1982	.	CTGTT	C	23521	PASS	DP=2186;AF=0.978957;SB=8;DP4=16,27,1051,1089;INDEL;HRUN=1
S288C	1988	.	ACTGT	A	8237	PASS	DP=4228;AF=0.506149;SB=10;DP4=970,1118,1050,1090;INDEL;HRUN=1
S288C	2045	.	AT	A	49314	PASS	DP=15899;AF=0.993773;SB=0;DP4=45,40,8608,7192;INDEL;HRUN=8
S288C	2083	.	G	A	49314	PASS	DP=20151;AF=0.996030;SB=7;DP4=51,22,12479,7592
S288C	2166	.	A	G	49314	PASS	DP=19976;AF=0.996496;SB=3;DP4=41,23,11680,8226
S288C	2227	.	C	T	49314	PASS	DP=16348;AF=0.999082;SB=3;DP4=1,0,6907,9433
S288C	2261	.	T	A	187	PASS	DP=17670;AF=0.506055;SB=307;DP4=4615,4074,5535,3421
S288C	2277	.	CAAATAGT	C	36779	PASS	DP=15110;AF=0.282197;SB=1657;DP4=6693,4262,3559,705;INDEL;HRUN=3
S288C	2289	.	A	G	49314	PASS	DP=14824;AF=0.743659;SB=83;DP4=33,34,8945,2079
S288C	2360	.	T	C	49314	PASS	DP=20879;AF=0.995498;SB=0;DP4=43,35,11260,9525
S288C	3415	.	A	G	49314	PASS	DP=17820;AF=0.995960;SB=0;DP4=37,28,10033,7716
S288C	4761	.	CA	C	59	PASS	DP=19503;AF=0.000769;SB=14;DP4=8776,10915,11,4;INDEL;HRUN=5
S288C	5949	.	TA	T	49314	PASS	DP=21247;AF=0.926248;SB=135;DP4=778,1019,10369,9311;INDEL;HRUN=7
S288C	6337	.	G	A	49314	PASS	DP=25718;AF=0.998095;SB=1;DP4=25,16,14389,11280
S288C	6472	.	T	C	49314	PASS	DP=17707;AF=0.995821;SB=0;DP4=34,34,9015,8618
S288C	8467	.	T	TA	10997	PASS	DP=20982;AF=0.057049;SB=61;DP4=9479,10565,478,719;INDEL;HRUN=6
S288C	8471	.	AAAG	A	49314	PASS	DP=20480;AF=0.870166;SB=62;DP4=1243,1691,8437,9384;INDEL;HRUN=6
S288C	8491	.	CTTTT	C	49314	PASS	DP=20854;AF=0.856143;SB=276;DP4=1239,1945,8839,9015;INDEL;HRUN=11
S288C	8502	.	T	C	49314	PASS	DP=20440;AF=0.994521;SB=23;DP4=54,26,10443,9886
S288C	8934	.	G	A	49314	PASS	DP=11525;AF=0.998178;SB=1;DP4=3,15,1672,9832
S288C	8951	.	T	C	49314	PASS	DP=10745;AF=0.994881;SB=8;DP4=3,50,1348,9342
S288C	9131	.	T	TTCGCATGAAG	558	PASS	DP=1706;AF=0.053927;SB=0;DP4=1,1482,0,92;INDEL;HRUN=3
S288C	9131	.	T	TTCGCATGAAGTACC	3200	PASS	DP=1706;AF=0.150059;SB=0;DP4=1,1482,0,256;INDEL;HRUN=3
S288C	9132	.	T	TCGCATGA	513	PASS	DP=1549;AF=0.056811;SB=0;DP4=0,1287,0,88;INDEL;HRUN=1
S288C	9132	.	T	TCGCATGAAGTAC	491	PASS	DP=1549;AF=0.055520;SB=0;DP4=0,1287,0,86;INDEL;HRUN=1
S288C	9133	.	C	CGCAT	595	PASS	DP=1464;AF=0.064891;SB=0;DP4=1,1163,0,95;INDEL;HRUN=1
S288C	9133	.	C	CGCATG	769	PASS	DP=1464;AF=0.074454;SB=0;DP4=1,1163,0,109;INDEL;HRUN=1
S288C	9133	.	C	CGCATGAA	69	PASS	DP=1464;AF=0.024590;SB=0;DP4=1,1163,0,36;INDEL;HRUN=1
S288C	9133	.	C	CGCATGAAGT	227	PASS	DP=1464;AF=0.040301;SB=0;DP4=1,1163,0,59;INDEL;HRUN=1
S288C	9133	.	C	CGCATGAAGTA	469	PASS	DP=1464;AF=0.057377;SB=0;DP4=1,1163,0,84;INDEL;HRUN=1
