# Supplementary material for: Varying strength of selection contributes to the intragenomic diversity of rRNA genes
Source: Nat Commun. 2022 Nov 25;13:7245. doi: 10.1038/s41467-022-34989-w (PMC9700816; doi:10.1038/s41467-022-34989-w)
Supplement: Supplementary file 4 — Supplementary Data 1-6 [file 41467_2022_34989_MOESM4_ESM.zip › Supplementary_Data1-6/Supplementary_Data_6/raw_rDNA_var_calls/ERR1309019_rDNA.vcf]

##fileformat=VCFv4.0
##fileDate=20200729
##source=lofreq call --call-indels -f /scratch/ds5639/rDNA_project/Yue_2017_SK1_hiseq/SRR4074258_1/rDNA_S288C_ref/rDNA_S288C.fa -o ERR1309019_rDNA.vcf ERR1309019_rDNA.bam 
##reference=/scratch/ds5639/rDNA_project/Yue_2017_SK1_hiseq/SRR4074258_1/rDNA_S288C_ref/rDNA_S288C.fa
##INFO=<ID=DP,Number=1,Type=Integer,Description="Raw Depth">
##INFO=<ID=AF,Number=1,Type=Float,Description="Allele Frequency">
##INFO=<ID=SB,Number=1,Type=Integer,Description="Phred-scaled strand bias at this position">
##INFO=<ID=DP4,Number=4,Type=Integer,Description="Counts for ref-forward bases, ref-reverse, alt-forward and alt-reverse bases">
##INFO=<ID=INDEL,Number=0,Type=Flag,Description="Indicates that the variant is an INDEL.">
##INFO=<ID=CONSVAR,Number=0,Type=Flag,Description="Indicates that the variant is a consensus variant (as opposed to a low frequency variant).">
##INFO=<ID=HRUN,Number=1,Type=Integer,Description="Homopolymer length to the right of report indel position">
##FILTER=<ID=min_dp_10,Description="Minimum Coverage 10">
##FILTER=<ID=sb_fdr,Description="Strand-Bias Multiple Testing Correction: fdr corr. pvalue > 0.001000">
##FILTER=<ID=min_snvqual_64,Description="Minimum SNV Quality (Phred) 64">
##FILTER=<ID=min_indelqual_53,Description="Minimum Indel Quality (Phred) 53">
#CHROM	POS	ID	REF	ALT	QUAL	FILTER	INFO
S288C	179	.	A	ATTT	49314	PASS	DP=14263;AF=0.716609;SB=0;DP4=2323,500,8414,1807;INDEL;HRUN=8
S288C	179	.	A	ATTTT	531	PASS	DP=14263;AF=0.055809;SB=12;DP4=2323,500,678,118;INDEL;HRUN=8
S288C	217	.	GT	G	49314	PASS	DP=11972;AF=0.954978;SB=20;DP4=531,165,8188,3245;INDEL;HRUN=2
S288C	236	.	T	TGCGGAAGCGGAA	49314	PASS	DP=14647;AF=0.433809;SB=471;DP4=4684,1946,3715,2639;INDEL;HRUN=1
S288C	429	.	G	C	49314	PASS	DP=21100;AF=0.997204;SB=7;DP4=19,26,11078,9963
S288C	557	.	C	T	49314	PASS	DP=22188;AF=0.999369;SB=5;DP4=5,2,10003,12171
S288C	626	.	A	G	49314	PASS	DP=23505;AF=0.997405;SB=3;DP4=23,27,12152,11292
S288C	638	.	C	T	49314	PASS	DP=23635;AF=0.998858;SB=0;DP4=4,4,12534,11074
S288C	648	.	A	G	49314	PASS	DP=23855;AF=0.998449;SB=1;DP4=11,7,12805,11013
S288C	817	.	C	A	49314	PASS	DP=22432;AF=0.999153;SB=4;DP4=1,3,11293,11122
S288C	1123	.	T	C	49314	PASS	DP=22071;AF=0.510942;SB=3;DP4=5723,5063,6045,5232
S288C	1367	.	A	C	49314	PASS	DP=8951;AF=0.928388;SB=7;DP4=23,18,5600,2766
S288C	1371	.	C	T	35655	PASS	DP=8189;AF=0.881304;SB=106;DP4=425,68,5288,1929
S288C	1547	.	A	G	107	PASS	DP=8192;AF=0.148804;SB=222;DP4=2304,4663,585,634
S288C	1564	.	T	TTC	7832	PASS	DP=8096;AF=0.325963;SB=419;DP4=2285,2633,801,1838;INDEL;HRUN=2
S288C	1570	.	CAAAAAAAAA	C	26768	PASS	DP=6192;AF=0.585433;SB=416;DP4=1045,2167,1768,1857;INDEL;HRUN=17
S288C	1671	.	T	C	49314	PASS	DP=17569;AF=0.996642;SB=1;DP4=25,23,9684,7826
S288C	1720	.	T	G	49314	PASS	DP=11771;AF=0.996092;SB=0;DP4=21,18,6577,5149
S288C	1730	.	T	C	49314	PASS	DP=10183;AF=0.994697;SB=2;DP4=25,24,5673,4457
S288C	1830	.	G	GTA	49314	PASS	DP=12223;AF=0.922932;SB=19;DP4=550,370,7217,4064;INDEL;HRUN=1
S288C	1912	.	G	C	49314	PASS	DP=19258;AF=0.996988;SB=0;DP4=28,17,12076,7124
S288C	1983	.	TG	T	8830	PASS	DP=18245;AF=0.934283;SB=0;DP4=819,615,9690,7356;INDEL;HRUN=1
S288C	1985	.	T	A	1038	PASS	DP=18936;AF=0.953897;SB=10;DP4=189,169,10342,7721
S288C	2045	.	AT	A	49314	PASS	DP=21878;AF=0.906253;SB=13;DP4=1252,898,11996,7831;INDEL;HRUN=8
S288C	2182	.	C	CAAAT	49314	PASS	DP=25053;AF=0.897577;SB=205;DP4=1557,1153,10758,11729;INDEL;HRUN=3
S288C	2227	.	C	T	49314	PASS	DP=25128;AF=0.998607;SB=3;DP4=5,11,10791,14303
S288C	2253	.	A	AAAT	2959	PASS	DP=26818;AF=0.324185;SB=2147483647;DP4=6453,10729,5969,2725;INDEL;HRUN=16
S288C	2254	.	A	AAT	811	PASS	DP=27028;AF=0.262469;SB=2147483647;DP4=12074,7432,798,6296;INDEL;HRUN=16
S288C	2277	.	CAAATAGT	C	49314	PASS	DP=23734;AF=0.760344;SB=380;DP4=2574,3357,9591,8455;INDEL;HRUN=3
S288C	5949	.	TA	T	49314	PASS	DP=22548;AF=0.922565;SB=4;DP4=992,1011,10544,10258;INDEL;HRUN=7
S288C	6033	.	G	GA	49314	PASS	DP=22937;AF=0.847757;SB=9;DP4=1658,1576,10262,9183;INDEL;HRUN=8
S288C	6033	.	G	GAA	4946	PASS	DP=22937;AF=0.021886;SB=9;DP4=1658,1576,238,264;INDEL;HRUN=8
S288C	6042	.	C	A	1327	PASS	DP=23243;AF=0.015273;SB=64;DP4=12090,10783,238,121
S288C	6337	.	G	A	49314	PASS	DP=25898;AF=0.997297;SB=2;DP4=34,23,14239,11589
S288C	6363	.	C	T	49314	PASS	DP=26459;AF=0.124721;SB=0;DP4=13686,9463,1958,1342
S288C	6509	.	A	AG	84	PASS	DP=21147;AF=0.000757;SB=16;DP4=10404,10933,3,13;INDEL;HRUN=1
S288C	6738	.	G	GC	85	PASS	DP=19793;AF=0.000859;SB=3;DP4=10609,9465,11,6;INDEL;HRUN=5
S288C	7325	.	TC	T	79	PASS	DP=20447;AF=0.001272;SB=2;DP4=10758,9847,12,14;INDEL;HRUN=6
S288C	7558	.	GC	G	79	PASS	DP=22354;AF=0.000760;SB=0;DP4=11674,10850,8,9;INDEL;HRUN=5
S288C	8467	.	T	TA	20605	PASS	DP=23600;AF=0.059280;SB=5;DP4=10143,12334,609,790;INDEL;HRUN=6
S288C	8471	.	AAAG	A	49314	PASS	DP=22843;AF=0.869413;SB=10;DP4=1549,1766,8964,10896;INDEL;HRUN=6
S288C	8478	.	G	C	772	PASS	DP=23033;AF=0.011505;SB=62;DP4=10490,12242,82,183
S288C	8491	.	CTTT	C	49314	PASS	DP=23420;AF=0.859949;SB=107;DP4=1362,1895,9696,10444;INDEL;HRUN=11
S288C	8493	.	TT	T	1983	PASS	DP=23363;AF=0.010144;SB=0;DP4=11205,12176,114,123;INDEL;HRUN=11
S288C	8728	.	T	C	49314	PASS	DP=22193;AF=0.997071;SB=9;DP4=24,19,9624,12504
S288C	8934	.	G	A	49314	PASS	DP=14221;AF=0.996765;SB=7;DP4=13,28,3303,10872
S288C	9131	.	T	TTCGCATGAAG	801	PASS	DP=2096;AF=0.053912;SB=0;DP4=5,1770,0,113;INDEL;HRUN=3
S288C	9131	.	T	TTCGCATGAAGTACC	4464	PASS	DP=2096;AF=0.156011;SB=0;DP4=5,1770,0,327;INDEL;HRUN=3
S288C	9132	.	T	TCGCATGA	300	PASS	DP=1915;AF=0.035509;SB=0;DP4=5,1597,0,68;INDEL;HRUN=1
S288C	9132	.	T	TCGCATGAAGTAC	213	PASS	DP=1915;AF=0.030287;SB=0;DP4=5,1597,0,58;INDEL;HRUN=1
S288C	9133	.	C	CGCAT	989	PASS	DP=1796;AF=0.070713;SB=0;DP4=2,1454,0,127;INDEL;HRUN=1
S288C	9133	.	C	CGCATG	1171	PASS	DP=1796;AF=0.077951;SB=6;DP4=2,1454,1,139;INDEL;HRUN=1
S288C	9133	.	C	CGCATGAAGT	504	PASS	DP=1796;AF=0.048998;SB=0;DP4=2,1454,0,88;INDEL;HRUN=1
S288C	9133	.	C	CGCATGAAGTA	282	PASS	DP=1796;AF=0.036748;SB=0;DP4=2,1454,0,66;INDEL;HRUN=1
