# Supplementary material for: Varying strength of selection contributes to the intragenomic diversity of rRNA genes
Source: Nat Commun. 2022 Nov 25;13:7245. doi: 10.1038/s41467-022-34989-w (PMC9700816; doi:10.1038/s41467-022-34989-w)
Supplement: Supplementary file 4 — Supplementary Data 1-6 [file 41467_2022_34989_MOESM4_ESM.zip › Supplementary_Data1-6/Supplementary_Data_6/raw_rDNA_var_calls/ERR1308784_rDNA.vcf]

##fileformat=VCFv4.0
##fileDate=20200729
##source=lofreq call --call-indels -f /scratch/ds5639/rDNA_project/Yue_2017_SK1_hiseq/SRR4074258_1/rDNA_S288C_ref/rDNA_S288C.fa -o ERR1308784_rDNA.vcf ERR1308784_rDNA.bam 
##reference=/scratch/ds5639/rDNA_project/Yue_2017_SK1_hiseq/SRR4074258_1/rDNA_S288C_ref/rDNA_S288C.fa
##INFO=<ID=DP,Number=1,Type=Integer,Description="Raw Depth">
##INFO=<ID=AF,Number=1,Type=Float,Description="Allele Frequency">
##INFO=<ID=SB,Number=1,Type=Integer,Description="Phred-scaled strand bias at this position">
##INFO=<ID=DP4,Number=4,Type=Integer,Description="Counts for ref-forward bases, ref-reverse, alt-forward and alt-reverse bases">
##INFO=<ID=INDEL,Number=0,Type=Flag,Description="Indicates that the variant is an INDEL.">
##INFO=<ID=CONSVAR,Number=0,Type=Flag,Description="Indicates that the variant is a consensus variant (as opposed to a low frequency variant).">
##INFO=<ID=HRUN,Number=1,Type=Integer,Description="Homopolymer length to the right of report indel position">
##FILTER=<ID=min_dp_10,Description="Minimum Coverage 10">
##FILTER=<ID=sb_fdr,Description="Strand-Bias Multiple Testing Correction: fdr corr. pvalue > 0.001000">
##FILTER=<ID=min_snvqual_64,Description="Minimum SNV Quality (Phred) 64">
##FILTER=<ID=min_indelqual_55,Description="Minimum Indel Quality (Phred) 55">
#CHROM	POS	ID	REF	ALT	QUAL	FILTER	INFO
S288C	130	.	C	T	49314	PASS	DP=16204;AF=0.997717;SB=2;DP4=27,1,14728,1441
S288C	179	.	A	ATTTTTTTCTT	49314	PASS	DP=22682;AF=0.608147;SB=6;DP4=5228,1129,11437,2357;INDEL;HRUN=8
S288C	227	.	A	T	49314	PASS	DP=15465;AF=0.997349;SB=0;DP4=9,2,12227,3197
S288C	272	.	GAACATACAA	G	49314	PASS	DP=14391;AF=0.734417;SB=1905;DP4=3059,1079,5019,5550;INDEL;HRUN=2
S288C	557	.	C	T	49314	PASS	DP=35639;AF=0.999186;SB=1;DP4=4,6,17570,18040
S288C	638	.	C	T	49314	PASS	DP=40272;AF=0.998907;SB=1;DP4=10,7,21179,19049
S288C	681	.	CT	C	128	PASS	DP=39875;AF=0.000903;SB=0;DP4=20610,19681,18,18;INDEL;HRUN=4
S288C	689	.	C	A	174	PASS	DP=40534;AF=0.002566;SB=5;DP4=20492,19923,47,57
S288C	814	.	C	A	755	PASS	DP=37581;AF=0.005960;SB=7;DP4=18963,18363,103,121
S288C	817	.	C	A	49314	PASS	DP=37915;AF=0.999525;SB=1;DP4=3,4,19208,18692
S288C	986	.	C	A	226	PASS	DP=35202;AF=0.002954;SB=0;DP4=15637,19452,47,57
S288C	1034	.	C	A	93	PASS	DP=33777;AF=0.003049;SB=0;DP4=15570,18094,47,56
S288C	1570	.	CAAAAAAAA	C	49314	PASS	DP=30211;AF=0.804872;SB=9;DP4=2909,2715,12863,11453;INDEL;HRUN=17
S288C	1759	.	ACCGCGTCGCCGCGTCG	A	49314	PASS	DP=30417;AF=0.638788;SB=67;DP4=5828,5522,9378,10052;INDEL;HRUN=2
S288C	1983	.	TG	T	21598	PASS	DP=34521;AF=0.938154;SB=20;DP4=1304,1229,15799,16587;INDEL;HRUN=1
S288C	1985	.	T	A	3448	PASS	DP=35766;AF=0.956663;SB=1;DP4=287,288,16829,17387
S288C	2045	.	AT	A	49314	PASS	DP=41505;AF=0.908782;SB=23;DP4=2177,1802,19733,17986;INDEL;HRUN=8
S288C	2073	.	G	A	49314	PASS	DP=41172;AF=0.998956;SB=0;DP4=15,12,22513,18616
S288C	2244	.	GA	G	49314	PASS	DP=35345;AF=0.451549;SB=2188;DP4=9639,6578,6679,9281;INDEL;HRUN=16
S288C	2244	.	GAAA	G	434	PASS	DP=35345;AF=0.021446;SB=110;DP4=9639,6578,355,403;INDEL;HRUN=16
S288C	2244	.	GAA	G	13118	PASS	DP=35345;AF=0.075513;SB=458;DP4=9639,6578,1189,1480;INDEL;HRUN=16
S288C	2767	.	G	T	108	PASS	DP=35691;AF=0.003306;SB=9;DP4=18663,16890,54,67
S288C	2859	.	C	A	99	PASS	DP=35571;AF=0.003177;SB=30;DP4=16600,18846,71,42
S288C	3096	.	C	A	79	PASS	DP=35778;AF=0.002543;SB=0;DP4=16782,18896,43,48
S288C	3314	.	C	A	65	PASS	DP=32478;AF=0.002155;SB=0;DP4=13708,18684,29,41
S288C	3600	.	G	T	116	PASS	DP=31240;AF=0.003521;SB=9;DP4=15835,15283,47,63
S288C	3766	.	C	A	158	PASS	DP=34184;AF=0.003159;SB=12;DP4=17121,16938,44,64
S288C	4015	.	G	T	80	PASS	DP=36960;AF=0.002408;SB=6;DP4=19740,17113,54,35
S288C	4507	.	C	A	65	PASS	DP=34221;AF=0.002718;SB=0;DP4=16733,17384,46,47
S288C	4877	.	C	A	129	PASS	DP=35516;AF=0.002534;SB=0;DP4=19687,15725,51,39
S288C	4896	.	C	A	116	PASS	DP=35686;AF=0.002550;SB=14;DP4=19593,15990,40,51
S288C	5045	.	C	A	66	PASS	DP=33005;AF=0.002424;SB=6;DP4=16096,16816,45,35
S288C	5576	.	G	T	592	PASS	DP=37978;AF=0.005951;SB=5;DP4=20592,17141,132,94
S288C	5823	.	CT	C	89	PASS	DP=36640;AF=0.000628;SB=2;DP4=18151,18826,13,10;INDEL;HRUN=4
S288C	5877	.	G	T	113	PASS	DP=37627;AF=0.002711;SB=3;DP4=19390,18109,57,45
S288C	5949	.	TA	T	49314	PASS	DP=37000;AF=0.920459;SB=4;DP4=1696,1641,17597,16460;INDEL;HRUN=7
S288C	6007	.	C	A	76	PASS	DP=37880;AF=0.003036;SB=12;DP4=19862,17885,50,65
S288C	6033	.	G	GAA	49314	PASS	DP=39266;AF=0.778511;SB=30;DP4=3613,2927,16193,14376;INDEL;HRUN=8
S288C	6033	.	G	GAAA	26602	PASS	DP=39266;AF=0.050578;SB=8;DP4=3613,2927,1059,927;INDEL;HRUN=8
S288C	6033	.	G	GAAAA	270	PASS	DP=39266;AF=0.002980;SB=0;DP4=3613,2927,64,53;INDEL;HRUN=8
S288C	6034	.	A	AAAA	128	PASS	DP=39289;AF=0.000993;SB=27;DP4=21163,18574,11,28;INDEL;HRUN=8
S288C	6042	.	C	A	6034	PASS	DP=39899;AF=0.039349;SB=1176;DP4=20090,18202,1284,305
S288C	6157	.	G	T	182	PASS	DP=35016;AF=0.002742;SB=3;DP4=18074,16836,54,43
S288C	6363	.	C	A	159	PASS	DP=44493;AF=0.002697;SB=2;DP4=25192,19154,72,48
S288C	6597	.	C	A	387	PASS	DP=37810;AF=0.041709;SB=189;DP4=15841,20324,523,1088
S288C	6602	.	AC	A	69	PASS	DP=41493;AF=0.001181;SB=15;DP4=17913,24011,29,20;INDEL;HRUN=1
S288C	6603	.	C	CAAA	3807	PASS	DP=41433;AF=0.011006;SB=163;DP4=6339,7022,307,149;INDEL;HRUN=7
S288C	6603	.	C	CAAAAAA	40569	PASS	DP=41433;AF=0.061231;SB=13;DP4=6339,7022,1148,1389;INDEL;HRUN=7
S288C	6603	.	C	CAAAA	45576	PASS	DP=41433;AF=0.067434;SB=131;DP4=6339,7022,1109,1685;INDEL;HRUN=7
S288C	6603	.	C	CAAAAA	49314	PASS	DP=41433;AF=0.546545;SB=376;DP4=6339,7022,9157,13488;INDEL;HRUN=7
S288C	6603	.	C	CAAAAAAA	838	PASS	DP=41433;AF=0.004393;SB=2;DP4=6339,7022,82,100;INDEL;HRUN=7
S288C	6693	.	C	A	88	PASS	DP=38215;AF=0.002695;SB=4;DP4=21344,16754,53,50
S288C	6934	.	C	A	78	PASS	DP=33087;AF=0.003053;SB=2;DP4=16951,16030,55,47
S288C	7022	.	C	A	129	PASS	DP=32821;AF=0.003199;SB=8;DP4=14624,18081,39,66
S288C	7325	.	TC	T	114	PASS	DP=32784;AF=0.001220;SB=6;DP4=17227,15786,25,15;INDEL;HRUN=6
S288C	7539	.	C	A	83	PASS	DP=36612;AF=0.002267;SB=4;DP4=19585,16938,40,43
S288C	7558	.	GC	G	69	PASS	DP=36103;AF=0.000554;SB=0;DP4=19040,17405,11,9;INDEL;HRUN=5
S288C	7701	.	T	C	49314	PASS	DP=35161;AF=0.995279;SB=6;DP4=37,41,19144,15870
S288C	7979	.	C	A	77	PASS	DP=35283;AF=0.002891;SB=0;DP4=18931,16230,54,48
S288C	8400	.	G	T	85	PASS	DP=40959;AF=0.001514;SB=15;DP4=18808,22082,20,42
S288C	8471	.	AAAG	A	63	PASS	DP=39986;AF=0.000500;SB=4;DP4=18504,21966,7,13;INDEL;HRUN=6
S288C	8491	.	CTT	C	4056	PASS	DP=38876;AF=0.020321;SB=4;DP4=4479,4789,368,422;INDEL;HRUN=11
S288C	8491	.	CT	C	49314	PASS	DP=38876;AF=0.752572;SB=26;DP4=4479,4789,14668,14589;INDEL;HRUN=11
S288C	8502	.	TC	T	272	PASS	DP=38745;AF=0.001600;SB=44;DP4=19455,19524,47,15;INDEL;HRUN=3
S288C	8676	.	C	A	168	PASS	DP=37745;AF=0.002676;SB=6;DP4=18246,19384,55,46
S288C	9019	.	A	G	49314	PASS	DP=19048;AF=0.998215;SB=0;DP4=0,18,964,18050
S288C	9131	.	T	TTCGCATGAAG	1074	PASS	DP=3670;AF=0.041144;SB=0;DP4=3,3153,0,151;INDEL;HRUN=3
S288C	9131	.	T	TTCGCATGAAGTACC	7728	PASS	DP=3670;AF=0.148501;SB=0;DP4=3,3153,0,545;INDEL;HRUN=3
S288C	9132	.	T	TCGCATGA	592	PASS	DP=3404;AF=0.031727;SB=0;DP4=3,2765,0,108;INDEL;HRUN=1
S288C	9132	.	T	TCGCATGAAGTAC	718	PASS	DP=3404;AF=0.035253;SB=0;DP4=3,2765,0,120;INDEL;HRUN=1
S288C	9133	.	C	CGCAT	1162	PASS	DP=3198;AF=0.049406;SB=12;DP4=0,2510,1,157;INDEL;HRUN=1
S288C	9133	.	C	CGCATG	1541	PASS	DP=3198;AF=0.058474;SB=0;DP4=0,2510,0,187;INDEL;HRUN=1
S288C	9133	.	C	CGCATGAA	106	PASS	DP=3198;AF=0.015009;SB=0;DP4=0,2510,0,48;INDEL;HRUN=1
S288C	9133	.	C	CGCATGAAGT	3721	PASS	DP=3198;AF=0.102877;SB=0;DP4=0,2510,0,329;INDEL;HRUN=1
S288C	9133	.	C	CGCATGAAGTA	1251	PASS	DP=3198;AF=0.051595;SB=0;DP4=0,2510,0,165;INDEL;HRUN=1
