# Supplementary material for: Varying strength of selection contributes to the intragenomic diversity of rRNA genes
Source: Nat Commun. 2022 Nov 25;13:7245. doi: 10.1038/s41467-022-34989-w (PMC9700816; doi:10.1038/s41467-022-34989-w)
Supplement: Supplementary file 4 — Supplementary Data 1-6 [file 41467_2022_34989_MOESM4_ESM.zip › Supplementary_Data1-6/Supplementary_Data_6/raw_rDNA_var_calls/ERR1308972_rDNA.vcf]

##fileformat=VCFv4.0
##fileDate=20200729
##source=lofreq call --call-indels -f /scratch/ds5639/rDNA_project/Yue_2017_SK1_hiseq/SRR4074258_1/rDNA_S288C_ref/rDNA_S288C.fa -o ERR1308972_rDNA.vcf ERR1308972_rDNA.bam 
##reference=/scratch/ds5639/rDNA_project/Yue_2017_SK1_hiseq/SRR4074258_1/rDNA_S288C_ref/rDNA_S288C.fa
##INFO=<ID=DP,Number=1,Type=Integer,Description="Raw Depth">
##INFO=<ID=AF,Number=1,Type=Float,Description="Allele Frequency">
##INFO=<ID=SB,Number=1,Type=Integer,Description="Phred-scaled strand bias at this position">
##INFO=<ID=DP4,Number=4,Type=Integer,Description="Counts for ref-forward bases, ref-reverse, alt-forward and alt-reverse bases">
##INFO=<ID=INDEL,Number=0,Type=Flag,Description="Indicates that the variant is an INDEL.">
##INFO=<ID=CONSVAR,Number=0,Type=Flag,Description="Indicates that the variant is a consensus variant (as opposed to a low frequency variant).">
##INFO=<ID=HRUN,Number=1,Type=Integer,Description="Homopolymer length to the right of report indel position">
##FILTER=<ID=min_dp_10,Description="Minimum Coverage 10">
##FILTER=<ID=sb_fdr,Description="Strand-Bias Multiple Testing Correction: fdr corr. pvalue > 0.001000">
##FILTER=<ID=min_snvqual_47,Description="Minimum SNV Quality (Phred) 47">
##FILTER=<ID=min_indelqual_36,Description="Minimum Indel Quality (Phred) 36">
#CHROM	POS	ID	REF	ALT	QUAL	FILTER	INFO
S288C	236	.	T	TGCGGAA	64	PASS	DP=10;AF=0.300000;SB=7;DP4=6,1,1,2;INDEL;HRUN=1
S288C	272	.	GAACATACAA	G	56	PASS	DP=11;AF=0.272727;SB=3;DP4=5,3,3,0;INDEL;HRUN=2
S288C	557	.	C	T	622	PASS	DP=19;AF=1.000000;SB=0;DP4=0,0,9,10
S288C	626	.	A	G	651	PASS	DP=19;AF=1.000000;SB=0;DP4=0,0,10,9
S288C	638	.	C	T	654	PASS	DP=19;AF=1.000000;SB=0;DP4=0,0,9,10
S288C	648	.	A	G	372	PASS	DP=20;AF=0.650000;SB=0;DP4=4,3,6,7
S288C	691	.	G	C	193	PASS	DP=19;AF=0.368421;SB=1;DP4=6,6,2,5
S288C	817	.	C	A	715	PASS	DP=23;AF=1.000000;SB=0;DP4=0,0,13,10
S288C	1132	.	T	C	518	PASS	DP=24;AF=0.666667;SB=4;DP4=5,3,6,10
S288C	1435	.	C	A	275	PASS	DP=18;AF=0.555556;SB=18;DP4=7,1,2,8
S288C	1671	.	T	C	522	PASS	DP=19;AF=1.000000;SB=0;DP4=0,0,8,11
S288C	1703	.	A	G	492	PASS	DP=19;AF=1.000000;SB=0;DP4=0,0,9,10
S288C	1720	.	T	G	402	PASS	DP=19;AF=1.000000;SB=0;DP4=0,0,9,10
S288C	1830	.	G	GTA	379	PASS	DP=16;AF=0.875000;SB=7;DP4=0,2,9,5;INDEL;HRUN=1
S288C	1912	.	G	C	354	PASS	DP=14;AF=1.000000;SB=0;DP4=0,0,8,6
S288C	2045	.	AT	A	392	PASS	DP=16;AF=0.937500;SB=0;DP4=1,0,7,8;INDEL;HRUN=8
S288C	2227	.	C	T	349	PASS	DP=12;AF=1.000000;SB=0;DP4=0,0,4,8
S288C	5949	.	TA	T	815	PASS	DP=27;AF=0.962963;SB=3;DP4=0,1,15,11;INDEL;HRUN=7
S288C	6033	.	G	GA	211	PASS	DP=21;AF=0.428571;SB=0;DP4=6,6,4,5;INDEL;HRUN=8
S288C	6337	.	G	A	1010	PASS	DP=28;AF=1.000000;SB=0;DP4=0,0,19,9
S288C	6603	.	C	CA	40	PASS	DP=28;AF=0.071429;SB=8;DP4=9,17,2,0;INDEL;HRUN=7
S288C	8004	.	C	A	49	PASS	DP=19;AF=0.105263;SB=0;DP4=12,5,1,1
S288C	8471	.	AAAG	A	517	PASS	DP=19;AF=0.842105;SB=2;DP4=1,2,11,5;INDEL;HRUN=6
S288C	8491	.	CTTT	C	382	PASS	DP=21;AF=0.809524;SB=0;DP4=2,1,9,8;INDEL;HRUN=11
