# Supplementary material for: Varying strength of selection contributes to the intragenomic diversity of rRNA genes
Source: Nat Commun. 2022 Nov 25;13:7245. doi: 10.1038/s41467-022-34989-w (PMC9700816; doi:10.1038/s41467-022-34989-w)
Supplement: Supplementary file 4 — Supplementary Data 1-6 [file 41467_2022_34989_MOESM4_ESM.zip › Supplementary_Data1-6/Supplementary_Data_6/raw_rDNA_var_calls/ERR1308973_rDNA.vcf]

##fileformat=VCFv4.0
##fileDate=20200729
##source=lofreq call --call-indels -f /scratch/ds5639/rDNA_project/Yue_2017_SK1_hiseq/SRR4074258_1/rDNA_S288C_ref/rDNA_S288C.fa -o ERR1308973_rDNA.vcf ERR1308973_rDNA.bam 
##reference=/scratch/ds5639/rDNA_project/Yue_2017_SK1_hiseq/SRR4074258_1/rDNA_S288C_ref/rDNA_S288C.fa
##INFO=<ID=DP,Number=1,Type=Integer,Description="Raw Depth">
##INFO=<ID=AF,Number=1,Type=Float,Description="Allele Frequency">
##INFO=<ID=SB,Number=1,Type=Integer,Description="Phred-scaled strand bias at this position">
##INFO=<ID=DP4,Number=4,Type=Integer,Description="Counts for ref-forward bases, ref-reverse, alt-forward and alt-reverse bases">
##INFO=<ID=INDEL,Number=0,Type=Flag,Description="Indicates that the variant is an INDEL.">
##INFO=<ID=CONSVAR,Number=0,Type=Flag,Description="Indicates that the variant is a consensus variant (as opposed to a low frequency variant).">
##INFO=<ID=HRUN,Number=1,Type=Integer,Description="Homopolymer length to the right of report indel position">
##FILTER=<ID=min_dp_10,Description="Minimum Coverage 10">
##FILTER=<ID=sb_fdr,Description="Strand-Bias Multiple Testing Correction: fdr corr. pvalue > 0.001000">
##FILTER=<ID=min_snvqual_64,Description="Minimum SNV Quality (Phred) 64">
##FILTER=<ID=min_indelqual_52,Description="Minimum Indel Quality (Phred) 52">
#CHROM	POS	ID	REF	ALT	QUAL	FILTER	INFO
S288C	435	.	CT	C	60	PASS	DP=28941;AF=0.000587;SB=1;DP4=15224,13984,10,7;INDEL;HRUN=5
S288C	557	.	C	T	49314	PASS	DP=30895;AF=0.998511;SB=4;DP4=6,13,13372,17477
S288C	638	.	C	T	49314	PASS	DP=31795;AF=0.998113;SB=5;DP4=8,12,16950,14787
S288C	648	.	A	G	49314	PASS	DP=32303;AF=0.999102;SB=7;DP4=7,12,17614,14660
S288C	681	.	CT	C	117	PASS	DP=31199;AF=0.000769;SB=3;DP4=16399,15050,15,9;INDEL;HRUN=4
S288C	817	.	C	A	49314	PASS	DP=30571;AF=0.999411;SB=0;DP4=4,3,15328,15227
S288C	1570	.	CAAAAAAAAA	C	49314	PASS	DP=24428;AF=0.824259;SB=49;DP4=2176,2251,10634,9501;INDEL;HRUN=17
S288C	1759	.	ACCGCGTCGCCGCGTCG	A	49314	PASS	DP=24866;AF=0.646143;SB=49;DP4=4478,4649,7423,8644;INDEL;HRUN=2
S288C	1983	.	TG	T	13697	PASS	DP=24868;AF=0.931478;SB=22;DP4=972,1096,10154,13010;INDEL;HRUN=1
S288C	1985	.	T	A	2263	PASS	DP=25919;AF=0.950924;SB=25;DP4=184,301,11034,13613
S288C	2031	.	T	C	49314	PASS	DP=31542;AF=0.998161;SB=0;DP4=22,23,15180,16304
S288C	2045	.	AT	A	49314	PASS	DP=31809;AF=0.921437;SB=19;DP4=1461,1248,15051,14259;INDEL;HRUN=8
S288C	2073	.	G	A	49314	PASS	DP=32477;AF=0.998307;SB=1;DP4=20,18,17918,14504
S288C	2166	.	A	G	3827	PASS	DP=30839;AF=0.019618;SB=1;DP4=15589,14635,316,289
S288C	2171	.	A	T	3491	PASS	DP=30173;AF=0.020349;SB=1;DP4=15200,14353,320,294
S288C	2227	.	C	T	1178	PASS	DP=26695;AF=0.025848;SB=0;DP4=12230,13754,328,363
S288C	2244	.	G	GA	49314	PASS	DP=26929;AF=0.221100;SB=2;DP4=9922,10600,2901,3053;INDEL;HRUN=16
S288C	2244	.	G	GAA	923	PASS	DP=26929;AF=0.030079;SB=10;DP4=9922,10600,417,393;INDEL;HRUN=16
S288C	2244	.	GA	G	1769	PASS	DP=26929;AF=0.037060;SB=111;DP4=12535,12986,380,618;INDEL;HRUN=16
S288C	2277	.	CAAATAGT	C	765	PASS	DP=26909;AF=0.015311;SB=72;DP4=9775,17039,205,207;INDEL;HRUN=3
S288C	5712	.	G	C	40711	PASS	DP=27205;AF=0.095203;SB=0;DP4=11559,13018,1222,1368
S288C	6518	.	A	C	49314	PASS	DP=29683;AF=0.206448;SB=11;DP4=11397,12138,3050,3086
S288C	7325	.	TC	T	85	PASS	DP=26898;AF=0.001153;SB=1;DP4=14063,13019,15,16;INDEL;HRUN=6
S288C	7770	.	G	GA	39495	PASS	DP=27413;AF=0.074600;SB=1;DP4=11744,13845,946,1099;INDEL;HRUN=6
S288C	8467	.	T	TA	22690	PASS	DP=30986;AF=0.059833;SB=34;DP4=13257,16270,753,1101;INDEL;HRUN=6
S288C	8471	.	AAAG	A	49314	PASS	DP=29799;AF=0.868754;SB=13;DP4=1933,2479,11767,14121;INDEL;HRUN=6
S288C	8478	.	G	C	255	PASS	DP=29678;AF=0.010749;SB=63;DP4=13616,15706,103,216
S288C	8491	.	CTTTT	C	49314	PASS	DP=29244;AF=0.856825;SB=71;DP4=1877,2492,11872,13185;INDEL;HRUN=11
S288C	9131	.	T	TTCGCATGAAG	920	PASS	DP=2872;AF=0.040738;SB=0;DP4=4,2397,0,117;INDEL;HRUN=3
S288C	9131	.	T	TTCGCATGAAGTACC	8072	PASS	DP=2872;AF=0.177577;SB=0;DP4=4,2397,0,510;INDEL;HRUN=3
S288C	9132	.	T	TCGCATGA	870	PASS	DP=2617;AF=0.043179;SB=0;DP4=4,2140,0,113;INDEL;HRUN=1
S288C	9132	.	T	TCGCATGAAGTAC	960	PASS	DP=2617;AF=0.045854;SB=0;DP4=4,2140,0,120;INDEL;HRUN=1
S288C	9133	.	C	CGCAT	1505	PASS	DP=2492;AF=0.063804;SB=0;DP4=2,2011,0,159;INDEL;HRUN=1
S288C	9133	.	C	CGCATG	1247	PASS	DP=2492;AF=0.056581;SB=0;DP4=2,2011,0,141;INDEL;HRUN=1
S288C	9133	.	C	CGCATGAA	263	PASS	DP=2492;AF=0.023274;SB=0;DP4=2,2011,0,58;INDEL;HRUN=1
S288C	9133	.	C	CGCATGAAGT	976	PASS	DP=2492;AF=0.048555;SB=0;DP4=2,2011,0,121;INDEL;HRUN=1
S288C	9133	.	C	CGCATGAAGTA	936	PASS	DP=2492;AF=0.047352;SB=0;DP4=2,2011,0,118;INDEL;HRUN=1
