# Supplementary material for: Varying strength of selection contributes to the intragenomic diversity of rRNA genes
Source: Nat Commun. 2022 Nov 25;13:7245. doi: 10.1038/s41467-022-34989-w (PMC9700816; doi:10.1038/s41467-022-34989-w)
Supplement: Supplementary file 4 — Supplementary Data 1-6 [file 41467_2022_34989_MOESM4_ESM.zip › Supplementary_Data1-6/Supplementary_Data_6/raw_rDNA_var_calls/ERR1308785_rDNA.vcf]

##fileformat=VCFv4.0
##fileDate=20200729
##source=lofreq call --call-indels -f /scratch/ds5639/rDNA_project/Yue_2017_SK1_hiseq/SRR4074258_1/rDNA_S288C_ref/rDNA_S288C.fa -o ERR1308785_rDNA.vcf ERR1308785_rDNA.bam 
##reference=/scratch/ds5639/rDNA_project/Yue_2017_SK1_hiseq/SRR4074258_1/rDNA_S288C_ref/rDNA_S288C.fa
##INFO=<ID=DP,Number=1,Type=Integer,Description="Raw Depth">
##INFO=<ID=AF,Number=1,Type=Float,Description="Allele Frequency">
##INFO=<ID=SB,Number=1,Type=Integer,Description="Phred-scaled strand bias at this position">
##INFO=<ID=DP4,Number=4,Type=Integer,Description="Counts for ref-forward bases, ref-reverse, alt-forward and alt-reverse bases">
##INFO=<ID=INDEL,Number=0,Type=Flag,Description="Indicates that the variant is an INDEL.">
##INFO=<ID=CONSVAR,Number=0,Type=Flag,Description="Indicates that the variant is a consensus variant (as opposed to a low frequency variant).">
##INFO=<ID=HRUN,Number=1,Type=Integer,Description="Homopolymer length to the right of report indel position">
##FILTER=<ID=min_dp_10,Description="Minimum Coverage 10">
##FILTER=<ID=sb_fdr,Description="Strand-Bias Multiple Testing Correction: fdr corr. pvalue > 0.001000">
##FILTER=<ID=min_snvqual_64,Description="Minimum SNV Quality (Phred) 64">
##FILTER=<ID=min_indelqual_53,Description="Minimum Indel Quality (Phred) 53">
#CHROM	POS	ID	REF	ALT	QUAL	FILTER	INFO
S288C	33	.	G	A	49314	PASS	DP=5956;AF=0.998825;SB=0;DP4=3,0,5908,41
S288C	121	.	C	T	49314	PASS	DP=16709;AF=0.963612;SB=4;DP4=556,43,15086,1015
S288C	179	.	A	ATTT	49314	PASS	DP=18626;AF=0.712445;SB=19;DP4=2726,643,10983,2287;INDEL;HRUN=8
S288C	179	.	A	ATT	1629	PASS	DP=18626;AF=0.029206;SB=10;DP4=2726,643,457,87;INDEL;HRUN=8
S288C	179	.	A	AT	505	PASS	DP=18626;AF=0.019757;SB=47;DP4=2726,643,262,106;INDEL;HRUN=8
S288C	179	.	A	ATTTT	8227	PASS	DP=18626;AF=0.062225;SB=9;DP4=2726,643,962,197;INDEL;HRUN=8
S288C	236	.	T	TGCGGAA	49314	PASS	DP=21829;AF=0.735215;SB=877;DP4=4152,1729,8969,7080;INDEL;HRUN=1
S288C	283	.	A	G	49314	PASS	DP=24847;AF=0.999396;SB=3;DP4=4,2,12334,12498
S288C	369	.	A	T	49314	PASS	DP=30240;AF=0.106878;SB=12;DP4=15317,11661,1778,1454
S288C	442	.	T	G	49314	PASS	DP=26632;AF=0.999024;SB=0;DP4=3,2,14232,12377
S288C	557	.	C	T	49314	PASS	DP=28249;AF=0.999363;SB=8;DP4=0,4,12415,15816
S288C	630	.	T	C	49314	PASS	DP=29048;AF=0.961064;SB=1;DP4=555,562,13992,13925
S288C	638	.	C	T	49314	PASS	DP=29247;AF=0.999316;SB=0;DP4=4,3,15004,14223
S288C	648	.	A	G	49314	PASS	DP=29534;AF=0.999187;SB=7;DP4=10,4,15389,14121
S288C	681	.	CT	C	103	PASS	DP=28689;AF=0.000906;SB=6;DP4=15030,13951,10,16;INDEL;HRUN=4
S288C	748	.	A	G	49314	PASS	DP=26519;AF=0.999321;SB=7;DP4=2,6,13566,12935
S288C	817	.	C	A	49314	PASS	DP=27326;AF=0.999707;SB=6;DP4=2,0,13384,13937
S288C	842	.	T	G	49314	PASS	DP=26644;AF=0.997861;SB=0;DP4=3,4,12279,14328
S288C	843	.	T	C	49314	PASS	DP=26701;AF=0.999139;SB=5;DP4=2,6,12290,14392
S288C	1032	.	C	T	49314	PASS	DP=23932;AF=0.999373;SB=1;DP4=4,6,10986,12931
S288C	1117	.	G	C	49314	PASS	DP=26548;AF=0.961805;SB=9;DP4=541,465,14382,11152
S288C	1145	.	A	G	49314	PASS	DP=26919;AF=0.962257;SB=0;DP4=592,403,15459,10444
S288C	1157	.	G	C	49314	PASS	DP=26633;AF=0.999324;SB=0;DP4=3,2,16252,10364
S288C	1202	.	T	C	7507	PASS	DP=25054;AF=0.038118;SB=1;DP4=14263,9824,570,385
S288C	1219	.	T	C	49314	PASS	DP=23913;AF=0.999289;SB=3;DP4=4,1,13971,9927
S288C	1506	.	C	CA	49314	PASS	DP=19130;AF=0.908834;SB=602;DP4=1056,1029,5581,11805;INDEL;HRUN=1
S288C	1570	.	CAAAAAAAAAA	C	49314	PASS	DP=17790;AF=0.843002;SB=60;DP4=1044,1961,5927,9070;INDEL;HRUN=17
S288C	1602	.	T	C	49314	PASS	DP=21459;AF=0.999348;SB=10;DP4=3,0,9384,12061
S288C	1643	.	C	T	49314	PASS	DP=21249;AF=0.833780;SB=56;DP4=1527,1996,8453,9264
S288C	1648	.	T	C	506	PASS	DP=21099;AF=0.212854;SB=128;DP4=8039,8553,1902,2599
S288C	1671	.	T	C	49314	PASS	DP=20031;AF=0.999051;SB=1;DP4=5,4,9468,10544
S288C	1685	.	T	C	37914	PASS	DP=19254;AF=0.406877;SB=139;DP4=5051,6363,3910,3924
S288C	1722	.	A	G	49314	PASS	DP=17828;AF=0.998598;SB=0;DP4=7,9,7722,10081
S288C	1759	.	ACCGCGTCGCCGCGTCG	A	25241	PASS	DP=14101;AF=0.637260;SB=6;DP4=2302,2966,4020,4966;INDEL;HRUN=2
S288C	1854	.	C	T	49314	PASS	DP=16652;AF=0.999700;SB=2;DP4=1,2,9763,6884
S288C	1982	.	CTGTT	C	30328	PASS	DP=2687;AF=0.979903;SB=15;DP4=4,17,1130,1503;INDEL;HRUN=1
S288C	1988	.	ACTGT	A	13768	PASS	DP=4808;AF=0.547629;SB=11;DP4=989,1186,1129,1504;INDEL;HRUN=1
S288C	2045	.	AT	A	49314	PASS	DP=16236;AF=0.993718;SB=24;DP4=57,36,7424,8710;INDEL;HRUN=8
S288C	2179	.	G	C	49314	PASS	DP=19372;AF=0.998813;SB=10;DP4=1,5,11361,7989
S288C	2227	.	C	T	49314	PASS	DP=15274;AF=0.999149;SB=2;DP4=2,0,9534,5729
S288C	2274	.	G	A	1394	PASS	DP=18015;AF=0.392506;SB=2540;DP4=5740,4539,5894,1469
S288C	2277	.	CAAATAGT	C	49314	PASS	DP=18016;AF=0.534691;SB=1231;DP4=6332,2137,5602,4031;INDEL;HRUN=3
S288C	2384	.	A	G	49314	PASS	DP=25036;AF=0.996645;SB=0;DP4=40,37,12664,12288
S288C	2430	.	T	C	49314	PASS	DP=25139;AF=0.999364;SB=9;DP4=0,3,13154,11969
S288C	2507	.	A	G	172	PASS	DP=26966;AF=0.005340;SB=38;DP4=14179,12632,99,45
S288C	3814	.	T	C	49314	PASS	DP=25735;AF=0.998990;SB=3;DP4=3,4,14595,11122
S288C	5193	.	GT	G	55	PASS	DP=25859;AF=0.000541;SB=5;DP4=12841,13278,9,5;INDEL;HRUN=4
S288C	5949	.	TA	T	49314	PASS	DP=25983;AF=0.923565;SB=5;DP4=1166,1145,11829,12168;INDEL;HRUN=7
S288C	6033	.	G	GAA	49314	PASS	DP=28237;AF=0.784892;SB=75;DP4=2521,1987,11387,10776;INDEL;HRUN=8
S288C	6033	.	G	GAAA	19208	PASS	DP=28237;AF=0.050820;SB=19;DP4=2521,1987,747,688;INDEL;HRUN=8
S288C	6033	.	G	GAAAA	129	PASS	DP=28237;AF=0.002514;SB=0;DP4=2521,1987,39,32;INDEL;HRUN=8
S288C	6034	.	A	AAAA	84	PASS	DP=28371;AF=0.000952;SB=12;DP4=14959,13701,9,18;INDEL;HRUN=8
S288C	6042	.	C	A	4785	PASS	DP=29013;AF=0.041223;SB=736;DP4=14426,13366,943,269
S288C	6243	.	A	G	33546	PASS	DP=27839;AF=0.067495;SB=10;DP4=10486,15467,722,1157
S288C	6337	.	G	A	49314	PASS	DP=29724;AF=0.999697;SB=1;DP4=3,1,16322,13393
S288C	6371	.	C	CGA	49314	PASS	DP=29601;AF=0.885544;SB=115;DP4=2318,1346,14994,11219;INDEL;HRUN=1
S288C	6374	.	T	G	1980	PASS	DP=29590;AF=0.039845;SB=217;DP4=16116,12287,835,344
S288C	6908	.	G	A	11158	PASS	DP=25823;AF=0.031910;SB=0;DP4=12847,12140,427,397
S288C	7325	.	TC	T	202	PASS	DP=25044;AF=0.001877;SB=0;DP4=12976,12237,25,22;INDEL;HRUN=6
S288C	7558	.	GC	G	82	PASS	DP=27018;AF=0.000703;SB=3;DP4=14008,13212,8,11;INDEL;HRUN=5
S288C	7701	.	T	C	13851	PASS	DP=26392;AF=0.038118;SB=2;DP4=14362,11005,560,447
S288C	8467	.	T	TA	21062	PASS	DP=27612;AF=0.057439;SB=4;DP4=11734,14626,686,900;INDEL;HRUN=6
S288C	8471	.	AAAG	A	49314	PASS	DP=26818;AF=0.874860;SB=3;DP4=1622,2063,10504,12958;INDEL;HRUN=6
S288C	8478	.	G	C	426	PASS	DP=27059;AF=0.009646;SB=49;DP4=12257,14519,84,177
S288C	8491	.	CTTTT	C	49314	PASS	DP=27254;AF=0.864974;SB=142;DP4=1582,2282,11245,12329;INDEL;HRUN=11
S288C	8609	.	T	C	49314	PASS	DP=28052;AF=0.998752;SB=11;DP4=9,16,15389,12628
S288C	8934	.	G	A	49314	PASS	DP=17389;AF=0.999482;SB=0;DP4=1,3,4899,12481
S288C	9024	.	C	T	21762	PASS	DP=14656;AF=0.086586;SB=14;DP4=857,12526,101,1169
S288C	9123	.	C	CA	49314	PASS	DP=3606;AF=0.794786;SB=10;DP4=3,895,2,2864;INDEL;HRUN=2
S288C	9126	.	C	A	132	PASS	DP=3304;AF=0.090496;SB=6;DP4=2,3002,1,298
S288C	9131	.	T	TTCGCATGAAG	291	PASS	DP=2367;AF=0.057034;SB=0;DP4=2,2079,0,135;INDEL;HRUN=3
S288C	9131	.	T	TTCGCATGAAGTACC	1996	PASS	DP=2367;AF=0.130123;SB=0;DP4=2,2079,0,308;INDEL;HRUN=3
S288C	9132	.	T	TCGCATGA	64	PASS	DP=2173;AF=0.039116;SB=13;DP4=0,1768,1,84;INDEL;HRUN=1
S288C	9133	.	C	CGCAT	280	PASS	DP=2035;AF=0.065356;SB=0;DP4=2,1664,0,133;INDEL;HRUN=1
S288C	9133	.	C	CGCATG	298	PASS	DP=2035;AF=0.066830;SB=0;DP4=2,1664,0,136;INDEL;HRUN=1
S288C	9133	.	C	CGCATGAAGT	169	PASS	DP=2035;AF=0.055037;SB=0;DP4=2,1664,0,112;INDEL;HRUN=1
S288C	9133	.	C	CGCATGAAGTA	83	PASS	DP=2035;AF=0.044717;SB=0;DP4=2,1664,0,91;INDEL;HRUN=1
