# Supplementary material for: Varying strength of selection contributes to the intragenomic diversity of rRNA genes
Source: Nat Commun. 2022 Nov 25;13:7245. doi: 10.1038/s41467-022-34989-w (PMC9700816; doi:10.1038/s41467-022-34989-w)
Supplement: Supplementary file 4 — Supplementary Data 1-6 [file 41467_2022_34989_MOESM4_ESM.zip › Supplementary_Data1-6/Supplementary_Data_6/raw_rDNA_var_calls/ERR1309182_rDNA.vcf]

##fileformat=VCFv4.0
##fileDate=20200729
##source=lofreq call --call-indels -f /scratch/ds5639/rDNA_project/Yue_2017_SK1_hiseq/SRR4074258_1/rDNA_S288C_ref/rDNA_S288C.fa -o ERR1309182_rDNA.vcf ERR1309182_rDNA.bam 
##reference=/scratch/ds5639/rDNA_project/Yue_2017_SK1_hiseq/SRR4074258_1/rDNA_S288C_ref/rDNA_S288C.fa
##INFO=<ID=DP,Number=1,Type=Integer,Description="Raw Depth">
##INFO=<ID=AF,Number=1,Type=Float,Description="Allele Frequency">
##INFO=<ID=SB,Number=1,Type=Integer,Description="Phred-scaled strand bias at this position">
##INFO=<ID=DP4,Number=4,Type=Integer,Description="Counts for ref-forward bases, ref-reverse, alt-forward and alt-reverse bases">
##INFO=<ID=INDEL,Number=0,Type=Flag,Description="Indicates that the variant is an INDEL.">
##INFO=<ID=CONSVAR,Number=0,Type=Flag,Description="Indicates that the variant is a consensus variant (as opposed to a low frequency variant).">
##INFO=<ID=HRUN,Number=1,Type=Integer,Description="Homopolymer length to the right of report indel position">
##FILTER=<ID=min_dp_10,Description="Minimum Coverage 10">
##FILTER=<ID=sb_fdr,Description="Strand-Bias Multiple Testing Correction: fdr corr. pvalue > 0.001000">
##FILTER=<ID=min_snvqual_64,Description="Minimum SNV Quality (Phred) 64">
##FILTER=<ID=min_indelqual_56,Description="Minimum Indel Quality (Phred) 56">
#CHROM	POS	ID	REF	ALT	QUAL	FILTER	INFO
S288C	33	.	G	A	7885	PASS	DP=8033;AF=0.094859;SB=1;DP4=7220,47,756,6
S288C	42	.	G	T	10867	PASS	DP=9626;AF=0.098483;SB=0;DP4=8588,83,940,8
S288C	94	.	G	T	40328	PASS	DP=22462;AF=0.110008;SB=24;DP4=19127,817,2404,72
S288C	227	.	A	AT	49314	PASS	DP=28686;AF=0.604406;SB=21;DP4=7828,3598,11614,5724;INDEL;HRUN=6
S288C	557	.	C	T	49314	PASS	DP=41233;AF=0.999151;SB=0;DP4=7,8,17334,23864
S288C	614	.	T	C	190	PASS	DP=42554;AF=0.004465;SB=10;DP4=20846,21467,82,108
S288C	638	.	C	T	49314	PASS	DP=43965;AF=0.998954;SB=4;DP4=4,1,23669,20251
S288C	648	.	A	G	49314	PASS	DP=44935;AF=0.999199;SB=7;DP4=11,4,24880,20019
S288C	817	.	C	A	49314	PASS	DP=39939;AF=0.999149;SB=1;DP4=5,6,20672,19239
S288C	919	.	C	CATT	141	PASS	DP=36688;AF=0.001199;SB=118;DP4=17162,19801,0,44;INDEL;HRUN=1
S288C	984	.	C	A	1672	PASS	DP=38631;AF=0.008180;SB=5;DP4=16598,21708,147,169
S288C	1380	.	T	A	221	PASS	DP=25433;AF=0.094248;SB=72;DP4=12066,8600,1260,1137
S288C	1384	.	T	C	314	PASS	DP=25951;AF=0.106239;SB=63;DP4=11601,9195,1691,1621
S288C	1570	.	CAAAAAAAA	C	49314	PASS	DP=30767;AF=0.674684;SB=56;DP4=2634,2840,10733,10025;INDEL;HRUN=17
S288C	1570	.	CAAAAAAAAA	C	1504	PASS	DP=30767;AF=0.140833;SB=11;DP4=2634,2840,2164,2169;INDEL;HRUN=17
S288C	1759	.	ACCGCGTCGCCGCGTCG	A	49314	PASS	DP=30149;AF=0.683870;SB=934;DP4=5456,4427,8790,11828;INDEL;HRUN=2
S288C	1983	.	TG	T	23709	PASS	DP=35799;AF=0.943881;SB=147;DP4=1307,911,16975,16815;INDEL;HRUN=1
S288C	1985	.	T	A	9272	PASS	DP=37043;AF=0.963880;SB=23;DP4=74,41,18231,17474
S288C	2045	.	AT	A	49314	PASS	DP=45510;AF=0.914107;SB=7;DP4=2274,1977,22699,18902;INDEL;HRUN=8
S288C	2073	.	G	A	49314	PASS	DP=44421;AF=0.999392;SB=5;DP4=10,3,26006,18388
S288C	2244	.	GA	G	8281	PASS	DP=37892;AF=0.082630;SB=512;DP4=7311,8009,1035,2096;INDEL;HRUN=16
S288C	2244	.	GAAA	G	49314	PASS	DP=37892;AF=0.362583;SB=412;DP4=7311,8009,5469,8270;INDEL;HRUN=16
S288C	2244	.	GAA	G	12838	PASS	DP=37892;AF=0.100443;SB=302;DP4=7311,8009,1421,2385;INDEL;HRUN=16
S288C	2244	.	GAAAA	G	968	PASS	DP=37892;AF=0.045049;SB=260;DP4=7311,8009,584,1123;INDEL;HRUN=16
S288C	2255	.	A	AAATG	1992	PASS	DP=43703;AF=0.041988;SB=427;DP4=17487,24098,481,1354;INDEL;HRUN=16
S288C	2262	.	A	G	49314	PASS	DP=45278;AF=0.641415;SB=586;DP4=7666,8498,11485,17568
S288C	2811	.	G	A	666	PASS	DP=38038;AF=0.007151;SB=2;DP4=16692,21051,125,147
S288C	3863	.	C	G	1023	PASS	DP=30903;AF=0.010840;SB=4;DP4=16894,13634,177,159
S288C	5404	.	C	T	189	PASS	DP=35296;AF=0.004618;SB=13;DP4=16846,18266,91,72
S288C	5949	.	TA	T	49314	PASS	DP=37822;AF=0.694992;SB=52;DP4=5875,6066,13591,12695;INDEL;HRUN=7
S288C	6041	.	AC	A	7356	PASS	DP=39188;AF=0.012070;SB=9;DP4=21232,17836,239,234;INDEL;HRUN=1
S288C	6518	.	A	C	49314	PASS	DP=36054;AF=0.944084;SB=1;DP4=1003,984,17038,17009
S288C	7325	.	TC	T	123	PASS	DP=32282;AF=0.001270;SB=1;DP4=16690,15748,23,18;INDEL;HRUN=6
S288C	7558	.	GC	G	81	PASS	DP=38780;AF=0.000645;SB=2;DP4=20151,18913,11,14;INDEL;HRUN=5
S288C	8467	.	T	TA	31534	PASS	DP=41209;AF=0.057560;SB=172;DP4=17850,21387,865,1507;INDEL;HRUN=6
S288C	8471	.	AAAG	A	49314	PASS	DP=40629;AF=0.866770;SB=111;DP4=2412,3520,16004,19212;INDEL;HRUN=6
S288C	8478	.	G	C	777	PASS	DP=41499;AF=0.011277;SB=163;DP4=19037,21941,128,340
S288C	8491	.	CTTTT	C	49314	PASS	DP=41579;AF=0.851656;SB=972;DP4=2280,4250,17321,18090;INDEL;HRUN=11
S288C	8686	.	T	C	36585	PASS	DP=37289;AF=0.068224;SB=7;DP4=16297,18430,1158,1386
S288C	8934	.	G	A	49314	PASS	DP=24496;AF=0.758328;SB=7;DP4=1475,4437,4480,14096
S288C	9111	.	C	G	49314	PASS	DP=7019;AF=0.760935;SB=10;DP4=16,1662,30,5311
S288C	9131	.	T	TTCGCATGAAG	923	PASS	DP=3208;AF=0.059850;SB=0;DP4=6,2946,0,192;INDEL;HRUN=3
S288C	9131	.	T	TTCGCATGAAGTACC	2614	PASS	DP=3208;AF=0.101309;SB=2;DP4=6,2946,1,324;INDEL;HRUN=3
S288C	9132	.	T	TCGCATGA	662	PASS	DP=2895;AF=0.056995;SB=0;DP4=7,2426,0,165;INDEL;HRUN=1
S288C	9132	.	T	TCGCATGAAGTAC	608	PASS	DP=2895;AF=0.054922;SB=0;DP4=7,2426,0,159;INDEL;HRUN=1
S288C	9133	.	C	CGCAT	874	PASS	DP=2695;AF=0.069388;SB=0;DP4=5,2161,0,187;INDEL;HRUN=1
S288C	9133	.	C	CGCATG	824	PASS	DP=2695;AF=0.067532;SB=4;DP4=5,2161,1,181;INDEL;HRUN=1
S288C	9133	.	C	CGCATGAA	150	PASS	DP=2695;AF=0.034508;SB=0;DP4=5,2161,0,93;INDEL;HRUN=1
S288C	9133	.	C	CGCATGAAGT	256	PASS	DP=2695;AF=0.041558;SB=0;DP4=5,2161,0,112;INDEL;HRUN=1
S288C	9133	.	C	CGCATGAAGTA	516	PASS	DP=2695;AF=0.054917;SB=0;DP4=5,2161,0,148;INDEL;HRUN=1
