# Supplementary material for: Varying strength of selection contributes to the intragenomic diversity of rRNA genes
Source: Nat Commun. 2022 Nov 25;13:7245. doi: 10.1038/s41467-022-34989-w (PMC9700816; doi:10.1038/s41467-022-34989-w)
Supplement: Supplementary file 4 — Supplementary Data 1-6 [file 41467_2022_34989_MOESM4_ESM.zip › Supplementary_Data1-6/Supplementary_Data_6/raw_rDNA_var_calls/ERR1309183_rDNA.vcf]

##fileformat=VCFv4.0
##fileDate=20200729
##source=lofreq call --call-indels -f /scratch/ds5639/rDNA_project/Yue_2017_SK1_hiseq/SRR4074258_1/rDNA_S288C_ref/rDNA_S288C.fa -o ERR1309183_rDNA.vcf ERR1309183_rDNA.bam 
##reference=/scratch/ds5639/rDNA_project/Yue_2017_SK1_hiseq/SRR4074258_1/rDNA_S288C_ref/rDNA_S288C.fa
##INFO=<ID=DP,Number=1,Type=Integer,Description="Raw Depth">
##INFO=<ID=AF,Number=1,Type=Float,Description="Allele Frequency">
##INFO=<ID=SB,Number=1,Type=Integer,Description="Phred-scaled strand bias at this position">
##INFO=<ID=DP4,Number=4,Type=Integer,Description="Counts for ref-forward bases, ref-reverse, alt-forward and alt-reverse bases">
##INFO=<ID=INDEL,Number=0,Type=Flag,Description="Indicates that the variant is an INDEL.">
##INFO=<ID=CONSVAR,Number=0,Type=Flag,Description="Indicates that the variant is a consensus variant (as opposed to a low frequency variant).">
##INFO=<ID=HRUN,Number=1,Type=Integer,Description="Homopolymer length to the right of report indel position">
##FILTER=<ID=min_dp_10,Description="Minimum Coverage 10">
##FILTER=<ID=sb_fdr,Description="Strand-Bias Multiple Testing Correction: fdr corr. pvalue > 0.001000">
##FILTER=<ID=min_snvqual_64,Description="Minimum SNV Quality (Phred) 64">
##FILTER=<ID=min_indelqual_54,Description="Minimum Indel Quality (Phred) 54">
#CHROM	POS	ID	REF	ALT	QUAL	FILTER	INFO
S288C	557	.	C	G	49314	PASS	DP=21571;AF=0.471837;SB=19;DP4=4,15,5113,5065
S288C	557	.	C	T	49314	PASS	DP=21571;AF=0.526772;SB=19;DP4=4,15,5812,5551
S288C	638	.	C	T	49314	PASS	DP=20570;AF=0.997229;SB=0;DP4=12,9,10965,9549
S288C	648	.	A	G	49314	PASS	DP=20786;AF=0.997643;SB=9;DP4=23,11,11104,9633
S288C	681	.	CT	C	61	PASS	DP=22619;AF=0.000796;SB=0;DP4=10236,12580,9,9;INDEL;HRUN=4
S288C	817	.	C	A	49314	PASS	DP=21009;AF=0.998953;SB=1;DP4=8,5,11515,9472
S288C	1570	.	CAAAAAAAA	C	21233	PASS	DP=14852;AF=0.275990;SB=10;DP4=1644,1267,2229,1870;INDEL;HRUN=17
S288C	1570	.	CAAAAAAA	C	49314	PASS	DP=14852;AF=0.503703;SB=1;DP4=1644,1267,4192,3289;INDEL;HRUN=17
S288C	1759	.	ACCGCGTCGCCGCGTCG	A	49314	PASS	DP=15612;AF=0.653600;SB=271;DP4=3238,2325,5011,5193;INDEL;HRUN=2
S288C	1983	.	TG	T	11590	PASS	DP=17951;AF=0.933597;SB=47;DP4=709,589,8119,8640;INDEL;HRUN=1
S288C	1985	.	T	A	1435	PASS	DP=18506;AF=0.954123;SB=20;DP4=105,152,8711,8946
S288C	2045	.	AT	A	49314	PASS	DP=22806;AF=0.907524;SB=72;DP4=1292,916,10854,9843;INDEL;HRUN=8
S288C	2073	.	G	A	49314	PASS	DP=22451;AF=0.995947;SB=8;DP4=50,28,12446,9914
S288C	2227	.	C	T	49314	PASS	DP=20537;AF=0.996981;SB=4;DP4=9,17,9425,11063
S288C	2244	.	GA	G	3057	PASS	DP=19658;AF=0.062265;SB=411;DP4=4622,2761,512,712;INDEL;HRUN=16
S288C	2244	.	GAAA	G	3864	PASS	DP=19658;AF=0.068420;SB=379;DP4=4622,2761,585,760;INDEL;HRUN=16
S288C	2244	.	GAA	G	49314	PASS	DP=19658;AF=0.481992;SB=1562;DP4=4622,2761,3976,5499;INDEL;HRUN=16
S288C	5154	.	C	G	119	PASS	DP=16637;AF=0.005049;SB=2;DP4=6951,9559,38,46
S288C	6358	.	T	TA	138	PASS	DP=20615;AF=0.001116;SB=12;DP4=11129,9752,17,6;INDEL;HRUN=1
S288C	7558	.	GC	G	86	PASS	DP=18198;AF=0.000989;SB=20;DP4=9846,8557,4,14;INDEL;HRUN=5
S288C	8467	.	T	TA	14443	PASS	DP=20893;AF=0.056047;SB=193;DP4=9373,10529,392,779;INDEL;HRUN=6
S288C	8471	.	AAAG	A	49314	PASS	DP=20782;AF=0.866615;SB=143;DP4=1179,1809,8491,9519;INDEL;HRUN=6
S288C	8478	.	G	C	178	PASS	DP=20816;AF=0.011818;SB=61;DP4=9840,10681,79,167
S288C	8491	.	CTTTT	C	49314	PASS	DP=20783;AF=0.855988;SB=250;DP4=1226,1896,8790,9000;INDEL;HRUN=11
S288C	8558	.	T	C	49314	PASS	DP=21194;AF=0.533689;SB=10;DP4=5191,4652,6098,5213
S288C	9131	.	T	TTCGCATGAAG	662	PASS	DP=4252;AF=0.030809;SB=0;DP4=4,4062,0,131;INDEL;HRUN=3
S288C	9131	.	T	TTCGCATGAAGTACC	913	PASS	DP=4252;AF=0.036924;SB=0;DP4=4,4062,0,157;INDEL;HRUN=3
S288C	9132	.	T	TCGCATGA	344	PASS	DP=4124;AF=0.022551;SB=0;DP4=4,3896,0,93;INDEL;HRUN=1
S288C	9132	.	T	TCGCATGAAGTAC	69	PASS	DP=4124;AF=0.011397;SB=0;DP4=4,3896,0,47;INDEL;HRUN=1
S288C	9133	.	C	CGCAT	303	PASS	DP=4037;AF=0.021551;SB=0;DP4=1,1000,0,87;INDEL;HRUN=1
S288C	9133	.	C	CGCATG	317	PASS	DP=4037;AF=0.022046;SB=0;DP4=1,1000,0,89;INDEL;HRUN=1
S288C	9133	.	C	CGCATGAA	751	PASS	DP=4037;AF=0.034679;SB=0;DP4=1,1000,0,140;INDEL;HRUN=1
S288C	9133	.	C	CGCATGAAGT	49314	PASS	DP=4037;AF=0.669309;SB=5;DP4=1,1000,0,2702;INDEL;HRUN=1
S288C	9133	.	C	CGCATGAAGTA	177	PASS	DP=4037;AF=0.016844;SB=0;DP4=1,1000,0,68;INDEL;HRUN=1
