# Supplementary material for: Varying strength of selection contributes to the intragenomic diversity of rRNA genes
Source: Nat Commun. 2022 Nov 25;13:7245. doi: 10.1038/s41467-022-34989-w (PMC9700816; doi:10.1038/s41467-022-34989-w)
Supplement: Supplementary file 4 — Supplementary Data 1-6 [file 41467_2022_34989_MOESM4_ESM.zip › Supplementary_Data1-6/Supplementary_Data_6/raw_rDNA_var_calls/ERR1309286_rDNA.vcf]

##fileformat=VCFv4.0
##fileDate=20200729
##source=lofreq call --call-indels -f /scratch/ds5639/rDNA_project/Yue_2017_SK1_hiseq/SRR4074258_1/rDNA_S288C_ref/rDNA_S288C.fa -o ERR1309286_rDNA.vcf ERR1309286_rDNA.bam 
##reference=/scratch/ds5639/rDNA_project/Yue_2017_SK1_hiseq/SRR4074258_1/rDNA_S288C_ref/rDNA_S288C.fa
##INFO=<ID=DP,Number=1,Type=Integer,Description="Raw Depth">
##INFO=<ID=AF,Number=1,Type=Float,Description="Allele Frequency">
##INFO=<ID=SB,Number=1,Type=Integer,Description="Phred-scaled strand bias at this position">
##INFO=<ID=DP4,Number=4,Type=Integer,Description="Counts for ref-forward bases, ref-reverse, alt-forward and alt-reverse bases">
##INFO=<ID=INDEL,Number=0,Type=Flag,Description="Indicates that the variant is an INDEL.">
##INFO=<ID=CONSVAR,Number=0,Type=Flag,Description="Indicates that the variant is a consensus variant (as opposed to a low frequency variant).">
##INFO=<ID=HRUN,Number=1,Type=Integer,Description="Homopolymer length to the right of report indel position">
##FILTER=<ID=min_dp_10,Description="Minimum Coverage 10">
##FILTER=<ID=sb_fdr,Description="Strand-Bias Multiple Testing Correction: fdr corr. pvalue > 0.001000">
##FILTER=<ID=min_snvqual_64,Description="Minimum SNV Quality (Phred) 64">
##FILTER=<ID=min_indelqual_56,Description="Minimum Indel Quality (Phred) 56">
#CHROM	POS	ID	REF	ALT	QUAL	FILTER	INFO
S288C	130	.	C	T	49314	PASS	DP=16939;AF=0.975146;SB=12;DP4=391,26,15035,1483
S288C	179	.	A	ATTTTTTTCT	49314	PASS	DP=21845;AF=0.623713;SB=84;DP4=4470,567,11643,1982;INDEL;HRUN=8
S288C	272	.	GAACATACAA	G	49314	PASS	DP=11432;AF=0.629899;SB=2376;DP4=3643,843,3725,3476;INDEL;HRUN=2
S288C	557	.	C	T	49314	PASS	DP=32305;AF=0.998483;SB=5;DP4=8,5,14546,17710
S288C	626	.	A	G	49314	PASS	DP=36225;AF=0.978578;SB=32;DP4=386,382,20025,15424
S288C	638	.	C	T	49314	PASS	DP=36970;AF=0.998702;SB=1;DP4=9,9,21063,15860
S288C	648	.	A	G	49314	PASS	DP=37956;AF=0.998841;SB=0;DP4=17,13,21851,16061
S288C	817	.	C	A	49314	PASS	DP=34249;AF=0.999212;SB=5;DP4=10,4,18546,15677
S288C	1570	.	CAAAAA	C	646	PASS	DP=14348;AF=0.086563;SB=46;DP4=3915,2293,861,381;INDEL;HRUN=17
S288C	1570	.	CAAAA	C	49314	PASS	DP=14348;AF=0.396641;SB=1607;DP4=3915,2293,4820,871;INDEL;HRUN=17
S288C	1671	.	T	C	49314	PASS	DP=28773;AF=0.971397;SB=8;DP4=441,372,14451,13499
S288C	1720	.	T	G	49314	PASS	DP=20745;AF=0.960569;SB=19;DP4=379,420,10379,9553
S288C	1730	.	T	C	49314	PASS	DP=18337;AF=0.953264;SB=27;DP4=396,443,9219,8271
S288C	1830	.	G	GTA	49314	PASS	DP=24783;AF=0.861841;SB=255;DP4=1583,1807,12062,9297;INDEL;HRUN=1
S288C	1983	.	TG	T	14504	PASS	DP=24383;AF=0.921462;SB=6;DP4=918,1200,10069,12399;INDEL;HRUN=1
S288C	1985	.	T	A	2630	PASS	DP=25390;AF=0.945293;SB=112;DP4=194,416,10967,13034
S288C	2045	.	AT	A	49314	PASS	DP=30601;AF=0.918075;SB=15;DP4=1456,1274,14356,13738;INDEL;HRUN=8
S288C	2073	.	G	A	49314	PASS	DP=31120;AF=0.998907;SB=1;DP4=7,7,17617,13469
S288C	2256	.	A	AAAG	7788	PASS	DP=24582;AF=0.127207;SB=2147483647;DP4=6824,4488,558,2569;INDEL;HRUN=16
S288C	2256	.	A	AAAAG	49314	PASS	DP=24582;AF=0.291758;SB=2147483647;DP4=6824,4488,2191,4981;INDEL;HRUN=16
S288C	2261	.	T	A	1622	PASS	DP=23580;AF=0.262723;SB=2147483647;DP4=3490,12569,5647,1265
S288C	2289	.	A	G	49314	PASS	DP=5138;AF=0.794667;SB=26;DP4=419,631,1423,2660
S288C	2292	.	A	AC	84	PASS	DP=3546;AF=0.160180;SB=204;DP4=801,1515,86,482;INDEL;HRUN=2
S288C	2292	.	A	ACAC	720	PASS	DP=3546;AF=0.290186;SB=69;DP4=801,1515,261,768;INDEL;HRUN=2
S288C	2302	.	C	CCA	1144	PASS	DP=7522;AF=0.391651;SB=296;DP4=2175,2250,1847,1099;INDEL;HRUN=1
S288C	2304	.	T	A	28406	PASS	DP=8783;AF=0.849482;SB=172;DP4=502,647,4282,3179
S288C	2343	.	GTATAT	G	49314	PASS	DP=19315;AF=0.895159;SB=40;DP4=996,1037,9262,8028;INDEL;HRUN=1
S288C	2485	.	T	TA	49314	PASS	DP=32455;AF=0.858481;SB=135;DP4=2128,2783,13709,14153;INDEL;HRUN=6
S288C	2492	.	C	A	247	PASS	DP=32329;AF=0.013332;SB=25;DP4=15724,16157,247,190
S288C	3436	.	CCT	C	5728	PASS	DP=28891;AF=0.012322;SB=3;DP4=16110,12617,193,163;INDEL;HRUN=3
S288C	6033	.	G	GA	49314	PASS	DP=32915;AF=0.819444;SB=31;DP4=2987,2369,14363,12609;INDEL;HRUN=8
S288C	6033	.	G	GAA	10231	PASS	DP=32915;AF=0.028589;SB=11;DP4=2987,2369,495,446;INDEL;HRUN=8
S288C	6042	.	C	A	1160	PASS	DP=33130;AF=0.013764;SB=177;DP4=17372,15282,341,125
S288C	6597	.	C	A	110	PASS	DP=30165;AF=0.050688;SB=52;DP4=11480,17075,540,1027
S288C	6603	.	C	CAAA	2625	PASS	DP=34393;AF=0.010584;SB=325;DP4=4437,7198,254,110;INDEL;HRUN=7
S288C	6603	.	C	CAAAAAA	27710	PASS	DP=34393;AF=0.053994;SB=38;DP4=4437,7198,795,1062;INDEL;HRUN=7
S288C	6603	.	C	CAAAA	38700	PASS	DP=34393;AF=0.070392;SB=14;DP4=4437,7198,867,1554;INDEL;HRUN=7
S288C	6603	.	C	CAAAAA	49314	PASS	DP=34393;AF=0.539965;SB=17;DP4=4437,7198,6828,11743;INDEL;HRUN=7
S288C	6603	.	C	CAAAAAAA	353	PASS	DP=34393;AF=0.003693;SB=45;DP4=4437,7198,72,55;INDEL;HRUN=7
S288C	7325	.	TC	T	104	PASS	DP=26835;AF=0.001304;SB=0;DP4=14595,12359,18,17;INDEL;HRUN=6
S288C	7701	.	T	C	49314	PASS	DP=28819;AF=0.963878;SB=7;DP4=633,351,17302,10486
S288C	8467	.	T	TA	31596	PASS	DP=34866;AF=0.056301;SB=12;DP4=15978,17382,896,1067;INDEL;HRUN=6
S288C	8471	.	AAAG	A	49314	PASS	DP=33752;AF=0.861964;SB=32;DP4=2401,2833,14095,14998;INDEL;HRUN=6
S288C	8491	.	CTTT	C	2389	PASS	DP=34723;AF=0.016329;SB=0;DP4=4129,4467,276,291;INDEL;HRUN=11
S288C	8491	.	CTT	C	3289	PASS	DP=34723;AF=0.019526;SB=3;DP4=4129,4467,314,364;INDEL;HRUN=11
S288C	8491	.	CT	C	49314	PASS	DP=34723;AF=0.723901;SB=4;DP4=4129,4467,12223,12913;INDEL;HRUN=11
S288C	8502	.	TC	T	284	PASS	DP=33852;AF=0.002038;SB=10;DP4=17136,17051,42,27;INDEL;HRUN=3
S288C	8934	.	G	A	3396	PASS	DP=19593;AF=0.019139;SB=3;DP4=3822,15388,68,307
S288C	9131	.	T	TTCGCATGAAG	1062	PASS	DP=3018;AF=0.042744;SB=0;DP4=13,2683,0,129;INDEL;HRUN=3
S288C	9131	.	T	TTCGCATGAAGTACC	6393	PASS	DP=3018;AF=0.142478;SB=6;DP4=13,2683,0,430;INDEL;HRUN=3
S288C	9132	.	T	TCGCATGA	1913	PASS	DP=2762;AF=0.067705;SB=0;DP4=11,2280,0,187;INDEL;HRUN=1
S288C	9132	.	T	TCGCATGAAGTAC	1216	PASS	DP=2762;AF=0.050688;SB=0;DP4=11,2280,0,140;INDEL;HRUN=1
S288C	9133	.	C	CGCAT	2350	PASS	DP=2558;AF=0.083659;SB=6;DP4=8,2044,2,212;INDEL;HRUN=1
S288C	9133	.	C	CGCATG	1792	PASS	DP=2558;AF=0.069977;SB=0;DP4=8,2044,0,179;INDEL;HRUN=1
S288C	9133	.	C	CGCATGAA	768	PASS	DP=2558;AF=0.041439;SB=4;DP4=8,2044,1,105;INDEL;HRUN=1
S288C	9133	.	C	CGCATGAAGT	555	PASS	DP=2558;AF=0.034402;SB=5;DP4=8,2044,1,87;INDEL;HRUN=1
S288C	9133	.	C	CGCATGAAGTA	868	PASS	DP=2558;AF=0.044566;SB=0;DP4=8,2044,0,114;INDEL;HRUN=1
