# Supplementary material for: Varying strength of selection contributes to the intragenomic diversity of rRNA genes
Source: Nat Commun. 2022 Nov 25;13:7245. doi: 10.1038/s41467-022-34989-w (PMC9700816; doi:10.1038/s41467-022-34989-w)
Supplement: Supplementary file 4 — Supplementary Data 1-6 [file 41467_2022_34989_MOESM4_ESM.zip › Supplementary_Data1-6/Supplementary_Data_6/raw_rDNA_var_calls/ERR1309287_rDNA.vcf]

##fileformat=VCFv4.0
##fileDate=20200729
##source=lofreq call --call-indels -f /scratch/ds5639/rDNA_project/Yue_2017_SK1_hiseq/SRR4074258_1/rDNA_S288C_ref/rDNA_S288C.fa -o ERR1309287_rDNA.vcf ERR1309287_rDNA.bam 
##reference=/scratch/ds5639/rDNA_project/Yue_2017_SK1_hiseq/SRR4074258_1/rDNA_S288C_ref/rDNA_S288C.fa
##INFO=<ID=DP,Number=1,Type=Integer,Description="Raw Depth">
##INFO=<ID=AF,Number=1,Type=Float,Description="Allele Frequency">
##INFO=<ID=SB,Number=1,Type=Integer,Description="Phred-scaled strand bias at this position">
##INFO=<ID=DP4,Number=4,Type=Integer,Description="Counts for ref-forward bases, ref-reverse, alt-forward and alt-reverse bases">
##INFO=<ID=INDEL,Number=0,Type=Flag,Description="Indicates that the variant is an INDEL.">
##INFO=<ID=CONSVAR,Number=0,Type=Flag,Description="Indicates that the variant is a consensus variant (as opposed to a low frequency variant).">
##INFO=<ID=HRUN,Number=1,Type=Integer,Description="Homopolymer length to the right of report indel position">
##FILTER=<ID=min_dp_10,Description="Minimum Coverage 10">
##FILTER=<ID=sb_fdr,Description="Strand-Bias Multiple Testing Correction: fdr corr. pvalue > 0.001000">
##FILTER=<ID=min_snvqual_64,Description="Minimum SNV Quality (Phred) 64">
##FILTER=<ID=min_indelqual_57,Description="Minimum Indel Quality (Phred) 57">
#CHROM	POS	ID	REF	ALT	QUAL	FILTER	INFO
S288C	236	.	T	TGCGGAA	49314	PASS	DP=13378;AF=0.286440;SB=173;DP4=7235,2425,2585,1247;INDEL;HRUN=1
S288C	387	.	T	C	81	PASS	DP=21043;AF=0.003231;SB=0;DP4=12575,8390,41,27
S288C	420	.	C	T	1218	PASS	DP=20199;AF=0.010991;SB=0;DP4=10339,9629,116,106
S288C	557	.	C	T	49314	PASS	DP=22359;AF=0.407711;SB=1;DP4=5419,7815,3759,5357
S288C	607	.	G	A	49314	PASS	DP=22640;AF=0.403931;SB=21;DP4=6483,7003,4564,4581
S288C	618	.	A	G	11265	PASS	DP=22791;AF=0.048265;SB=3;DP4=10921,10701,542,558
S288C	626	.	A	G	49314	PASS	DP=22984;AF=0.402410;SB=28;DP4=7031,6698,4936,4313
S288C	638	.	C	T	49314	PASS	DP=23403;AF=0.404478;SB=20;DP4=7376,6539,5180,4286
S288C	648	.	A	G	49314	PASS	DP=23929;AF=0.397384;SB=14;DP4=7763,6646,5258,4251
S288C	743	.	T	C	49314	PASS	DP=21123;AF=0.391895;SB=8;DP4=6576,6263,4152,4126
S288C	817	.	C	A	49314	PASS	DP=18916;AF=0.392208;SB=5;DP4=5701,5789,3625,3794
S288C	981	.	T	G	49314	PASS	DP=20159;AF=0.390446;SB=2;DP4=5681,6592,3609,4262
S288C	1117	.	G	C	49314	PASS	DP=20882;AF=0.395652;SB=18;DP4=6599,6010,4468,3794
S288C	1570	.	CA	C	28060	PASS	DP=9074;AF=0.289619;SB=627;DP4=4784,941,2515,113;INDEL;HRUN=17
S288C	1570	.	CAA	C	3022	PASS	DP=9074;AF=0.081993;SB=106;DP4=4784,941,687,57;INDEL;HRUN=17
S288C	1983	.	TG	T	5891	PASS	DP=17849;AF=0.467701;SB=1475;DP4=3312,6295,4480,3868;INDEL;HRUN=1
S288C	1985	.	T	A	194	PASS	DP=18461;AF=0.478956;SB=1627;DP4=3149,6088,4788,4054
S288C	2045	.	AT	A	49314	PASS	DP=23350;AF=0.425310;SB=432;DP4=6679,6895,5796,4135;INDEL;HRUN=8
S288C	2073	.	G	A	49314	PASS	DP=21488;AF=0.457697;SB=238;DP4=6389,5257,6075,3760
S288C	2227	.	C	T	49314	PASS	DP=19560;AF=0.581748;SB=363;DP4=2865,5300,3027,8355
S288C	2244	.	G	GA	1292	PASS	DP=17899;AF=0.053131;SB=82;DP4=5800,11089,241,710;INDEL;HRUN=16
S288C	2244	.	GA	G	5927	PASS	DP=17899;AF=0.110397;SB=372;DP4=5481,9857,427,1549;INDEL;HRUN=16
S288C	2254	.	A	AAAAAAATAAAAAAT	1088	PASS	DP=19737;AF=0.042965;SB=660;DP4=6204,11213,80,768;INDEL;HRUN=16
S288C	2268	.	T	TA	190	PASS	DP=18901;AF=0.057193;SB=755;DP4=6389,11646,112,969;INDEL;HRUN=5
S288C	2284	.	T	A	203	PASS	DP=13293;AF=0.152261;SB=2147483647;DP4=3805,7414,1622,405
S288C	2302	.	C	CCA	1983	PASS	DP=15130;AF=0.162393;SB=435;DP4=6575,5971,1660,797;INDEL;HRUN=1
S288C	2304	.	T	TA	260	PASS	DP=15594;AF=0.024881;SB=36;DP4=8359,6703,252,136;INDEL;HRUN=2
S288C	2304	.	T	TAGACCAAA	241	PASS	DP=15594;AF=0.013787;SB=521;DP4=8359,6703,214,1;INDEL;HRUN=2
S288C	2304	.	T	A	15565	PASS	DP=15688;AF=0.299273;SB=1189;DP4=5524,5441,3299,1396
S288C	2620	.	T	C	11332	PASS	DP=18389;AF=0.051498;SB=63;DP4=9418,8015,591,356
S288C	2733	.	GA	G	171	PASS	DP=17545;AF=0.002565;SB=8;DP4=8486,9130,27,18;INDEL;HRUN=3
S288C	2800	.	T	G	84	PASS	DP=19531;AF=0.004352;SB=2;DP4=8956,10484,43,44
S288C	2814	.	T	C	175	PASS	DP=18997;AF=0.004685;SB=10;DP4=8044,10858,46,43
S288C	2819	.	A	G	149	PASS	DP=18666;AF=0.004714;SB=8;DP4=7486,11075,43,45
S288C	2904	.	G	GA	95	PASS	DP=18403;AF=0.001195;SB=77;DP4=10334,8229,0,22;INDEL;HRUN=1
S288C	3175	.	AG	A	2058	PASS	DP=17508;AF=0.008739;SB=2;DP4=8463,9230,69,84;INDEL;HRUN=5
S288C	3259	.	T	TTA	62	PASS	DP=15801;AF=0.001392;SB=54;DP4=9024,7024,22,0;INDEL;HRUN=1
S288C	3591	.	T	TG	147	PASS	DP=16676;AF=0.001439;SB=73;DP4=8359,8521,24,0;INDEL;HRUN=2
S288C	5192	.	G	GT	142	PASS	DP=18217;AF=0.001592;SB=83;DP4=9333,9013,29,0;INDEL;HRUN=3
S288C	5237	.	G	GTGAAAT	96	PASS	DP=16626;AF=0.001143;SB=53;DP4=8626,8164,19,0;INDEL;HRUN=1
S288C	6391	.	GA	G	68	PASS	DP=21307;AF=0.000845;SB=1;DP4=10079,11331,7,11;INDEL;HRUN=5
S288C	6518	.	A	C	49314	PASS	DP=16908;AF=0.435001;SB=7;DP4=4816,4729,3786,3571
S288C	6872	.	A	G	564	PASS	DP=15434;AF=0.007451;SB=1;DP4=6828,8480,49,66
S288C	7801	.	G	GT	61	PASS	DP=16122;AF=0.000992;SB=64;DP4=6419,9818,16,0;INDEL;HRUN=2
S288C	7994	.	G	GT	77	PASS	DP=19673;AF=0.001627;SB=61;DP4=12690,7229,32,0;INDEL;HRUN=3
S288C	8192	.	CA	C	80	PASS	DP=21526;AF=0.000976;SB=65;DP4=10589,11200,21,0;INDEL;HRUN=1
S288C	8467	.	T	TA	23465	PASS	DP=21436;AF=0.071095;SB=432;DP4=9346,10739,434,1090;INDEL;HRUN=6
S288C	8471	.	AAAG	A	49314	PASS	DP=21332;AF=0.860538;SB=229;DP4=1129,2002,8375,9982;INDEL;HRUN=6
S288C	8478	.	G	C	841	PASS	DP=21874;AF=0.014355;SB=260;DP4=10035,11495,55,259
S288C	8491	.	CTTTT	C	49314	PASS	DP=21922;AF=0.467658;SB=662;DP4=1208,2461,5058,5194;INDEL;HRUN=11
S288C	8491	.	CTTT	C	49314	PASS	DP=21922;AF=0.378022;SB=668;DP4=1208,2461,4136,4151;INDEL;HRUN=11
S288C	8493	.	TT	T	252	PASS	DP=21551;AF=0.004362;SB=52;DP4=10505,11419,67,27;INDEL;HRUN=11
S288C	8755	.	C	CT	125	PASS	DP=18319;AF=0.001911;SB=68;DP4=6786,11688,0,35;INDEL;HRUN=1
S288C	8871	.	A	G	49314	PASS	DP=14175;AF=0.435908;SB=5;DP4=2193,5799,1745,4434
S288C	8934	.	G	A	2548	PASS	DP=11492;AF=0.023147;SB=1;DP4=1847,9372,41,225
S288C	9131	.	T	TTCGCATGAAG	1312	PASS	DP=1462;AF=0.073187;SB=0;DP4=2,1410,0,107;INDEL;HRUN=3
S288C	9131	.	T	TTCGCATGAAGTACC	983	PASS	DP=1462;AF=0.060192;SB=0;DP4=2,1410,0,88;INDEL;HRUN=3
S288C	9132	.	T	TCGCATGA	1369	PASS	DP=1345;AF=0.081784;SB=0;DP4=2,1111,0,110;INDEL;HRUN=1
S288C	9132	.	T	TCGCATGAAGTAC	211	PASS	DP=1345;AF=0.025279;SB=0;DP4=2,1111,0,34;INDEL;HRUN=1
S288C	9133	.	C	CGCAT	1726	PASS	DP=1207;AF=0.106877;SB=0;DP4=2,968,0,129;INDEL;HRUN=1
S288C	9133	.	C	CGCATG	1177	PASS	DP=1207;AF=0.082022;SB=0;DP4=2,968,0,99;INDEL;HRUN=1
S288C	9133	.	C	CGCATGAA	464	PASS	DP=1207;AF=0.044739;SB=0;DP4=2,968,0,54;INDEL;HRUN=1
S288C	9133	.	C	CGCATGAAGT	129	PASS	DP=1207;AF=0.021541;SB=0;DP4=2,968,0,26;INDEL;HRUN=1
S288C	9133	.	C	CGCATGAAGTA	534	PASS	DP=1207;AF=0.048882;SB=0;DP4=2,968,0,59;INDEL;HRUN=1
