# Supplementary material for: Varying strength of selection contributes to the intragenomic diversity of rRNA genes
Source: Nat Commun. 2022 Nov 25;13:7245. doi: 10.1038/s41467-022-34989-w (PMC9700816; doi:10.1038/s41467-022-34989-w)
Supplement: Supplementary file 4 — Supplementary Data 1-6 [file 41467_2022_34989_MOESM4_ESM.zip › Supplementary_Data1-6/Supplementary_Data_6/raw_rDNA_var_calls/ERR1308810_rDNA.vcf]

##fileformat=VCFv4.0
##fileDate=20200729
##source=lofreq call --call-indels -f /scratch/ds5639/rDNA_project/Yue_2017_SK1_hiseq/SRR4074258_1/rDNA_S288C_ref/rDNA_S288C.fa -o ERR1308810_rDNA.vcf ERR1308810_rDNA.bam 
##reference=/scratch/ds5639/rDNA_project/Yue_2017_SK1_hiseq/SRR4074258_1/rDNA_S288C_ref/rDNA_S288C.fa
##INFO=<ID=DP,Number=1,Type=Integer,Description="Raw Depth">
##INFO=<ID=AF,Number=1,Type=Float,Description="Allele Frequency">
##INFO=<ID=SB,Number=1,Type=Integer,Description="Phred-scaled strand bias at this position">
##INFO=<ID=DP4,Number=4,Type=Integer,Description="Counts for ref-forward bases, ref-reverse, alt-forward and alt-reverse bases">
##INFO=<ID=INDEL,Number=0,Type=Flag,Description="Indicates that the variant is an INDEL.">
##INFO=<ID=CONSVAR,Number=0,Type=Flag,Description="Indicates that the variant is a consensus variant (as opposed to a low frequency variant).">
##INFO=<ID=HRUN,Number=1,Type=Integer,Description="Homopolymer length to the right of report indel position">
##FILTER=<ID=min_dp_10,Description="Minimum Coverage 10">
##FILTER=<ID=sb_fdr,Description="Strand-Bias Multiple Testing Correction: fdr corr. pvalue > 0.001000">
##FILTER=<ID=min_snvqual_64,Description="Minimum SNV Quality (Phred) 64">
##FILTER=<ID=min_indelqual_55,Description="Minimum Indel Quality (Phred) 55">
#CHROM	POS	ID	REF	ALT	QUAL	FILTER	INFO
S288C	236	.	T	TGCGGAA	62	PASS	DP=14050;AF=0.001352;SB=0;DP4=8688,5492,11,8;INDEL;HRUN=1
S288C	272	.	G	A	10701	PASS	DP=13735;AF=0.057080;SB=3;DP4=6507,6440,384,403
S288C	435	.	CT	C	62	PASS	DP=19314;AF=0.001036;SB=0;DP4=10451,8981,11,9;INDEL;HRUN=5
S288C	557	.	C	T	49314	PASS	DP=21085;AF=0.889827;SB=2;DP4=920,1390,7594,11168
S288C	607	.	G	A	106	PASS	DP=20552;AF=0.002822;SB=0;DP4=9894,10594,29,29
S288C	626	.	A	G	260	PASS	DP=20734;AF=0.003810;SB=10;DP4=10558,10094,48,31
S288C	638	.	C	T	49314	PASS	DP=20985;AF=0.887539;SB=11;DP4=1183,1156,9792,8833
S288C	648	.	A	G	49314	PASS	DP=21068;AF=0.886083;SB=16;DP4=1224,1171,10005,8663
S288C	681	.	CT	C	144	PASS	DP=20719;AF=0.001593;SB=1;DP4=10777,10179,18,15;INDEL;HRUN=4
S288C	743	.	T	C	129	PASS	DP=18953;AF=0.002638;SB=9;DP4=9348,9551,19,31
S288C	817	.	C	A	49314	PASS	DP=17796;AF=0.875084;SB=2;DP4=1074,1139,7676,7897
S288C	913	.	A	AT	42409	PASS	DP=16749;AF=0.104544;SB=5;DP4=7234,7956,810,941;INDEL;HRUN=4
S288C	1380	.	T	A	428	PASS	DP=13985;AF=0.103182;SB=202;DP4=5797,5358,938,505
S288C	1384	.	T	C	621	PASS	DP=13977;AF=0.121557;SB=250;DP4=5690,5320,1232,675
S288C	1454	.	A	T	6524	PASS	DP=17401;AF=0.066261;SB=4;DP4=8131,8101,560,593
S288C	1570	.	CAAAAAAAAA	C	49314	PASS	DP=14237;AF=0.682307;SB=77;DP4=1839,1296,5137,4577;INDEL;HRUN=17
S288C	1736	.	T	C	49314	PASS	DP=17620;AF=0.709875;SB=4;DP4=2403,2701,5993,6515
S288C	1759	.	ACCGCGTCGCCGCGTCG	A	49314	PASS	DP=15566;AF=0.600668;SB=397;DP4=3228,3086,3771,5579;INDEL;HRUN=2
S288C	1983	.	TG	T	6883	PASS	DP=18167;AF=0.795729;SB=61;DP4=1700,2114,7093,7363;INDEL;HRUN=1
S288C	2045	.	AT	A	49314	PASS	DP=22925;AF=0.829313;SB=64;DP4=1990,2041,10225,8787;INDEL;HRUN=8
S288C	2073	.	G	A	49314	PASS	DP=21754;AF=0.904156;SB=56;DP4=1097,982,11446,8223
S288C	2227	.	C	T	49314	PASS	DP=19999;AF=0.907195;SB=52;DP4=797,1047,6852,11292
S288C	2244	.	GAAA	G	49314	PASS	DP=19451;AF=0.473960;SB=236;DP4=3602,3901,3700,5519;INDEL;HRUN=16
S288C	2244	.	GAA	G	675	PASS	DP=19451;AF=0.046990;SB=90;DP4=3602,3901,341,573;INDEL;HRUN=16
S288C	2244	.	GAAAA	G	1721	PASS	DP=19451;AF=0.059586;SB=55;DP4=3602,3901,471,688;INDEL;HRUN=16
S288C	2304	.	T	A	332	PASS	DP=24107;AF=0.034015;SB=186;DP4=12431,10844,567,253
S288C	2392	.	A	G	447	PASS	DP=20994;AF=0.005906;SB=10;DP4=9638,11224,67,57
S288C	2620	.	T	C	3875	PASS	DP=16079;AF=0.025561;SB=11;DP4=7769,7893,223,189
S288C	5192	.	G	GT	57	PASS	DP=13478;AF=0.000965;SB=35;DP4=6965,6667,13,0;INDEL;HRUN=3
S288C	5949	.	TA	T	49314	PASS	DP=16131;AF=0.824685;SB=18;DP4=1523,1390,7292,6011;INDEL;HRUN=7
S288C	6583	.	C	A	49314	PASS	DP=16945;AF=0.248569;SB=1;DP4=4095,8630,1372,2840
S288C	8467	.	T	TA	18467	PASS	DP=18685;AF=0.074070;SB=221;DP4=7728,9683,428,956;INDEL;HRUN=6
S288C	8471	.	AAAG	A	49314	PASS	DP=18665;AF=0.851915;SB=174;DP4=1007,1876,6926,8975;INDEL;HRUN=6
S288C	8478	.	G	C	638	PASS	DP=18809;AF=0.016056;SB=253;DP4=8114,10371,46,256
S288C	8491	.	CTTTT	C	49314	PASS	DP=18899;AF=0.847452;SB=249;DP4=1128,1982,7434,8582;INDEL;HRUN=11
S288C	8871	.	A	G	70	PASS	DP=13241;AF=0.002190;SB=12;DP4=5108,8101,6,23
S288C	9131	.	T	TTCGCATGAAG	1092	PASS	DP=1164;AF=0.072165;SB=7;DP4=2,1100,1,83;INDEL;HRUN=3
S288C	9131	.	T	TTCGCATGAAGTACC	1019	PASS	DP=1164;AF=0.068729;SB=0;DP4=2,1100,0,80;INDEL;HRUN=3
S288C	9132	.	T	TCGCATGA	1170	PASS	DP=1067;AF=0.082474;SB=0;DP4=2,859,0,88;INDEL;HRUN=1
S288C	9132	.	T	TCGCATGAAGTAC	217	PASS	DP=1067;AF=0.027179;SB=0;DP4=2,859,0,29;INDEL;HRUN=1
S288C	9133	.	C	CGCAT	1024	PASS	DP=961;AF=0.083247;SB=0;DP4=2,794,0,80;INDEL;HRUN=1
S288C	9133	.	C	CGCATG	692	PASS	DP=961;AF=0.063476;SB=0;DP4=2,794,0,61;INDEL;HRUN=1
S288C	9133	.	C	CGCATGAA	692	PASS	DP=961;AF=0.063476;SB=0;DP4=2,794,0,61;INDEL;HRUN=1
S288C	9133	.	C	CGCATGAAGT	146	PASS	DP=961;AF=0.023933;SB=0;DP4=2,794,0,23;INDEL;HRUN=1
S288C	9133	.	C	CGCATGAAGTA	365	PASS	DP=961;AF=0.041623;SB=0;DP4=2,794,0,40;INDEL;HRUN=1
