# Supplementary material for: Varying strength of selection contributes to the intragenomic diversity of rRNA genes
Source: Nat Commun. 2022 Nov 25;13:7245. doi: 10.1038/s41467-022-34989-w (PMC9700816; doi:10.1038/s41467-022-34989-w)
Supplement: Supplementary file 4 — Supplementary Data 1-6 [file 41467_2022_34989_MOESM4_ESM.zip › Supplementary_Data1-6/Supplementary_Data_6/raw_rDNA_var_calls/ERR1308811_rDNA.vcf]

##fileformat=VCFv4.0
##fileDate=20200728
##source=lofreq call --call-indels -f /scratch/ds5639/rDNA_project/Yue_2017_SK1_hiseq/SRR4074258_1/rDNA_S288C_ref/rDNA_S288C.fa -o ERR1308811_rDNA.vcf ERR1308811_rDNA.bam 
##reference=/scratch/ds5639/rDNA_project/Yue_2017_SK1_hiseq/SRR4074258_1/rDNA_S288C_ref/rDNA_S288C.fa
##INFO=<ID=DP,Number=1,Type=Integer,Description="Raw Depth">
##INFO=<ID=AF,Number=1,Type=Float,Description="Allele Frequency">
##INFO=<ID=SB,Number=1,Type=Integer,Description="Phred-scaled strand bias at this position">
##INFO=<ID=DP4,Number=4,Type=Integer,Description="Counts for ref-forward bases, ref-reverse, alt-forward and alt-reverse bases">
##INFO=<ID=INDEL,Number=0,Type=Flag,Description="Indicates that the variant is an INDEL.">
##INFO=<ID=CONSVAR,Number=0,Type=Flag,Description="Indicates that the variant is a consensus variant (as opposed to a low frequency variant).">
##INFO=<ID=HRUN,Number=1,Type=Integer,Description="Homopolymer length to the right of report indel position">
##FILTER=<ID=min_dp_10,Description="Minimum Coverage 10">
##FILTER=<ID=sb_fdr,Description="Strand-Bias Multiple Testing Correction: fdr corr. pvalue > 0.001000">
##FILTER=<ID=min_snvqual_64,Description="Minimum SNV Quality (Phred) 64">
##FILTER=<ID=min_indelqual_52,Description="Minimum Indel Quality (Phred) 52">
#CHROM	POS	ID	REF	ALT	QUAL	FILTER	INFO
S288C	557	.	C	T	49314	PASS	DP=25053;AF=0.998962;SB=10;DP4=1,8,10451,14576
S288C	626	.	A	G	362	PASS	DP=26071;AF=0.003299;SB=4;DP4=13027,12953,39,47
S288C	638	.	C	T	49314	PASS	DP=25851;AF=0.998723;SB=8;DP4=3,8,13581,12238
S288C	648	.	A	G	49314	PASS	DP=26038;AF=0.996006;SB=2;DP4=55,41,13921,12013
S288C	817	.	C	A	49314	PASS	DP=24581;AF=0.998129;SB=24;DP4=27,8,12718,11821
S288C	1380	.	T	A	2094	PASS	DP=16261;AF=0.125392;SB=37;DP4=7482,5026,1129,910
S288C	1384	.	T	C	3564	PASS	DP=16428;AF=0.146275;SB=162;DP4=7146,4822,1494,1428
S288C	1491	.	A	G	49314	PASS	DP=24164;AF=0.189828;SB=6;DP4=10322,9242,2374,2213
S288C	1570	.	CAAAAAAAA	C	49314	PASS	DP=19179;AF=0.794254;SB=1;DP4=1931,1811,7924,7309;INDEL;HRUN=17
S288C	1759	.	ACCGCGTCGCCGCGTCG	A	49314	PASS	DP=19281;AF=0.630361;SB=62;DP4=3717,3606,5718,6436;INDEL;HRUN=2
S288C	1983	.	TG	T	13957	PASS	DP=22468;AF=0.945790;SB=3;DP4=712,725,10728,10522;INDEL;HRUN=1
S288C	1985	.	T	A	6149	PASS	DP=23277;AF=0.966791;SB=0;DP4=35,36,11473,11031
S288C	2045	.	AT	A	49314	PASS	DP=27723;AF=0.904880;SB=6;DP4=1546,1316,13245,11841;INDEL;HRUN=8
S288C	2073	.	G	A	49314	PASS	DP=26834;AF=0.996534;SB=11;DP4=37,47,14461,12280
S288C	2244	.	GAAA	G	49314	PASS	DP=23804;AF=0.460805;SB=115;DP4=4834,5298,4708,6261;INDEL;HRUN=16
S288C	2244	.	GAA	G	481	PASS	DP=23804;AF=0.059654;SB=36;DP4=4834,5298,604,816;INDEL;HRUN=16
S288C	2244	.	GAAAA	G	108	PASS	DP=23804;AF=0.049319;SB=39;DP4=4834,5298,490,684;INDEL;HRUN=16
S288C	2255	.	A	AAATG	1841	PASS	DP=26435;AF=0.062342;SB=147;DP4=11672,12946,616,1032;INDEL;HRUN=16
S288C	2262	.	A	G	49314	PASS	DP=27322;AF=0.825781;SB=1297;DP4=3029,1689,10119,12450
S288C	3980	.	G	T	313	PASS	DP=24224;AF=0.006564;SB=3;DP4=11629,12412,82,77
S288C	5949	.	TA	T	49314	PASS	DP=23259;AF=0.844791;SB=32;DP4=1883,1984,10163,9486;INDEL;HRUN=7
S288C	6140	.	G	GC	22127	PASS	DP=22161;AF=0.047200;SB=8;DP4=11517,9825,540,506;INDEL;HRUN=5
S288C	6337	.	G	A	166	PASS	DP=28906;AF=0.003114;SB=0;DP4=16360,12444,52,38
S288C	6509	.	A	G	338	PASS	DP=22440;AF=0.003877;SB=9;DP4=10791,11557,50,37
S288C	6518	.	A	C	49314	PASS	DP=22729;AF=0.965991;SB=5;DP4=370,384,10311,11649
S288C	6561	.	T	C	7958	PASS	DP=27022;AF=0.026349;SB=2;DP4=9332,16968,260,452
S288C	7325	.	TC	T	70	PASS	DP=21389;AF=0.001169;SB=4;DP4=11130,10448,10,15;INDEL;HRUN=6
S288C	8467	.	T	TA	21989	PASS	DP=25910;AF=0.056966;SB=86;DP4=10818,13922,529,947;INDEL;HRUN=6
S288C	8471	.	AAAG	A	49314	PASS	DP=25221;AF=0.869791;SB=35;DP4=1489,2146,9692,12245;INDEL;HRUN=6
S288C	8478	.	G	C	699	PASS	DP=25541;AF=0.010884;SB=35;DP4=11462,13762,96,182
S288C	8491	.	CTTTT	C	49314	PASS	DP=25871;AF=0.855475;SB=328;DP4=1485,2460,10625,11507;INDEL;HRUN=11
S288C	8558	.	T	C	82	PASS	DP=28371;AF=0.002150;SB=9;DP4=15352,12950,27,34
S288C	8929	.	C	T	7587	PASS	DP=14848;AF=0.041420;SB=1;DP4=3128,11097,140,475
S288C	8934	.	G	A	94	PASS	DP=14114;AF=0.003543;SB=5;DP4=2814,11235,13,37
S288C	9131	.	T	TTCGCATGAAG	1197	PASS	DP=2242;AF=0.053970;SB=0;DP4=1,1978,0,121;INDEL;HRUN=3
S288C	9131	.	T	TTCGCATGAAGTACC	4010	PASS	DP=2242;AF=0.127119;SB=0;DP4=1,1978,0,285;INDEL;HRUN=3
S288C	9132	.	T	TCGCATGA	582	PASS	DP=2060;AF=0.036408;SB=0;DP4=0,1643,0,75;INDEL;HRUN=1
S288C	9132	.	T	TCGCATGAAGTAC	668	PASS	DP=2060;AF=0.039806;SB=0;DP4=0,1643,0,82;INDEL;HRUN=1
S288C	9133	.	C	CGCAT	1216	PASS	DP=1926;AF=0.063344;SB=0;DP4=0,1579,0,122;INDEL;HRUN=1
S288C	9133	.	C	CGCATG	1202	PASS	DP=1926;AF=0.062825;SB=0;DP4=0,1579,0,121;INDEL;HRUN=1
S288C	9133	.	C	CGCATGAA	162	PASS	DP=1926;AF=0.018172;SB=0;DP4=0,1579,0,35;INDEL;HRUN=1
S288C	9133	.	C	CGCATGAAGT	1202	PASS	DP=1926;AF=0.062825;SB=0;DP4=0,1579,0,121;INDEL;HRUN=1
S288C	9133	.	C	CGCATGAAGTA	607	PASS	DP=1926;AF=0.039979;SB=0;DP4=0,1579,0,77;INDEL;HRUN=1
