# Supplementary material for: Varying strength of selection contributes to the intragenomic diversity of rRNA genes
Source: Nat Commun. 2022 Nov 25;13:7245. doi: 10.1038/s41467-022-34989-w (PMC9700816; doi:10.1038/s41467-022-34989-w)
Supplement: Supplementary file 4 — Supplementary Data 1-6 [file 41467_2022_34989_MOESM4_ESM.zip › Supplementary_Data1-6/Supplementary_Data_6/raw_rDNA_var_calls/ERR1308588_rDNA.vcf]

##fileformat=VCFv4.0
##fileDate=20200729
##source=lofreq call --call-indels -f /scratch/ds5639/rDNA_project/Yue_2017_SK1_hiseq/SRR4074258_1/rDNA_S288C_ref/rDNA_S288C.fa -o ERR1308588_rDNA.vcf ERR1308588_rDNA.bam 
##reference=/scratch/ds5639/rDNA_project/Yue_2017_SK1_hiseq/SRR4074258_1/rDNA_S288C_ref/rDNA_S288C.fa
##INFO=<ID=DP,Number=1,Type=Integer,Description="Raw Depth">
##INFO=<ID=AF,Number=1,Type=Float,Description="Allele Frequency">
##INFO=<ID=SB,Number=1,Type=Integer,Description="Phred-scaled strand bias at this position">
##INFO=<ID=DP4,Number=4,Type=Integer,Description="Counts for ref-forward bases, ref-reverse, alt-forward and alt-reverse bases">
##INFO=<ID=INDEL,Number=0,Type=Flag,Description="Indicates that the variant is an INDEL.">
##INFO=<ID=CONSVAR,Number=0,Type=Flag,Description="Indicates that the variant is a consensus variant (as opposed to a low frequency variant).">
##INFO=<ID=HRUN,Number=1,Type=Integer,Description="Homopolymer length to the right of report indel position">
##FILTER=<ID=min_dp_10,Description="Minimum Coverage 10">
##FILTER=<ID=sb_fdr,Description="Strand-Bias Multiple Testing Correction: fdr corr. pvalue > 0.001000">
##FILTER=<ID=min_snvqual_64,Description="Minimum SNV Quality (Phred) 64">
##FILTER=<ID=min_indelqual_53,Description="Minimum Indel Quality (Phred) 53">
#CHROM	POS	ID	REF	ALT	QUAL	FILTER	INFO
S288C	172	.	A	G	34957	PASS	DP=9317;AF=0.210153;SB=8;DP4=6491,855,1753,205
S288C	179	.	A	AT	38636	PASS	DP=9245;AF=0.240130;SB=27;DP4=6164,875,1886,334;INDEL;HRUN=8
S288C	236	.	T	TGCGGAAGCGGAA	49230	PASS	DP=10242;AF=0.294767;SB=315;DP4=5106,2016,1799,1220;INDEL;HRUN=1
S288C	313	.	A	G	49314	PASS	DP=13864;AF=0.509449;SB=23;DP4=4145,2646,4145,2918
S288C	326	.	T	TG	8153	PASS	DP=14573;AF=0.397379;SB=152;DP4=5194,3707,3764,2027;INDEL;HRUN=1
S288C	328	.	C	CA	6471	PASS	DP=14740;AF=0.070421;SB=350;DP4=8545,5233,437,601;INDEL;HRUN=4
S288C	328	.	C	A	2969	PASS	DP=14817;AF=0.418708;SB=14;DP4=4451,2787,3925,2279
S288C	557	.	C	T	49314	PASS	DP=15445;AF=0.997022;SB=2;DP4=3,7,6384,9015
S288C	630	.	T	C	49314	PASS	DP=16024;AF=0.497317;SB=6;DP4=4071,3931,4132,3838
S288C	638	.	C	T	49314	PASS	DP=16113;AF=0.996649;SB=12;DP4=1,6,8600,7460
S288C	648	.	A	G	49314	PASS	DP=16568;AF=0.999276;SB=2;DP4=3,1,8966,7590
S288C	817	.	C	A	49314	PASS	DP=13957;AF=0.998710;SB=2;DP4=7,4,7511,6430
S288C	923	.	G	C	49314	PASS	DP=13142;AF=0.501598;SB=0;DP4=3061,3460,3095,3497
S288C	1235	.	T	TA	49314	PASS	DP=10252;AF=0.458154;SB=0;DP4=3488,2195,2878,1819;INDEL;HRUN=3
S288C	1235	.	T	A	228	PASS	DP=10382;AF=0.014159;SB=7;DP4=6283,3944,82,65
S288C	1570	.	CAAAAAAAAA	C	38107	PASS	DP=9657;AF=0.479238;SB=110;DP4=1718,916,2641,1987;INDEL;HRUN=17
S288C	1570	.	CAAAAAA	C	854	PASS	DP=9657;AF=0.156156;SB=89;DP4=1718,916,1121,387;INDEL;HRUN=17
S288C	1759	.	ACCGCGTCGCCGCGTCG	A	49314	PASS	DP=11409;AF=0.661408;SB=148;DP4=1998,2001,3183,4363;INDEL;HRUN=2
S288C	1881	.	A	C	49314	PASS	DP=13829;AF=0.452600;SB=12;DP4=4429,3128,3566,2693
S288C	1983	.	TG	T	830	PASS	DP=11360;AF=0.594190;SB=108;DP4=1856,2829,3104,3646;INDEL;HRUN=1
S288C	2045	.	AT	A	49314	PASS	DP=15834;AF=0.515852;SB=339;DP4=3522,4224,4510,3658;INDEL;HRUN=8
S288C	2073	.	G	A	49314	PASS	DP=15532;AF=0.575972;SB=462;DP4=3182,3383,5377,3569
S288C	2227	.	C	T	49314	PASS	DP=11693;AF=0.991875;SB=4;DP4=36,43,4649,6951
S288C	2244	.	G	GA	1185	PASS	DP=9519;AF=0.065868;SB=14;DP4=4119,4907,313,314;INDEL;HRUN=16
S288C	2244	.	GA	G	654	PASS	DP=9519;AF=0.054838;SB=182;DP4=2922,2546,173,349;INDEL;HRUN=16
S288C	2244	.	GAAA	G	884	PASS	DP=9519;AF=0.059880;SB=105;DP4=2922,2546,221,349;INDEL;HRUN=16
S288C	2244	.	GAA	G	31530	PASS	DP=9519;AF=0.321252;SB=474;DP4=2922,2546,1133,1925;INDEL;HRUN=16
S288C	2261	.	T	A	477	PASS	DP=11029;AF=0.148155;SB=3142;DP4=2955,5991,1420,324
S288C	2302	.	C	CCA	73	PASS	DP=11063;AF=0.050348;SB=151;DP4=4838,5130,368,189;INDEL;HRUN=1
S288C	2302	.	C	CA	111	PASS	DP=11063;AF=0.046732;SB=193;DP4=4838,5130,357,160;INDEL;HRUN=1
S288C	2304	.	T	A	4750	PASS	DP=11411;AF=0.197441;SB=515;DP4=4365,4768,1477,776
S288C	2485	.	T	TA	49314	PASS	DP=14102;AF=0.172954;SB=1;DP4=5419,6375,1112,1327;INDEL;HRUN=6
S288C	5318	.	T	TC	112	PASS	DP=10951;AF=0.005022;SB=10;DP4=5507,5449,21,34;INDEL;HRUN=3
S288C	5321	.	C	CA	49314	PASS	DP=10922;AF=0.456418;SB=4;DP4=3054,2993,2473,2512;INDEL;HRUN=1
S288C	5321	.	C	A	558	PASS	DP=11035;AF=0.021205;SB=1;DP4=5410,5388,115,119
S288C	5323	.	C	A	88	PASS	DP=10935;AF=0.012711;SB=9;DP4=5443,5344,61,78
S288C	5626	.	A	G	49314	PASS	DP=11824;AF=0.488329;SB=8;DP4=3288,2751,3065,2709
S288C	5949	.	TA	T	49314	PASS	DP=13883;AF=0.464813;SB=40;DP4=4115,3451,3722,2731;INDEL;HRUN=7
S288C	5950	.	A	T	201	PASS	DP=14136;AF=0.007569;SB=46;DP4=4100,3468,80,27
S288C	6033	.	G	GAA	49314	PASS	DP=14624;AF=0.380197;SB=2;DP4=4947,3715,3146,2414;INDEL;HRUN=8
S288C	6033	.	G	GAAA	4408	PASS	DP=14624;AF=0.028036;SB=20;DP4=4947,3715,207,203;INDEL;HRUN=8
S288C	6033	.	G	A	230	PASS	DP=14787;AF=0.023196;SB=282;DP4=8298,6136,94,250
S288C	6509	.	A	AG	49314	PASS	DP=12461;AF=0.456223;SB=16;DP4=3489,3480,2963,2722;INDEL;HRUN=1
S288C	6509	.	A	G	754	PASS	DP=12656;AF=0.024731;SB=150;DP4=6361,5975,90,223
S288C	6511	.	C	G	135	PASS	DP=12539;AF=0.015631;SB=0;DP4=6251,6082,100,96
S288C	6603	.	C	CA	49314	PASS	DP=14982;AF=0.197103;SB=8;DP4=2941,5691,962,1991;INDEL;HRUN=7
S288C	6603	.	C	CAA	49314	PASS	DP=14982;AF=0.237018;SB=24;DP4=2941,5691,1112,2439;INDEL;HRUN=7
S288C	6603	.	C	CAAA	396	PASS	DP=14982;AF=0.004606;SB=2;DP4=2941,5691,26,43;INDEL;HRUN=7
S288C	6603	.	C	A	389	PASS	DP=15214;AF=0.022676;SB=72;DP4=4879,9983,164,184
S288C	6738	.	G	GC	49314	PASS	DP=10422;AF=0.434082;SB=85;DP4=3155,2926,2083,2441;INDEL;HRUN=5
S288C	6744	.	T	C	260	PASS	DP=10263;AF=0.015200;SB=15;DP4=4745,5354,60,97
S288C	8467	.	T	TA	5054	PASS	DP=16465;AF=0.028728;SB=18;DP4=6977,9190,177,296;INDEL;HRUN=6
S288C	8471	.	AAAG	A	49314	PASS	DP=16139;AF=0.425491;SB=0;DP4=4067,5442,2939,3928;INDEL;HRUN=6
S288C	8472	.	AAG	A	49314	PASS	DP=16233;AF=0.157519;SB=14;DP4=5877,8032,1137,1420;INDEL;HRUN=6
S288C	8473	.	A	AG	524	PASS	DP=16324;AF=0.007535;SB=11;DP4=6988,9396,42,81;INDEL;HRUN=1
S288C	8474	.	GAAA	G	49314	PASS	DP=16261;AF=0.278765;SB=1;DP4=5136,6862,1930,2603;INDEL;HRUN=3
S288C	8477	.	A	AG	425	PASS	DP=16314;AF=0.006314;SB=7;DP4=7193,9338,52,51;INDEL;HRUN=1
S288C	8477	.	A	G	121	PASS	DP=16634;AF=0.032704;SB=0;DP4=5073,6471,239,305
S288C	8491	.	CTTTT	C	49314	PASS	DP=16411;AF=0.412772;SB=144;DP4=1156,1953,3090,3684;INDEL;HRUN=11
S288C	8491	.	CTT	C	49314	PASS	DP=16411;AF=0.392054;SB=153;DP4=1156,1953,2956,3478;INDEL;HRUN=11
S288C	8491	.	CT	C	312	PASS	DP=16411;AF=0.010481;SB=20;DP4=1156,1953,81,91;INDEL;HRUN=11
S288C	8909	.	T	C	1311	PASS	DP=10221;AF=0.025438;SB=0;DP4=2768,7173,71,189
S288C	9060	.	C	CA	28484	PASS	DP=6380;AF=0.193574;SB=5;DP4=112,3509,30,1205;INDEL;HRUN=5
S288C	9060	.	C	CAA	39646	PASS	DP=6380;AF=0.250627;SB=24;DP4=112,3509,27,1572;INDEL;HRUN=5
S288C	9066	.	C	A	98	PASS	DP=6143;AF=0.018558;SB=14;DP4=129,5898,6,108
S288C	9131	.	T	TTCGCATGAAG	351	PASS	DP=1155;AF=0.047619;SB=0;DP4=2,1069,0,55;INDEL;HRUN=3
S288C	9131	.	T	TTCGCATGAAGTACC	1147	PASS	DP=1155;AF=0.096104;SB=0;DP4=2,1069,0,111;INDEL;HRUN=3
S288C	9132	.	T	TCGCATGA	538	PASS	DP=1027;AF=0.068160;SB=0;DP4=1,870,0,70;INDEL;HRUN=1
S288C	9132	.	T	TCGCATGAAGTAC	155	PASS	DP=1027;AF=0.035054;SB=0;DP4=1,870,0,36;INDEL;HRUN=1
S288C	9133	.	C	CGCAT	663	PASS	DP=969;AF=0.081527;SB=0;DP4=2,737,0,79;INDEL;HRUN=1
S288C	9133	.	C	CGCATG	793	PASS	DP=969;AF=0.090815;SB=0;DP4=2,737,0,88;INDEL;HRUN=1
S288C	9133	.	C	CGCATGAA	91	PASS	DP=969;AF=0.028896;SB=0;DP4=2,737,0,28;INDEL;HRUN=1
S288C	9133	.	C	CGCATGAAGT	274	PASS	DP=969;AF=0.049536;SB=0;DP4=2,737,0,48;INDEL;HRUN=1
S288C	9133	.	C	CGCATGAAGTA	147	PASS	DP=969;AF=0.036120;SB=0;DP4=2,737,0,35;INDEL;HRUN=1
