# Supplementary material for: Varying strength of selection contributes to the intragenomic diversity of rRNA genes
Source: Nat Commun. 2022 Nov 25;13:7245. doi: 10.1038/s41467-022-34989-w (PMC9700816; doi:10.1038/s41467-022-34989-w)
Supplement: Supplementary file 4 — Supplementary Data 1-6 [file 41467_2022_34989_MOESM4_ESM.zip › Supplementary_Data1-6/Supplementary_Data_6/raw_rDNA_var_calls/ERR1308918_rDNA.vcf]

##fileformat=VCFv4.0
##fileDate=20200729
##source=lofreq call --call-indels -f /scratch/ds5639/rDNA_project/Yue_2017_SK1_hiseq/SRR4074258_1/rDNA_S288C_ref/rDNA_S288C.fa -o ERR1308918_rDNA.vcf ERR1308918_rDNA.bam 
##reference=/scratch/ds5639/rDNA_project/Yue_2017_SK1_hiseq/SRR4074258_1/rDNA_S288C_ref/rDNA_S288C.fa
##INFO=<ID=DP,Number=1,Type=Integer,Description="Raw Depth">
##INFO=<ID=AF,Number=1,Type=Float,Description="Allele Frequency">
##INFO=<ID=SB,Number=1,Type=Integer,Description="Phred-scaled strand bias at this position">
##INFO=<ID=DP4,Number=4,Type=Integer,Description="Counts for ref-forward bases, ref-reverse, alt-forward and alt-reverse bases">
##INFO=<ID=INDEL,Number=0,Type=Flag,Description="Indicates that the variant is an INDEL.">
##INFO=<ID=CONSVAR,Number=0,Type=Flag,Description="Indicates that the variant is a consensus variant (as opposed to a low frequency variant).">
##INFO=<ID=HRUN,Number=1,Type=Integer,Description="Homopolymer length to the right of report indel position">
##FILTER=<ID=min_dp_10,Description="Minimum Coverage 10">
##FILTER=<ID=sb_fdr,Description="Strand-Bias Multiple Testing Correction: fdr corr. pvalue > 0.001000">
##FILTER=<ID=min_snvqual_64,Description="Minimum SNV Quality (Phred) 64">
##FILTER=<ID=min_indelqual_52,Description="Minimum Indel Quality (Phred) 52">
#CHROM	POS	ID	REF	ALT	QUAL	FILTER	INFO
S288C	557	.	C	T	49314	PASS	DP=26362;AF=0.974471;SB=1;DP4=291,370,11158,14531
S288C	638	.	C	T	30184	PASS	DP=28487;AF=0.064135;SB=5;DP4=13879,12767,977,850
S288C	648	.	A	G	32893	PASS	DP=28697;AF=0.066174;SB=6;DP4=14218,12574,1035,864
S288C	817	.	C	A	20841	PASS	DP=26877;AF=0.051605;SB=2;DP4=12773,12710,684,703
S288C	924	.	C	T	15167	PASS	DP=24778;AF=0.043829;SB=2;DP4=11053,12625,498,588
S288C	1380	.	T	A	6949	PASS	DP=17723;AF=0.135869;SB=224;DP4=7711,5042,1193,1215
S288C	1384	.	T	C	7838	PASS	DP=18010;AF=0.146641;SB=321;DP4=7420,5152,1511,1687
S288C	1506	.	C	CA	1151	PASS	DP=23563;AF=0.016679;SB=22;DP4=11292,12403,159,234;INDEL;HRUN=1
S288C	1570	.	CAAAAAAAAA	C	49314	PASS	DP=20430;AF=0.789232;SB=0;DP4=2037,1989,8129,7995;INDEL;HRUN=17
S288C	1759	.	ACCGCGTCGCCGCGTCG	A	3048	PASS	DP=23535;AF=0.025834;SB=15;DP4=10953,12219,315,293;INDEL;HRUN=2
S288C	1983	.	TG	T	159	PASS	DP=17137;AF=0.053685;SB=430;DP4=4972,11540,486,434;INDEL;HRUN=1
S288C	2045	.	AT	A	14001	PASS	DP=23328;AF=0.059671;SB=86;DP4=10234,11824,761,631;INDEL;HRUN=8
S288C	2073	.	G	A	16519	PASS	DP=22705;AF=0.061528;SB=72;DP4=10511,10780,795,602
S288C	2227	.	C	T	49314	PASS	DP=22229;AF=0.998785;SB=1;DP4=2,6,8414,13794
S288C	2244	.	G	GA	139	PASS	DP=17725;AF=0.031932;SB=85;DP4=7146,10318,162,404;INDEL;HRUN=16
S288C	2244	.	GA	G	777	PASS	DP=17725;AF=0.065896;SB=346;DP4=6591,9167,279,889;INDEL;HRUN=16
S288C	2244	.	GAA	G	244	PASS	DP=17725;AF=0.034922;SB=0;DP4=6591,9167,256,363;INDEL;HRUN=16
S288C	2254	.	A	AAAAAATAAAAAAT	666	PASS	DP=14995;AF=0.041947;SB=212;DP4=6115,6332,187,442;INDEL;HRUN=16
S288C	2254	.	A	AAAAAAATAAAAAAT	4490	PASS	DP=14995;AF=0.073224;SB=729;DP4=6115,6332,236,862;INDEL;HRUN=16
S288C	2268	.	T	TA	1145	PASS	DP=12575;AF=0.100040;SB=698;DP4=5318,6162,265,993;INDEL;HRUN=5
S288C	2277	.	C	A	688	PASS	DP=9626;AF=0.495221;SB=939;DP4=1705,2708,2871,1904
S288C	2288	.	T	A	406	PASS	DP=5459;AF=0.269280;SB=176;DP4=1916,1807,1001,550
S288C	2290	.	G	A	2298	PASS	DP=5143;AF=0.381878;SB=211;DP4=1350,1489,1210,755
S288C	2302	.	C	CCA	4350	PASS	DP=9233;AF=0.439727;SB=63;DP4=2899,1957,2636,1424;INDEL;HRUN=1
S288C	2304	.	T	TA	379	PASS	DP=9887;AF=0.050066;SB=90;DP4=5429,3586,365,130;INDEL;HRUN=2
S288C	2304	.	T	TAGACCAAA	1196	PASS	DP=9887;AF=0.036816;SB=699;DP4=5429,3586,360,4;INDEL;HRUN=2
S288C	2304	.	T	A	33397	PASS	DP=9917;AF=0.753151;SB=237;DP4=1286,1119,4868,2601
S288C	6171	.	G	A	42662	PASS	DP=24786;AF=0.095740;SB=3;DP4=10801,11599,1123,1250
S288C	7325	.	TC	T	137	PASS	DP=23857;AF=0.001551;SB=3;DP4=12559,11447,22,15;INDEL;HRUN=6
S288C	8467	.	T	TA	19493	PASS	DP=28026;AF=0.054021;SB=41;DP4=11804,15039,587,927;INDEL;HRUN=6
S288C	8471	.	AAAG	A	49314	PASS	DP=27225;AF=0.820937;SB=18;DP4=2229,3026,9904,12446;INDEL;HRUN=6
S288C	8472	.	AAG	A	19067	PASS	DP=27307;AF=0.048742;SB=20;DP4=11636,14690,539,792;INDEL;HRUN=6
S288C	8478	.	G	C	354	PASS	DP=27441;AF=0.010532;SB=97;DP4=12221,14892,77,212
S288C	8491	.	CTTTT	C	49314	PASS	DP=27552;AF=0.858304;SB=111;DP4=1676,2384,11136,12512;INDEL;HRUN=11
S288C	8513	.	C	A	12452	PASS	DP=29570;AF=0.040582;SB=4;DP4=14365,13982,626,574
S288C	9131	.	T	TTCGCATGAAG	958	PASS	DP=2507;AF=0.044276;SB=5;DP4=5,2143,1,110;INDEL;HRUN=3
S288C	9131	.	T	TTCGCATGAAGTACC	6606	PASS	DP=2507;AF=0.165935;SB=0;DP4=5,2143,0,416;INDEL;HRUN=3
S288C	9132	.	T	TCGCATGA	478	PASS	DP=2299;AF=0.031753;SB=0;DP4=5,1883,0,73;INDEL;HRUN=1
S288C	9132	.	T	TCGCATGAAGTAC	524	PASS	DP=2299;AF=0.033493;SB=0;DP4=5,1883,0,77;INDEL;HRUN=1
S288C	9133	.	C	CGCAT	907	PASS	DP=2141;AF=0.049977;SB=0;DP4=5,1818,0,107;INDEL;HRUN=1
S288C	9133	.	C	CGCATG	1428	PASS	DP=2141;AF=0.066791;SB=0;DP4=5,1818,0,143;INDEL;HRUN=1
S288C	9133	.	C	CGCATGAA	94	PASS	DP=2141;AF=0.014946;SB=0;DP4=5,1818,0,32;INDEL;HRUN=1
S288C	9133	.	C	CGCATGAAGT	934	PASS	DP=2141;AF=0.050911;SB=0;DP4=5,1818,0,109;INDEL;HRUN=1
S288C	9133	.	C	CGCATGAAGTA	572	PASS	DP=2141;AF=0.037833;SB=0;DP4=5,1818,0,81;INDEL;HRUN=1
