# Supplementary material for: Varying strength of selection contributes to the intragenomic diversity of rRNA genes
Source: Nat Commun. 2022 Nov 25;13:7245. doi: 10.1038/s41467-022-34989-w (PMC9700816; doi:10.1038/s41467-022-34989-w)
Supplement: Supplementary file 4 — Supplementary Data 1-6 [file 41467_2022_34989_MOESM4_ESM.zip › Supplementary_Data1-6/Supplementary_Data_6/raw_rDNA_var_calls/ERR1309526_rDNA.vcf]

##fileformat=VCFv4.0
##fileDate=20200729
##source=lofreq call --call-indels -f /scratch/ds5639/rDNA_project/Yue_2017_SK1_hiseq/SRR4074258_1/rDNA_S288C_ref/rDNA_S288C.fa -o ERR1309526_rDNA.vcf ERR1309526_rDNA.bam 
##reference=/scratch/ds5639/rDNA_project/Yue_2017_SK1_hiseq/SRR4074258_1/rDNA_S288C_ref/rDNA_S288C.fa
##INFO=<ID=DP,Number=1,Type=Integer,Description="Raw Depth">
##INFO=<ID=AF,Number=1,Type=Float,Description="Allele Frequency">
##INFO=<ID=SB,Number=1,Type=Integer,Description="Phred-scaled strand bias at this position">
##INFO=<ID=DP4,Number=4,Type=Integer,Description="Counts for ref-forward bases, ref-reverse, alt-forward and alt-reverse bases">
##INFO=<ID=INDEL,Number=0,Type=Flag,Description="Indicates that the variant is an INDEL.">
##INFO=<ID=CONSVAR,Number=0,Type=Flag,Description="Indicates that the variant is a consensus variant (as opposed to a low frequency variant).">
##INFO=<ID=HRUN,Number=1,Type=Integer,Description="Homopolymer length to the right of report indel position">
##FILTER=<ID=min_dp_10,Description="Minimum Coverage 10">
##FILTER=<ID=sb_fdr,Description="Strand-Bias Multiple Testing Correction: fdr corr. pvalue > 0.001000">
##FILTER=<ID=min_snvqual_64,Description="Minimum SNV Quality (Phred) 64">
##FILTER=<ID=min_indelqual_54,Description="Minimum Indel Quality (Phred) 54">
#CHROM	POS	ID	REF	ALT	QUAL	FILTER	INFO
S288C	236	.	T	TGCGGAAGCGGAAGCGGAA	49314	PASS	DP=24013;AF=0.353142;SB=949;DP4=10621,3599,5216,3264;INDEL;HRUN=1
S288C	332	.	A	C	28766	PASS	DP=32055;AF=0.064202;SB=4;DP4=17198,12792,1201,857
S288C	557	.	C	T	49314	PASS	DP=33062;AF=0.998669;SB=7;DP4=3,10,14431,18587
S288C	638	.	C	T	49314	PASS	DP=33961;AF=0.998528;SB=5;DP4=5,9,17720,16191
S288C	648	.	A	G	49314	PASS	DP=34352;AF=0.998777;SB=6;DP4=17,9,18241,16069
S288C	817	.	C	A	49314	PASS	DP=31077;AF=0.999067;SB=45;DP4=15,0,15460,15590
S288C	1570	.	CAAAAAAAAA	C	18739	PASS	DP=23884;AF=0.232289;SB=66;DP4=2918,2478,2725,2823;INDEL;HRUN=17
S288C	1570	.	CAAAAAAA	C	49314	PASS	DP=23884;AF=0.509295;SB=4;DP4=2918,2478,6673,5491;INDEL;HRUN=17
S288C	1759	.	ACCGCGTCGCCGCGTCG	A	49314	PASS	DP=25965;AF=0.642865;SB=46;DP4=4762,4830,7833,8859;INDEL;HRUN=2
S288C	1983	.	TG	T	17922	PASS	DP=29409;AF=0.927471;SB=42;DP4=1307,1158,13303,13973;INDEL;HRUN=1
S288C	1985	.	T	A	3118	PASS	DP=30537;AF=0.947015;SB=3;DP4=350,378,14273,14646
S288C	2045	.	AT	A	49314	PASS	DP=35929;AF=0.904590;SB=39;DP4=2037,1563,17290,15211;INDEL;HRUN=8
S288C	2073	.	G	A	49314	PASS	DP=35531;AF=0.997945;SB=0;DP4=21,18,19710,15748
S288C	2227	.	C	T	49314	PASS	DP=32630;AF=0.607018;SB=21;DP4=5676,7120,8484,11327
S288C	2244	.	G	GA	60	PASS	DP=30177;AF=0.019684;SB=3;DP4=14412,15605,276,318;INDEL;HRUN=16
S288C	2244	.	GA	G	49314	PASS	DP=30177;AF=0.373695;SB=1344;DP4=9055,7555,4450,6827;INDEL;HRUN=16
S288C	2244	.	GAA	G	7768	PASS	DP=30177;AF=0.068960;SB=176;DP4=9055,7555,923,1158;INDEL;HRUN=16
S288C	2432	.	T	G	435	PASS	DP=33819;AF=0.006860;SB=4;DP4=15831,17734,117,115
S288C	3549	.	G	A	1866	PASS	DP=26866;AF=0.013288;SB=0;DP4=13516,12963,180,177
S288C	4460	.	A	G	49314	PASS	DP=29448;AF=0.551209;SB=5;DP4=7071,6129,8793,7439
S288C	6282	.	A	AT	49314	PASS	DP=37285;AF=0.499772;SB=85;DP4=9102,9898,9497,9137;INDEL;HRUN=4
S288C	6287	.	A	T	6969	PASS	DP=37693;AF=0.026795;SB=123;DP4=18669,17995,398,612
S288C	6561	.	T	C	49314	PASS	DP=34476;AF=0.241878;SB=0;DP4=9788,16313,3127,5212
S288C	7325	.	TC	T	145	PASS	DP=28045;AF=0.001498;SB=0;DP4=15115,13146,22,20;INDEL;HRUN=6
S288C	7558	.	GC	G	116	PASS	DP=31358;AF=0.000797;SB=0;DP4=16457,15171,14,11;INDEL;HRUN=5
S288C	8467	.	T	TA	28637	PASS	DP=33770;AF=0.059165;SB=33;DP4=14408,17791,813,1185;INDEL;HRUN=6
S288C	8471	.	AAAG	A	49314	PASS	DP=32782;AF=0.870874;SB=5;DP4=2083,2615,12896,15653;INDEL;HRUN=6
S288C	8478	.	G	C	645	PASS	DP=32962;AF=0.010467;SB=86;DP4=15015,17570,104,241
S288C	8491	.	CTTTT	C	49314	PASS	DP=33160;AF=0.863269;SB=110;DP4=2010,2727,13671,14955;INDEL;HRUN=11
S288C	9131	.	T	TTCGCATGAAG	1439	PASS	DP=2910;AF=0.051546;SB=0;DP4=0,2480,0,150;INDEL;HRUN=3
S288C	9131	.	T	TTCGCATGAAGTACC	6812	PASS	DP=2910;AF=0.151546;SB=0;DP4=0,2480,0,441;INDEL;HRUN=3
S288C	9132	.	T	TCGCATGA	555	PASS	DP=2670;AF=0.031086;SB=0;DP4=0,2198,0,83;INDEL;HRUN=1
S288C	9132	.	T	TCGCATGAAGTAC	734	PASS	DP=2670;AF=0.036704;SB=0;DP4=0,2198,0,98;INDEL;HRUN=1
S288C	9133	.	C	CGCAT	1609	PASS	DP=2492;AF=0.064607;SB=0;DP4=0,2079,0,161;INDEL;HRUN=1
S288C	9133	.	C	CGCATG	1356	PASS	DP=2492;AF=0.057785;SB=0;DP4=0,2079,0,144;INDEL;HRUN=1
S288C	9133	.	C	CGCATGAA	333	PASS	DP=2492;AF=0.024880;SB=0;DP4=0,2079,0,62;INDEL;HRUN=1
S288C	9133	.	C	CGCATGAAGT	1102	PASS	DP=2492;AF=0.050562;SB=0;DP4=0,2079,0,126;INDEL;HRUN=1
S288C	9133	.	C	CGCATGAAGTA	649	PASS	DP=2492;AF=0.036517;SB=0;DP4=0,2079,0,91;INDEL;HRUN=1
