# Supplementary material for: Varying strength of selection contributes to the intragenomic diversity of rRNA genes
Source: Nat Commun. 2022 Nov 25;13:7245. doi: 10.1038/s41467-022-34989-w (PMC9700816; doi:10.1038/s41467-022-34989-w)
Supplement: Supplementary file 4 — Supplementary Data 1-6 [file 41467_2022_34989_MOESM4_ESM.zip › Supplementary_Data1-6/Supplementary_Data_6/raw_rDNA_var_calls/ERR1308589_rDNA.vcf]

##fileformat=VCFv4.0
##fileDate=20200729
##source=lofreq call --call-indels -f /scratch/ds5639/rDNA_project/Yue_2017_SK1_hiseq/SRR4074258_1/rDNA_S288C_ref/rDNA_S288C.fa -o ERR1308589_rDNA.vcf ERR1308589_rDNA.bam 
##reference=/scratch/ds5639/rDNA_project/Yue_2017_SK1_hiseq/SRR4074258_1/rDNA_S288C_ref/rDNA_S288C.fa
##INFO=<ID=DP,Number=1,Type=Integer,Description="Raw Depth">
##INFO=<ID=AF,Number=1,Type=Float,Description="Allele Frequency">
##INFO=<ID=SB,Number=1,Type=Integer,Description="Phred-scaled strand bias at this position">
##INFO=<ID=DP4,Number=4,Type=Integer,Description="Counts for ref-forward bases, ref-reverse, alt-forward and alt-reverse bases">
##INFO=<ID=INDEL,Number=0,Type=Flag,Description="Indicates that the variant is an INDEL.">
##INFO=<ID=CONSVAR,Number=0,Type=Flag,Description="Indicates that the variant is a consensus variant (as opposed to a low frequency variant).">
##INFO=<ID=HRUN,Number=1,Type=Integer,Description="Homopolymer length to the right of report indel position">
##FILTER=<ID=min_dp_10,Description="Minimum Coverage 10">
##FILTER=<ID=sb_fdr,Description="Strand-Bias Multiple Testing Correction: fdr corr. pvalue > 0.001000">
##FILTER=<ID=min_snvqual_64,Description="Minimum SNV Quality (Phred) 64">
##FILTER=<ID=min_indelqual_54,Description="Minimum Indel Quality (Phred) 54">
#CHROM	POS	ID	REF	ALT	QUAL	FILTER	INFO
S288C	179	.	A	ATTTTTTTCTT	17130	PASS	DP=10644;AF=0.145528;SB=12;DP4=7973,832,1379,170;INDEL;HRUN=8
S288C	227	.	A	ATT	14649	PASS	DP=7845;AF=0.158062;SB=118;DP4=5489,1160,1119,121;INDEL;HRUN=6
S288C	236	.	T	TGCGGAA	3415	PASS	DP=7389;AF=0.081608;SB=27;DP4=5419,1318,516,87;INDEL;HRUN=1
S288C	272	.	GAACATACAA	G	19419	PASS	DP=7532;AF=0.185077;SB=76;DP4=4045,2150,798,596;INDEL;HRUN=2
S288C	284	.	C	T	13923	PASS	DP=9034;AF=0.258247;SB=2;DP4=4351,2346,1500,833
S288C	387	.	T	C	49314	PASS	DP=17720;AF=0.273251;SB=0;DP4=7886,4987,2965,1877
S288C	557	.	C	T	49314	PASS	DP=17213;AF=0.702202;SB=63;DP4=2122,2990,5522,6565
S288C	626	.	A	G	49314	PASS	DP=18725;AF=0.322777;SB=123;DP4=6350,6324,3370,2674
S288C	638	.	C	T	49314	PASS	DP=19356;AF=0.708566;SB=36;DP4=2903,2727,7475,6240
S288C	648	.	A	G	49314	PASS	DP=19786;AF=0.421055;SB=46;DP4=6082,5364,4682,3649
S288C	817	.	C	A	49314	PASS	DP=16753;AF=0.658390;SB=7;DP4=2940,2776,5551,5481
S288C	913	.	A	AT	10855	PASS	DP=15644;AF=0.036500;SB=0;DP4=6940,8252,258,313;INDEL;HRUN=4
S288C	995	.	A	G	49314	PASS	DP=16445;AF=0.257525;SB=37;DP4=5495,6643,1776,2459
S288C	1032	.	C	T	49314	PASS	DP=16338;AF=0.262211;SB=9;DP4=5180,6871,1782,2502
S288C	1117	.	G	C	49314	PASS	DP=17729;AF=0.259518;SB=62;DP4=6509,6604,2482,2119
S288C	1123	.	T	C	32642	PASS	DP=17966;AF=0.117555;SB=9;DP4=8193,7648,1054,1058
S288C	1145	.	A	G	49314	PASS	DP=17553;AF=0.261608;SB=44;DP4=7233,5720,2725,1867
S288C	1211	.	C	T	49314	PASS	DP=14434;AF=0.270265;SB=13;DP4=6387,4139,2440,1461
S288C	1411	.	G	T	49314	PASS	DP=11402;AF=0.289949;SB=65;DP4=2833,5203,1336,1971
S288C	1495	.	G	C	49314	PASS	DP=16913;AF=0.288831;SB=0;DP4=5779,6240,2352,2533
S288C	1570	.	CAAAAAAAAAA	C	22041	PASS	DP=10209;AF=0.288471;SB=169;DP4=2144,1342,1498,1447;INDEL;HRUN=17
S288C	1570	.	CAAAAAAAAA	C	1193	PASS	DP=10209;AF=0.098834;SB=153;DP4=2144,1342,475,534;INDEL;HRUN=17
S288C	1570	.	CAAAAAAA	C	7815	PASS	DP=10209;AF=0.180527;SB=51;DP4=2144,1342,1016,827;INDEL;HRUN=17
S288C	1570	.	CA	C	101	PASS	DP=10209;AF=0.066608;SB=1094;DP4=2144,1342,670,10;INDEL;HRUN=17
S288C	1602	.	T	C	49314	PASS	DP=13304;AF=0.308328;SB=98;DP4=4213,4985,2126,1976
S288C	1671	.	T	C	49314	PASS	DP=14537;AF=0.322143;SB=16;DP4=5297,4553,2612,2071
S288C	1720	.	T	G	49314	PASS	DP=13872;AF=0.305868;SB=0;DP4=4932,4694,2175,2069
S288C	1730	.	T	C	491	PASS	DP=13717;AF=0.066122;SB=66;DP4=6420,6382,537,372
S288C	1759	.	ACCGCGTCGCCGCGTCG	A	8087	PASS	DP=12284;AF=0.142706;SB=117;DP4=5118,5585,680,1073;INDEL;HRUN=2
S288C	1830	.	G	GTA	49314	PASS	DP=14183;AF=0.240288;SB=36;DP4=5387,5528,1805,1603;INDEL;HRUN=1
S288C	1983	.	TG	T	3585	PASS	DP=12191;AF=0.581659;SB=287;DP4=1726,3475,3064,4027;INDEL;HRUN=1
S288C	2045	.	AT	A	49314	PASS	DP=16954;AF=0.652825;SB=482;DP4=2728,3242,6363,4705;INDEL;HRUN=8
S288C	2073	.	G	A	49314	PASS	DP=17024;AF=0.385632;SB=81;DP4=5999,4456,4061,2504
S288C	2182	.	C	CAAAT	49314	PASS	DP=16534;AF=0.158945;SB=29;DP4=6805,7237,1365,1263;INDEL;HRUN=3
S288C	2227	.	C	T	49314	PASS	DP=15107;AF=0.960085;SB=1;DP4=240,351,5742,8763
S288C	2244	.	GA	G	13306	PASS	DP=13181;AF=0.165162;SB=477;DP4=4208,4373,691,1486;INDEL;HRUN=16
S288C	2244	.	GAAA	G	1752	PASS	DP=13181;AF=0.068887;SB=156;DP4=4208,4373,316,592;INDEL;HRUN=16
S288C	2244	.	GAA	G	6102	PASS	DP=13181;AF=0.110841;SB=289;DP4=4208,4373,485,976;INDEL;HRUN=16
S288C	2277	.	CAAATAGT	C	30963	PASS	DP=12804;AF=0.205483;SB=3;DP4=4377,5932,1137,1494;INDEL;HRUN=3
S288C	2304	.	T	A	1790	PASS	DP=14220;AF=0.141350;SB=577;DP4=5926,6268,1363,647
S288C	2392	.	A	G	35637	PASS	DP=17698;AF=0.113516;SB=18;DP4=7619,8058,917,1092
S288C	5321	.	C	CA	90	PASS	DP=13878;AF=0.001009;SB=2;DP4=6836,7159,8,6;INDEL;HRUN=1
S288C	5657	.	A	T	178	PASS	DP=14581;AF=0.008298;SB=0;DP4=7785,6656,66,55
S288C	5949	.	TA	T	49314	PASS	DP=17628;AF=0.229408;SB=3;DP4=7298,6472,2170,1874;INDEL;HRUN=7
S288C	6033	.	G	GA	49314	PASS	DP=17297;AF=0.211597;SB=2;DP4=7616,6076,2015,1645;INDEL;HRUN=8
S288C	6033	.	G	GAA	704	PASS	DP=17297;AF=0.007400;SB=0;DP4=7616,6076,70,58;INDEL;HRUN=8
S288C	6033	.	G	A	253	PASS	DP=17486;AF=0.008178;SB=13;DP4=9635,7696,67,76
S288C	6285	.	T	C	49314	PASS	DP=21100;AF=0.242938;SB=21;DP4=7913,8058,2427,2699
S288C	6337	.	G	A	49314	PASS	DP=20742;AF=0.275769;SB=13;DP4=8223,6795,3044,2676
S288C	6509	.	A	AG	140	PASS	DP=15530;AF=0.001288;SB=0;DP4=8017,7708,10,10;INDEL;HRUN=1
S288C	6738	.	G	GC	71	PASS	DP=13953;AF=0.000932;SB=7;DP4=7247,6955,4,9;INDEL;HRUN=5
S288C	7469	.	G	C	1058	PASS	DP=17134;AF=0.010564;SB=0;DP4=7922,9024,85,96
S288C	7701	.	T	C	49314	PASS	DP=15316;AF=0.243079;SB=3;DP4=7001,4578,2278,1448
S288C	8467	.	T	TA	11135	PASS	DP=18870;AF=0.044568;SB=66;DP4=8784,9441,329,512;INDEL;HRUN=6
S288C	8469	.	A	G	49314	PASS	DP=18823;AF=0.254742;SB=1;DP4=6721,7306,2310,2485
S288C	8471	.	AAAG	A	49314	PASS	DP=18657;AF=0.646728;SB=23;DP4=3168,3672,5847,6219;INDEL;HRUN=6
S288C	8491	.	CTTTT	C	49314	PASS	DP=19044;AF=0.640989;SB=228;DP4=1434,2002,6273,5934;INDEL;HRUN=11
S288C	8491	.	CT	C	47960	PASS	DP=19044;AF=0.183417;SB=240;DP4=1434,2002,1889,1604;INDEL;HRUN=11
S288C	8509	.	T	C	49314	PASS	DP=19588;AF=0.239432;SB=2;DP4=7960,6913,2536,2156
S288C	8558	.	T	C	49314	PASS	DP=20181;AF=0.323027;SB=1;DP4=7517,6134,3612,2907
S288C	8934	.	G	A	49314	PASS	DP=11242;AF=0.248621;SB=6;DP4=1320,7123,409,2386
S288C	9076	.	G	T	29349	PASS	DP=6555;AF=0.235545;SB=4;DP4=42,4958,17,1527
S288C	9131	.	T	TTCGCATGAAG	725	PASS	DP=1574;AF=0.052732;SB=0;DP4=0,1427,0,83;INDEL;HRUN=3
S288C	9131	.	T	TTCGCATGAAGTACC	2686	PASS	DP=1574;AF=0.126429;SB=0;DP4=0,1427,0,199;INDEL;HRUN=3
S288C	9132	.	T	TCGCATGA	914	PASS	DP=1419;AF=0.067653;SB=0;DP4=0,1199,0,96;INDEL;HRUN=1
S288C	9132	.	T	TCGCATGAAGTAC	427	PASS	DP=1419;AF=0.042283;SB=0;DP4=0,1199,0,60;INDEL;HRUN=1
S288C	9133	.	C	CGCAT	813	PASS	DP=1325;AF=0.067170;SB=0;DP4=0,1040,0,89;INDEL;HRUN=1
S288C	9133	.	C	CGCATG	842	PASS	DP=1325;AF=0.068679;SB=0;DP4=0,1040,0,91;INDEL;HRUN=1
S288C	9133	.	C	CGCATGAA	346	PASS	DP=1325;AF=0.040000;SB=0;DP4=0,1040,0,53;INDEL;HRUN=1
S288C	9133	.	C	CGCATGAAGT	579	PASS	DP=1325;AF=0.054340;SB=0;DP4=0,1040,0,72;INDEL;HRUN=1
S288C	9133	.	C	CGCATGAAGTA	540	PASS	DP=1325;AF=0.052075;SB=0;DP4=0,1040,0,69;INDEL;HRUN=1
