# Supplementary material for: Varying strength of selection contributes to the intragenomic diversity of rRNA genes
Source: Nat Commun. 2022 Nov 25;13:7245. doi: 10.1038/s41467-022-34989-w (PMC9700816; doi:10.1038/s41467-022-34989-w)
Supplement: Supplementary file 4 — Supplementary Data 1-6 [file 41467_2022_34989_MOESM4_ESM.zip › Supplementary_Data1-6/Supplementary_Data_6/raw_rDNA_var_calls/ERR1308919_rDNA.vcf]

##fileformat=VCFv4.0
##fileDate=20200729
##source=lofreq call --call-indels -f /scratch/ds5639/rDNA_project/Yue_2017_SK1_hiseq/SRR4074258_1/rDNA_S288C_ref/rDNA_S288C.fa -o ERR1308919_rDNA.vcf ERR1308919_rDNA.bam 
##reference=/scratch/ds5639/rDNA_project/Yue_2017_SK1_hiseq/SRR4074258_1/rDNA_S288C_ref/rDNA_S288C.fa
##INFO=<ID=DP,Number=1,Type=Integer,Description="Raw Depth">
##INFO=<ID=AF,Number=1,Type=Float,Description="Allele Frequency">
##INFO=<ID=SB,Number=1,Type=Integer,Description="Phred-scaled strand bias at this position">
##INFO=<ID=DP4,Number=4,Type=Integer,Description="Counts for ref-forward bases, ref-reverse, alt-forward and alt-reverse bases">
##INFO=<ID=INDEL,Number=0,Type=Flag,Description="Indicates that the variant is an INDEL.">
##INFO=<ID=CONSVAR,Number=0,Type=Flag,Description="Indicates that the variant is a consensus variant (as opposed to a low frequency variant).">
##INFO=<ID=HRUN,Number=1,Type=Integer,Description="Homopolymer length to the right of report indel position">
##FILTER=<ID=min_dp_10,Description="Minimum Coverage 10">
##FILTER=<ID=sb_fdr,Description="Strand-Bias Multiple Testing Correction: fdr corr. pvalue > 0.001000">
##FILTER=<ID=min_snvqual_64,Description="Minimum SNV Quality (Phred) 64">
##FILTER=<ID=min_indelqual_55,Description="Minimum Indel Quality (Phred) 55">
#CHROM	POS	ID	REF	ALT	QUAL	FILTER	INFO
S288C	236	.	T	TGCGGAAGCGGAA	49314	PASS	DP=9734;AF=0.441442;SB=1738;DP4=4458,935,2433,1864;INDEL;HRUN=1
S288C	254	.	A	AGCG	284	PASS	DP=9710;AF=0.070752;SB=486;DP4=5135,4058,572,115;INDEL;HRUN=4
S288C	272	.	GAACATACAA	G	49314	PASS	DP=6917;AF=0.630765;SB=59;DP4=1317,1312,1923,2440;INDEL;HRUN=2
S288C	431	.	T	C	49314	PASS	DP=19796;AF=0.993989;SB=3;DP4=65,41,11228,8452
S288C	445	.	CT	C	76	PASS	DP=18418;AF=0.002823;SB=5;DP4=10636,7934,34,18;INDEL;HRUN=5
S288C	557	.	C	T	49314	PASS	DP=21634;AF=0.998798;SB=0;DP4=4,4,9767,11841
S288C	626	.	A	G	49314	PASS	DP=21827;AF=0.996839;SB=13;DP4=27,37,11964,9794
S288C	638	.	C	T	49314	PASS	DP=22272;AF=0.998518;SB=4;DP4=4,6,12549,9690
S288C	648	.	A	G	49314	PASS	DP=22544;AF=0.998403;SB=2;DP4=14,14,12816,9692
S288C	817	.	C	A	49314	PASS	DP=20893;AF=0.999138;SB=0;DP4=5,4,10802,10074
S288C	923	.	G	C	49314	PASS	DP=19758;AF=0.994382;SB=2;DP4=38,49,9165,10484
S288C	1400	.	T	TC	2237	PASS	DP=11363;AF=0.093285;SB=747;DP4=1796,8800,3,1057;INDEL;HRUN=1
S288C	1400	.	T	C	49314	PASS	DP=11714;AF=0.813898;SB=32;DP4=377,1765,1389,8145
S288C	1570	.	CAAAA	C	49314	PASS	DP=16690;AF=0.776992;SB=362;DP4=1376,2267,6433,6535;INDEL;HRUN=17
S288C	1583	.	A	C	49314	PASS	DP=17770;AF=0.909004;SB=658;DP4=443,1166,8016,8137
S288C	1638	.	A	C	49314	PASS	DP=19686;AF=0.986335;SB=1;DP4=134,120,10001,9416
S288C	1683	.	A	T	49314	PASS	DP=17755;AF=0.985694;SB=1;DP4=128,112,9584,7918
S288C	1757	.	A	G	49314	PASS	DP=14719;AF=0.958557;SB=16;DP4=260,322,6983,7128
S288C	1759	.	ACCGCGTCGCCGCGTCG	A	39828	PASS	DP=14979;AF=0.643901;SB=1224;DP4=3302,2105,3962,5683;INDEL;HRUN=2
S288C	1983	.	TG	T	10162	PASS	DP=16655;AF=0.891804;SB=325;DP4=984,858,5749,9104;INDEL;HRUN=1
S288C	1985	.	T	A	1615	PASS	DP=17167;AF=0.935982;SB=48;DP4=64,172,6602,9466
S288C	2045	.	AT	A	49314	PASS	DP=24287;AF=0.925227;SB=259;DP4=816,1108,12382,10089;INDEL;HRUN=8
S288C	2073	.	G	A	49314	PASS	DP=24008;AF=0.987587;SB=0;DP4=177,117,14242,9468
S288C	2182	.	C	CAAAT	1276	PASS	DP=20790;AF=0.010293;SB=8;DP4=9539,11211,109,105;INDEL;HRUN=3
S288C	2227	.	C	T	49314	PASS	DP=20797;AF=0.998221;SB=4;DP4=6,6,7327,13441
S288C	2244	.	GA	G	5855	PASS	DP=20101;AF=0.060196;SB=321;DP4=3496,3073,419,791;INDEL;HRUN=16
S288C	2244	.	GAAA	G	13619	PASS	DP=20101;AF=0.097856;SB=509;DP4=3496,3073,667,1300;INDEL;HRUN=16
S288C	2244	.	GAA	G	49314	PASS	DP=20101;AF=0.491070;SB=1278;DP4=3496,3073,3381,6490;INDEL;HRUN=16
S288C	2244	.	GAAAA	G	337	PASS	DP=20101;AF=0.018656;SB=94;DP4=3496,3073,137,238;INDEL;HRUN=16
S288C	2259	.	AAT	A	288	PASS	DP=26202;AF=0.015800;SB=1522;DP4=10861,15141,413,1;INDEL;HRUN=16
S288C	2450	.	GC	G	55	PASS	DP=20433;AF=0.000734;SB=5;DP4=9415,11251,9,6;INDEL;HRUN=4
S288C	2828	.	CA	C	59	PASS	DP=18699;AF=0.000749;SB=2;DP4=8126,10613,5,9;INDEL;HRUN=5
S288C	3317	.	A	T	49314	PASS	DP=18926;AF=0.995139;SB=0;DP4=27,42,7541,11308
S288C	3591	.	T	TG	63	PASS	DP=15739;AF=0.000762;SB=38;DP4=7637,8299,12,0;INDEL;HRUN=2
S288C	3770	.	T	TAA	56	PASS	DP=17008;AF=0.000764;SB=30;DP4=9494,7655,13,0;INDEL;HRUN=2
S288C	4012	.	C	CT	80	PASS	DP=18776;AF=0.000959;SB=62;DP4=10531,8525,0,18;INDEL;HRUN=1
S288C	4681	.	CT	C	60	PASS	DP=14757;AF=0.000813;SB=5;DP4=7500,7510,8,4;INDEL;HRUN=4
S288C	5192	.	G	GT	71	PASS	DP=17396;AF=0.001035;SB=55;DP4=8643,8927,18,0;INDEL;HRUN=3
S288C	5237	.	G	GTGAAAT	261	PASS	DP=16658;AF=0.002221;SB=100;DP4=8912,7859,37,0;INDEL;HRUN=1
S288C	6033	.	G	GA	49314	PASS	DP=19886;AF=0.176607;SB=29;DP4=9333,7069,1893,1619;INDEL;HRUN=8
S288C	6033	.	G	GAA	255	PASS	DP=19886;AF=0.004073;SB=0;DP4=9333,7069,46,35;INDEL;HRUN=8
S288C	6033	.	G	A	107	PASS	DP=20002;AF=0.005999;SB=0;DP4=11193,8669,68,52
S288C	6042	.	C	A	121	PASS	DP=21299;AF=0.004601;SB=14;DP4=11783,9404,67,34
S288C	6939	.	C	T	16565	PASS	DP=14475;AF=0.076062;SB=0;DP4=7110,6259,588,513
S288C	7325	.	TC	T	83	PASS	DP=15850;AF=0.001514;SB=3;DP4=8920,7040,11,13;INDEL;HRUN=6
S288C	7801	.	G	GT	97	PASS	DP=16018;AF=0.001124;SB=74;DP4=6183,9928,18,0;INDEL;HRUN=2
S288C	7994	.	G	GT	108	PASS	DP=19281;AF=0.001608;SB=54;DP4=12770,6730,31,0;INDEL;HRUN=3
S288C	8273	.	C	CAATTTT	115	PASS	DP=23679;AF=0.001182;SB=71;DP4=13218,10579,28,0;INDEL;HRUN=1
S288C	8467	.	T	TA	22168	PASS	DP=21603;AF=0.069620;SB=397;DP4=9258,10985,427,1077;INDEL;HRUN=6
S288C	8471	.	AAAG	A	49314	PASS	DP=21675;AF=0.856517;SB=236;DP4=1147,2111,8305,10260;INDEL;HRUN=6
S288C	8478	.	G	C	789	PASS	DP=22313;AF=0.014297;SB=305;DP4=10094,11863,48,271
S288C	8491	.	CTTTT	C	49314	PASS	DP=22340;AF=0.843420;SB=676;DP4=1273,2513,9234,9608;INDEL;HRUN=11
S288C	9131	.	T	TTCGCATGAAG	1844	PASS	DP=1552;AF=0.090851;SB=0;DP4=2,1440,0,141;INDEL;HRUN=3
S288C	9131	.	T	TTCGCATGAAGTACC	976	PASS	DP=1552;AF=0.057990;SB=0;DP4=2,1440,0,90;INDEL;HRUN=3
S288C	9132	.	T	TCGCATGA	1238	PASS	DP=1454;AF=0.072902;SB=0;DP4=1,1232,0,106;INDEL;HRUN=1
S288C	9132	.	T	TCGCATGAAGTAC	297	PASS	DP=1454;AF=0.028198;SB=0;DP4=1,1232,0,41;INDEL;HRUN=1
S288C	9133	.	C	CGCAT	1108	PASS	DP=1317;AF=0.074412;SB=0;DP4=1,942,0,98;INDEL;HRUN=1
S288C	9133	.	C	CGCATG	965	PASS	DP=1317;AF=0.067578;SB=0;DP4=1,942,0,89;INDEL;HRUN=1
S288C	9133	.	C	CGCATGAA	887	PASS	DP=1317;AF=0.063781;SB=0;DP4=1,942,0,84;INDEL;HRUN=1
S288C	9133	.	C	CGCATGAAGT	2730	PASS	DP=1317;AF=0.141989;SB=0;DP4=1,942,0,187;INDEL;HRUN=1
S288C	9133	.	C	CGCATGAAGTA	419	PASS	DP=1317;AF=0.038724;SB=0;DP4=1,942,0,51;INDEL;HRUN=1
