# Supplementary material for: Varying strength of selection contributes to the intragenomic diversity of rRNA genes
Source: Nat Commun. 2022 Nov 25;13:7245. doi: 10.1038/s41467-022-34989-w (PMC9700816; doi:10.1038/s41467-022-34989-w)
Supplement: Supplementary file 4 — Supplementary Data 1-6 [file 41467_2022_34989_MOESM4_ESM.zip › Supplementary_Data1-6/Supplementary_Data_6/raw_rDNA_var_calls/ERR1309527_rDNA.vcf]

##fileformat=VCFv4.0
##fileDate=20200729
##source=lofreq call --call-indels -f /scratch/ds5639/rDNA_project/Yue_2017_SK1_hiseq/SRR4074258_1/rDNA_S288C_ref/rDNA_S288C.fa -o ERR1309527_rDNA.vcf ERR1309527_rDNA.bam 
##reference=/scratch/ds5639/rDNA_project/Yue_2017_SK1_hiseq/SRR4074258_1/rDNA_S288C_ref/rDNA_S288C.fa
##INFO=<ID=DP,Number=1,Type=Integer,Description="Raw Depth">
##INFO=<ID=AF,Number=1,Type=Float,Description="Allele Frequency">
##INFO=<ID=SB,Number=1,Type=Integer,Description="Phred-scaled strand bias at this position">
##INFO=<ID=DP4,Number=4,Type=Integer,Description="Counts for ref-forward bases, ref-reverse, alt-forward and alt-reverse bases">
##INFO=<ID=INDEL,Number=0,Type=Flag,Description="Indicates that the variant is an INDEL.">
##INFO=<ID=CONSVAR,Number=0,Type=Flag,Description="Indicates that the variant is a consensus variant (as opposed to a low frequency variant).">
##INFO=<ID=HRUN,Number=1,Type=Integer,Description="Homopolymer length to the right of report indel position">
##FILTER=<ID=min_dp_10,Description="Minimum Coverage 10">
##FILTER=<ID=sb_fdr,Description="Strand-Bias Multiple Testing Correction: fdr corr. pvalue > 0.001000">
##FILTER=<ID=min_snvqual_64,Description="Minimum SNV Quality (Phred) 64">
##FILTER=<ID=min_indelqual_54,Description="Minimum Indel Quality (Phred) 54">
#CHROM	POS	ID	REF	ALT	QUAL	FILTER	INFO
S288C	217	.	GT	G	49314	PASS	DP=9375;AF=0.953280;SB=2;DP4=358,151,6160,2777;INDEL;HRUN=2
S288C	236	.	T	TGCGGAAGCGGAA	49314	PASS	DP=10382;AF=0.542477;SB=558;DP4=3416,1255,3280,2352;INDEL;HRUN=1
S288C	557	.	C	T	49314	PASS	DP=14887;AF=0.998321;SB=3;DP4=6,11,6940,7922
S288C	626	.	A	G	49314	PASS	DP=13925;AF=0.936517;SB=1;DP4=454,424,6639,6402
S288C	638	.	C	T	49314	PASS	DP=14072;AF=0.997726;SB=10;DP4=7,15,7180,6860
S288C	648	.	A	G	49314	PASS	DP=14137;AF=0.997029;SB=2;DP4=16,18,7251,6844
S288C	817	.	C	A	49314	PASS	DP=13133;AF=0.996726;SB=16;DP4=24,9,6789,6305
S288C	1155	.	T	C	7383	PASS	DP=12998;AF=0.049469;SB=0;DP4=7061,5285,366,277
S288C	1251	.	G	T	792	PASS	DP=11055;AF=0.017910;SB=7;DP4=6476,4370,129,70
S288C	1441	.	T	C	95	PASS	DP=10436;AF=0.021560;SB=1;DP4=4327,5883,98,127
S288C	1570	.	CAAAAAAAAA	C	49314	PASS	DP=10057;AF=0.818137;SB=22;DP4=858,977,3553,4675;INDEL;HRUN=17
S288C	1671	.	T	C	49314	PASS	DP=11014;AF=0.992646;SB=0;DP4=41,33,5837,5096
S288C	1720	.	T	G	49314	PASS	DP=10792;AF=0.992587;SB=0;DP4=39,36,5409,5305
S288C	1759	.	ACCGCGTCGCCGCGTCG	A	16167	PASS	DP=6861;AF=0.568139;SB=283;DP4=1721,1329,1673,2225;INDEL;HRUN=2
S288C	1830	.	G	GTA	49314	PASS	DP=9078;AF=0.842586;SB=71;DP4=641,879,3804,3845;INDEL;HRUN=1
S288C	1912	.	G	C	49314	PASS	DP=10538;AF=0.992219;SB=6;DP4=46,30,5507,4949
S288C	1983	.	TG	T	6215	PASS	DP=10700;AF=0.941776;SB=59;DP4=389,243,5201,4876;INDEL;HRUN=1
S288C	1985	.	T	A	2723	PASS	DP=11053;AF=0.963268;SB=3;DP4=11,14,5579,5068
S288C	2045	.	AT	A	49314	PASS	DP=13757;AF=0.907538;SB=16;DP4=807,586,6828,5657;INDEL;HRUN=8
S288C	2227	.	C	T	49314	PASS	DP=9446;AF=0.997353;SB=2;DP4=7,7,5560,3862
S288C	2277	.	CAAATAGT	C	49314	PASS	DP=11506;AF=0.486616;SB=464;DP4=4071,1905,3085,2514;INDEL;HRUN=3
S288C	2494	.	A	T	529	PASS	DP=14742;AF=0.009632;SB=8;DP4=6806,7791,57,85
S288C	4437	.	C	T	1060	PASS	DP=11896;AF=0.015972;SB=2;DP4=6299,5400,107,83
S288C	5237	.	G	GTGAAAT	141	PASS	DP=12147;AF=0.001564;SB=53;DP4=6262,5969,19,0;INDEL;HRUN=1
S288C	5949	.	TA	T	49314	PASS	DP=13439;AF=0.937123;SB=16;DP4=465,466,6781,5813;INDEL;HRUN=7
S288C	5964	.	C	T	153	PASS	DP=13571;AF=0.006042;SB=6;DP4=7237,6246,38,44
S288C	6033	.	G	GA	49314	PASS	DP=13224;AF=0.811101;SB=120;DP4=1394,874,5712,5014;INDEL;HRUN=8
S288C	6033	.	G	GAA	3096	PASS	DP=13224;AF=0.023593;SB=42;DP4=1394,874,154,158;INDEL;HRUN=8
S288C	6042	.	C	A	451	PASS	DP=14078;AF=0.013567;SB=32;DP4=7406,6476,127,66
S288C	6337	.	G	A	49314	PASS	DP=15446;AF=0.993914;SB=6;DP4=51,38,7763,7589
S288C	6509	.	A	G	11303	PASS	DP=12630;AF=0.058987;SB=12;DP4=5916,5966,344,401
S288C	6519	.	G	A	8515	PASS	DP=12891;AF=0.057404;SB=19;DP4=6090,6054,335,406
S288C	6603	.	C	CA	49314	PASS	DP=14792;AF=0.837074;SB=29;DP4=1076,1510,4721,7661;INDEL;HRUN=7
S288C	6603	.	C	CAA	102	PASS	DP=14792;AF=0.002231;SB=4;DP4=1076,1510,11,22;INDEL;HRUN=7
S288C	6611	.	T	A	449	PASS	DP=15299;AF=0.015687;SB=28;DP4=6230,8811,124,116
S288C	7371	.	G	A	15419	PASS	DP=11267;AF=0.092660;SB=15;DP4=5241,4967,499,546
S288C	7955	.	T	C	991	PASS	DP=12707;AF=0.016054;SB=9;DP4=6028,6457,110,94
S288C	7994	.	G	GT	68	PASS	DP=13420;AF=0.001341;SB=39;DP4=7854,5684,18,0;INDEL;HRUN=3
S288C	8467	.	T	TA	7380	PASS	DP=13936;AF=0.063074;SB=212;DP4=6277,6901,273,606;INDEL;HRUN=6
S288C	8471	.	AAAG	A	49314	PASS	DP=13903;AF=0.861900;SB=186;DP4=749,1289,5683,6300;INDEL;HRUN=6
S288C	8491	.	CTTTT	C	49314	PASS	DP=14193;AF=0.858945;SB=295;DP4=775,1369,6028,6163;INDEL;HRUN=11
S288C	8934	.	G	A	49314	PASS	DP=8464;AF=0.992202;SB=6;DP4=12,52,2215,6183
S288C	9131	.	T	TTCGCATGAAG	622	PASS	DP=1559;AF=0.055805;SB=0;DP4=13,1431,0,87;INDEL;HRUN=3
S288C	9131	.	T	TTCGCATGAAGTACC	854	PASS	DP=1559;AF=0.067351;SB=0;DP4=13,1431,0,105;INDEL;HRUN=3
S288C	9132	.	T	TCGCATGA	350	PASS	DP=1460;AF=0.043151;SB=0;DP4=7,1317,0,63;INDEL;HRUN=1
S288C	9132	.	T	TCGCATGAAGTAC	99	PASS	DP=1460;AF=0.023288;SB=0;DP4=7,1317,0,34;INDEL;HRUN=1
S288C	9133	.	C	CGCAT	361	PASS	DP=1375;AF=0.046545;SB=0;DP4=6,680,0,64;INDEL;HRUN=1
S288C	9133	.	C	CGCATG	340	PASS	DP=1375;AF=0.045091;SB=0;DP4=6,680,0,62;INDEL;HRUN=1
S288C	9133	.	C	CGCATGAA	174	PASS	DP=1375;AF=0.032000;SB=0;DP4=6,680,0,44;INDEL;HRUN=1
S288C	9133	.	C	CGCATGAAGT	10031	PASS	DP=1375;AF=0.405091;SB=14;DP4=6,680,0,557;INDEL;HRUN=1
S288C	9133	.	C	CGCATGAAGTA	182	PASS	DP=1375;AF=0.032727;SB=0;DP4=6,680,0,45;INDEL;HRUN=1
