# Supplementary material for: Varying strength of selection contributes to the intragenomic diversity of rRNA genes
Source: Nat Commun. 2022 Nov 25;13:7245. doi: 10.1038/s41467-022-34989-w (PMC9700816; doi:10.1038/s41467-022-34989-w)
Supplement: Supplementary file 4 — Supplementary Data 1-6 [file 41467_2022_34989_MOESM4_ESM.zip › Supplementary_Data1-6/Supplementary_Data_6/raw_rDNA_var_calls/ERR1309214_rDNA.vcf]

##fileformat=VCFv4.0
##fileDate=20200729
##source=lofreq call --call-indels -f /scratch/ds5639/rDNA_project/Yue_2017_SK1_hiseq/SRR4074258_1/rDNA_S288C_ref/rDNA_S288C.fa -o ERR1309214_rDNA.vcf ERR1309214_rDNA.bam 
##reference=/scratch/ds5639/rDNA_project/Yue_2017_SK1_hiseq/SRR4074258_1/rDNA_S288C_ref/rDNA_S288C.fa
##INFO=<ID=DP,Number=1,Type=Integer,Description="Raw Depth">
##INFO=<ID=AF,Number=1,Type=Float,Description="Allele Frequency">
##INFO=<ID=SB,Number=1,Type=Integer,Description="Phred-scaled strand bias at this position">
##INFO=<ID=DP4,Number=4,Type=Integer,Description="Counts for ref-forward bases, ref-reverse, alt-forward and alt-reverse bases">
##INFO=<ID=INDEL,Number=0,Type=Flag,Description="Indicates that the variant is an INDEL.">
##INFO=<ID=CONSVAR,Number=0,Type=Flag,Description="Indicates that the variant is a consensus variant (as opposed to a low frequency variant).">
##INFO=<ID=HRUN,Number=1,Type=Integer,Description="Homopolymer length to the right of report indel position">
##FILTER=<ID=min_dp_10,Description="Minimum Coverage 10">
##FILTER=<ID=sb_fdr,Description="Strand-Bias Multiple Testing Correction: fdr corr. pvalue > 0.001000">
##FILTER=<ID=min_snvqual_64,Description="Minimum SNV Quality (Phred) 64">
##FILTER=<ID=min_indelqual_55,Description="Minimum Indel Quality (Phred) 55">
#CHROM	POS	ID	REF	ALT	QUAL	FILTER	INFO
S288C	172	.	A	G	49314	PASS	DP=11363;AF=0.661181;SB=3;DP4=3512,331,6831,682
S288C	557	.	C	T	49314	PASS	DP=18832;AF=0.998726;SB=3;DP4=2,6,7817,10991
S288C	638	.	C	T	49314	PASS	DP=20445;AF=0.998190;SB=4;DP4=7,3,10954,9455
S288C	648	.	A	G	49314	PASS	DP=20848;AF=0.998657;SB=0;DP4=9,9,11497,9323
S288C	817	.	C	A	49314	PASS	DP=16685;AF=0.999281;SB=1;DP4=5,3,8501,8174
S288C	913	.	A	AT	20173	PASS	DP=15491;AF=0.060680;SB=1;DP4=6223,8473,404,536;INDEL;HRUN=4
S288C	1380	.	T	A	744	PASS	DP=11214;AF=0.126092;SB=27;DP4=5110,3432,908,506
S288C	1384	.	T	C	1027	PASS	DP=11727;AF=0.145220;SB=50;DP4=4993,3874,1184,731
S288C	1570	.	CAAAAAAAAA	C	49314	PASS	DP=13602;AF=0.817453;SB=9;DP4=1211,1297,5572,5547;INDEL;HRUN=17
S288C	1759	.	ACCGCGTCGCCGCGTCG	A	49314	PASS	DP=13885;AF=0.696507;SB=772;DP4=2442,1925,3767,5904;INDEL;HRUN=2
S288C	1983	.	TG	T	10785	PASS	DP=16863;AF=0.935599;SB=7;DP4=652,531,8360,7417;INDEL;HRUN=1
S288C	1985	.	T	A	3081	PASS	DP=17468;AF=0.958267;SB=24;DP4=61,86,8985,7754
S288C	2015	.	A	C	49314	PASS	DP=20588;AF=0.650719;SB=0;DP4=3946,3226,7361,6036
S288C	2045	.	AT	A	49314	PASS	DP=21667;AF=0.914847;SB=0;DP4=1139,863,11215,8607;INDEL;HRUN=8
S288C	2073	.	G	A	49314	PASS	DP=21143;AF=0.998392;SB=1;DP4=17,9,12821,8288
S288C	2227	.	C	T	49314	PASS	DP=19386;AF=0.261787;SB=5;DP4=5133,9159,1867,3209
S288C	2244	.	GA	G	2099	PASS	DP=18430;AF=0.062073;SB=195;DP4=3567,3815,387,757;INDEL;HRUN=16
S288C	2244	.	GAAA	G	2816	PASS	DP=18430;AF=0.068801;SB=171;DP4=3567,3815,448,820;INDEL;HRUN=16
S288C	2244	.	GAA	G	49314	PASS	DP=18430;AF=0.454856;SB=686;DP4=3567,3815,2892,5491;INDEL;HRUN=16
S288C	3816	.	T	C	11494	PASS	DP=14247;AF=0.063663;SB=1;DP4=7855,5477,541,366
S288C	4460	.	A	G	49314	PASS	DP=15609;AF=0.395797;SB=1;DP4=5132,4295,3386,2793
S288C	5949	.	TA	T	49314	PASS	DP=17703;AF=0.844151;SB=91;DP4=1406,1527,8095,6849;INDEL;HRUN=7
S288C	6410	.	G	GA	81	PASS	DP=18336;AF=0.000927;SB=0;DP4=8651,9819,8,9;INDEL;HRUN=4
S288C	8467	.	T	TA	15237	PASS	DP=18794;AF=0.060604;SB=97;DP4=8510,9347,432,707;INDEL;HRUN=6
S288C	8471	.	AAAG	A	49314	PASS	DP=18471;AF=0.865411;SB=102;DP4=1104,1604,7603,8382;INDEL;HRUN=6
S288C	8478	.	G	C	150	PASS	DP=18852;AF=0.010291;SB=89;DP4=9020,9602,52,142
S288C	8491	.	CTTTT	C	49314	PASS	DP=18916;AF=0.851131;SB=317;DP4=1111,1823,8005,8095;INDEL;HRUN=11
S288C	9131	.	T	TTCGCATGAAG	972	PASS	DP=1426;AF=0.065217;SB=0;DP4=5,1273,0,93;INDEL;HRUN=3
S288C	9131	.	T	TTCGCATGAAGTACC	2320	PASS	DP=1426;AF=0.117812;SB=0;DP4=5,1273,0,168;INDEL;HRUN=3
S288C	9132	.	T	TCGCATGA	1039	PASS	DP=1295;AF=0.074903;SB=0;DP4=2,1098,0,97;INDEL;HRUN=1
S288C	9132	.	T	TCGCATGAAGTAC	512	PASS	DP=1295;AF=0.047876;SB=0;DP4=2,1098,0,62;INDEL;HRUN=1
S288C	9133	.	C	CGCAT	992	PASS	DP=1196;AF=0.078595;SB=0;DP4=3,940,0,94;INDEL;HRUN=1
S288C	9133	.	C	CGCATG	912	PASS	DP=1196;AF=0.074415;SB=0;DP4=3,940,0,89;INDEL;HRUN=1
S288C	9133	.	C	CGCATGAA	568	PASS	DP=1196;AF=0.055184;SB=0;DP4=3,940,0,66;INDEL;HRUN=1
S288C	9133	.	C	CGCATGAAGT	296	PASS	DP=1196;AF=0.037625;SB=0;DP4=3,940,0,45;INDEL;HRUN=1
S288C	9133	.	C	CGCATGAAGTA	394	PASS	DP=1196;AF=0.044314;SB=0;DP4=3,940,0,53;INDEL;HRUN=1
