# Supplementary material for: Varying strength of selection contributes to the intragenomic diversity of rRNA genes
Source: Nat Commun. 2022 Nov 25;13:7245. doi: 10.1038/s41467-022-34989-w (PMC9700816; doi:10.1038/s41467-022-34989-w)
Supplement: Supplementary file 4 — Supplementary Data 1-6 [file 41467_2022_34989_MOESM4_ESM.zip › Supplementary_Data1-6/Supplementary_Data_6/raw_rDNA_var_calls/ERR1309072_rDNA.vcf]

##fileformat=VCFv4.0
##fileDate=20200729
##source=lofreq call --call-indels -f /scratch/ds5639/rDNA_project/Yue_2017_SK1_hiseq/SRR4074258_1/rDNA_S288C_ref/rDNA_S288C.fa -o ERR1309072_rDNA.vcf ERR1309072_rDNA.bam 
##reference=/scratch/ds5639/rDNA_project/Yue_2017_SK1_hiseq/SRR4074258_1/rDNA_S288C_ref/rDNA_S288C.fa
##INFO=<ID=DP,Number=1,Type=Integer,Description="Raw Depth">
##INFO=<ID=AF,Number=1,Type=Float,Description="Allele Frequency">
##INFO=<ID=SB,Number=1,Type=Integer,Description="Phred-scaled strand bias at this position">
##INFO=<ID=DP4,Number=4,Type=Integer,Description="Counts for ref-forward bases, ref-reverse, alt-forward and alt-reverse bases">
##INFO=<ID=INDEL,Number=0,Type=Flag,Description="Indicates that the variant is an INDEL.">
##INFO=<ID=CONSVAR,Number=0,Type=Flag,Description="Indicates that the variant is a consensus variant (as opposed to a low frequency variant).">
##INFO=<ID=HRUN,Number=1,Type=Integer,Description="Homopolymer length to the right of report indel position">
##FILTER=<ID=min_dp_10,Description="Minimum Coverage 10">
##FILTER=<ID=sb_fdr,Description="Strand-Bias Multiple Testing Correction: fdr corr. pvalue > 0.001000">
##FILTER=<ID=min_snvqual_64,Description="Minimum SNV Quality (Phred) 64">
##FILTER=<ID=min_indelqual_56,Description="Minimum Indel Quality (Phred) 56">
#CHROM	POS	ID	REF	ALT	QUAL	FILTER	INFO
S288C	557	.	C	T	49314	PASS	DP=32271;AF=0.998946;SB=1;DP4=3,7,13091,19146
S288C	638	.	C	T	49314	PASS	DP=35781;AF=0.998603;SB=0;DP4=7,5,19537,16194
S288C	648	.	A	G	49314	PASS	DP=36312;AF=0.999559;SB=4;DP4=4,1,20409,15887
S288C	817	.	C	A	49314	PASS	DP=31207;AF=0.999231;SB=0;DP4=9,6,16620,14565
S288C	919	.	C	CATT	100	PASS	DP=28589;AF=0.001119;SB=85;DP4=13353,15494,0,32;INDEL;HRUN=1
S288C	1380	.	T	A	2567	PASS	DP=18044;AF=0.136223;SB=9;DP4=7695,5684,1370,1088
S288C	1384	.	T	C	2867	PASS	DP=18575;AF=0.144657;SB=4;DP4=7456,6090,1738,1470
S288C	1570	.	CAAAAAAAA	C	49314	PASS	DP=23776;AF=0.792564;SB=148;DP4=2150,2168,10648,8196;INDEL;HRUN=17
S288C	1759	.	ACCGCGTCGCCGCGTCG	A	49314	PASS	DP=24448;AF=0.695190;SB=1389;DP4=4548,3162,7096,9900;INDEL;HRUN=2
S288C	1983	.	TG	T	18454	PASS	DP=28617;AF=0.944788;SB=16;DP4=892,855,13022,14015;INDEL;HRUN=1
S288C	1985	.	T	A	9206	PASS	DP=29758;AF=0.966597;SB=18;DP4=56,34,14082,14682
S288C	2045	.	AT	A	49314	PASS	DP=35773;AF=0.912560;SB=20;DP4=1850,1548,16999,15646;INDEL;HRUN=8
S288C	2073	.	G	A	49314	PASS	DP=34711;AF=0.999280;SB=8;DP4=4,0,19328,15358
S288C	2244	.	GA	G	1373	PASS	DP=26980;AF=0.061156;SB=197;DP4=4292,5889,499,1151;INDEL;HRUN=16
S288C	2244	.	GAA	G	49314	PASS	DP=26980;AF=0.480652;SB=703;DP4=4292,5889,3997,8971;INDEL;HRUN=16
S288C	2244	.	GAAA	G	1828	PASS	DP=26980;AF=0.064974;SB=95;DP4=4292,5889,599,1154;INDEL;HRUN=16
S288C	2262	.	A	G	49314	PASS	DP=32944;AF=0.874029;SB=2147483647;DP4=2630,1448,8223,20611
S288C	5911	.	G	A	26554	PASS	DP=31388;AF=0.063113;SB=6;DP4=15003,14375,1039,942
S288C	5949	.	TA	T	49314	PASS	DP=29971;AF=0.926996;SB=350;DP4=990,1565,14341,13442;INDEL;HRUN=7
S288C	6518	.	A	C	49314	PASS	DP=25581;AF=0.996247;SB=1;DP4=26,26,13413,12083
S288C	6525	.	G	A	40953	PASS	DP=26000;AF=0.094308;SB=3;DP4=11691,11847,1196,1256
S288C	7325	.	TC	T	70	PASS	DP=24686;AF=0.001094;SB=0;DP4=13693,11120,14,13;INDEL;HRUN=6
S288C	8467	.	T	TA	25065	PASS	DP=32500;AF=0.056769;SB=57;DP4=14687,16363,768,1077;INDEL;HRUN=6
S288C	8471	.	AAAG	A	49314	PASS	DP=31666;AF=0.867018;SB=44;DP4=2086,2662,12958,14497;INDEL;HRUN=6
S288C	8478	.	G	C	327	PASS	DP=32061;AF=0.008920;SB=24;DP4=15311,16427,113,173
S288C	8491	.	CTTTT	C	49314	PASS	DP=31890;AF=0.853841;SB=322;DP4=1956,2917,13454,13775;INDEL;HRUN=11
S288C	9131	.	T	TTCGCATGAAG	1344	PASS	DP=2582;AF=0.051898;SB=0;DP4=1,2297,0,134;INDEL;HRUN=3
S288C	9131	.	T	TTCGCATGAAGTACC	5129	PASS	DP=2582;AF=0.133230;SB=0;DP4=1,2297,0,344;INDEL;HRUN=3
S288C	9132	.	T	TCGCATGA	1468	PASS	DP=2373;AF=0.059840;SB=0;DP4=1,1961,0,142;INDEL;HRUN=1
S288C	9132	.	T	TCGCATGAAGTAC	1113	PASS	DP=2373;AF=0.049726;SB=0;DP4=1,1961,0,118;INDEL;HRUN=1
S288C	9133	.	C	CGCAT	2178	PASS	DP=2224;AF=0.083633;SB=0;DP4=1,1741,0,186;INDEL;HRUN=1
S288C	9133	.	C	CGCATG	1946	PASS	DP=2224;AF=0.077338;SB=0;DP4=1,1741,0,172;INDEL;HRUN=1
S288C	9133	.	C	CGCATGAA	357	PASS	DP=2224;AF=0.026079;SB=0;DP4=1,1741,0,58;INDEL;HRUN=1
S288C	9133	.	C	CGCATGAAGT	478	PASS	DP=2224;AF=0.031025;SB=0;DP4=1,1741,0,69;INDEL;HRUN=1
S288C	9133	.	C	CGCATGAAGTA	1408	PASS	DP=2224;AF=0.062050;SB=0;DP4=1,1741,0,138;INDEL;HRUN=1
