# Supplementary material for: Varying strength of selection contributes to the intragenomic diversity of rRNA genes
Source: Nat Commun. 2022 Nov 25;13:7245. doi: 10.1038/s41467-022-34989-w (PMC9700816; doi:10.1038/s41467-022-34989-w)
Supplement: Supplementary file 4 — Supplementary Data 1-6 [file 41467_2022_34989_MOESM4_ESM.zip › Supplementary_Data1-6/Supplementary_Data_6/raw_rDNA_var_calls/ERR1309073_rDNA.vcf]

##fileformat=VCFv4.0
##fileDate=20200729
##source=lofreq call --call-indels -f /scratch/ds5639/rDNA_project/Yue_2017_SK1_hiseq/SRR4074258_1/rDNA_S288C_ref/rDNA_S288C.fa -o ERR1309073_rDNA.vcf ERR1309073_rDNA.bam 
##reference=/scratch/ds5639/rDNA_project/Yue_2017_SK1_hiseq/SRR4074258_1/rDNA_S288C_ref/rDNA_S288C.fa
##INFO=<ID=DP,Number=1,Type=Integer,Description="Raw Depth">
##INFO=<ID=AF,Number=1,Type=Float,Description="Allele Frequency">
##INFO=<ID=SB,Number=1,Type=Integer,Description="Phred-scaled strand bias at this position">
##INFO=<ID=DP4,Number=4,Type=Integer,Description="Counts for ref-forward bases, ref-reverse, alt-forward and alt-reverse bases">
##INFO=<ID=INDEL,Number=0,Type=Flag,Description="Indicates that the variant is an INDEL.">
##INFO=<ID=CONSVAR,Number=0,Type=Flag,Description="Indicates that the variant is a consensus variant (as opposed to a low frequency variant).">
##INFO=<ID=HRUN,Number=1,Type=Integer,Description="Homopolymer length to the right of report indel position">
##FILTER=<ID=min_dp_10,Description="Minimum Coverage 10">
##FILTER=<ID=sb_fdr,Description="Strand-Bias Multiple Testing Correction: fdr corr. pvalue > 0.001000">
##FILTER=<ID=min_snvqual_64,Description="Minimum SNV Quality (Phred) 64">
##FILTER=<ID=min_indelqual_54,Description="Minimum Indel Quality (Phred) 54">
#CHROM	POS	ID	REF	ALT	QUAL	FILTER	INFO
S288C	236	.	T	TGCGGAA	49314	PASS	DP=16696;AF=0.288692;SB=167;DP4=9307,2723,3425,1395;INDEL;HRUN=1
S288C	362	.	A	G	49314	PASS	DP=25299;AF=0.414206;SB=0;DP4=9470,5343,6693,3787
S288C	557	.	C	T	49314	PASS	DP=25433;AF=0.427555;SB=15;DP4=5904,8639,4263,6611
S288C	609	.	C	A	49314	PASS	DP=27166;AF=0.419385;SB=0;DP4=7473,8287,5401,5992
S288C	638	.	C	T	49314	PASS	DP=27850;AF=0.415189;SB=13;DP4=8506,7753,6190,5373
S288C	648	.	A	G	49314	PASS	DP=28452;AF=0.414242;SB=9;DP4=8994,7660,6481,5305
S288C	817	.	C	A	49314	PASS	DP=23446;AF=0.419475;SB=5;DP4=7155,6449,5239,4596
S288C	1043	.	G	C	49314	PASS	DP=24088;AF=0.403894;SB=34;DP4=6037,8300,3872,5857
S288C	1117	.	G	C	49314	PASS	DP=25469;AF=0.403392;SB=10;DP4=7336,7820,4861,5413
S288C	1570	.	CAAAAAAAAA	C	49314	PASS	DP=14636;AF=0.419650;SB=1271;DP4=5887,2343,3190,2952;INDEL;HRUN=17
S288C	1691	.	C	G	49314	PASS	DP=20579;AF=0.404976;SB=2;DP4=6848,5379,4698,3638
S288C	1759	.	ACCGCGTCGCCGCGTCG	A	33578	PASS	DP=20498;AF=0.244121;SB=178;DP4=7308,8430,1969,3035;INDEL;HRUN=2
S288C	1983	.	TG	T	5227	PASS	DP=19134;AF=0.451866;SB=1863;DP4=3501,7096,4660,3986;INDEL;HRUN=1
S288C	1985	.	T	A	922	PASS	DP=19908;AF=0.457354;SB=1678;DP4=3663,6856,4957,4148
S288C	2045	.	AT	A	49314	PASS	DP=26118;AF=0.387779;SB=98;DP4=8505,7679,5733,4395;INDEL;HRUN=8
S288C	2084	.	G	A	145	PASS	DP=23929;AF=0.011618;SB=3;DP4=14137,9504,160,118
S288C	2227	.	C	T	49314	PASS	DP=24227;AF=0.470549;SB=516;DP4=5272,7521,3622,7780
S288C	2254	.	A	AAAT	49314	PASS	DP=28377;AF=0.237516;SB=1004;DP4=9181,10993,2080,4660;INDEL;HRUN=16
S288C	2277	.	CAAATAGT	C	49314	PASS	DP=25251;AF=0.284424;SB=554;DP4=6718,11663,3401,3781;INDEL;HRUN=3
S288C	2709	.	T	C	124	PASS	DP=21394;AF=0.004534;SB=1;DP4=9802,11484,43,54
S288C	5633	.	T	C	49314	PASS	DP=20611;AF=0.404638;SB=2;DP4=6682,5586,4579,3761
S288C	5823	.	CT	C	61	PASS	DP=22268;AF=0.000629;SB=2;DP4=10559,11951,8,6;INDEL;HRUN=4
S288C	5949	.	TA	T	49314	PASS	DP=24845;AF=0.377822;SB=17;DP4=8198,7560,5028,4359;INDEL;HRUN=7
S288C	5950	.	A	T	482	PASS	DP=25257;AF=0.007285;SB=0;DP4=8155,7522,96,88
S288C	6337	.	G	A	49314	PASS	DP=28993;AF=0.415411;SB=37;DP4=9331,7607,6365,5679
S288C	6455	.	T	C	49314	PASS	DP=22566;AF=0.314101;SB=2;DP4=7824,7629,3560,3528
S288C	6611	.	T	C	49314	PASS	DP=25909;AF=0.408545;SB=0;DP4=5575,9711,3854,6734
S288C	7325	.	TC	T	57	PASS	DP=19125;AF=0.001098;SB=5;DP4=10584,8643,9,12;INDEL;HRUN=6
S288C	8471	.	AAAG	A	49314	PASS	DP=26475;AF=0.340812;SB=1;DP4=8248,9577,4198,4825;INDEL;HRUN=6
S288C	8474	.	G	A	5508	PASS	DP=26861;AF=0.054577;SB=320;DP4=7935,8308,518,1041
S288C	8491	.	CTTTT	C	49314	PASS	DP=26157;AF=0.344306;SB=0;DP4=8253,8338,4478,4528;INDEL;HRUN=11
S288C	8934	.	G	A	49314	PASS	DP=14326;AF=0.407162;SB=8;DP4=1435,7051,933,4900
S288C	9131	.	T	TTCGCATGAAG	724	PASS	DP=2016;AF=0.046131;SB=5;DP4=5,1817,1,92;INDEL;HRUN=3
S288C	9131	.	T	TTCGCATGAAGTACC	3659	PASS	DP=2016;AF=0.131448;SB=0;DP4=5,1817,0,265;INDEL;HRUN=3
S288C	9132	.	T	TCGCATGA	847	PASS	DP=1848;AF=0.055195;SB=0;DP4=5,1514,0,102;INDEL;HRUN=1
S288C	9132	.	T	TCGCATGAAGTAC	792	PASS	DP=1848;AF=0.053030;SB=0;DP4=5,1514,0,98;INDEL;HRUN=1
S288C	9133	.	C	CGCAT	863	PASS	DP=1739;AF=0.059229;SB=0;DP4=5,1400,0,103;INDEL;HRUN=1
S288C	9133	.	C	CGCATG	1049	PASS	DP=1739;AF=0.066705;SB=0;DP4=5,1400,0,116;INDEL;HRUN=1
S288C	9133	.	C	CGCATGAA	231	PASS	DP=1739;AF=0.028752;SB=0;DP4=5,1400,0,50;INDEL;HRUN=1
S288C	9133	.	C	CGCATGAAGT	636	PASS	DP=1739;AF=0.049454;SB=0;DP4=5,1400,0,86;INDEL;HRUN=1
S288C	9133	.	C	CGCATGAAGTA	535	PASS	DP=1739;AF=0.044853;SB=0;DP4=5,1400,0,78;INDEL;HRUN=1
