# Supplementary material for: Varying strength of selection contributes to the intragenomic diversity of rRNA genes
Source: Nat Commun. 2022 Nov 25;13:7245. doi: 10.1038/s41467-022-34989-w (PMC9700816; doi:10.1038/s41467-022-34989-w)
Supplement: Supplementary file 4 — Supplementary Data 1-6 [file 41467_2022_34989_MOESM4_ESM.zip › Supplementary_Data1-6/Supplementary_Data_6/raw_rDNA_var_calls/ERR1309215_rDNA.vcf]

##fileformat=VCFv4.0
##fileDate=20200729
##source=lofreq call --call-indels -f /scratch/ds5639/rDNA_project/Yue_2017_SK1_hiseq/SRR4074258_1/rDNA_S288C_ref/rDNA_S288C.fa -o ERR1309215_rDNA.vcf ERR1309215_rDNA.bam 
##reference=/scratch/ds5639/rDNA_project/Yue_2017_SK1_hiseq/SRR4074258_1/rDNA_S288C_ref/rDNA_S288C.fa
##INFO=<ID=DP,Number=1,Type=Integer,Description="Raw Depth">
##INFO=<ID=AF,Number=1,Type=Float,Description="Allele Frequency">
##INFO=<ID=SB,Number=1,Type=Integer,Description="Phred-scaled strand bias at this position">
##INFO=<ID=DP4,Number=4,Type=Integer,Description="Counts for ref-forward bases, ref-reverse, alt-forward and alt-reverse bases">
##INFO=<ID=INDEL,Number=0,Type=Flag,Description="Indicates that the variant is an INDEL.">
##INFO=<ID=CONSVAR,Number=0,Type=Flag,Description="Indicates that the variant is a consensus variant (as opposed to a low frequency variant).">
##INFO=<ID=HRUN,Number=1,Type=Integer,Description="Homopolymer length to the right of report indel position">
##FILTER=<ID=min_dp_10,Description="Minimum Coverage 10">
##FILTER=<ID=sb_fdr,Description="Strand-Bias Multiple Testing Correction: fdr corr. pvalue > 0.001000">
##FILTER=<ID=min_snvqual_64,Description="Minimum SNV Quality (Phred) 64">
##FILTER=<ID=min_indelqual_56,Description="Minimum Indel Quality (Phred) 56">
#CHROM	POS	ID	REF	ALT	QUAL	FILTER	INFO
S288C	33	.	G	A	7926	PASS	DP=7496;AF=0.097919;SB=0;DP4=6686,72,726,8
S288C	42	.	G	T	10561	PASS	DP=8908;AF=0.100022;SB=0;DP4=7896,115,879,12
S288C	94	.	G	T	39461	PASS	DP=20201;AF=0.113608;SB=13;DP4=17030,846,2208,87
S288C	227	.	A	AT	49314	PASS	DP=25760;AF=0.568245;SB=18;DP4=7704,3490,9864,4774;INDEL;HRUN=6
S288C	234	.	A	T	74	PASS	DP=26029;AF=0.007300;SB=47;DP4=17139,8675,154,37
S288C	557	.	C	T	49314	PASS	DP=37702;AF=0.999257;SB=0;DP4=3,4,16216,21458
S288C	638	.	C	T	49314	PASS	DP=40463;AF=0.998838;SB=0;DP4=5,4,21965,18452
S288C	648	.	A	G	49314	PASS	DP=41166;AF=0.999563;SB=7;DP4=3,6,22980,18168
S288C	817	.	C	A	49314	PASS	DP=37804;AF=0.999259;SB=4;DP4=3,6,19739,18039
S288C	919	.	C	CATT	93	PASS	DP=34956;AF=0.001287;SB=117;DP4=16123,19078,0,45;INDEL;HRUN=1
S288C	984	.	C	A	1080	PASS	DP=36750;AF=0.006857;SB=1;DP4=16233,20262,109,143
S288C	1380	.	T	A	264	PASS	DP=27906;AF=0.098653;SB=121;DP4=11164,10374,1626,1127
S288C	1384	.	T	C	305	PASS	DP=28091;AF=0.119220;SB=121;DP4=10921,10674,2182,1655
S288C	1570	.	CAAAAAAAAA	C	5984	PASS	DP=29636;AF=0.179140;SB=0;DP4=2537,2584,2618,2691;INDEL;HRUN=17
S288C	1570	.	CAAAAAAAA	C	49314	PASS	DP=29636;AF=0.644351;SB=9;DP4=2537,2584,9694,9402;INDEL;HRUN=17
S288C	1759	.	ACCGCGTCGCCGCGTCG	A	49314	PASS	DP=28068;AF=0.688435;SB=626;DP4=4811,4227,8221,11102;INDEL;HRUN=2
S288C	1983	.	TG	T	22348	PASS	DP=33489;AF=0.944280;SB=123;DP4=1219,844,16086,15537;INDEL;HRUN=1
S288C	1985	.	T	A	7149	PASS	DP=34515;AF=0.964421;SB=21;DP4=72,40,17147,16140
S288C	2045	.	AT	A	49314	PASS	DP=40904;AF=0.911402;SB=1;DP4=2137,1801,20356,16924;INDEL;HRUN=8
S288C	2073	.	G	A	49314	PASS	DP=39395;AF=0.998807;SB=1;DP4=18,15,22670,16678
S288C	2244	.	GA	G	14560	PASS	DP=34404;AF=0.107517;SB=351;DP4=6196,7115,1298,2401;INDEL;HRUN=16
S288C	2244	.	GAAA	G	49314	PASS	DP=34404;AF=0.356819;SB=244;DP4=6196,7115,4925,7351;INDEL;HRUN=16
S288C	2244	.	GAA	G	11938	PASS	DP=34404;AF=0.100570;SB=160;DP4=6196,7115,1338,2122;INDEL;HRUN=16
S288C	2244	.	GAAAA	G	870	PASS	DP=34404;AF=0.044384;SB=94;DP4=6196,7115,582,945;INDEL;HRUN=16
S288C	2255	.	A	AAATG	1691	PASS	DP=39961;AF=0.040089;SB=363;DP4=16815,21297,454,1148;INDEL;HRUN=16
S288C	2262	.	A	G	49314	PASS	DP=41345;AF=0.615600;SB=308;DP4=7724,8128,10904,14555
S288C	2811	.	G	A	923	PASS	DP=34994;AF=0.007658;SB=10;DP4=15220,19491,132,136
S288C	3863	.	C	G	1317	PASS	DP=29630;AF=0.011272;SB=3;DP4=16180,13095,192,142
S288C	5237	.	G	GTGAAAT	68	PASS	DP=33396;AF=0.000629;SB=60;DP4=17002,16693,21,0;INDEL;HRUN=1
S288C	5949	.	TA	T	49314	PASS	DP=34401;AF=0.668411;SB=11;DP4=5844,5884,11698,11296;INDEL;HRUN=7
S288C	6041	.	AC	A	8967	PASS	DP=35496;AF=0.015354;SB=1;DP4=19740,15574,300,245;INDEL;HRUN=1
S288C	6518	.	A	C	49314	PASS	DP=33090;AF=0.941856;SB=0;DP4=976,923,16020,15149
S288C	7325	.	TC	T	115	PASS	DP=30688;AF=0.001401;SB=3;DP4=15676,15209,19,24;INDEL;HRUN=6
S288C	8467	.	T	TA	30834	PASS	DP=37256;AF=0.061654;SB=143;DP4=16285,19066,866,1431;INDEL;HRUN=6
S288C	8471	.	AAAG	A	49314	PASS	DP=36810;AF=0.864738;SB=64;DP4=2266,3107,14616,17215;INDEL;HRUN=6
S288C	8478	.	G	C	690	PASS	DP=37501;AF=0.011360;SB=117;DP4=17501,19543,129,297
S288C	8491	.	CTTTT	C	49314	PASS	DP=37583;AF=0.855041;SB=1070;DP4=2017,3827,16084,16051;INDEL;HRUN=11
S288C	8686	.	T	C	34422	PASS	DP=34387;AF=0.066479;SB=0;DP4=15170,16922,1082,1205
S288C	8934	.	G	A	49314	PASS	DP=22264;AF=0.719368;SB=1;DP4=1446,4791,3683,12333
S288C	9111	.	C	G	49314	PASS	DP=6676;AF=0.718844;SB=4;DP4=12,1861,22,4777
S288C	9131	.	T	TTCGCATGAAG	892	PASS	DP=2960;AF=0.058784;SB=0;DP4=4,2706,0,174;INDEL;HRUN=3
S288C	9131	.	T	TTCGCATGAAGTACC	2555	PASS	DP=2960;AF=0.101689;SB=0;DP4=4,2706,0,301;INDEL;HRUN=3
S288C	9132	.	T	TCGCATGA	633	PASS	DP=2696;AF=0.054896;SB=0;DP4=3,2202,0,148;INDEL;HRUN=1
S288C	9132	.	T	TCGCATGAAGTAC	524	PASS	DP=2696;AF=0.050445;SB=0;DP4=3,2202,0,136;INDEL;HRUN=1
S288C	9133	.	C	CGCAT	1168	PASS	DP=2496;AF=0.079327;SB=0;DP4=2,1990,0,198;INDEL;HRUN=1
S288C	9133	.	C	CGCATG	985	PASS	DP=2496;AF=0.072917;SB=0;DP4=2,1990,0,182;INDEL;HRUN=1
S288C	9133	.	C	CGCATGAA	132	PASS	DP=2496;AF=0.031651;SB=0;DP4=2,1990,0,79;INDEL;HRUN=1
S288C	9133	.	C	CGCATGAAGT	259	PASS	DP=2496;AF=0.040465;SB=0;DP4=2,1990,0,101;INDEL;HRUN=1
S288C	9133	.	C	CGCATGAAGTA	537	PASS	DP=2496;AF=0.054888;SB=0;DP4=2,1990,0,137;INDEL;HRUN=1
