# Supplementary material for: Varying strength of selection contributes to the intragenomic diversity of rRNA genes
Source: Nat Commun. 2022 Nov 25;13:7245. doi: 10.1038/s41467-022-34989-w (PMC9700816; doi:10.1038/s41467-022-34989-w)
Supplement: Supplementary file 4 — Supplementary Data 1-6 [file 41467_2022_34989_MOESM4_ESM.zip › Supplementary_Data1-6/Supplementary_Data_6/raw_rDNA_var_calls/ERR1308882_rDNA.vcf]

##fileformat=VCFv4.0
##fileDate=20200729
##source=lofreq call --call-indels -f /scratch/ds5639/rDNA_project/Yue_2017_SK1_hiseq/SRR4074258_1/rDNA_S288C_ref/rDNA_S288C.fa -o ERR1308882_rDNA.vcf ERR1308882_rDNA.bam 
##reference=/scratch/ds5639/rDNA_project/Yue_2017_SK1_hiseq/SRR4074258_1/rDNA_S288C_ref/rDNA_S288C.fa
##INFO=<ID=DP,Number=1,Type=Integer,Description="Raw Depth">
##INFO=<ID=AF,Number=1,Type=Float,Description="Allele Frequency">
##INFO=<ID=SB,Number=1,Type=Integer,Description="Phred-scaled strand bias at this position">
##INFO=<ID=DP4,Number=4,Type=Integer,Description="Counts for ref-forward bases, ref-reverse, alt-forward and alt-reverse bases">
##INFO=<ID=INDEL,Number=0,Type=Flag,Description="Indicates that the variant is an INDEL.">
##INFO=<ID=CONSVAR,Number=0,Type=Flag,Description="Indicates that the variant is a consensus variant (as opposed to a low frequency variant).">
##INFO=<ID=HRUN,Number=1,Type=Integer,Description="Homopolymer length to the right of report indel position">
##FILTER=<ID=min_dp_10,Description="Minimum Coverage 10">
##FILTER=<ID=sb_fdr,Description="Strand-Bias Multiple Testing Correction: fdr corr. pvalue > 0.001000">
##FILTER=<ID=min_snvqual_64,Description="Minimum SNV Quality (Phred) 64">
##FILTER=<ID=min_indelqual_53,Description="Minimum Indel Quality (Phred) 53">
#CHROM	POS	ID	REF	ALT	QUAL	FILTER	INFO
S288C	179	.	A	ATTTTTTTCTT	49314	PASS	DP=16252;AF=0.539995;SB=14;DP4=4388,1011,7255,1521;INDEL;HRUN=8
S288C	227	.	A	T	49314	PASS	DP=11743;AF=0.859406;SB=150;DP4=1118,499,7917,2175
S288C	272	.	GAACATACAA	G	49314	PASS	DP=10751;AF=0.611385;SB=781;DP4=2933,1491,3170,3403;INDEL;HRUN=2
S288C	557	.	C	T	18125	PASS	DP=23505;AF=0.058583;SB=16;DP4=10243,11880,682,695
S288C	626	.	A	G	49314	PASS	DP=25914;AF=0.743459;SB=28;DP4=3263,3379,9907,9359
S288C	638	.	C	T	49314	PASS	DP=26158;AF=0.741723;SB=13;DP4=3452,3281,10228,9174
S288C	648	.	A	G	49314	PASS	DP=26707;AF=0.745348;SB=8;DP4=3538,3258,10567,9339
S288C	817	.	C	A	49314	PASS	DP=23906;AF=0.705639;SB=8;DP4=3419,3607,8382,8493
S288C	903	.	C	T	836	PASS	DP=21706;AF=0.006588;SB=8;DP4=9017,12538,51,92
S288C	1123	.	T	C	49314	PASS	DP=23421;AF=0.623756;SB=8;DP4=4990,3814,8140,6469
S288C	1570	.	CA	C	39160	PASS	DP=11870;AF=0.288037;SB=1543;DP4=5736,1826,3251,168;INDEL;HRUN=17
S288C	1570	.	CAAA	C	69	PASS	DP=11870;AF=0.018197;SB=26;DP4=5736,1826,183,33;INDEL;HRUN=17
S288C	1570	.	CAA	C	4946	PASS	DP=11870;AF=0.079528;SB=276;DP4=5736,1826,855,89;INDEL;HRUN=17
S288C	1830	.	G	GTA	49314	PASS	DP=21448;AF=0.724077;SB=18;DP4=2811,3336,7385,8145;INDEL;HRUN=1
S288C	1881	.	A	G	49314	PASS	DP=21551;AF=0.818524;SB=0;DP4=2126,1770,9604,8036
S288C	1912	.	G	C	49314	PASS	DP=20657;AF=0.822627;SB=25;DP4=2055,1589,9119,7874
S288C	1983	.	TG	T	3567	PASS	DP=19852;AF=0.500302;SB=16;DP4=4770,5363,4836,5096;INDEL;HRUN=1
S288C	2045	.	AT	A	11105	PASS	DP=22824;AF=0.086137;SB=13;DP4=10624,10412,1041,925;INDEL;HRUN=8
S288C	2073	.	G	A	49314	PASS	DP=21497;AF=0.988603;SB=11;DP4=133,96,11035,10217
S288C	2227	.	C	T	49314	PASS	DP=21838;AF=0.983698;SB=8;DP4=138,203,7840,13643
S288C	2244	.	GA	G	150	PASS	DP=17891;AF=0.081829;SB=185;DP4=6305,9651,407,1057;INDEL;HRUN=16
S288C	2254	.	A	AAAAAAATAAAAAAT	668	PASS	DP=15774;AF=0.089388;SB=986;DP4=5867,7282,237,1173;INDEL;HRUN=16
S288C	2288	.	T	A	84	PASS	DP=5627;AF=0.261063;SB=117;DP4=1959,1969,918,599
S288C	2290	.	G	A	726	PASS	DP=5254;AF=0.337647;SB=306;DP4=1429,1742,1106,669
S288C	2302	.	C	CCA	3880	PASS	DP=9334;AF=0.415577;SB=126;DP4=2963,2188,2526,1353;INDEL;HRUN=1
S288C	2304	.	T	TA	161	PASS	DP=10002;AF=0.042591;SB=102;DP4=5471,3788,318,108;INDEL;HRUN=2
S288C	2304	.	T	TAGACCAAA	468	PASS	DP=10002;AF=0.030594;SB=639;DP4=5471,3788,304,2;INDEL;HRUN=2
S288C	2304	.	T	A	33538	PASS	DP=10023;AF=0.727327;SB=216;DP4=1435,1267,4657,2633
S288C	2678	.	T	C	113	PASS	DP=22846;AF=0.003939;SB=90;DP4=11213,11533,73,17
S288C	2717	.	T	C	174	PASS	DP=22593;AF=0.003984;SB=26;DP4=11288,11209,60,30
S288C	2718	.	A	C	164	PASS	DP=22517;AF=0.004219;SB=27;DP4=11270,11144,63,32
S288C	2726	.	G	A	180	PASS	DP=22416;AF=0.004506;SB=15;DP4=10988,11314,61,40
S288C	2727	.	A	G	165	PASS	DP=22376;AF=0.005005;SB=20;DP4=10925,11325,70,43
S288C	2733	.	GA	G	794	PASS	DP=22220;AF=0.004230;SB=17;DP4=11009,11300,58,36;INDEL;HRUN=3
S288C	2800	.	T	G	447	PASS	DP=23901;AF=0.006820;SB=1;DP4=11114,12617,80,85
S288C	2814	.	T	C	692	PASS	DP=23882;AF=0.007956;SB=3;DP4=10591,13076,91,99
S288C	2819	.	A	G	789	PASS	DP=23789;AF=0.007819;SB=6;DP4=10428,13147,91,96
S288C	3317	.	A	T	41272	PASS	DP=22696;AF=0.104027;SB=10;DP4=8338,11984,1014,1352
S288C	4427	.	T	TTCATTC	92	PASS	DP=22458;AF=0.000846;SB=54;DP4=11360,11407,0,19;INDEL;HRUN=1
S288C	5823	.	CT	C	58	PASS	DP=24199;AF=0.000579;SB=1;DP4=11746,12714,6,8;INDEL;HRUN=4
S288C	6337	.	G	A	1609	PASS	DP=29447;AF=0.008150;SB=8;DP4=16213,12977,122,118
S288C	7325	.	TC	T	57	PASS	DP=21261;AF=0.001082;SB=19;DP4=11211,10216,6,17;INDEL;HRUN=6
S288C	7701	.	T	C	49314	PASS	DP=23158;AF=0.863157;SB=4;DP4=1763,1382,11373,8623
S288C	7770	.	G	GA	49314	PASS	DP=22697;AF=0.601137;SB=23;DP4=4234,4906,6055,7589;INDEL;HRUN=6
S288C	8467	.	T	TA	24326	PASS	DP=26515;AF=0.058420;SB=10;DP4=11082,14227,643,906;INDEL;HRUN=6
S288C	8471	.	AAAG	A	49314	PASS	DP=25679;AF=0.871997;SB=8;DP4=1559,2088,9865,12527;INDEL;HRUN=6
S288C	8478	.	G	C	819	PASS	DP=25966;AF=0.010129;SB=46;DP4=11565,14113,84,179
S288C	8491	.	CTTT	C	49314	PASS	DP=26403;AF=0.760936;SB=176;DP4=1595,2411,9514,10577;INDEL;HRUN=11
S288C	8491	.	CTTTT	C	26466	PASS	DP=26403;AF=0.090823;SB=110;DP4=1595,2411,1164,1234;INDEL;HRUN=11
S288C	8493	.	TT	T	2328	PASS	DP=26273;AF=0.009021;SB=25;DP4=12425,13931,135,102;INDEL;HRUN=11
S288C	8934	.	G	A	49314	PASS	DP=15019;AF=0.901458;SB=0;DP4=343,1131,3132,10407
S288C	9131	.	T	TTCGCATGAAG	994	PASS	DP=2292;AF=0.051483;SB=0;DP4=0,1958,0,118;INDEL;HRUN=3
S288C	9131	.	T	TTCGCATGAAGTACC	5226	PASS	DP=2292;AF=0.155323;SB=0;DP4=0,1958,0,356;INDEL;HRUN=3
S288C	9132	.	T	TCGCATGA	274	PASS	DP=2113;AF=0.026976;SB=0;DP4=0,1708,0,57;INDEL;HRUN=1
S288C	9132	.	T	TCGCATGAAGTAC	491	PASS	DP=2113;AF=0.036914;SB=0;DP4=0,1708,0,78;INDEL;HRUN=1
S288C	9133	.	C	CGCAT	929	PASS	DP=1988;AF=0.056841;SB=0;DP4=0,1651,0,113;INDEL;HRUN=1
S288C	9133	.	C	CGCATG	1268	PASS	DP=1988;AF=0.068913;SB=0;DP4=0,1651,0,137;INDEL;HRUN=1
S288C	9133	.	C	CGCATGAA	85	PASS	DP=1988;AF=0.016600;SB=0;DP4=0,1651,0,33;INDEL;HRUN=1
S288C	9133	.	C	CGCATGAAGT	956	PASS	DP=1988;AF=0.057847;SB=0;DP4=0,1651,0,115;INDEL;HRUN=1
S288C	9133	.	C	CGCATGAAGTA	322	PASS	DP=1988;AF=0.031187;SB=0;DP4=0,1651,0,62;INDEL;HRUN=1
