# Supplementary material for: Varying strength of selection contributes to the intragenomic diversity of rRNA genes
Source: Nat Commun. 2022 Nov 25;13:7245. doi: 10.1038/s41467-022-34989-w (PMC9700816; doi:10.1038/s41467-022-34989-w)
Supplement: Supplementary file 4 — Supplementary Data 1-6 [file 41467_2022_34989_MOESM4_ESM.zip › Supplementary_Data1-6/Supplementary_Data_6/raw_rDNA_var_calls/ERR1308674_rDNA.vcf]

##fileformat=VCFv4.0
##fileDate=20200728
##source=lofreq call --call-indels -f /scratch/ds5639/rDNA_project/Yue_2017_SK1_hiseq/SRR4074258_1/rDNA_S288C_ref/rDNA_S288C.fa -o ERR1308674_rDNA.vcf ERR1308674_rDNA.bam 
##reference=/scratch/ds5639/rDNA_project/Yue_2017_SK1_hiseq/SRR4074258_1/rDNA_S288C_ref/rDNA_S288C.fa
##INFO=<ID=DP,Number=1,Type=Integer,Description="Raw Depth">
##INFO=<ID=AF,Number=1,Type=Float,Description="Allele Frequency">
##INFO=<ID=SB,Number=1,Type=Integer,Description="Phred-scaled strand bias at this position">
##INFO=<ID=DP4,Number=4,Type=Integer,Description="Counts for ref-forward bases, ref-reverse, alt-forward and alt-reverse bases">
##INFO=<ID=INDEL,Number=0,Type=Flag,Description="Indicates that the variant is an INDEL.">
##INFO=<ID=CONSVAR,Number=0,Type=Flag,Description="Indicates that the variant is a consensus variant (as opposed to a low frequency variant).">
##INFO=<ID=HRUN,Number=1,Type=Integer,Description="Homopolymer length to the right of report indel position">
##FILTER=<ID=min_dp_10,Description="Minimum Coverage 10">
##FILTER=<ID=sb_fdr,Description="Strand-Bias Multiple Testing Correction: fdr corr. pvalue > 0.001000">
##FILTER=<ID=min_snvqual_64,Description="Minimum SNV Quality (Phred) 64">
##FILTER=<ID=min_indelqual_53,Description="Minimum Indel Quality (Phred) 53">
#CHROM	POS	ID	REF	ALT	QUAL	FILTER	INFO
S288C	435	.	CT	C	66	PASS	DP=28643;AF=0.000663;SB=0;DP4=15296,13654,10,9;INDEL;HRUN=5
S288C	557	.	C	T	49314	PASS	DP=30348;AF=0.998946;SB=2;DP4=4,9,12724,17592
S288C	638	.	C	T	49314	PASS	DP=31675;AF=0.998485;SB=12;DP4=2,8,16321,15307
S288C	648	.	A	G	49314	PASS	DP=32214;AF=0.997920;SB=6;DP4=27,16,17060,15087
S288C	817	.	C	A	49314	PASS	DP=28423;AF=0.999050;SB=19;DP4=11,2,14091,14307
S288C	1570	.	CAAAAAAAAA	C	49314	PASS	DP=22725;AF=0.450341;SB=40;DP4=2271,2374,5357,4877;INDEL;HRUN=17
S288C	1570	.	CAAAAAAA	C	41091	PASS	DP=22725;AF=0.320704;SB=127;DP4=2271,2374,4068,3220;INDEL;HRUN=17
S288C	1759	.	ACCGCGTCGCCGCGTCG	A	49314	PASS	DP=23923;AF=0.644902;SB=73;DP4=4417,4378,7183,8245;INDEL;HRUN=2
S288C	1983	.	TG	T	15634	PASS	DP=25910;AF=0.931532;SB=1;DP4=990,1123,11440,12696;INDEL;HRUN=1
S288C	1985	.	T	A	2915	PASS	DP=26908;AF=0.950758;SB=53;DP4=191,316,12281,13302
S288C	2045	.	AT	A	49314	PASS	DP=31803;AF=0.907273;SB=19;DP4=1712,1418,15087,13767;INDEL;HRUN=8
S288C	2073	.	G	A	49314	PASS	DP=31733;AF=0.996786;SB=0;DP4=39,32,17477,14154
S288C	2227	.	C	T	49314	PASS	DP=31227;AF=0.994652;SB=200;DP4=103,24,12549,18518
S288C	2244	.	GA	G	4984	PASS	DP=28410;AF=0.061563;SB=153;DP4=5739,5755,691,1058;INDEL;HRUN=16
S288C	2244	.	GAAA	G	7638	PASS	DP=28410;AF=0.074058;SB=83;DP4=5739,5755,904,1200;INDEL;HRUN=16
S288C	2244	.	GAA	G	49314	PASS	DP=28410;AF=0.458993;SB=408;DP4=5739,5755,5389,7651;INDEL;HRUN=16
S288C	2564	.	T	C	2494	PASS	DP=31474;AF=0.014552;SB=0;DP4=15224,15765,227,231
S288C	3486	.	T	C	134	PASS	DP=23916;AF=0.004098;SB=12;DP4=12803,10999,43,55
S288C	4898	.	TA	T	11643	PASS	DP=28745;AF=0.022091;SB=1;DP4=15284,13097,338,297;INDEL;HRUN=4
S288C	5993	.	C	CT	49314	PASS	DP=29855;AF=0.536995;SB=0;DP4=7204,6804,8257,7775;INDEL;HRUN=2
S288C	5996	.	G	T	686	PASS	DP=30273;AF=0.011462;SB=4;DP4=15529,14376,172,175
S288C	6337	.	G	A	211	PASS	DP=32869;AF=0.003042;SB=7;DP4=18234,14515,49,51
S288C	6371	.	C	CGA	142	PASS	DP=32227;AF=0.000807;SB=2;DP4=18163,14389,13,13;INDEL;HRUN=1
S288C	6715	.	A	C	459	PASS	DP=27335;AF=0.005195;SB=17;DP4=15468,11711,95,47
S288C	7325	.	TC	T	61	PASS	DP=25678;AF=0.001013;SB=2;DP4=13424,12404,12,14;INDEL;HRUN=6
S288C	8467	.	T	TA	18194	PASS	DP=30055;AF=0.055565;SB=6;DP4=12779,15975,716,954;INDEL;HRUN=6
S288C	8471	.	AAAG	A	49314	PASS	DP=29215;AF=0.868253;SB=4;DP4=1886,2408,11350,14016;INDEL;HRUN=6
S288C	8478	.	G	C	168	PASS	DP=29386;AF=0.010753;SB=21;DP4=13251,15753,120,196
S288C	8491	.	CTTTT	C	49314	PASS	DP=29265;AF=0.853545;SB=190;DP4=1800,2701,11821,13158;INDEL;HRUN=11
S288C	8599	.	T	C	7728	PASS	DP=30230;AF=0.023288;SB=3;DP4=15943,13566,391,313
S288C	8844	.	A	C	33390	PASS	DP=25835;AF=0.079156;SB=1;DP4=10640,13140,924,1121
S288C	8871	.	A	G	49314	PASS	DP=25014;AF=0.438994;SB=2;DP4=5869,8145,4638,6343
S288C	9131	.	T	TTCGCATGAAG	595	PASS	DP=2758;AF=0.036258;SB=0;DP4=8,2320,0,100;INDEL;HRUN=3
S288C	9131	.	T	TTCGCATGAAGTACC	7376	PASS	DP=2758;AF=0.176577;SB=4;DP4=8,2320,0,487;INDEL;HRUN=3
S288C	9132	.	T	TCGCATGA	596	PASS	DP=2525;AF=0.039604;SB=0;DP4=5,2065,0,100;INDEL;HRUN=1
S288C	9132	.	T	TCGCATGAAGTAC	552	PASS	DP=2525;AF=0.038020;SB=6;DP4=5,2065,1,95;INDEL;HRUN=1
S288C	9133	.	C	CGCAT	1094	PASS	DP=2375;AF=0.058947;SB=0;DP4=5,1994,0,140;INDEL;HRUN=1
S288C	9133	.	C	CGCATG	1002	PASS	DP=2375;AF=0.056000;SB=0;DP4=5,1994,0,133;INDEL;HRUN=1
S288C	9133	.	C	CGCATGAA	110	PASS	DP=2375;AF=0.018947;SB=0;DP4=5,1994,0,45;INDEL;HRUN=1
S288C	9133	.	C	CGCATGAAGT	801	PASS	DP=2375;AF=0.049263;SB=0;DP4=5,1994,0,117;INDEL;HRUN=1
S288C	9133	.	C	CGCATGAAGTA	452	PASS	DP=2375;AF=0.036211;SB=0;DP4=5,1994,0,86;INDEL;HRUN=1
