# Supplementary material for: Varying strength of selection contributes to the intragenomic diversity of rRNA genes
Source: Nat Commun. 2022 Nov 25;13:7245. doi: 10.1038/s41467-022-34989-w (PMC9700816; doi:10.1038/s41467-022-34989-w)
Supplement: Supplementary file 4 — Supplementary Data 1-6 [file 41467_2022_34989_MOESM4_ESM.zip › Supplementary_Data1-6/Supplementary_Data_6/raw_rDNA_var_calls/ERR1308675_rDNA.vcf]

##fileformat=VCFv4.0
##fileDate=20200729
##source=lofreq call --call-indels -f /scratch/ds5639/rDNA_project/Yue_2017_SK1_hiseq/SRR4074258_1/rDNA_S288C_ref/rDNA_S288C.fa -o ERR1308675_rDNA.vcf ERR1308675_rDNA.bam 
##reference=/scratch/ds5639/rDNA_project/Yue_2017_SK1_hiseq/SRR4074258_1/rDNA_S288C_ref/rDNA_S288C.fa
##INFO=<ID=DP,Number=1,Type=Integer,Description="Raw Depth">
##INFO=<ID=AF,Number=1,Type=Float,Description="Allele Frequency">
##INFO=<ID=SB,Number=1,Type=Integer,Description="Phred-scaled strand bias at this position">
##INFO=<ID=DP4,Number=4,Type=Integer,Description="Counts for ref-forward bases, ref-reverse, alt-forward and alt-reverse bases">
##INFO=<ID=INDEL,Number=0,Type=Flag,Description="Indicates that the variant is an INDEL.">
##INFO=<ID=CONSVAR,Number=0,Type=Flag,Description="Indicates that the variant is a consensus variant (as opposed to a low frequency variant).">
##INFO=<ID=HRUN,Number=1,Type=Integer,Description="Homopolymer length to the right of report indel position">
##FILTER=<ID=min_dp_10,Description="Minimum Coverage 10">
##FILTER=<ID=sb_fdr,Description="Strand-Bias Multiple Testing Correction: fdr corr. pvalue > 0.001000">
##FILTER=<ID=min_snvqual_64,Description="Minimum SNV Quality (Phred) 64">
##FILTER=<ID=min_indelqual_53,Description="Minimum Indel Quality (Phred) 53">
#CHROM	POS	ID	REF	ALT	QUAL	FILTER	INFO
S288C	33	.	G	A	49314	PASS	DP=3333;AF=0.997600;SB=0;DP4=8,0,3306,19
S288C	68	.	C	T	49314	PASS	DP=6862;AF=0.996648;SB=5;DP4=17,1,6697,142
S288C	298	.	CT	C	49314	PASS	DP=14931;AF=0.961824;SB=3;DP4=465,338,8496,5865;INDEL;HRUN=3
S288C	357	.	AC	A	3622	PASS	DP=19451;AF=0.018251;SB=38;DP4=11743,7564,180,175;INDEL;HRUN=2
S288C	359	.	C	G	49314	PASS	DP=19418;AF=0.973324;SB=106;DP4=235,272,11572,7328
S288C	360	.	G	GA	2108	PASS	DP=19576;AF=0.012771;SB=68;DP4=11873,7567,111,139;INDEL;HRUN=3
S288C	360	.	G	A	49314	PASS	DP=19690;AF=0.967039;SB=98;DP4=314,333,11669,7372
S288C	490	.	C	A	49314	PASS	DP=18143;AF=0.995315;SB=19;DP4=18,38,8972,9086
S288C	557	.	C	T	49314	PASS	DP=19533;AF=0.998976;SB=1;DP4=1,3,8406,11107
S288C	585	.	T	C	49314	PASS	DP=20686;AF=0.996664;SB=2;DP4=28,30,9191,11426
S288C	638	.	C	T	49314	PASS	DP=21192;AF=0.999151;SB=4;DP4=1,3,11032,10142
S288C	648	.	A	G	49314	PASS	DP=21517;AF=0.999442;SB=1;DP4=4,2,11558,9947
S288C	668	.	G	A	49314	PASS	DP=21330;AF=0.995218;SB=5;DP4=25,29,11498,9730
S288C	755	.	C	T	49314	PASS	DP=19541;AF=0.997083;SB=1;DP4=23,22,10607,8877
S288C	817	.	C	A	49314	PASS	DP=19558;AF=0.999693;SB=4;DP4=1,3,10546,9006
S288C	822	.	T	G	49314	PASS	DP=19489;AF=0.996614;SB=2;DP4=24,26,10263,9160
S288C	958	.	T	G	49314	PASS	DP=18160;AF=0.996806;SB=3;DP4=17,26,8266,9836
S288C	961	.	A	G	49314	PASS	DP=18469;AF=0.996643;SB=10;DP4=18,36,8343,10064
S288C	1032	.	C	T	49314	PASS	DP=18997;AF=0.997631;SB=0;DP4=15,23,7463,11489
S288C	1117	.	G	C	49314	PASS	DP=21169;AF=0.997355;SB=10;DP4=15,27,10396,10717
S288C	1185	.	C	T	49314	PASS	DP=18660;AF=0.997320;SB=1;DP4=26,17,12058,6552
S288C	1500	.	G	A	49314	PASS	DP=19528;AF=0.997593;SB=0;DP4=17,21,8887,10594
S288C	1521	.	G	C	49314	PASS	DP=17464;AF=0.997309;SB=0;DP4=14,22,7155,10262
S288C	1570	.	CAAAAAAAAAA	C	49314	PASS	DP=14623;AF=0.829925;SB=30;DP4=1149,1477,5745,6391;INDEL;HRUN=17
S288C	1602	.	T	C	49314	PASS	DP=15928;AF=0.997112;SB=0;DP4=20,22,7551,8331
S288C	1616	.	T	A	49314	PASS	DP=15816;AF=0.996965;SB=1;DP4=22,21,7523,8245
S288C	1671	.	T	C	49314	PASS	DP=14387;AF=0.997706;SB=8;DP4=18,11,6688,7666
S288C	1759	.	ACCGCGTCGCCGCGTCG	A	49314	PASS	DP=13061;AF=0.704617;SB=400;DP4=1842,2176,3086,6117;INDEL;HRUN=2
S288C	2045	.	AT	A	49314	PASS	DP=15091;AF=0.994235;SB=7;DP4=48,24,8798,6206;INDEL;HRUN=8
S288C	2173	.	C	T	49314	PASS	DP=18178;AF=0.997745;SB=0;DP4=20,18,9487,8650
S288C	2227	.	C	T	49314	PASS	DP=17796;AF=0.997359;SB=3;DP4=9,19,7189,10567
S288C	2244	.	GAAA	G	49314	PASS	DP=16817;AF=0.532675;SB=68;DP4=2596,2997,3757,5201;INDEL;HRUN=16
S288C	2244	.	GAA	G	566	PASS	DP=16817;AF=0.069394;SB=28;DP4=2596,2997,482,685;INDEL;HRUN=16
S288C	2244	.	GAAAA	G	85	PASS	DP=16817;AF=0.055063;SB=30;DP4=2596,2997,375,551;INDEL;HRUN=16
S288C	2277	.	CAAATAGT	C	49314	PASS	DP=16862;AF=0.735559;SB=94;DP4=2032,2637,6063,6340;INDEL;HRUN=3
S288C	2369	.	C	T	49314	PASS	DP=19794;AF=0.997524;SB=0;DP4=27,20,11320,8425
S288C	5949	.	TA	T	49314	PASS	DP=17909;AF=0.928751;SB=123;DP4=620,865,8578,8055;INDEL;HRUN=7
S288C	6337	.	G	A	49314	PASS	DP=20700;AF=0.998068;SB=0;DP4=19,16,11276,9384
S288C	8467	.	T	TA	15736	PASS	DP=19196;AF=0.058814;SB=29;DP4=8402,9914,462,667;INDEL;HRUN=6
S288C	8471	.	AAAG	A	49314	PASS	DP=18807;AF=0.869198;SB=23;DP4=1172,1556,7503,8844;INDEL;HRUN=6
S288C	8478	.	G	C	330	PASS	DP=19105;AF=0.010154;SB=83;DP4=8903,9981,51,143
S288C	8491	.	CTTTT	C	49314	PASS	DP=19151;AF=0.859276;SB=414;DP4=1021,1818,8177,8279;INDEL;HRUN=11
S288C	8934	.	G	A	49314	PASS	DP=11497;AF=0.997217;SB=0;DP4=6,23,2454,9011
S288C	9131	.	T	TTCGCATGAAG	460	PASS	DP=1503;AF=0.042582;SB=0;DP4=2,1355,0,64;INDEL;HRUN=3
S288C	9131	.	T	TTCGCATGAAGTACC	3085	PASS	DP=1503;AF=0.145709;SB=0;DP4=2,1355,0,219;INDEL;HRUN=3
S288C	9132	.	T	TCGCATGA	643	PASS	DP=1364;AF=0.057185;SB=0;DP4=2,1121,0,78;INDEL;HRUN=1
S288C	9132	.	T	TCGCATGAAGTAC	629	PASS	DP=1364;AF=0.056452;SB=0;DP4=2,1121,0,77;INDEL;HRUN=1
S288C	9133	.	C	CGCAT	713	PASS	DP=1283;AF=0.064692;SB=0;DP4=2,1031,0,83;INDEL;HRUN=1
S288C	9133	.	C	CGCATG	631	PASS	DP=1283;AF=0.060016;SB=0;DP4=2,1031,0,77;INDEL;HRUN=1
S288C	9133	.	C	CGCATGAA	187	PASS	DP=1283;AF=0.030398;SB=0;DP4=2,1031,0,39;INDEL;HRUN=1
S288C	9133	.	C	CGCATGAAGT	389	PASS	DP=1283;AF=0.045207;SB=0;DP4=2,1031,0,58;INDEL;HRUN=1
S288C	9133	.	C	CGCATGAAGTA	524	PASS	DP=1283;AF=0.053780;SB=0;DP4=2,1031,0,69;INDEL;HRUN=1
