# Supplementary material for: Varying strength of selection contributes to the intragenomic diversity of rRNA genes
Source: Nat Commun. 2022 Nov 25;13:7245. doi: 10.1038/s41467-022-34989-w (PMC9700816; doi:10.1038/s41467-022-34989-w)
Supplement: Supplementary file 4 — Supplementary Data 1-6 [file 41467_2022_34989_MOESM4_ESM.zip › Supplementary_Data1-6/Supplementary_Data_6/raw_rDNA_var_calls/ERR1308883_rDNA.vcf]

##fileformat=VCFv4.0
##fileDate=20200729
##source=lofreq call --call-indels -f /scratch/ds5639/rDNA_project/Yue_2017_SK1_hiseq/SRR4074258_1/rDNA_S288C_ref/rDNA_S288C.fa -o ERR1308883_rDNA.vcf ERR1308883_rDNA.bam 
##reference=/scratch/ds5639/rDNA_project/Yue_2017_SK1_hiseq/SRR4074258_1/rDNA_S288C_ref/rDNA_S288C.fa
##INFO=<ID=DP,Number=1,Type=Integer,Description="Raw Depth">
##INFO=<ID=AF,Number=1,Type=Float,Description="Allele Frequency">
##INFO=<ID=SB,Number=1,Type=Integer,Description="Phred-scaled strand bias at this position">
##INFO=<ID=DP4,Number=4,Type=Integer,Description="Counts for ref-forward bases, ref-reverse, alt-forward and alt-reverse bases">
##INFO=<ID=INDEL,Number=0,Type=Flag,Description="Indicates that the variant is an INDEL.">
##INFO=<ID=CONSVAR,Number=0,Type=Flag,Description="Indicates that the variant is a consensus variant (as opposed to a low frequency variant).">
##INFO=<ID=HRUN,Number=1,Type=Integer,Description="Homopolymer length to the right of report indel position">
##FILTER=<ID=min_dp_10,Description="Minimum Coverage 10">
##FILTER=<ID=sb_fdr,Description="Strand-Bias Multiple Testing Correction: fdr corr. pvalue > 0.001000">
##FILTER=<ID=min_snvqual_64,Description="Minimum SNV Quality (Phred) 64">
##FILTER=<ID=min_indelqual_52,Description="Minimum Indel Quality (Phred) 52">
#CHROM	POS	ID	REF	ALT	QUAL	FILTER	INFO
S288C	168	.	T	C	620	PASS	DP=14188;AF=0.010008;SB=13;DP4=12102,1937,114,28
S288C	557	.	C	T	49314	PASS	DP=21979;AF=0.997816;SB=3;DP4=6,12,9620,12311
S288C	638	.	C	T	49314	PASS	DP=22612;AF=0.997966;SB=0;DP4=10,7,12138,10430
S288C	648	.	A	G	49314	PASS	DP=23006;AF=0.998305;SB=0;DP4=13,10,12563,10404
S288C	817	.	C	A	49314	PASS	DP=20395;AF=0.998284;SB=17;DP4=17,6,9849,10513
S288C	923	.	G	C	9406	PASS	DP=18662;AF=0.045761;SB=6;DP4=7656,10132,349,505
S288C	1570	.	CAAAAAAAAA	C	49314	PASS	DP=16833;AF=0.777402;SB=24;DP4=1558,1583,6875,6211;INDEL;HRUN=17
S288C	1759	.	ACCGCGTCGCCGCGTCG	A	49314	PASS	DP=17500;AF=0.635429;SB=38;DP4=3244,3381,5115,6005;INDEL;HRUN=2
S288C	1983	.	TG	T	11538	PASS	DP=18857;AF=0.935992;SB=1;DP4=681,757,8428,9222;INDEL;HRUN=1
S288C	1985	.	T	A	1879	PASS	DP=19588;AF=0.953798;SB=38;DP4=128,210,9032,9651
S288C	2045	.	AT	A	49314	PASS	DP=23427;AF=0.914543;SB=36;DP4=1205,935,11166,10259;INDEL;HRUN=8
S288C	2073	.	G	A	49314	PASS	DP=23556;AF=0.998344;SB=1;DP4=11,7,12908,10609
S288C	2227	.	C	T	49314	PASS	DP=20880;AF=0.227395;SB=36;DP4=7192,8920,1977,2775
S288C	2244	.	G	GA	2606	PASS	DP=19388;AF=0.046008;SB=13;DP4=9101,9647,402,490;INDEL;HRUN=16
S288C	2244	.	GA	G	6045	PASS	DP=19388;AF=0.068702;SB=167;DP4=7780,7628,511,821;INDEL;HRUN=16
S288C	2244	.	GAAA	G	3337	PASS	DP=19388;AF=0.051424;SB=41;DP4=7780,7628,438,559;INDEL;HRUN=16
S288C	2244	.	GAA	G	10727	PASS	DP=19388;AF=0.093511;SB=140;DP4=7780,7628,741,1072;INDEL;HRUN=16
S288C	2742	.	G	A	311	PASS	DP=19282;AF=0.006742;SB=4;DP4=9781,9353,61,69
S288C	3639	.	G	A	89	PASS	DP=18574;AF=0.005276;SB=26;DP4=9698,8757,67,31
S288C	4460	.	A	G	49314	PASS	DP=19160;AF=0.162109;SB=16;DP4=8335,7712,1682,1424
S288C	5949	.	TA	T	49314	PASS	DP=21220;AF=0.140528;SB=6;DP4=9379,9119,1476,1506;INDEL;HRUN=7
S288C	7031	.	A	G	49314	PASS	DP=18822;AF=0.203379;SB=5;DP4=6677,8299,1748,2085
S288C	7325	.	TC	T	87	PASS	DP=18779;AF=0.001385;SB=13;DP4=9976,8942,19,7;INDEL;HRUN=6
S288C	7558	.	GC	G	83	PASS	DP=21369;AF=0.000842;SB=0;DP4=11028,10498,10,8;INDEL;HRUN=5
S288C	7735	.	C	T	190	PASS	DP=20174;AF=0.007088;SB=0;DP4=10203,9807,72,71
S288C	8467	.	T	TA	13247	PASS	DP=22148;AF=0.057432;SB=19;DP4=9356,11812,516,756;INDEL;HRUN=6
S288C	8471	.	AAAG	A	49314	PASS	DP=21362;AF=0.870565;SB=4;DP4=1356,1743,8307,10290;INDEL;HRUN=6
S288C	8478	.	G	C	66	PASS	DP=21322;AF=0.011303;SB=46;DP4=9576,11466,77,164
S288C	8491	.	CTTTT	C	49314	PASS	DP=21238;AF=0.855165;SB=168;DP4=1272,1987,8556,9606;INDEL;HRUN=11
S288C	8558	.	T	C	49314	PASS	DP=23157;AF=0.841430;SB=2;DP4=1850,1794,9979,9506
S288C	9131	.	T	TTCGCATGAAG	785	PASS	DP=1930;AF=0.048705;SB=0;DP4=8,1626,0,94;INDEL;HRUN=3
S288C	9131	.	T	TTCGCATGAAGTACC	4760	PASS	DP=1930;AF=0.161658;SB=0;DP4=8,1626,1,311;INDEL;HRUN=3
S288C	9132	.	T	TCGCATGA	462	PASS	DP=1754;AF=0.039339;SB=0;DP4=6,1459,0,69;INDEL;HRUN=1
S288C	9132	.	T	TCGCATGAAGTAC	510	PASS	DP=1754;AF=0.041619;SB=5;DP4=6,1459,1,72;INDEL;HRUN=1
S288C	9133	.	C	CGCAT	902	PASS	DP=1666;AF=0.061224;SB=0;DP4=7,1336,0,102;INDEL;HRUN=1
S288C	9133	.	C	CGCATG	989	PASS	DP=1666;AF=0.064826;SB=0;DP4=7,1336,0,108;INDEL;HRUN=1
S288C	9133	.	C	CGCATGAA	134	PASS	DP=1666;AF=0.022209;SB=0;DP4=7,1336,0,37;INDEL;HRUN=1
S288C	9133	.	C	CGCATGAAGT	679	PASS	DP=1666;AF=0.051621;SB=0;DP4=7,1336,0,86;INDEL;HRUN=1
S288C	9133	.	C	CGCATGAAGTA	487	PASS	DP=1666;AF=0.042617;SB=0;DP4=7,1336,0,71;INDEL;HRUN=1
