# Supplementary material for: Varying strength of selection contributes to the intragenomic diversity of rRNA genes
Source: Nat Commun. 2022 Nov 25;13:7245. doi: 10.1038/s41467-022-34989-w (PMC9700816; doi:10.1038/s41467-022-34989-w)
Supplement: Supplementary file 4 — Supplementary Data 1-6 [file 41467_2022_34989_MOESM4_ESM.zip › Supplementary_Data1-6/Supplementary_Data_6/raw_rDNA_var_calls/ERR1308735_rDNA.vcf]

##fileformat=VCFv4.0
##fileDate=20200729
##source=lofreq call --call-indels -f /scratch/ds5639/rDNA_project/Yue_2017_SK1_hiseq/SRR4074258_1/rDNA_S288C_ref/rDNA_S288C.fa -o ERR1308735_rDNA.vcf ERR1308735_rDNA.bam 
##reference=/scratch/ds5639/rDNA_project/Yue_2017_SK1_hiseq/SRR4074258_1/rDNA_S288C_ref/rDNA_S288C.fa
##INFO=<ID=DP,Number=1,Type=Integer,Description="Raw Depth">
##INFO=<ID=AF,Number=1,Type=Float,Description="Allele Frequency">
##INFO=<ID=SB,Number=1,Type=Integer,Description="Phred-scaled strand bias at this position">
##INFO=<ID=DP4,Number=4,Type=Integer,Description="Counts for ref-forward bases, ref-reverse, alt-forward and alt-reverse bases">
##INFO=<ID=INDEL,Number=0,Type=Flag,Description="Indicates that the variant is an INDEL.">
##INFO=<ID=CONSVAR,Number=0,Type=Flag,Description="Indicates that the variant is a consensus variant (as opposed to a low frequency variant).">
##INFO=<ID=HRUN,Number=1,Type=Integer,Description="Homopolymer length to the right of report indel position">
##FILTER=<ID=min_dp_10,Description="Minimum Coverage 10">
##FILTER=<ID=sb_fdr,Description="Strand-Bias Multiple Testing Correction: fdr corr. pvalue > 0.001000">
##FILTER=<ID=min_snvqual_64,Description="Minimum SNV Quality (Phred) 64">
##FILTER=<ID=min_indelqual_54,Description="Minimum Indel Quality (Phred) 54">
#CHROM	POS	ID	REF	ALT	QUAL	FILTER	INFO
S288C	236	.	T	TGCGGAA	49314	PASS	DP=11848;AF=0.396269;SB=0;DP4=5743,1530,3715,980;INDEL;HRUN=1
S288C	255	.	A	C	130	PASS	DP=13028;AF=0.055342;SB=130;DP4=8050,3524,403,318
S288C	272	.	GAACATACAA	G	12308	PASS	DP=12966;AF=0.131652;SB=58;DP4=7084,4314,956,751;INDEL;HRUN=2
S288C	279	.	C	CG	157	PASS	DP=13339;AF=0.059900;SB=170;DP4=5645,3483,613,186;INDEL;HRUN=4
S288C	279	.	C	CGGA	44351	PASS	DP=13339;AF=0.266887;SB=210;DP4=5645,3483,1869,1691;INDEL;HRUN=4
S288C	281	.	A	ACGCGCGGG	8134	PASS	DP=13628;AF=0.261080;SB=301;DP4=6283,3596,1868,1690;INDEL;HRUN=4
S288C	400	.	A	G	49314	PASS	DP=21880;AF=0.619150;SB=0;DP4=4610,3713,7522,6029
S288C	417	.	A	G	49314	PASS	DP=21286;AF=0.618951;SB=0;DP4=4246,3846,6900,6275
S288C	557	.	C	T	49314	PASS	DP=22409;AF=0.999286;SB=13;DP4=0,6,9598,12795
S288C	621	.	A	G	49314	PASS	DP=23603;AF=0.607677;SB=37;DP4=4431,4808,7235,7108
S288C	638	.	C	T	49314	PASS	DP=24374;AF=0.999097;SB=12;DP4=0,4,12636,11716
S288C	648	.	A	G	49314	PASS	DP=24797;AF=0.999355;SB=1;DP4=4,2,13195,11586
S288C	659	.	T	C	246	PASS	DP=24471;AF=0.009276;SB=4;DP4=13054,11155,118,114
S288C	817	.	C	A	49314	PASS	DP=20934;AF=0.999283;SB=0;DP4=3,3,10769,10152
S288C	1117	.	G	C	49314	PASS	DP=21868;AF=0.586702;SB=19;DP4=4572,4452,6275,6555
S288C	1421	.	G	C	49314	PASS	DP=17272;AF=0.587077;SB=788;DP4=3359,3749,6264,3876
S288C	1553	.	C	T	49314	PASS	DP=18109;AF=0.571594;SB=193;DP4=3584,4171,5499,4854
S288C	1570	.	CAAAAAAAAA	C	32466	PASS	DP=15975;AF=0.346228;SB=25;DP4=2099,1829,2782,2749;INDEL;HRUN=17
S288C	1570	.	CAAAAAA	C	32190	PASS	DP=15975;AF=0.348545;SB=25;DP4=2099,1829,3150,2418;INDEL;HRUN=17
S288C	1648	.	T	C	49314	PASS	DP=18413;AF=0.547819;SB=251;DP4=4379,3939,4527,5564
S288C	1671	.	T	C	49314	PASS	DP=17732;AF=0.616964;SB=203;DP4=3583,3202,4982,5961
S288C	1675	.	T	C	49314	PASS	DP=17508;AF=0.545465;SB=312;DP4=4238,3714,4237,5316
S288C	1759	.	ACCGCGTCGCCGCGTCG	A	49314	PASS	DP=15386;AF=0.683348;SB=312;DP4=2302,2716,3782,6732;INDEL;HRUN=2
S288C	1897	.	T	C	49314	PASS	DP=19584;AF=0.545547;SB=85;DP4=5320,3575,5938,4746
S288C	1912	.	G	C	49314	PASS	DP=17681;AF=0.589446;SB=75;DP4=4295,2952,5739,4683
S288C	1983	.	TG	T	1580	PASS	DP=9717;AF=0.783884;SB=3;DP4=1177,982,4075,3542;INDEL;HRUN=1
S288C	2045	.	AT	A	49314	PASS	DP=20588;AF=0.948077;SB=7;DP4=639,485,11498,8021;INDEL;HRUN=8
S288C	2059	.	C	CA	49314	PASS	DP=22082;AF=0.525858;SB=28;DP4=6312,4264,7172,4440;INDEL;HRUN=3
S288C	2073	.	G	A	49314	PASS	DP=23595;AF=0.362789;SB=54;DP4=9549,5474,5179,3381
S288C	2227	.	C	T	49314	PASS	DP=21724;AF=0.990057;SB=0;DP4=84,114,9150,12368
S288C	2244	.	GA	G	31604	PASS	DP=20456;AF=0.209230;SB=633;DP4=4708,3566,1755,2525;INDEL;HRUN=16
S288C	2244	.	GAAA	G	2075	PASS	DP=20456;AF=0.065995;SB=265;DP4=4708,3566,554,796;INDEL;HRUN=16
S288C	2244	.	GAA	G	49314	PASS	DP=20456;AF=0.272438;SB=869;DP4=4708,3566,2215,3358;INDEL;HRUN=16
S288C	2244	.	GAAAA	G	405	PASS	DP=20456;AF=0.045072;SB=253;DP4=4708,3566,356,566;INDEL;HRUN=16
S288C	2277	.	CAAATAGT	C	49314	PASS	DP=21396;AF=0.345766;SB=103;DP4=6577,7648,3770,3628;INDEL;HRUN=3
S288C	2353	.	A	G	18710	PASS	DP=25586;AF=0.059290;SB=5;DP4=13355,10708,821,696
S288C	2641	.	CT	C	731	PASS	DP=21054;AF=0.003895;SB=4;DP4=10032,11125,43,39;INDEL;HRUN=3
S288C	4761	.	CA	C	141	PASS	DP=19433;AF=0.001184;SB=0;DP4=8816,10789,10,13;INDEL;HRUN=5
S288C	5949	.	TA	T	49314	PASS	DP=22586;AF=0.571195;SB=28;DP4=5041,4872,6838,6063;INDEL;HRUN=7
S288C	6337	.	G	A	49314	PASS	DP=27762;AF=0.602190;SB=17;DP4=6174,4865,9109,7609
S288C	6391	.	GA	G	60	PASS	DP=24466;AF=0.000654;SB=11;DP4=12779,11959,12,4;INDEL;HRUN=5
S288C	6518	.	A	C	49314	PASS	DP=20558;AF=0.218504;SB=4;DP4=7641,8420,2175,2321
S288C	7325	.	TC	T	66	PASS	DP=17593;AF=0.001250;SB=1;DP4=9261,8442,13,9;INDEL;HRUN=6
S288C	8467	.	T	TA	21245	PASS	DP=23529;AF=0.061839;SB=167;DP4=10436,11882,515,940;INDEL;HRUN=6
S288C	8471	.	AAAG	A	49314	PASS	DP=23192;AF=0.862625;SB=104;DP4=1423,2069,9363,10643;INDEL;HRUN=6
S288C	8478	.	G	C	508	PASS	DP=23576;AF=0.011749;SB=80;DP4=11126,12129,85,192
S288C	8491	.	CTTTT	C	49314	PASS	DP=23528;AF=0.849966;SB=432;DP4=1420,2325,10046,9952;INDEL;HRUN=11
S288C	8771	.	G	A	22599	PASS	DP=20382;AF=0.069718;SB=0;DP4=6997,11961,527,894
S288C	8898	.	G	T	3941	PASS	DP=15347;AF=0.025673;SB=0;DP4=3587,11360,96,298
S288C	8934	.	G	A	49314	PASS	DP=12925;AF=0.637292;SB=2;DP4=773,3910,1328,6909
S288C	9131	.	T	TTCGCATGAAG	539	PASS	DP=1830;AF=0.041530;SB=0;DP4=2,1645,0,76;INDEL;HRUN=3
S288C	9131	.	T	TTCGCATGAAGTACC	3606	PASS	DP=1830;AF=0.139344;SB=0;DP4=2,1645,0,255;INDEL;HRUN=3
S288C	9132	.	T	TCGCATGA	750	PASS	DP=1668;AF=0.055156;SB=0;DP4=2,1376,0,92;INDEL;HRUN=1
S288C	9132	.	T	TCGCATGAAGTAC	431	PASS	DP=1668;AF=0.040168;SB=0;DP4=2,1376,0,67;INDEL;HRUN=1
S288C	9133	.	C	CGCAT	980	PASS	DP=1557;AF=0.069364;SB=0;DP4=0,1268,0,108;INDEL;HRUN=1
S288C	9133	.	C	CGCATG	907	PASS	DP=1557;AF=0.066153;SB=22;DP4=0,1268,2,101;INDEL;HRUN=1
S288C	9133	.	C	CGCATGAA	210	PASS	DP=1557;AF=0.029544;SB=0;DP4=0,1268,0,46;INDEL;HRUN=1
S288C	9133	.	C	CGCATGAAGT	363	PASS	DP=1557;AF=0.039178;SB=0;DP4=0,1268,0,61;INDEL;HRUN=1
S288C	9133	.	C	CGCATGAAGTA	553	PASS	DP=1557;AF=0.049454;SB=0;DP4=0,1268,0,77;INDEL;HRUN=1
