# Supplementary material for: Varying strength of selection contributes to the intragenomic diversity of rRNA genes
Source: Nat Commun. 2022 Nov 25;13:7245. doi: 10.1038/s41467-022-34989-w (PMC9700816; doi:10.1038/s41467-022-34989-w)
Supplement: Supplementary file 4 — Supplementary Data 1-6 [file 41467_2022_34989_MOESM4_ESM.zip › Supplementary_Data1-6/Supplementary_Data_6/raw_rDNA_var_calls/ERR1308734_rDNA.vcf]

##fileformat=VCFv4.0
##fileDate=20200729
##source=lofreq call --call-indels -f /scratch/ds5639/rDNA_project/Yue_2017_SK1_hiseq/SRR4074258_1/rDNA_S288C_ref/rDNA_S288C.fa -o ERR1308734_rDNA.vcf ERR1308734_rDNA.bam 
##reference=/scratch/ds5639/rDNA_project/Yue_2017_SK1_hiseq/SRR4074258_1/rDNA_S288C_ref/rDNA_S288C.fa
##INFO=<ID=DP,Number=1,Type=Integer,Description="Raw Depth">
##INFO=<ID=AF,Number=1,Type=Float,Description="Allele Frequency">
##INFO=<ID=SB,Number=1,Type=Integer,Description="Phred-scaled strand bias at this position">
##INFO=<ID=DP4,Number=4,Type=Integer,Description="Counts for ref-forward bases, ref-reverse, alt-forward and alt-reverse bases">
##INFO=<ID=INDEL,Number=0,Type=Flag,Description="Indicates that the variant is an INDEL.">
##INFO=<ID=CONSVAR,Number=0,Type=Flag,Description="Indicates that the variant is a consensus variant (as opposed to a low frequency variant).">
##INFO=<ID=HRUN,Number=1,Type=Integer,Description="Homopolymer length to the right of report indel position">
##FILTER=<ID=min_dp_10,Description="Minimum Coverage 10">
##FILTER=<ID=sb_fdr,Description="Strand-Bias Multiple Testing Correction: fdr corr. pvalue > 0.001000">
##FILTER=<ID=min_snvqual_64,Description="Minimum SNV Quality (Phred) 64">
##FILTER=<ID=min_indelqual_53,Description="Minimum Indel Quality (Phred) 53">
#CHROM	POS	ID	REF	ALT	QUAL	FILTER	INFO
S288C	217	.	GT	G	49314	PASS	DP=4905;AF=0.955963;SB=8;DP4=275,18,4278,411;INDEL;HRUN=2
S288C	224	.	A	G	49314	PASS	DP=4528;AF=0.995804;SB=0;DP4=6,0,4110,403
S288C	254	.	A	AGCG	882	PASS	DP=4522;AF=0.152145;SB=616;DP4=2354,1533,624,64;INDEL;HRUN=4
S288C	452	.	G	C	49314	PASS	DP=12105;AF=0.738951;SB=0;DP4=1706,1427,4890,4055
S288C	557	.	C	T	49314	PASS	DP=12630;AF=0.992320;SB=9;DP4=3,12,5384,7149
S288C	626	.	A	G	49314	PASS	DP=13047;AF=0.996781;SB=2;DP4=5,6,7233,5772
S288C	638	.	C	T	49314	PASS	DP=13538;AF=0.996233;SB=0;DP4=3,3,7509,5978
S288C	648	.	A	G	49314	PASS	DP=13954;AF=0.995198;SB=11;DP4=7,1,7539,6348
S288C	691	.	G	C	49314	PASS	DP=15012;AF=0.996203;SB=0;DP4=3,3,7394,7561
S288C	817	.	C	A	49314	PASS	DP=11675;AF=0.997345;SB=1;DP4=4,3,5688,5956
S288C	1069	.	A	G	49314	PASS	DP=13305;AF=0.991357;SB=0;DP4=6,10,5804,7386
S288C	1545	.	A	C	168	PASS	DP=5841;AF=0.149290;SB=49;DP4=1853,3081,260,612
S288C	1547	.	A	G	1352	PASS	DP=5833;AF=0.197840;SB=27;DP4=1753,2898,378,776
S288C	1552	.	T	C	29546	PASS	DP=5563;AF=0.568398;SB=87;DP4=1127,1261,1237,1927
S288C	1564	.	T	TTC	2624	PASS	DP=5455;AF=0.244363;SB=72;DP4=1843,2347,700,633;INDEL;HRUN=2
S288C	1570	.	CAAAAAA	C	14190	PASS	DP=3821;AF=0.546977;SB=4;DP4=895,1036,940,1150;INDEL;HRUN=17
S288C	1671	.	T	C	49314	PASS	DP=9964;AF=0.997190;SB=1;DP4=5,5,5799,4137
S288C	1703	.	A	G	49314	PASS	DP=8470;AF=0.996340;SB=0;DP4=4,3,5068,3371
S288C	1720	.	T	G	49314	PASS	DP=8493;AF=0.998352;SB=5;DP4=3,0,4478,4001
S288C	1759	.	ACCGCGTCGCCGCGTCG	A	7143	PASS	DP=4768;AF=0.451552;SB=869;DP4=1649,1016,717,1436;INDEL;HRUN=2
S288C	1830	.	G	GTA	49314	PASS	DP=8497;AF=0.810992;SB=676;DP4=628,978,4351,2540;INDEL;HRUN=1
S288C	1912	.	G	C	49314	PASS	DP=8635;AF=0.993746;SB=5;DP4=7,1,5455,3126
S288C	1979	.	C	CCACTAT	17429	PASS	DP=6854;AF=0.552670;SB=332;DP4=1465,885,1759,2029;INDEL;HRUN=4
S288C	2045	.	AT	A	49314	PASS	DP=14102;AF=0.903773;SB=50;DP4=805,566,6682,6063;INDEL;HRUN=8
S288C	2182	.	C	CAAAT	49314	PASS	DP=12573;AF=0.876004;SB=646;DP4=922,467,4646,6368;INDEL;HRUN=3
S288C	2227	.	C	T	49314	PASS	DP=6966;AF=0.997416;SB=0;DP4=0,0,2318,4630
S288C	2255	.	A	AT	1813	PASS	DP=4634;AF=0.509711;SB=721;DP4=1095,1351,485,1877;INDEL;HRUN=16
S288C	2277	.	CAAATAGT	C	49314	PASS	DP=3850;AF=0.849610;SB=29;DP4=339,267,1594,1677;INDEL;HRUN=3
S288C	2331	.	A	G	49314	PASS	DP=11786;AF=0.981079;SB=36;DP4=93,47,5879,5684
S288C	2348	.	T	C	49314	PASS	DP=13780;AF=0.994049;SB=0;DP4=4,4,7225,6473
S288C	2407	.	A	G	214	PASS	DP=14150;AF=0.007845;SB=42;DP4=7004,6985,77,34
S288C	4746	.	G	T	149	PASS	DP=10176;AF=0.006682;SB=5;DP4=4306,5706,34,34
S288C	4761	.	CA	C	63	PASS	DP=11285;AF=0.000975;SB=0;DP4=4621,6766,4,7;INDEL;HRUN=5
S288C	5949	.	TA	T	49314	PASS	DP=13781;AF=0.949133;SB=115;DP4=306,421,7250,5830;INDEL;HRUN=7
S288C	6033	.	G	GA	49314	PASS	DP=14147;AF=0.858769;SB=232;DP4=1109,521,6681,5468;INDEL;HRUN=8
S288C	6033	.	G	GAA	3899	PASS	DP=14147;AF=0.026225;SB=95;DP4=1109,521,187,184;INDEL;HRUN=8
S288C	6039	.	A	AG	69	PASS	DP=14740;AF=0.001425;SB=0;DP4=8111,6577,12,9;INDEL;HRUN=8
S288C	6042	.	C	A	596	PASS	DP=14832;AF=0.015574;SB=1;DP4=8003,6505,126,107
S288C	6337	.	G	A	49314	PASS	DP=15148;AF=0.995709;SB=22;DP4=15,4,7026,8057
S288C	8455	.	A	G	49314	PASS	DP=13801;AF=0.995145;SB=3;DP4=5,3,6293,7441
S288C	8467	.	T	TA	14291	PASS	DP=13038;AF=0.083218;SB=333;DP4=5701,6315,310,775;INDEL;HRUN=6
S288C	8471	.	AAAG	A	49314	PASS	DP=12992;AF=0.845982;SB=215;DP4=715,1341,5085,5906;INDEL;HRUN=6
S288C	8478	.	G	C	842	PASS	DP=13231;AF=0.019878;SB=256;DP4=6021,6915,40,223
S288C	8491	.	CTTT	C	49314	PASS	DP=13496;AF=0.843361;SB=57;DP4=963,1262,5558,5824;INDEL;HRUN=11
S288C	8493	.	TT	T	1062	PASS	DP=13386;AF=0.014567;SB=290;DP4=6606,6910,171,24;INDEL;HRUN=11
S288C	8728	.	T	C	49314	PASS	DP=11370;AF=0.993228;SB=2;DP4=3,9,4319,6974
S288C	8934	.	G	A	49314	PASS	DP=7349;AF=0.992652;SB=5;DP4=2,7,846,6449
S288C	9131	.	T	TTCGCATGAAG	542	PASS	DP=844;AF=0.063981;SB=0;DP4=0,830,0,54;INDEL;HRUN=3
S288C	9131	.	T	TTCGCATGAAGTACC	257	PASS	DP=844;AF=0.040284;SB=0;DP4=0,830,0,34;INDEL;HRUN=3
S288C	9132	.	T	TCGCATGA	946	PASS	DP=788;AF=0.098985;SB=0;DP4=0,594,0,78;INDEL;HRUN=1
S288C	9132	.	T	TCGCATGAAGTAC	83	PASS	DP=788;AF=0.022843;SB=0;DP4=0,594,0,18;INDEL;HRUN=1
S288C	9133	.	C	CGCAT	755	PASS	DP=690;AF=0.097101;SB=0;DP4=0,599,0,67;INDEL;HRUN=1
S288C	9133	.	C	CGCATG	408	PASS	DP=690;AF=0.065217;SB=0;DP4=0,599,0,45;INDEL;HRUN=1
S288C	9133	.	C	CGCATGAA	246	PASS	DP=690;AF=0.047826;SB=0;DP4=0,599,0,33;INDEL;HRUN=1
S288C	9133	.	C	CGCATGAAGTA	174	PASS	DP=690;AF=0.039130;SB=0;DP4=0,599,0,27;INDEL;HRUN=1
