# Supplementary material for: Varying strength of selection contributes to the intragenomic diversity of rRNA genes
Source: Nat Commun. 2022 Nov 25;13:7245. doi: 10.1038/s41467-022-34989-w (PMC9700816; doi:10.1038/s41467-022-34989-w)
Supplement: Supplementary file 4 — Supplementary Data 1-6 [file 41467_2022_34989_MOESM4_ESM.zip › Supplementary_Data1-6/Supplementary_Data_6/raw_rDNA_var_calls/ERR1309133_rDNA.vcf]

##fileformat=VCFv4.0
##fileDate=20200728
##source=lofreq call --call-indels -f /scratch/ds5639/rDNA_project/Yue_2017_SK1_hiseq/SRR4074258_1/rDNA_S288C_ref/rDNA_S288C.fa -o ERR1309133_rDNA.vcf ERR1309133_rDNA.bam 
##reference=/scratch/ds5639/rDNA_project/Yue_2017_SK1_hiseq/SRR4074258_1/rDNA_S288C_ref/rDNA_S288C.fa
##INFO=<ID=DP,Number=1,Type=Integer,Description="Raw Depth">
##INFO=<ID=AF,Number=1,Type=Float,Description="Allele Frequency">
##INFO=<ID=SB,Number=1,Type=Integer,Description="Phred-scaled strand bias at this position">
##INFO=<ID=DP4,Number=4,Type=Integer,Description="Counts for ref-forward bases, ref-reverse, alt-forward and alt-reverse bases">
##INFO=<ID=INDEL,Number=0,Type=Flag,Description="Indicates that the variant is an INDEL.">
##INFO=<ID=CONSVAR,Number=0,Type=Flag,Description="Indicates that the variant is a consensus variant (as opposed to a low frequency variant).">
##INFO=<ID=HRUN,Number=1,Type=Integer,Description="Homopolymer length to the right of report indel position">
##FILTER=<ID=min_dp_10,Description="Minimum Coverage 10">
##FILTER=<ID=sb_fdr,Description="Strand-Bias Multiple Testing Correction: fdr corr. pvalue > 0.001000">
##FILTER=<ID=min_snvqual_64,Description="Minimum SNV Quality (Phred) 64">
##FILTER=<ID=min_indelqual_55,Description="Minimum Indel Quality (Phred) 55">
#CHROM	POS	ID	REF	ALT	QUAL	FILTER	INFO
S288C	130	.	C	T	49314	PASS	DP=9209;AF=0.444891;SB=6;DP4=4785,325,3863,234
S288C	179	.	A	ATTTTTTTCTT	28926	PASS	DP=11258;AF=0.289750;SB=6;DP4=2951,350,2946,316;INDEL;HRUN=8
S288C	179	.	A	ATTTTTTTCTTT	28363	PASS	DP=11258;AF=0.286729;SB=4;DP4=2951,350,2909,319;INDEL;HRUN=8
S288C	272	.	GAACATACAA	G	49314	PASS	DP=5597;AF=0.717170;SB=926;DP4=1358,309,2143,1871;INDEL;HRUN=2
S288C	557	.	C	T	49314	PASS	DP=17442;AF=0.960784;SB=44;DP4=262,406,7939,8819
S288C	607	.	G	A	49314	PASS	DP=19410;AF=0.769191;SB=2;DP4=2296,2172,7736,7194
S288C	626	.	A	G	2074	PASS	DP=20048;AF=0.025289;SB=7;DP4=10709,8826,293,214
S288C	638	.	C	T	49314	PASS	DP=20754;AF=0.965452;SB=41;DP4=345,362,11305,8732
S288C	648	.	A	G	4002	PASS	DP=21066;AF=0.027295;SB=1;DP4=11731,8754,334,241
S288C	743	.	T	C	49314	PASS	DP=18956;AF=0.909000;SB=3;DP4=927,793,9135,8096
S288C	817	.	C	A	49314	PASS	DP=18035;AF=0.966399;SB=1;DP4=312,291,9143,8286
S288C	1010	.	T	C	1576	PASS	DP=18171;AF=0.017060;SB=6;DP4=7528,10323,119,191
S288C	1117	.	G	C	49314	PASS	DP=19869;AF=0.974785;SB=1;DP4=244,252,9310,10058
S288C	1397	.	T	C	593	PASS	DP=10504;AF=0.480198;SB=5;DP4=1472,3942,1322,3723
S288C	1399	.	T	C	5268	PASS	DP=10865;AF=0.511551;SB=49;DP4=1363,3890,1653,3905
S288C	1570	.	CAAAAAAA	C	20148	PASS	DP=8504;AF=0.287629;SB=363;DP4=2159,1208,1159,1287;INDEL;HRUN=17
S288C	1570	.	CAAA	C	6478	PASS	DP=8504;AF=0.166157;SB=994;DP4=2159,1208,1300,113;INDEL;HRUN=17
S288C	1570	.	CAAAA	C	584	PASS	DP=8504;AF=0.075729;SB=201;DP4=2159,1208,530,114;INDEL;HRUN=17
S288C	1638	.	A	C	49314	PASS	DP=13938;AF=0.936433;SB=10;DP4=435,442,6069,6983
S288C	1645	.	T	C	3629	PASS	DP=13918;AF=0.077238;SB=12;DP4=6095,6744,478,598
S288C	1662	.	A	G	24646	PASS	DP=14178;AF=0.218719;SB=6;DP4=5421,5510,1576,1528
S288C	1683	.	A	T	49314	PASS	DP=14518;AF=0.930913;SB=16;DP4=563,435,7109,6406
S288C	1720	.	T	G	49314	PASS	DP=9979;AF=0.886562;SB=12;DP4=537,589,4493,4354
S288C	1730	.	T	C	49314	PASS	DP=8822;AF=0.872931;SB=16;DP4=538,581,3982,3719
S288C	1816	.	T	C	17896	PASS	DP=9956;AF=0.193250;SB=11;DP4=3740,4289,939,985
S288C	1830	.	G	GTA	49314	PASS	DP=12684;AF=0.857931;SB=68;DP4=841,956,5825,5057;INDEL;HRUN=1
S288C	1897	.	T	C	49314	PASS	DP=16467;AF=0.431105;SB=90;DP4=5515,3839,4524,2584
S288C	1982	.	CTGTT	C	433	PASS	DP=8638;AF=0.174230;SB=31;DP4=2889,3945,564,941;INDEL;HRUN=1
S288C	1983	.	TG	T	962	PASS	DP=8816;AF=0.638838;SB=61;DP4=1254,2004,2472,3160;INDEL;HRUN=1
S288C	1988	.	ACTGT	A	397	PASS	DP=9830;AF=0.153306;SB=102;DP4=3895,4464,565,942;INDEL;HRUN=1
S288C	2117	.	C	A	49314	PASS	DP=14332;AF=0.942157;SB=62;DP4=491,327,9262,4241
S288C	2208	.	T	C	49314	PASS	DP=16510;AF=0.941187;SB=0;DP4=358,543,6141,9454
S288C	2227	.	C	T	49314	PASS	DP=15436;AF=0.997279;SB=4;DP4=14,18,5429,9968
S288C	2256	.	A	AAAG	13076	PASS	DP=11249;AF=0.239844;SB=1161;DP4=3025,2722,713,1985;INDEL;HRUN=16
S288C	2256	.	A	AAAAG	2545	PASS	DP=11249;AF=0.129789;SB=1290;DP4=3025,2722,270,1190;INDEL;HRUN=16
S288C	2289	.	A	G	2749	PASS	DP=3005;AF=0.460566;SB=295;DP4=1024,593,588,796
S288C	2290	.	G	A	2178	PASS	DP=2864;AF=0.490922;SB=302;DP4=617,829,904,503
S288C	2302	.	C	CCA	1946	PASS	DP=5581;AF=0.553843;SB=101;DP4=1366,933,2103,988;INDEL;HRUN=1
S288C	2304	.	T	A	27206	PASS	DP=6150;AF=0.950244;SB=16;DP4=136,98,3837,2007
S288C	2392	.	A	G	49314	PASS	DP=18804;AF=0.487928;SB=4;DP4=5099,4520,4803,4372
S288C	2456	.	G	A	49314	PASS	DP=16943;AF=0.449920;SB=4;DP4=4345,4835,3661,3963
S288C	2485	.	T	TA	49314	PASS	DP=17326;AF=0.840067;SB=61;DP4=1340,1598,7367,7188;INDEL;HRUN=6
S288C	2492	.	C	A	86	PASS	DP=17402;AF=0.012068;SB=0;DP4=8764,8424,108,103
S288C	2519	.	A	G	1881	PASS	DP=16842;AF=0.019950;SB=0;DP4=9289,7214,188,148
S288C	2620	.	T	C	203	PASS	DP=15446;AF=0.007898;SB=0;DP4=8777,6543,71,51
S288C	3193	.	T	A	11346	PASS	DP=16135;AF=0.047289;SB=0;DP4=8046,7318,399,364
S288C	5288	.	G	A	49314	PASS	DP=15451;AF=0.275516;SB=6;DP4=5433,5755,2114,2143
S288C	5949	.	TA	T	49314	PASS	DP=18235;AF=0.854456;SB=129;DP4=1311,1540,8345,7236;INDEL;HRUN=7
S288C	6023	.	C	T	31944	PASS	DP=17898;AF=0.104704;SB=25;DP4=8748,7269,1092,782
S288C	6033	.	G	GAA	49314	PASS	DP=18215;AF=0.732638;SB=68;DP4=2231,1549,7233,6112;INDEL;HRUN=8
S288C	6033	.	G	GAAA	13090	PASS	DP=18215;AF=0.053143;SB=18;DP4=2231,1549,528,440;INDEL;HRUN=8
S288C	6033	.	G	GAAAA	66	PASS	DP=18215;AF=0.002361;SB=0;DP4=2231,1549,25,18;INDEL;HRUN=8
S288C	6034	.	A	AAAA	58	PASS	DP=18275;AF=0.001149;SB=17;DP4=10163,8283,6,15;INDEL;HRUN=8
S288C	6042	.	C	A	2389	PASS	DP=18568;AF=0.035599;SB=471;DP4=9710,8177,546,124
S288C	6337	.	G	A	49314	PASS	DP=21390;AF=0.370594;SB=7;DP4=7215,6239,4324,3603
S288C	6358	.	T	TA	49314	PASS	DP=21413;AF=0.520805;SB=1;DP4=6044,4492,6428,4724;INDEL;HRUN=1
S288C	6360	.	C	A	759	PASS	DP=21553;AF=0.019069;SB=4;DP4=12189,8942,227,184
S288C	6421	.	A	G	3755	PASS	DP=18767;AF=0.021634;SB=1;DP4=8748,9597,198,208
S288C	6598	.	C	A	1444	PASS	DP=17396;AF=0.056565;SB=235;DP4=6243,10144,227,777
S288C	6602	.	AC	A	442	PASS	DP=19590;AF=0.006279;SB=83;DP4=7165,12575,77,46;INDEL;HRUN=1
S288C	6603	.	C	CAAA	13008	PASS	DP=19457;AF=0.049340;SB=11;DP4=2426,4142,384,576;INDEL;HRUN=7
S288C	6603	.	C	CAAAAAA	49314	PASS	DP=19457;AF=0.263299;SB=12;DP4=2426,4142,1981,3142;INDEL;HRUN=7
S288C	6603	.	C	CAAAA	49314	PASS	DP=19457;AF=0.280002;SB=20;DP4=2426,4142,1888,3560;INDEL;HRUN=7
S288C	6603	.	C	CAAAAAAA	4376	PASS	DP=19457;AF=0.022871;SB=26;DP4=2426,4142,197,248;INDEL;HRUN=7
S288C	6603	.	C	CAAAAA	17405	PASS	DP=19457;AF=0.062034;SB=7;DP4=2426,4142,420,787;INDEL;HRUN=7
S288C	6603	.	C	A	17719	PASS	DP=19829;AF=0.192899;SB=872;DP4=6287,9332,970,3106
S288C	6777	.	A	C	93	PASS	DP=14326;AF=0.004188;SB=5;DP4=6840,7420,33,27
S288C	7325	.	TC	T	57	PASS	DP=14930;AF=0.001273;SB=5;DP4=8190,6814,13,6;INDEL;HRUN=6
S288C	7701	.	T	C	49314	PASS	DP=16098;AF=0.447757;SB=5;DP4=5373,3494,4313,2900
S288C	8471	.	AAAG	A	7472	PASS	DP=19817;AF=0.021093;SB=15;DP4=8892,10754,212,206;INDEL;HRUN=6
S288C	8491	.	C	CT	4958	PASS	DP=19503;AF=0.035687;SB=4;DP4=9237,9732,352,344;INDEL;HRUN=11
S288C	8491	.	CTTTT	C	2071	PASS	DP=19503;AF=0.020663;SB=5;DP4=5864,6409,204,199;INDEL;HRUN=11
S288C	8491	.	CTT	C	4209	PASS	DP=19503;AF=0.031687;SB=3;DP4=5864,6409,305,313;INDEL;HRUN=11
S288C	8491	.	CT	C	49314	PASS	DP=19503;AF=0.327642;SB=33;DP4=5864,6409,3225,3165;INDEL;HRUN=11
S288C	8509	.	T	C	49314	PASS	DP=19346;AF=0.369741;SB=9;DP4=6088,6073,3673,3490
S288C	8558	.	T	C	4995	PASS	DP=19538;AF=0.024772;SB=17;DP4=10014,9029,281,203
S288C	8652	.	A	ACC	790	PASS	DP=17226;AF=0.004064;SB=3;DP4=8493,8866,38,32;INDEL;HRUN=2
S288C	8662	.	T	C	371	PASS	DP=17361;AF=0.007027;SB=4;DP4=8357,8869,54,68
S288C	9131	.	T	TTCGCATGAAG	998	PASS	DP=1540;AF=0.058442;SB=6;DP4=3,1365,1,89;INDEL;HRUN=3
S288C	9131	.	T	TTCGCATGAAGTACC	3042	PASS	DP=1540;AF=0.130519;SB=0;DP4=3,1365,0,201;INDEL;HRUN=3
S288C	9132	.	T	TCGCATGA	753	PASS	DP=1390;AF=0.053237;SB=0;DP4=4,1173,0,74;INDEL;HRUN=1
S288C	9132	.	T	TCGCATGAAGTAC	608	PASS	DP=1390;AF=0.046043;SB=0;DP4=4,1173,0,64;INDEL;HRUN=1
S288C	9133	.	C	CGCAT	1148	PASS	DP=1304;AF=0.075920;SB=0;DP4=4,1037,0,99;INDEL;HRUN=1
S288C	9133	.	C	CGCATG	831	PASS	DP=1304;AF=0.060583;SB=0;DP4=4,1037,0,79;INDEL;HRUN=1
S288C	9133	.	C	CGCATGAA	320	PASS	DP=1304;AF=0.032209;SB=0;DP4=4,1037,0,42;INDEL;HRUN=1
S288C	9133	.	C	CGCATGAAGT	459	PASS	DP=1304;AF=0.040644;SB=0;DP4=4,1037,0,53;INDEL;HRUN=1
S288C	9133	.	C	CGCATGAAGTA	710	PASS	DP=1304;AF=0.054448;SB=0;DP4=4,1037,0,71;INDEL;HRUN=1
