# Supplementary material for: Varying strength of selection contributes to the intragenomic diversity of rRNA genes
Source: Nat Commun. 2022 Nov 25;13:7245. doi: 10.1038/s41467-022-34989-w (PMC9700816; doi:10.1038/s41467-022-34989-w)
Supplement: Supplementary file 4 — Supplementary Data 1-6 [file 41467_2022_34989_MOESM4_ESM.zip › Supplementary_Data1-6/Supplementary_Data_6/raw_rDNA_var_calls/ERR1309355_rDNA.vcf]

##fileformat=VCFv4.0
##fileDate=20200728
##source=lofreq call --call-indels -f /scratch/ds5639/rDNA_project/Yue_2017_SK1_hiseq/SRR4074258_1/rDNA_S288C_ref/rDNA_S288C.fa -o ERR1309355_rDNA.vcf ERR1309355_rDNA.bam 
##reference=/scratch/ds5639/rDNA_project/Yue_2017_SK1_hiseq/SRR4074258_1/rDNA_S288C_ref/rDNA_S288C.fa
##INFO=<ID=DP,Number=1,Type=Integer,Description="Raw Depth">
##INFO=<ID=AF,Number=1,Type=Float,Description="Allele Frequency">
##INFO=<ID=SB,Number=1,Type=Integer,Description="Phred-scaled strand bias at this position">
##INFO=<ID=DP4,Number=4,Type=Integer,Description="Counts for ref-forward bases, ref-reverse, alt-forward and alt-reverse bases">
##INFO=<ID=INDEL,Number=0,Type=Flag,Description="Indicates that the variant is an INDEL.">
##INFO=<ID=CONSVAR,Number=0,Type=Flag,Description="Indicates that the variant is a consensus variant (as opposed to a low frequency variant).">
##INFO=<ID=HRUN,Number=1,Type=Integer,Description="Homopolymer length to the right of report indel position">
##FILTER=<ID=min_dp_10,Description="Minimum Coverage 10">
##FILTER=<ID=sb_fdr,Description="Strand-Bias Multiple Testing Correction: fdr corr. pvalue > 0.001000">
##FILTER=<ID=min_snvqual_64,Description="Minimum SNV Quality (Phred) 64">
##FILTER=<ID=min_indelqual_53,Description="Minimum Indel Quality (Phred) 53">
#CHROM	POS	ID	REF	ALT	QUAL	FILTER	INFO
S288C	172	.	A	G	49314	PASS	DP=16014;AF=0.460909;SB=19;DP4=7655,971,6453,928
S288C	179	.	A	AT	49314	PASS	DP=15926;AF=0.439156;SB=43;DP4=7783,1180,5914,1080;INDEL;HRUN=8
S288C	227	.	A	AT	49314	PASS	DP=16541;AF=0.608065;SB=274;DP4=4690,1888,6345,3713;INDEL;HRUN=6
S288C	236	.	T	TGCGGAA	49314	PASS	DP=17774;AF=0.459829;SB=1166;DP4=5137,1988,4424,3749;INDEL;HRUN=1
S288C	236	.	T	TGCGGAAGCGGAAGCGGAA	5900	PASS	DP=17774;AF=0.113537;SB=567;DP4=5137,1988,1067,951;INDEL;HRUN=1
S288C	313	.	A	G	49314	PASS	DP=25497;AF=0.410362;SB=5;DP4=7737,7292,5463,5000
S288C	326	.	T	TG	24083	PASS	DP=26774;AF=0.820311;SB=711;DP4=2145,2954,12295,9668;INDEL;HRUN=1
S288C	328	.	C	CA	11690	PASS	DP=26867;AF=0.085867;SB=588;DP4=13595,11206,857,1450;INDEL;HRUN=4
S288C	328	.	C	A	3793	PASS	DP=27108;AF=0.856279;SB=10;DP4=11,17,12945,10267
S288C	557	.	C	T	49314	PASS	DP=25395;AF=0.999331;SB=0;DP4=3,3,10955,14423
S288C	630	.	T	C	49314	PASS	DP=26167;AF=0.998586;SB=0;DP4=9,7,13167,12963
S288C	638	.	C	T	49314	PASS	DP=26311;AF=0.999354;SB=2;DP4=3,1,13530,12764
S288C	648	.	A	G	49314	PASS	DP=26654;AF=0.999550;SB=0;DP4=4,4,13926,12716
S288C	681	.	CT	C	144	PASS	DP=26019;AF=0.001153;SB=1;DP4=13411,12836,14,16;INDEL;HRUN=4
S288C	817	.	C	A	49314	PASS	DP=25798;AF=0.999341;SB=4;DP4=4,1,13334,12448
S288C	923	.	G	C	49314	PASS	DP=23973;AF=0.998623;SB=12;DP4=16,7,11566,12374
S288C	1235	.	T	TA	49314	PASS	DP=18521;AF=0.915771;SB=10;DP4=1101,757,9697,7264;INDEL;HRUN=3
S288C	1570	.	CAAAAAA	C	49314	PASS	DP=16602;AF=0.663655;SB=211;DP4=2568,1478,6033,4985;INDEL;HRUN=17
S288C	1759	.	ACCGCGTCGCCGCGTCG	A	49314	PASS	DP=16484;AF=0.628306;SB=136;DP4=3046,3289,4351,6006;INDEL;HRUN=2
S288C	1881	.	A	C	49314	PASS	DP=21905;AF=0.998174;SB=6;DP4=15,8,11106,10759
S288C	1979	.	C	CCACTATCACTGTT	27507	PASS	DP=14300;AF=0.422448;SB=5;DP4=2282,3524,2313,3728;INDEL;HRUN=4
S288C	2227	.	C	T	49314	PASS	DP=8036;AF=0.999253;SB=0;DP4=1,4,2298,5732
S288C	2238	.	T	TGG	2568	PASS	DP=4872;AF=0.309934;SB=54;DP4=960,2717,303,1207;INDEL;HRUN=1
S288C	2302	.	C	CA	4650	PASS	DP=5784;AF=0.401452;SB=16;DP4=2311,933,1587,735;INDEL;HRUN=1
S288C	2304	.	T	TA	1579	PASS	DP=6554;AF=0.117486;SB=184;DP4=3287,1740,624,146;INDEL;HRUN=2
S288C	2304	.	T	TTGCAAA	1421	PASS	DP=6554;AF=0.114587;SB=27;DP4=3287,1740,534,217;INDEL;HRUN=2
S288C	2304	.	T	A	6175	PASS	DP=6554;AF=0.882209;SB=13;DP4=545,222,3902,1880
S288C	2484	.	A	G	49314	PASS	DP=17361;AF=0.998790;SB=1;DP4=10,6,11684,5656
S288C	2715	.	T	C	6194	PASS	DP=23259;AF=0.022099;SB=0;DP4=11289,11445,256,258
S288C	5198	.	A	C	49314	PASS	DP=23510;AF=0.683029;SB=0;DP4=3766,3664,8128,7934
S288C	5318	.	T	TC	658	PASS	DP=22484;AF=0.012453;SB=64;DP4=11253,11127,98,182;INDEL;HRUN=3
S288C	5321	.	C	CA	49314	PASS	DP=22527;AF=0.925467;SB=13;DP4=933,1018,10478,10370;INDEL;HRUN=1
S288C	5323	.	C	A	785	PASS	DP=22738;AF=0.022297;SB=2;DP4=11150,11074,248,259
S288C	5626	.	A	G	49314	PASS	DP=22557;AF=0.998670;SB=7;DP4=10,4,11587,10940
S288C	5949	.	TA	T	49314	PASS	DP=22897;AF=0.932349;SB=7;DP4=830,962,10248,11100;INDEL;HRUN=7
S288C	6033	.	G	GA	247	PASS	DP=20118;AF=0.006362;SB=58;DP4=5110,2215,63,65;INDEL;HRUN=8
S288C	6033	.	G	GAA	49314	PASS	DP=20118;AF=0.346903;SB=1028;DP4=5110,2215,3642,3337;INDEL;HRUN=8
S288C	6033	.	G	GAAA	3564	PASS	DP=20118;AF=0.024655;SB=38;DP4=5110,2215,305,191;INDEL;HRUN=8
S288C	6033	.	G	GAAAAAAA	693	PASS	DP=20118;AF=0.009941;SB=76;DP4=5110,2215,101,99;INDEL;HRUN=8
S288C	6033	.	G	GAAAAAAAA	9120	PASS	DP=20118;AF=0.045432;SB=246;DP4=5110,2215,477,437;INDEL;HRUN=8
S288C	6033	.	G	GAAAAAAAAA	49314	PASS	DP=20118;AF=0.182125;SB=459;DP4=5110,2215,2045,1619;INDEL;HRUN=8
S288C	6033	.	G	GAAAAAAAAAA	5459	PASS	DP=20118;AF=0.032309;SB=66;DP4=5110,2215,388,262;INDEL;HRUN=8
S288C	6033	.	G	A	930	PASS	DP=20575;AF=0.043548;SB=80;DP4=11767,7843,485,474
S288C	6034	.	A	AAAAA	1104	PASS	DP=22965;AF=0.013978;SB=29;DP4=12300,8153,222,99;INDEL;HRUN=8
S288C	6034	.	A	AAAA	909	PASS	DP=22965;AF=0.012454;SB=41;DP4=12300,8153,205,81;INDEL;HRUN=8
S288C	6034	.	A	AAAAAAA	856	PASS	DP=22965;AF=0.012018;SB=22;DP4=12300,8153,143,133;INDEL;HRUN=8
S288C	6034	.	A	AAAAAAAA	952	PASS	DP=22965;AF=0.012759;SB=351;DP4=12300,8153,70,223;INDEL;HRUN=8
S288C	6034	.	A	AAAAAA	869	PASS	DP=22965;AF=0.012105;SB=9;DP4=12300,8153,180,98;INDEL;HRUN=8
S288C	6034	.	A	AAAAAAAAA	2444	PASS	DP=22965;AF=0.023296;SB=1261;DP4=12300,8153,54,481;INDEL;HRUN=8
S288C	6034	.	A	AAAAAAAAAA	3924	PASS	DP=22965;AF=0.032615;SB=2127;DP4=12300,8153,44,705;INDEL;HRUN=8
S288C	6034	.	A	AAAAAAAAAAA	408	PASS	DP=22965;AF=0.008056;SB=616;DP4=12300,8153,6,179;INDEL;HRUN=8
S288C	6497	.	A	C	445	PASS	DP=9929;AF=0.320677;SB=58;DP4=3333,3293,1767,1417
S288C	6506	.	A	AAGCG	2042	PASS	DP=10707;AF=0.062576;SB=107;DP4=4802,5484,403,267;INDEL;HRUN=1
S288C	6507	.	C	CCGTT	1137	PASS	DP=10744;AF=0.058358;SB=117;DP4=4957,5397,210,417;INDEL;HRUN=2
S288C	6509	.	A	AG	49314	PASS	DP=11777;AF=0.532224;SB=268;DP4=2052,3295,3035,3233;INDEL;HRUN=1
S288C	6509	.	AGCC	A	2021	PASS	DP=11777;AF=0.048654;SB=64;DP4=5105,6197,197,376;INDEL;HRUN=1
S288C	6512	.	C	CGTTTGGAA	563	PASS	DP=11890;AF=0.029773;SB=4;DP4=4764,6230,163,191;INDEL;HRUN=1
S288C	6512	.	C	CTGGAA	1066	PASS	DP=11890;AF=0.031707;SB=55;DP4=4764,6230,118,259;INDEL;HRUN=1
S288C	6512	.	C	CTTTGGAA	2652	PASS	DP=11890;AF=0.046426;SB=100;DP4=4764,6230,163,389;INDEL;HRUN=1
S288C	6603	.	C	CAA	49314	PASS	DP=27814;AF=0.818760;SB=382;DP4=2305,2618,8367,14406;INDEL;HRUN=7
S288C	6603	.	C	CAAA	1322	PASS	DP=27814;AF=0.009995;SB=21;DP4=2305,2618,107,171;INDEL;HRUN=7
S288C	6603	.	C	CA	634	PASS	DP=27814;AF=0.007155;SB=19;DP4=2305,2618,75,124;INDEL;HRUN=7
S288C	6738	.	G	GC	49314	PASS	DP=19248;AF=0.891625;SB=569;DP4=1713,635,9598,7564;INDEL;HRUN=5
S288C	6744	.	T	C	1893	PASS	DP=19309;AF=0.027448;SB=7;DP4=10448,8326,310,220
S288C	7325	.	TC	T	130	PASS	DP=22449;AF=0.001559;SB=2;DP4=11510,11103,16,19;INDEL;HRUN=6
S288C	8471	.	AAAG	A	49314	PASS	DP=25271;AF=0.132919;SB=3;DP4=9407,12888,1440,1919;INDEL;HRUN=6
S288C	8473	.	A	AG	5383	PASS	DP=25502;AF=0.018979;SB=0;DP4=10833,14466,207,277;INDEL;HRUN=1
S288C	8474	.	GAAA	G	49314	PASS	DP=25261;AF=0.746803;SB=3;DP4=2905,3810,8049,10816;INDEL;HRUN=3
S288C	8477	.	A	AG	4084	PASS	DP=25377;AF=0.012610;SB=60;DP4=11186,14440,184,136;INDEL;HRUN=1
S288C	8491	.	CTTT	C	88	PASS	DP=26526;AF=0.004825;SB=36;DP4=2045,3423,69,59;INDEL;HRUN=11
S288C	8491	.	CTT	C	49314	PASS	DP=26526;AF=0.782402;SB=469;DP4=2045,3423,10030,10724;INDEL;HRUN=11
S288C	8491	.	CT	C	1806	PASS	DP=26526;AF=0.016211;SB=46;DP4=2045,3423,206,224;INDEL;HRUN=11
S288C	9060	.	C	CA	49314	PASS	DP=12243;AF=0.311933;SB=85;DP4=30,1174,16,3803;INDEL;HRUN=5
S288C	9060	.	C	CAA	49314	PASS	DP=12243;AF=0.598383;SB=95;DP4=30,1174,34,7292;INDEL;HRUN=5
S288C	9131	.	T	TTCGCATGAAG	858	PASS	DP=1776;AF=0.068131;SB=0;DP4=0,1748,0,121;INDEL;HRUN=3
S288C	9131	.	T	TTCGCATGAAGTACC	85	PASS	DP=1776;AF=0.022523;SB=0;DP4=0,1748,0,40;INDEL;HRUN=3
S288C	9132	.	T	TCGCATGA	378	PASS	DP=1592;AF=0.048995;SB=0;DP4=0,1303,0,78;INDEL;HRUN=1
S288C	9133	.	C	CGCAT	989	PASS	DP=1456;AF=0.089973;SB=0;DP4=0,1164,0,131;INDEL;HRUN=1
S288C	9133	.	C	CGCATG	1164	PASS	DP=1456;AF=0.098901;SB=0;DP4=0,1164,0,144;INDEL;HRUN=1
S288C	9133	.	C	CGCATGAA	60	PASS	DP=1456;AF=0.024038;SB=0;DP4=0,1164,0,35;INDEL;HRUN=1
S288C	9133	.	C	CGCATGAAGT	690	PASS	DP=1456;AF=0.073489;SB=0;DP4=0,1164,0,107;INDEL;HRUN=1
