# Supplementary material for: Varying strength of selection contributes to the intragenomic diversity of rRNA genes
Source: Nat Commun. 2022 Nov 25;13:7245. doi: 10.1038/s41467-022-34989-w (PMC9700816; doi:10.1038/s41467-022-34989-w)
Supplement: Supplementary file 4 — Supplementary Data 1-6 [file 41467_2022_34989_MOESM4_ESM.zip › Supplementary_Data1-6/Supplementary_Data_6/raw_rDNA_var_calls/ERR1309354_rDNA.vcf]

##fileformat=VCFv4.0
##fileDate=20200729
##source=lofreq call --call-indels -f /scratch/ds5639/rDNA_project/Yue_2017_SK1_hiseq/SRR4074258_1/rDNA_S288C_ref/rDNA_S288C.fa -o ERR1309354_rDNA.vcf ERR1309354_rDNA.bam 
##reference=/scratch/ds5639/rDNA_project/Yue_2017_SK1_hiseq/SRR4074258_1/rDNA_S288C_ref/rDNA_S288C.fa
##INFO=<ID=DP,Number=1,Type=Integer,Description="Raw Depth">
##INFO=<ID=AF,Number=1,Type=Float,Description="Allele Frequency">
##INFO=<ID=SB,Number=1,Type=Integer,Description="Phred-scaled strand bias at this position">
##INFO=<ID=DP4,Number=4,Type=Integer,Description="Counts for ref-forward bases, ref-reverse, alt-forward and alt-reverse bases">
##INFO=<ID=INDEL,Number=0,Type=Flag,Description="Indicates that the variant is an INDEL.">
##INFO=<ID=CONSVAR,Number=0,Type=Flag,Description="Indicates that the variant is a consensus variant (as opposed to a low frequency variant).">
##INFO=<ID=HRUN,Number=1,Type=Integer,Description="Homopolymer length to the right of report indel position">
##FILTER=<ID=min_dp_10,Description="Minimum Coverage 10">
##FILTER=<ID=sb_fdr,Description="Strand-Bias Multiple Testing Correction: fdr corr. pvalue > 0.001000">
##FILTER=<ID=min_snvqual_64,Description="Minimum SNV Quality (Phred) 64">
##FILTER=<ID=min_indelqual_57,Description="Minimum Indel Quality (Phred) 57">
#CHROM	POS	ID	REF	ALT	QUAL	FILTER	INFO
S288C	236	.	T	TGCGGAAGCGGAAGCGGAA	10694	PASS	DP=10836;AF=0.113787;SB=328;DP4=7302,2275,735,498;INDEL;HRUN=1
S288C	557	.	C	T	49314	PASS	DP=17793;AF=0.997359;SB=1;DP4=3,4,6498,11248
S288C	638	.	C	T	49314	PASS	DP=19500;AF=0.997231;SB=5;DP4=10,4,10952,8494
S288C	648	.	A	G	49314	PASS	DP=19505;AF=0.999026;SB=8;DP4=7,1,11325,8161
S288C	817	.	C	A	49314	PASS	DP=15569;AF=0.997495;SB=3;DP4=18,12,8105,7426
S288C	919	.	C	CATT	154	PASS	DP=13613;AF=0.003746;SB=128;DP4=6082,7589,0,51;INDEL;HRUN=1
S288C	1378	.	T	C	632	PASS	DP=10185;AF=0.214531;SB=91;DP4=4335,3028,1452,742
S288C	1570	.	CAAAAAAAAA	C	39668	PASS	DP=11588;AF=0.452019;SB=80;DP4=1120,1254,2844,2394;INDEL;HRUN=17
S288C	1570	.	CAAAAAAAA	C	792	PASS	DP=11588;AF=0.156886;SB=108;DP4=1120,1254,1049,769;INDEL;HRUN=17
S288C	1570	.	CAAAAAAA	C	2081	PASS	DP=11588;AF=0.185192;SB=109;DP4=1120,1254,1230,916;INDEL;HRUN=17
S288C	1759	.	ACCGCGTCGCCGCGTCG	A	49314	PASS	DP=13192;AF=0.711947;SB=1463;DP4=2271,1648,3163,6229;INDEL;HRUN=2
S288C	1983	.	TG	T	10719	PASS	DP=16958;AF=0.922043;SB=21;DP4=710,708,8422,7214;INDEL;HRUN=1
S288C	1985	.	T	A	1282	PASS	DP=17766;AF=0.956321;SB=6;DP4=130,128,9223,7767
S288C	2031	.	T	C	13553	PASS	DP=22727;AF=0.153782;SB=2;DP4=11018,8201,1986,1509
S288C	2045	.	AT	A	49314	PASS	DP=22559;AF=0.911831;SB=137;DP4=1404,704,11940,8630;INDEL;HRUN=8
S288C	2073	.	G	A	49314	PASS	DP=22116;AF=0.998282;SB=0;DP4=9,4,14284,7794
S288C	2227	.	C	T	3429	PASS	DP=17965;AF=0.061731;SB=1;DP4=5223,11619,336,773
S288C	2244	.	G	GA	1547	PASS	DP=18110;AF=0.045003;SB=9;DP4=5898,11338,257,558;INDEL;HRUN=16
S288C	2244	.	GA	G	10367	PASS	DP=18110;AF=0.104638;SB=163;DP4=4358,7380,518,1377;INDEL;HRUN=16
S288C	2244	.	GAAA	G	8237	PASS	DP=18110;AF=0.092656;SB=107;DP4=4358,7380,483,1195;INDEL;HRUN=16
S288C	2244	.	GAA	G	16296	PASS	DP=18110;AF=0.133683;SB=127;DP4=4358,7380,710,1711;INDEL;HRUN=16
S288C	2261	.	T	A	124	PASS	DP=23928;AF=0.071130;SB=2147483647;DP4=5507,16202,1536,497
S288C	2744	.	G	A	109	PASS	DP=14072;AF=0.003482;SB=4;DP4=6656,7366,20,29
S288C	3591	.	T	TG	184	PASS	DP=12211;AF=0.001965;SB=76;DP4=5888,6417,24,0;INDEL;HRUN=2
S288C	5453	.	A	ACC	67	PASS	DP=11847;AF=0.001604;SB=69;DP4=5227,6869,19,0;INDEL;HRUN=1
S288C	6199	.	C	CT	104	PASS	DP=15522;AF=0.001353;SB=78;DP4=6601,9098,21,0;INDEL;HRUN=1
S288C	6285	.	T	C	119	PASS	DP=19803;AF=0.004090;SB=1;DP4=9639,10074,42,39
S288C	7825	.	C	CAT	88	PASS	DP=13043;AF=0.001917;SB=105;DP4=4940,8177,25,0;INDEL;HRUN=2
S288C	8467	.	T	TA	14551	PASS	DP=16721;AF=0.065187;SB=413;DP4=7718,8041,306,784;INDEL;HRUN=6
S288C	8471	.	AAAG	A	49314	PASS	DP=16627;AF=0.840200;SB=279;DP4=1027,1787,6688,7282;INDEL;HRUN=6
S288C	8478	.	G	C	80	PASS	DP=16580;AF=0.008806;SB=55;DP4=7896,8518,42,104
S288C	8491	.	CTTTT	C	49314	PASS	DP=16686;AF=0.844600;SB=111;DP4=1138,1576,6922,7171;INDEL;HRUN=11
S288C	8558	.	T	C	49314	PASS	DP=17514;AF=0.685337;SB=5;DP4=3020,2457,6729,5274
S288C	8666	.	T	TGGAA	153	PASS	DP=15625;AF=0.001792;SB=73;DP4=7429,8653,0,28;INDEL;HRUN=1
S288C	8755	.	C	CT	67	PASS	DP=14774;AF=0.001895;SB=43;DP4=4726,10184,0,28;INDEL;HRUN=1
S288C	9131	.	T	TTCGCATGAAG	549	PASS	DP=1058;AF=0.046314;SB=0;DP4=2,1058,0,49;INDEL;HRUN=3
S288C	9131	.	T	TTCGCATGAAGTACC	910	PASS	DP=1058;AF=0.066163;SB=0;DP4=2,1058,0,70;INDEL;HRUN=3
S288C	9132	.	T	TCGCATGA	1137	PASS	DP=954;AF=0.085954;SB=0;DP4=2,784,0,82;INDEL;HRUN=1
S288C	9132	.	T	TCGCATGAAGTAC	201	PASS	DP=954;AF=0.026205;SB=0;DP4=2,784,0,25;INDEL;HRUN=1
S288C	9133	.	C	CGCAT	618	PASS	DP=822;AF=0.064477;SB=8;DP4=1,731,1,52;INDEL;HRUN=1
S288C	9133	.	C	CGCATG	1046	PASS	DP=822;AF=0.093674;SB=0;DP4=1,731,0,77;INDEL;HRUN=1
S288C	9133	.	C	CGCATGAA	189	PASS	DP=822;AF=0.029197;SB=0;DP4=1,731,0,24;INDEL;HRUN=1
S288C	9133	.	C	CGCATGAAGTA	536	PASS	DP=822;AF=0.058394;SB=0;DP4=1,731,0,48;INDEL;HRUN=1
