# Supplementary material for: Varying strength of selection contributes to the intragenomic diversity of rRNA genes
Source: Nat Commun. 2022 Nov 25;13:7245. doi: 10.1038/s41467-022-34989-w (PMC9700816; doi:10.1038/s41467-022-34989-w)
Supplement: Supplementary file 4 — Supplementary Data 1-6 [file 41467_2022_34989_MOESM4_ESM.zip › Supplementary_Data1-6/Supplementary_Data_6/raw_rDNA_var_calls/ERR1309132_rDNA.vcf]

##fileformat=VCFv4.0
##fileDate=20200729
##source=lofreq call --call-indels -f /scratch/ds5639/rDNA_project/Yue_2017_SK1_hiseq/SRR4074258_1/rDNA_S288C_ref/rDNA_S288C.fa -o ERR1309132_rDNA.vcf ERR1309132_rDNA.bam 
##reference=/scratch/ds5639/rDNA_project/Yue_2017_SK1_hiseq/SRR4074258_1/rDNA_S288C_ref/rDNA_S288C.fa
##INFO=<ID=DP,Number=1,Type=Integer,Description="Raw Depth">
##INFO=<ID=AF,Number=1,Type=Float,Description="Allele Frequency">
##INFO=<ID=SB,Number=1,Type=Integer,Description="Phred-scaled strand bias at this position">
##INFO=<ID=DP4,Number=4,Type=Integer,Description="Counts for ref-forward bases, ref-reverse, alt-forward and alt-reverse bases">
##INFO=<ID=INDEL,Number=0,Type=Flag,Description="Indicates that the variant is an INDEL.">
##INFO=<ID=CONSVAR,Number=0,Type=Flag,Description="Indicates that the variant is a consensus variant (as opposed to a low frequency variant).">
##INFO=<ID=HRUN,Number=1,Type=Integer,Description="Homopolymer length to the right of report indel position">
##FILTER=<ID=min_dp_10,Description="Minimum Coverage 10">
##FILTER=<ID=sb_fdr,Description="Strand-Bias Multiple Testing Correction: fdr corr. pvalue > 0.001000">
##FILTER=<ID=min_snvqual_64,Description="Minimum SNV Quality (Phred) 64">
##FILTER=<ID=min_indelqual_53,Description="Minimum Indel Quality (Phred) 53">
#CHROM	POS	ID	REF	ALT	QUAL	FILTER	INFO
S288C	179	.	A	ATTTTTTTCTT	49314	PASS	DP=17145;AF=0.352114;SB=6;DP4=7886,1770,4884,1153;INDEL;HRUN=8
S288C	227	.	A	T	49314	PASS	DP=13816;AF=0.503112;SB=268;DP4=4695,2152,5339,1612
S288C	236	.	T	TGCGGAAGCGGAA	2220	PASS	DP=12938;AF=0.106044;SB=87;DP4=8299,3387,864,508;INDEL;HRUN=1
S288C	272	.	GAACATACAA	G	49314	PASS	DP=13665;AF=0.559019;SB=456;DP4=3923,2400,3818,3821;INDEL;HRUN=2
S288C	431	.	T	C	49314	PASS	DP=24432;AF=0.219384;SB=36;DP4=11174,7888,2990,2371
S288C	557	.	C	T	49314	PASS	DP=26812;AF=0.847121;SB=75;DP4=1713,2371,10596,12117
S288C	626	.	A	G	49314	PASS	DP=28691;AF=0.851417;SB=10;DP4=2109,2141,12474,11954
S288C	638	.	C	T	49314	PASS	DP=28994;AF=0.854142;SB=4;DP4=2164,2052,12908,11857
S288C	648	.	A	G	49314	PASS	DP=29392;AF=0.855811;SB=2;DP4=2231,1999,13393,11761
S288C	681	.	CT	C	71	PASS	DP=28778;AF=0.001077;SB=1;DP4=15089,13957,15,16;INDEL;HRUN=4
S288C	817	.	C	A	49314	PASS	DP=26756;AF=0.873187;SB=6;DP4=1618,1765,11427,11937
S288C	923	.	G	C	49314	PASS	DP=24354;AF=0.206455;SB=2;DP4=8633,10677,2223,2805
S288C	1123	.	T	C	49314	PASS	DP=26089;AF=0.702135;SB=12;DP4=4404,3357,10155,8163
S288C	1400	.	T	TC	56	PASS	DP=16274;AF=0.019602;SB=555;DP4=5437,10828,0,319;INDEL;HRUN=1
S288C	1400	.	T	C	10296	PASS	DP=16609;AF=0.186947;SB=9;DP4=3986,8958,1003,2102
S288C	1570	.	CA	C	24546	PASS	DP=15757;AF=0.218887;SB=1510;DP4=5536,2030,3219,230;INDEL;HRUN=17
S288C	1570	.	CAAAA	C	30421	PASS	DP=15757;AF=0.239386;SB=1145;DP4=5536,2030,1938,1834;INDEL;HRUN=17
S288C	1570	.	CAA	C	660	PASS	DP=15757;AF=0.062766;SB=225;DP4=5536,2030,860,129;INDEL;HRUN=17
S288C	1583	.	A	C	801	PASS	DP=22011;AF=0.207851;SB=100;DP4=9887,7544,2350,2226
S288C	1638	.	A	C	49314	PASS	DP=24437;AF=0.227769;SB=8;DP4=9421,9403,2847,2719
S288C	1683	.	A	T	49314	PASS	DP=26868;AF=0.216131;SB=54;DP4=11096,9949,2863,2944
S288C	1757	.	A	G	31181	PASS	DP=25064;AF=0.176867;SB=7;DP4=9641,10982,2025,2410
S288C	1759	.	ACCGCGTCGCCGCGTCG	A	7365	PASS	DP=24738;AF=0.106152;SB=33;DP4=10580,11826,1144,1482;INDEL;HRUN=2
S288C	1830	.	G	GTA	49314	PASS	DP=25504;AF=0.562853;SB=5;DP4=5620,5726,7202,7153;INDEL;HRUN=1
S288C	1881	.	A	G	49314	PASS	DP=26288;AF=0.631581;SB=11;DP4=5223,4450,8771,7832
S288C	1912	.	G	C	49314	PASS	DP=24833;AF=0.647687;SB=92;DP4=4910,3821,8384,7700
S288C	1983	.	TG	T	14841	PASS	DP=23483;AF=0.790444;SB=163;DP4=2235,2908,9294,9268;INDEL;HRUN=1
S288C	1985	.	T	A	3825	PASS	DP=24303;AF=0.806732;SB=208;DP4=1713,2315,9956,9650
S288C	2045	.	AT	A	49314	PASS	DP=30476;AF=0.186212;SB=18;DP4=13789,11203,3232,2443;INDEL;HRUN=8
S288C	2073	.	G	A	49314	PASS	DP=28961;AF=0.199303;SB=14;DP4=13157,10017,3366,2406
S288C	2227	.	C	T	49314	PASS	DP=29467;AF=0.764957;SB=4;DP4=2658,4246,8829,13712
S288C	2244	.	GAAA	G	49314	PASS	DP=27394;AF=0.445170;SB=41;DP4=4220,5273,5090,7105;INDEL;HRUN=16
S288C	2244	.	GAA	G	25916	PASS	DP=27394;AF=0.145689;SB=30;DP4=4220,5273,1650,2341;INDEL;HRUN=16
S288C	2244	.	GAAAA	G	1506	PASS	DP=27394;AF=0.045411;SB=7;DP4=4220,5273,528,716;INDEL;HRUN=16
S288C	2620	.	T	C	37122	PASS	DP=26310;AF=0.081794;SB=0;DP4=12258,11888,1087,1067
S288C	3317	.	A	T	49314	PASS	DP=25177;AF=0.265322;SB=1;DP4=7762,10723,2787,3893
S288C	6064	.	T	C	18109	PASS	DP=28314;AF=0.042205;SB=11;DP4=15206,11907,702,493
S288C	6371	.	C	CGA	64	PASS	DP=30823;AF=0.000519;SB=14;DP4=18222,12946,5,11;INDEL;HRUN=1
S288C	7325	.	TC	T	111	PASS	DP=24964;AF=0.001362;SB=7;DP4=12597,12545,13,21;INDEL;HRUN=6
S288C	7558	.	GC	G	72	PASS	DP=26994;AF=0.000667;SB=4;DP4=14312,12896,7,11;INDEL;HRUN=5
S288C	8467	.	T	TA	24693	PASS	DP=28313;AF=0.056970;SB=29;DP4=11610,15425,626,987;INDEL;HRUN=6
S288C	8471	.	AAAG	A	49314	PASS	DP=27542;AF=0.872703;SB=13;DP4=1634,2284,10434,13602;INDEL;HRUN=6
S288C	8478	.	G	C	705	PASS	DP=27997;AF=0.010108;SB=61;DP4=12334,15336,85,198
S288C	8491	.	CTTT	C	49314	PASS	DP=28335;AF=0.481807;SB=401;DP4=1567,2754,6530,7122;INDEL;HRUN=11
S288C	8491	.	CTTTT	C	49314	PASS	DP=28335;AF=0.372119;SB=309;DP4=1567,2754,4925,5619;INDEL;HRUN=11
S288C	8493	.	TT	T	941	PASS	DP=28132;AF=0.005403;SB=2;DP4=13212,15149,67,85;INDEL;HRUN=11
S288C	8934	.	G	A	49314	PASS	DP=16864;AF=0.778819;SB=5;DP4=903,2819,3302,9832
S288C	9088	.	C	T	469	PASS	DP=8894;AF=0.011806;SB=0;DP4=45,8736,0,105
S288C	9131	.	T	TTCGCATGAAG	931	PASS	DP=2364;AF=0.052030;SB=0;DP4=1,1995,0,123;INDEL;HRUN=3
S288C	9131	.	T	TTCGCATGAAGTACC	5817	PASS	DP=2364;AF=0.168782;SB=0;DP4=1,1995,0,399;INDEL;HRUN=3
S288C	9132	.	T	TCGCATGA	300	PASS	DP=2170;AF=0.030876;SB=0;DP4=1,1786,0,67;INDEL;HRUN=1
S288C	9132	.	T	TCGCATGAAGTAC	337	PASS	DP=2170;AF=0.032719;SB=0;DP4=1,1786,0,71;INDEL;HRUN=1
S288C	9133	.	C	CGCAT	672	PASS	DP=2024;AF=0.050395;SB=0;DP4=1,1708,0,102;INDEL;HRUN=1
S288C	9133	.	C	CGCATG	1151	PASS	DP=2024;AF=0.068676;SB=0;DP4=1,1708,0,139;INDEL;HRUN=1
S288C	9133	.	C	CGCATGAAGT	660	PASS	DP=2024;AF=0.049901;SB=0;DP4=1,1708,0,101;INDEL;HRUN=1
S288C	9133	.	C	CGCATGAAGTA	511	PASS	DP=2024;AF=0.043478;SB=0;DP4=1,1708,0,88;INDEL;HRUN=1
