# Supplementary material for: Varying strength of selection contributes to the intragenomic diversity of rRNA genes
Source: Nat Commun. 2022 Nov 25;13:7245. doi: 10.1038/s41467-022-34989-w (PMC9700816; doi:10.1038/s41467-022-34989-w)
Supplement: Supplementary file 4 — Supplementary Data 1-6 [file 41467_2022_34989_MOESM4_ESM.zip › Supplementary_Data1-6/Supplementary_Data_6/raw_rDNA_var_calls/ERR1309467_rDNA.vcf]

##fileformat=VCFv4.0
##fileDate=20200728
##source=lofreq call --call-indels -f /scratch/ds5639/rDNA_project/Yue_2017_SK1_hiseq/SRR4074258_1/rDNA_S288C_ref/rDNA_S288C.fa -o ERR1309467_rDNA.vcf ERR1309467_rDNA.bam 
##reference=/scratch/ds5639/rDNA_project/Yue_2017_SK1_hiseq/SRR4074258_1/rDNA_S288C_ref/rDNA_S288C.fa
##INFO=<ID=DP,Number=1,Type=Integer,Description="Raw Depth">
##INFO=<ID=AF,Number=1,Type=Float,Description="Allele Frequency">
##INFO=<ID=SB,Number=1,Type=Integer,Description="Phred-scaled strand bias at this position">
##INFO=<ID=DP4,Number=4,Type=Integer,Description="Counts for ref-forward bases, ref-reverse, alt-forward and alt-reverse bases">
##INFO=<ID=INDEL,Number=0,Type=Flag,Description="Indicates that the variant is an INDEL.">
##INFO=<ID=CONSVAR,Number=0,Type=Flag,Description="Indicates that the variant is a consensus variant (as opposed to a low frequency variant).">
##INFO=<ID=HRUN,Number=1,Type=Integer,Description="Homopolymer length to the right of report indel position">
##FILTER=<ID=min_dp_10,Description="Minimum Coverage 10">
##FILTER=<ID=sb_fdr,Description="Strand-Bias Multiple Testing Correction: fdr corr. pvalue > 0.001000">
##FILTER=<ID=min_snvqual_64,Description="Minimum SNV Quality (Phred) 64">
##FILTER=<ID=min_indelqual_53,Description="Minimum Indel Quality (Phred) 53">
#CHROM	POS	ID	REF	ALT	QUAL	FILTER	INFO
S288C	33	.	G	A	49314	PASS	DP=5738;AF=0.998954;SB=0;DP4=5,0,5723,9
S288C	121	.	C	T	49314	PASS	DP=15612;AF=0.969318;SB=0;DP4=465,12,14761,372
S288C	179	.	A	ATTT	49314	PASS	DP=16683;AF=0.719835;SB=1;DP4=2565,309,10752,1257;INDEL;HRUN=8
S288C	179	.	A	ATT	2193	PASS	DP=16683;AF=0.030150;SB=1;DP4=2565,309,452,51;INDEL;HRUN=8
S288C	179	.	A	AT	960	PASS	DP=16683;AF=0.021579;SB=58;DP4=2565,309,288,72;INDEL;HRUN=8
S288C	179	.	A	ATTTT	8274	PASS	DP=16683;AF=0.060121;SB=20;DP4=2565,309,924,79;INDEL;HRUN=8
S288C	236	.	T	TGCGGAA	49314	PASS	DP=18606;AF=0.727722;SB=852;DP4=4049,1131,8594,4946;INDEL;HRUN=1
S288C	283	.	A	G	49314	PASS	DP=22424;AF=0.999777;SB=2;DP4=2,0,12131,10288
S288C	369	.	A	T	49314	PASS	DP=29567;AF=0.216322;SB=0;DP4=13183,9965,3644,2752
S288C	442	.	T	G	49314	PASS	DP=25712;AF=0.998561;SB=0;DP4=10,8,13678,11998
S288C	557	.	C	T	49314	PASS	DP=27214;AF=0.999192;SB=3;DP4=2,6,11913,15279
S288C	630	.	T	C	49314	PASS	DP=28699;AF=0.970835;SB=4;DP4=422,397,13858,14004
S288C	638	.	C	T	49314	PASS	DP=28977;AF=0.999379;SB=3;DP4=2,0,14790,14169
S288C	648	.	A	G	49314	PASS	DP=29331;AF=0.999079;SB=10;DP4=12,4,15191,14113
S288C	748	.	A	G	49314	PASS	DP=25708;AF=0.998989;SB=5;DP4=9,4,13195,12487
S288C	817	.	C	A	49314	PASS	DP=25676;AF=0.999766;SB=0;DP4=0,0,12703,12968
S288C	842	.	T	G	49314	PASS	DP=25124;AF=0.997731;SB=4;DP4=1,4,11708,13380
S288C	843	.	T	C	49314	PASS	DP=25161;AF=0.999205;SB=0;DP4=2,3,11690,13459
S288C	1032	.	C	T	49314	PASS	DP=23683;AF=0.999282;SB=6;DP4=7,4,10532,13134
S288C	1069	.	A	G	565	PASS	DP=23782;AF=0.014885;SB=4;DP4=11913,11344,172,182
S288C	1117	.	G	C	49314	PASS	DP=25591;AF=0.978977;SB=13;DP4=269,252,14020,11033
S288C	1145	.	A	G	49314	PASS	DP=25489;AF=0.980031;SB=0;DP4=292,204,14798,10182
S288C	1157	.	G	C	49314	PASS	DP=24911;AF=0.999117;SB=2;DP4=1,2,15200,9691
S288C	1202	.	T	C	1315	PASS	DP=23392;AF=0.017527;SB=6;DP4=13714,9253,258,152
S288C	1219	.	T	C	49314	PASS	DP=22234;AF=0.999505;SB=0;DP4=1,1,13242,8981
S288C	1506	.	C	CA	49314	PASS	DP=19085;AF=0.910453;SB=330;DP4=943,1090,5674,11702;INDEL;HRUN=1
S288C	1570	.	CAAAAAAAAAA	C	49314	PASS	DP=18088;AF=0.843543;SB=113;DP4=1155,1892,6819,8439;INDEL;HRUN=17
S288C	1602	.	T	C	49314	PASS	DP=21543;AF=0.999118;SB=3;DP4=8,5,10506,11018
S288C	1643	.	C	T	49314	PASS	DP=20884;AF=0.828577;SB=617;DP4=1331,2244,9083,8221
S288C	1648	.	T	C	859	PASS	DP=20730;AF=0.217656;SB=847;DP4=8618,7594,1660,2856
S288C	1671	.	T	C	49314	PASS	DP=19627;AF=0.999287;SB=2;DP4=3,6,9284,10329
S288C	1685	.	T	C	40549	PASS	DP=18949;AF=0.398174;SB=763;DP4=4534,6863,4038,3507
S288C	1722	.	A	G	49314	PASS	DP=18659;AF=0.939868;SB=1;DP4=432,678,6919,10618
S288C	1759	.	ACCGCGTCGCCGCGTCG	A	32066	PASS	DP=15592;AF=0.661493;SB=26;DP4=2174,3277,4371,5943;INDEL;HRUN=2
S288C	1854	.	C	T	49314	PASS	DP=17993;AF=0.999778;SB=0;DP4=1,1,11208,6781
S288C	1982	.	CTGTT	C	24383	PASS	DP=2588;AF=0.979134;SB=2;DP4=8,15,1077,1457;INDEL;HRUN=1
S288C	1988	.	ACTGT	A	7450	PASS	DP=4728;AF=0.536168;SB=0;DP4=925,1267,1076,1459;INDEL;HRUN=1
S288C	2045	.	AT	A	49314	PASS	DP=17203;AF=0.993024;SB=30;DP4=66,43,7588,9495;INDEL;HRUN=8
S288C	2140	.	G	T	36580	PASS	DP=22667;AF=0.121851;SB=7;DP4=12203,7694,1656,1106
S288C	2179	.	G	C	49314	PASS	DP=21502;AF=0.998698;SB=1;DP4=3,1,12871,8605
S288C	2227	.	C	T	49314	PASS	DP=16223;AF=0.999630;SB=0;DP4=1,1,10183,6034
S288C	2274	.	G	A	926	PASS	DP=18084;AF=0.389018;SB=3091;DP4=5481,4861,5851,1462
S288C	2277	.	CAAATAGT	C	49314	PASS	DP=18056;AF=0.531347;SB=1749;DP4=6382,2172,5237,4357;INDEL;HRUN=3
S288C	2383	.	G	C	2338	PASS	DP=24776;AF=0.022603;SB=1;DP4=11835,12364,279,281
S288C	2384	.	A	G	49314	PASS	DP=24699;AF=0.976112;SB=3;DP4=290,289,11701,12408
S288C	2430	.	T	C	49314	PASS	DP=24802;AF=0.999395;SB=2;DP4=3,1,12595,12193
S288C	2507	.	A	G	11496	PASS	DP=25848;AF=0.042015;SB=123;DP4=13248,11507,702,384
S288C	2997	.	T	C	183	PASS	DP=23638;AF=0.003638;SB=3;DP4=11282,12263,38,49
S288C	3798	.	T	C	49314	PASS	DP=23900;AF=0.720669;SB=9;DP4=3620,3053,9536,7688
S288C	3814	.	T	C	49314	PASS	DP=23417;AF=0.998292;SB=0;DP4=7,5,13278,10109
S288C	4404	.	C	T	7098	PASS	DP=24950;AF=0.023527;SB=2;DP4=11012,13344,272,315
S288C	5427	.	G	A	247	PASS	DP=25453;AF=0.003968;SB=0;DP4=12027,13318,48,53
S288C	5823	.	CT	C	55	PASS	DP=26220;AF=0.000572;SB=2;DP4=12656,13858,6,9;INDEL;HRUN=4
S288C	5949	.	TA	T	49314	PASS	DP=26030;AF=0.922436;SB=14;DP4=1126,1169,12337,11674;INDEL;HRUN=7
S288C	6033	.	G	GA	2785	PASS	DP=28302;AF=0.012932;SB=13;DP4=2598,1911,191,175;INDEL;HRUN=8
S288C	6033	.	G	GAA	49314	PASS	DP=28302;AF=0.784150;SB=74;DP4=2598,1911,11790,10403;INDEL;HRUN=8
S288C	6033	.	G	GAAA	20359	PASS	DP=28302;AF=0.053000;SB=17;DP4=2598,1911,811,689;INDEL;HRUN=8
S288C	6033	.	G	GAAAA	76	PASS	DP=28302;AF=0.002049;SB=2;DP4=2598,1911,36,22;INDEL;HRUN=8
S288C	6034	.	A	AAAA	127	PASS	DP=28397;AF=0.001233;SB=42;DP4=15466,13259,7,28;INDEL;HRUN=8
S288C	6042	.	C	A	4298	PASS	DP=28885;AF=0.039363;SB=660;DP4=14821,12904,906,250
S288C	6337	.	G	A	49314	PASS	DP=31283;AF=0.999457;SB=2;DP4=3,1,16835,14431
S288C	6371	.	C	CGA	49314	PASS	DP=30938;AF=0.849796;SB=31;DP4=2920,2026,14839,11452;INDEL;HRUN=1
S288C	6374	.	T	G	1432	PASS	DP=30909;AF=0.037562;SB=164;DP4=16583,13148,791,370
S288C	7325	.	TC	T	155	PASS	DP=23296;AF=0.001674;SB=2;DP4=12186,11259,18,21;INDEL;HRUN=6
S288C	7558	.	GC	G	77	PASS	DP=26357;AF=0.000683;SB=0;DP4=14218,12324,10,8;INDEL;HRUN=5
S288C	7701	.	T	C	9399	PASS	DP=25495;AF=0.030006;SB=3;DP4=13850,10859,441,325
S288C	8467	.	T	TA	22679	PASS	DP=27671;AF=0.055943;SB=15;DP4=11665,14776,638,910;INDEL;HRUN=6
S288C	8471	.	AAAG	A	49314	PASS	DP=26945;AF=0.877306;SB=3;DP4=1588,2055,10469,13170;INDEL;HRUN=6
S288C	8478	.	G	C	636	PASS	DP=27160;AF=0.009867;SB=70;DP4=12036,14827,77,191
S288C	8491	.	CTTTT	C	49314	PASS	DP=27315;AF=0.864763;SB=66;DP4=1601,2247,10884,12737;INDEL;HRUN=11
S288C	8513	.	C	A	9736	PASS	DP=29232;AF=0.030686;SB=3;DP4=13990,14329,455,442
S288C	8609	.	T	C	49314	PASS	DP=26692;AF=0.967856;SB=1;DP4=466,381,14059,11777
S288C	8934	.	G	A	49314	PASS	DP=15210;AF=0.999343;SB=0;DP4=0,1,2888,12312
S288C	9123	.	C	CA	49314	PASS	DP=3567;AF=0.786655;SB=0;DP4=0,927,1,2805;INDEL;HRUN=2
S288C	9126	.	C	A	128	PASS	DP=3234;AF=0.099567;SB=0;DP4=1,2911,0,322
S288C	9131	.	T	TTCGCATGAAG	516	PASS	DP=2297;AF=0.058772;SB=0;DP4=1,2039,0,135;INDEL;HRUN=3
S288C	9131	.	T	TTCGCATGAAGTACC	2219	PASS	DP=2297;AF=0.120592;SB=0;DP4=1,2039,0,277;INDEL;HRUN=3
S288C	9132	.	T	TCGCATGAAGTAC	131	PASS	DP=2105;AF=0.037530;SB=0;DP4=0,1666,0,79;INDEL;HRUN=1
S288C	9133	.	C	CGCAT	483	PASS	DP=1979;AF=0.066195;SB=0;DP4=0,1616,0,131;INDEL;HRUN=1
S288C	9133	.	C	CGCATG	598	PASS	DP=1979;AF=0.072764;SB=0;DP4=0,1616,0,144;INDEL;HRUN=1
S288C	9133	.	C	CGCATGAAGT	334	PASS	DP=1979;AF=0.056594;SB=0;DP4=0,1616,0,112;INDEL;HRUN=1
S288C	9133	.	C	CGCATGAAGTA	79	PASS	DP=1979;AF=0.033855;SB=0;DP4=0,1616,0,67;INDEL;HRUN=1
