# Supplementary material for: Varying strength of selection contributes to the intragenomic diversity of rRNA genes
Source: Nat Commun. 2022 Nov 25;13:7245. doi: 10.1038/s41467-022-34989-w (PMC9700816; doi:10.1038/s41467-022-34989-w)
Supplement: Supplementary file 4 — Supplementary Data 1-6 [file 41467_2022_34989_MOESM4_ESM.zip › Supplementary_Data1-6/Supplementary_Data_6/raw_rDNA_var_calls/ERR1308859_rDNA.vcf]

##fileformat=VCFv4.0
##fileDate=20200729
##source=lofreq call --call-indels -f /scratch/ds5639/rDNA_project/Yue_2017_SK1_hiseq/SRR4074258_1/rDNA_S288C_ref/rDNA_S288C.fa -o ERR1308859_rDNA.vcf ERR1308859_rDNA.bam 
##reference=/scratch/ds5639/rDNA_project/Yue_2017_SK1_hiseq/SRR4074258_1/rDNA_S288C_ref/rDNA_S288C.fa
##INFO=<ID=DP,Number=1,Type=Integer,Description="Raw Depth">
##INFO=<ID=AF,Number=1,Type=Float,Description="Allele Frequency">
##INFO=<ID=SB,Number=1,Type=Integer,Description="Phred-scaled strand bias at this position">
##INFO=<ID=DP4,Number=4,Type=Integer,Description="Counts for ref-forward bases, ref-reverse, alt-forward and alt-reverse bases">
##INFO=<ID=INDEL,Number=0,Type=Flag,Description="Indicates that the variant is an INDEL.">
##INFO=<ID=CONSVAR,Number=0,Type=Flag,Description="Indicates that the variant is a consensus variant (as opposed to a low frequency variant).">
##INFO=<ID=HRUN,Number=1,Type=Integer,Description="Homopolymer length to the right of report indel position">
##FILTER=<ID=min_dp_10,Description="Minimum Coverage 10">
##FILTER=<ID=sb_fdr,Description="Strand-Bias Multiple Testing Correction: fdr corr. pvalue > 0.001000">
##FILTER=<ID=min_snvqual_64,Description="Minimum SNV Quality (Phred) 64">
##FILTER=<ID=min_indelqual_56,Description="Minimum Indel Quality (Phred) 56">
#CHROM	POS	ID	REF	ALT	QUAL	FILTER	INFO
S288C	54	.	C	A	4114	PASS	DP=4647;AF=0.075533;SB=1;DP4=4215,80,346,5
S288C	445	.	CT	C	223	PASS	DP=14786;AF=0.002435;SB=0;DP4=7992,6928,19,17;INDEL;HRUN=5
S288C	557	.	C	T	49314	PASS	DP=16805;AF=0.381434;SB=0;DP4=4333,6059,2660,3750
S288C	626	.	A	G	156	PASS	DP=17373;AF=0.003511;SB=16;DP4=8724,8586,40,21
S288C	638	.	C	T	49314	PASS	DP=17784;AF=0.369883;SB=9;DP4=5745,5441,3458,3120
S288C	648	.	A	G	49314	PASS	DP=18164;AF=0.368201;SB=22;DP4=5961,5509,3618,3070
S288C	743	.	T	C	121	PASS	DP=16391;AF=0.003172;SB=3;DP4=8562,7772,24,28
S288C	817	.	C	A	49314	PASS	DP=15095;AF=0.298576;SB=11;DP4=5373,5209,2216,2291
S288C	901	.	T	C	5268	PASS	DP=14573;AF=0.031497;SB=5;DP4=6304,7803,217,242
S288C	913	.	A	AT	39649	PASS	DP=14552;AF=0.113249;SB=8;DP4=6145,6917,806,842;INDEL;HRUN=4
S288C	1454	.	A	T	15277	PASS	DP=12659;AF=0.082155;SB=9;DP4=4921,6694,467,573
S288C	1570	.	CAAAAAAAA	C	1338	PASS	DP=8212;AF=0.098149;SB=308;DP4=2605,866,432,374;INDEL;HRUN=17
S288C	1570	.	CAAAAAAAAA	C	17660	PASS	DP=8212;AF=0.270214;SB=997;DP4=2605,866,1048,1171;INDEL;HRUN=17
S288C	1570	.	CA	C	5007	PASS	DP=8212;AF=0.154286;SB=629;DP4=2605,866,1203,64;INDEL;HRUN=17
S288C	1759	.	ACCGCGTCGCCGCGTCG	A	18514	PASS	DP=12691;AF=0.189741;SB=48;DP4=4853,5540,1006,1402;INDEL;HRUN=2
S288C	1983	.	TG	T	276	PASS	DP=12489;AF=0.227000;SB=508;DP4=3619,6112,1507,1328;INDEL;HRUN=1
S288C	2045	.	AT	A	49314	PASS	DP=16561;AF=0.317010;SB=178;DP4=5591,5817,2958,2292;INDEL;HRUN=8
S288C	2073	.	G	A	49314	PASS	DP=15335;AF=0.351092;SB=140;DP4=5368,4575,3257,2127
S288C	2227	.	C	T	49314	PASS	DP=14632;AF=0.930563;SB=26;DP4=345,662,4035,9586
S288C	2244	.	GA	G	231	PASS	DP=12822;AF=0.068320;SB=230;DP4=3026,5655,164,712;INDEL;HRUN=16
S288C	2244	.	GAAA	G	5300	PASS	DP=12822;AF=0.110903;SB=4;DP4=3026,5655,515,907;INDEL;HRUN=16
S288C	2244	.	GAA	G	7365	PASS	DP=12822;AF=0.128451;SB=14;DP4=3026,5655,529,1118;INDEL;HRUN=16
S288C	2254	.	A	AAAAAAATAAAAAAT	731	PASS	DP=13219;AF=0.050760;SB=367;DP4=4188,7026,97,574;INDEL;HRUN=16
S288C	2268	.	T	TA	80	PASS	DP=12508;AF=0.067637;SB=591;DP4=4382,7441,97,749;INDEL;HRUN=5
S288C	2302	.	C	CCA	1538	PASS	DP=10063;AF=0.211170;SB=190;DP4=4417,3403,1431,694;INDEL;HRUN=1
S288C	2304	.	T	TA	178	PASS	DP=10468;AF=0.031716;SB=45;DP4=5905,4077,234,98;INDEL;HRUN=2
S288C	2304	.	T	TAGACCAAA	242	PASS	DP=10468;AF=0.018915;SB=421;DP4=5905,4077,197,1;INDEL;HRUN=2
S288C	2304	.	T	A	14289	PASS	DP=10527;AF=0.378740;SB=689;DP4=3505,3016,2829,1158
S288C	3555	.	T	C	4895	PASS	DP=12333;AF=0.042407;SB=6;DP4=5622,6149,236,287
S288C	3880	.	C	T	1025	PASS	DP=10693;AF=0.015057;SB=5;DP4=5369,5160,89,72
S288C	4012	.	C	CT	72	PASS	DP=15025;AF=0.001131;SB=57;DP4=8219,7046,0,17;INDEL;HRUN=1
S288C	5237	.	G	GTGAAAT	80	PASS	DP=12679;AF=0.001262;SB=44;DP4=6608,6190,16,0;INDEL;HRUN=1
S288C	6518	.	A	C	100	PASS	DP=13377;AF=0.003289;SB=0;DP4=6899,6427,22,22
S288C	7377	.	T	TA	43476	PASS	DP=13536;AF=0.155733;SB=0;DP4=5854,5614,1074,1034;INDEL;HRUN=7
S288C	7377	.	T	TAA	136	PASS	DP=13536;AF=0.002586;SB=5;DP4=5854,5614,21,14;INDEL;HRUN=7
S288C	7377	.	T	A	139	PASS	DP=13611;AF=0.005437;SB=68;DP4=6933,6600,16,59
S288C	7455	.	T	TAGTTG	57	PASS	DP=14597;AF=0.000959;SB=47;DP4=6740,7966,14,0;INDEL;HRUN=2
S288C	7801	.	G	GT	113	PASS	DP=12500;AF=0.001600;SB=81;DP4=4907,7669,20,0;INDEL;HRUN=2
S288C	7994	.	G	GT	56	PASS	DP=14442;AF=0.001800;SB=48;DP4=9427,5162,26,0;INDEL;HRUN=3
S288C	8467	.	T	TA	14590	PASS	DP=16455;AF=0.064357;SB=306;DP4=7282,8232,305,754;INDEL;HRUN=6
S288C	8471	.	AAAG	A	49314	PASS	DP=16502;AF=0.859956;SB=148;DP4=907,1516,6545,7646;INDEL;HRUN=6
S288C	8491	.	CTTTT	C	49314	PASS	DP=16959;AF=0.846099;SB=432;DP4=1005,1820,7141,7208;INDEL;HRUN=11
S288C	8558	.	T	C	42988	PASS	DP=17028;AF=0.130491;SB=4;DP4=8179,6618,1252,970
S288C	8934	.	G	A	31544	PASS	DP=9657;AF=0.154706;SB=8;DP4=1920,6238,326,1168
S288C	9131	.	T	TTCGCATGAAG	1148	PASS	DP=1100;AF=0.080000;SB=0;DP4=2,1020,0,88;INDEL;HRUN=3
S288C	9131	.	T	TTCGCATGAAGTACC	1111	PASS	DP=1100;AF=0.078182;SB=0;DP4=2,1020,0,86;INDEL;HRUN=3
S288C	9132	.	T	TCGCATGA	847	PASS	DP=1012;AF=0.070158;SB=0;DP4=0,848,0,71;INDEL;HRUN=1
S288C	9132	.	T	TCGCATGAAGTAC	201	PASS	DP=1012;AF=0.027668;SB=0;DP4=0,848,0,28;INDEL;HRUN=1
S288C	9133	.	C	CGCAT	1287	PASS	DP=906;AF=0.104857;SB=0;DP4=1,721,0,95;INDEL;HRUN=1
S288C	9133	.	C	CGCATG	1008	PASS	DP=906;AF=0.088300;SB=0;DP4=1,721,0,80;INDEL;HRUN=1
S288C	9133	.	C	CGCATGAA	505	PASS	DP=906;AF=0.055188;SB=0;DP4=1,721,0,50;INDEL;HRUN=1
S288C	9133	.	C	CGCATGAAGT	144	PASS	DP=906;AF=0.025386;SB=0;DP4=1,721,0,23;INDEL;HRUN=1
S288C	9133	.	C	CGCATGAAGTA	316	PASS	DP=906;AF=0.040839;SB=0;DP4=1,721,0,37;INDEL;HRUN=1
