# Supplementary material for: Varying strength of selection contributes to the intragenomic diversity of rRNA genes
Source: Nat Commun. 2022 Nov 25;13:7245. doi: 10.1038/s41467-022-34989-w (PMC9700816; doi:10.1038/s41467-022-34989-w)
Supplement: Supplementary file 4 — Supplementary Data 1-6 [file 41467_2022_34989_MOESM4_ESM.zip › Supplementary_Data1-6/Supplementary_Data_6/raw_rDNA_var_calls/ERR1309466_rDNA.vcf]

##fileformat=VCFv4.0
##fileDate=20200729
##source=lofreq call --call-indels -f /scratch/ds5639/rDNA_project/Yue_2017_SK1_hiseq/SRR4074258_1/rDNA_S288C_ref/rDNA_S288C.fa -o ERR1309466_rDNA.vcf ERR1309466_rDNA.bam 
##reference=/scratch/ds5639/rDNA_project/Yue_2017_SK1_hiseq/SRR4074258_1/rDNA_S288C_ref/rDNA_S288C.fa
##INFO=<ID=DP,Number=1,Type=Integer,Description="Raw Depth">
##INFO=<ID=AF,Number=1,Type=Float,Description="Allele Frequency">
##INFO=<ID=SB,Number=1,Type=Integer,Description="Phred-scaled strand bias at this position">
##INFO=<ID=DP4,Number=4,Type=Integer,Description="Counts for ref-forward bases, ref-reverse, alt-forward and alt-reverse bases">
##INFO=<ID=INDEL,Number=0,Type=Flag,Description="Indicates that the variant is an INDEL.">
##INFO=<ID=CONSVAR,Number=0,Type=Flag,Description="Indicates that the variant is a consensus variant (as opposed to a low frequency variant).">
##INFO=<ID=HRUN,Number=1,Type=Integer,Description="Homopolymer length to the right of report indel position">
##FILTER=<ID=min_dp_10,Description="Minimum Coverage 10">
##FILTER=<ID=sb_fdr,Description="Strand-Bias Multiple Testing Correction: fdr corr. pvalue > 0.001000">
##FILTER=<ID=min_snvqual_64,Description="Minimum SNV Quality (Phred) 64">
##FILTER=<ID=min_indelqual_53,Description="Minimum Indel Quality (Phred) 53">
#CHROM	POS	ID	REF	ALT	QUAL	FILTER	INFO
S288C	236	.	T	TGCGGAA	11033	PASS	DP=19803;AF=0.089481;SB=58;DP4=10455,4313,1155,617;INDEL;HRUN=1
S288C	236	.	T	TGCGGAAGCGGAAGCGGAA	32672	PASS	DP=19803;AF=0.148513;SB=209;DP4=10455,4313,1816,1125;INDEL;HRUN=1
S288C	557	.	C	T	49314	PASS	DP=28090;AF=0.998718;SB=0;DP4=9,11,12043,16011
S288C	638	.	C	T	49314	PASS	DP=29508;AF=0.999017;SB=5;DP4=4,8,14932,14547
S288C	648	.	A	G	49314	PASS	DP=29847;AF=0.998794;SB=3;DP4=14,9,15476,14335
S288C	817	.	C	A	49314	PASS	DP=26825;AF=0.998733;SB=37;DP4=17,1,13771,13021
S288C	923	.	G	C	18034	PASS	DP=24843;AF=0.052248;SB=2;DP4=11073,12445,622,677
S288C	1377	.	T	A	136	PASS	DP=17756;AF=0.063809;SB=588;DP4=9452,5701,425,708
S288C	1570	.	CAAAAAAAA	C	49314	PASS	DP=21305;AF=0.438723;SB=0;DP4=2046,1971,4751,4596;INDEL;HRUN=17
S288C	1570	.	CAAAAAAAAA	C	49314	PASS	DP=21305;AF=0.376578;SB=1;DP4=2046,1971,4063,3960;INDEL;HRUN=17
S288C	1759	.	ACCGCGTCGCCGCGTCG	A	49314	PASS	DP=22101;AF=0.655129;SB=116;DP4=3993,3903,6613,7866;INDEL;HRUN=2
S288C	1983	.	TG	T	15096	PASS	DP=24843;AF=0.934227;SB=15;DP4=1022,949,11444,11765;INDEL;HRUN=1
S288C	1985	.	T	A	1848	PASS	DP=25755;AF=0.952475;SB=1;DP4=224,234,12209,12322
S288C	2045	.	AT	A	49314	PASS	DP=29554;AF=0.911653;SB=0;DP4=1440,1317,14137,12806;INDEL;HRUN=8
S288C	2073	.	G	A	49314	PASS	DP=28893;AF=0.998269;SB=1;DP4=22,16,15754,13089
S288C	2227	.	C	T	49314	PASS	DP=28289;AF=0.896002;SB=32;DP4=1295,1622,10405,14948
S288C	2244	.	GA	G	11900	PASS	DP=26162;AF=0.097661;SB=103;DP4=6855,7163,1069,1486;INDEL;HRUN=16
S288C	2244	.	GAAA	G	2488	PASS	DP=26162;AF=0.050264;SB=18;DP4=6855,7163,597,718;INDEL;HRUN=16
S288C	2244	.	GAA	G	49314	PASS	DP=26162;AF=0.319012;SB=201;DP4=6855,7163,3542,4804;INDEL;HRUN=16
S288C	2261	.	T	A	307	PASS	DP=30575;AF=0.094816;SB=3113;DP4=11505,15265,2474,714
S288C	5993	.	C	CT	49314	PASS	DP=28166;AF=0.304481;SB=0;DP4=10558,9232,4578,3998;INDEL;HRUN=2
S288C	5993	.	C	T	141	PASS	DP=28368;AF=0.006557;SB=5;DP4=15041,13136,92,94
S288C	5996	.	G	T	120	PASS	DP=28413;AF=0.006018;SB=6;DP4=15141,13078,84,87
S288C	7325	.	TC	T	94	PASS	DP=24387;AF=0.001271;SB=17;DP4=13055,11547,23,8;INDEL;HRUN=6
S288C	8467	.	T	TA	21342	PASS	DP=29599;AF=0.056995;SB=13;DP4=12840,15461,722,965;INDEL;HRUN=6
S288C	8471	.	AAAG	A	49314	PASS	DP=28807;AF=0.873572;SB=1;DP4=1844,2184,11454,13711;INDEL;HRUN=6
S288C	8478	.	G	C	300	PASS	DP=29041;AF=0.009951;SB=80;DP4=13363,15357,86,203
S288C	8491	.	CTTTT	C	49314	PASS	DP=29223;AF=0.861547;SB=116;DP4=1799,2436,12161,13016;INDEL;HRUN=11
S288C	9131	.	T	TTCGCATGAAG	1286	PASS	DP=2528;AF=0.051424;SB=4;DP4=6,2154,1,129;INDEL;HRUN=3
S288C	9131	.	T	TTCGCATGAAGTACC	6135	PASS	DP=2528;AF=0.154272;SB=2;DP4=6,2154,0,390;INDEL;HRUN=3
S288C	9132	.	T	TCGCATGA	704	PASS	DP=2332;AF=0.037736;SB=0;DP4=7,1865,0,88;INDEL;HRUN=1
S288C	9132	.	T	TCGCATGAAGTAC	768	PASS	DP=2332;AF=0.039880;SB=0;DP4=7,1865,0,93;INDEL;HRUN=1
S288C	9133	.	C	CGCAT	1276	PASS	DP=2168;AF=0.059502;SB=0;DP4=7,1827,0,129;INDEL;HRUN=1
S288C	9133	.	C	CGCATG	1788	PASS	DP=2168;AF=0.074723;SB=0;DP4=7,1827,0,162;INDEL;HRUN=1
S288C	9133	.	C	CGCATGAA	67	PASS	DP=2168;AF=0.011531;SB=0;DP4=7,1827,0,25;INDEL;HRUN=1
S288C	9133	.	C	CGCATGAAGT	931	PASS	DP=2168;AF=0.048432;SB=0;DP4=7,1827,0,105;INDEL;HRUN=1
S288C	9133	.	C	CGCATGAAGTA	496	PASS	DP=2168;AF=0.032749;SB=0;DP4=7,1827,0,71;INDEL;HRUN=1
