# Supplementary material for: Varying strength of selection contributes to the intragenomic diversity of rRNA genes
Source: Nat Commun. 2022 Nov 25;13:7245. doi: 10.1038/s41467-022-34989-w (PMC9700816; doi:10.1038/s41467-022-34989-w)
Supplement: Supplementary file 4 — Supplementary Data 1-6 [file 41467_2022_34989_MOESM4_ESM.zip › Supplementary_Data1-6/Supplementary_Data_6/raw_rDNA_var_calls/ERR1308858_rDNA.vcf]

##fileformat=VCFv4.0
##fileDate=20200729
##source=lofreq call --call-indels -f /scratch/ds5639/rDNA_project/Yue_2017_SK1_hiseq/SRR4074258_1/rDNA_S288C_ref/rDNA_S288C.fa -o ERR1308858_rDNA.vcf ERR1308858_rDNA.bam 
##reference=/scratch/ds5639/rDNA_project/Yue_2017_SK1_hiseq/SRR4074258_1/rDNA_S288C_ref/rDNA_S288C.fa
##INFO=<ID=DP,Number=1,Type=Integer,Description="Raw Depth">
##INFO=<ID=AF,Number=1,Type=Float,Description="Allele Frequency">
##INFO=<ID=SB,Number=1,Type=Integer,Description="Phred-scaled strand bias at this position">
##INFO=<ID=DP4,Number=4,Type=Integer,Description="Counts for ref-forward bases, ref-reverse, alt-forward and alt-reverse bases">
##INFO=<ID=INDEL,Number=0,Type=Flag,Description="Indicates that the variant is an INDEL.">
##INFO=<ID=CONSVAR,Number=0,Type=Flag,Description="Indicates that the variant is a consensus variant (as opposed to a low frequency variant).">
##INFO=<ID=HRUN,Number=1,Type=Integer,Description="Homopolymer length to the right of report indel position">
##FILTER=<ID=min_dp_10,Description="Minimum Coverage 10">
##FILTER=<ID=sb_fdr,Description="Strand-Bias Multiple Testing Correction: fdr corr. pvalue > 0.001000">
##FILTER=<ID=min_snvqual_64,Description="Minimum SNV Quality (Phred) 64">
##FILTER=<ID=min_indelqual_55,Description="Minimum Indel Quality (Phred) 55">
#CHROM	POS	ID	REF	ALT	QUAL	FILTER	INFO
S288C	130	.	C	T	281	PASS	DP=9086;AF=0.085516;SB=391;DP4=7293,966,540,238
S288C	179	.	A	ATTTTTTTCTTT	43315	PASS	DP=10772;AF=0.473078;SB=19;DP4=2384,689,4074,1022;INDEL;HRUN=8
S288C	227	.	A	T	49314	PASS	DP=6495;AF=0.984450;SB=16;DP4=39,20,5049,1345
S288C	272	.	GAACATACAA	G	49314	PASS	DP=7386;AF=0.898457;SB=1;DP4=410,383,3483,3153;INDEL;HRUN=2
S288C	557	.	C	T	49314	PASS	DP=25278;AF=0.992721;SB=54;DP4=7,41,11706,13389
S288C	607	.	G	A	49314	PASS	DP=28385;AF=0.982385;SB=14;DP4=188,169,13137,14748
S288C	626	.	A	G	49314	PASS	DP=28677;AF=0.150364;SB=92;DP4=11899,12353,2337,1975
S288C	638	.	C	T	49314	PASS	DP=28888;AF=0.991969;SB=140;DP4=4,59,14921,13735
S288C	648	.	A	G	49314	PASS	DP=28876;AF=0.154765;SB=29;DP4=12817,11440,2480,1989
S288C	743	.	T	C	49314	PASS	DP=25669;AF=0.834431;SB=6;DP4=1940,2113,10476,10946
S288C	817	.	C	A	49314	PASS	DP=24174;AF=0.993050;SB=24;DP4=66,39,11641,12373
S288C	1117	.	G	C	49314	PASS	DP=24247;AF=0.988947;SB=2;DP4=74,58,12750,11229
S288C	1397	.	T	C	28193	PASS	DP=13771;AF=0.783313;SB=56;DP4=707,2140,3162,7626
S288C	1399	.	T	C	46671	PASS	DP=14485;AF=0.810563;SB=219;DP4=594,2007,3808,7933
S288C	1570	.	CAAA	C	18463	PASS	DP=10262;AF=0.243325;SB=796;DP4=5148,1521,2327,170;INDEL;HRUN=17
S288C	1570	.	CAAAA	C	234	PASS	DP=10262;AF=0.056422;SB=44;DP4=5148,1521,489,90;INDEL;HRUN=17
S288C	1570	.	CAA	C	267	PASS	DP=10262;AF=0.058078;SB=338;DP4=5148,1521,571,25;INDEL;HRUN=17
S288C	1638	.	A	C	49314	PASS	DP=19587;AF=0.986930;SB=2;DP4=71,95,7845,11490
S288C	1662	.	A	G	11353	PASS	DP=20468;AF=0.156048;SB=210;DP4=7906,8667,1240,1978
S288C	1683	.	A	T	49314	PASS	DP=22049;AF=0.989795;SB=2;DP4=47,60,10275,11550
S288C	1720	.	T	G	49314	PASS	DP=14844;AF=0.986796;SB=35;DP4=78,48,6647,8004
S288C	1730	.	T	C	49314	PASS	DP=13245;AF=0.983541;SB=0;DP4=47,58,6026,7011
S288C	1830	.	G	GTA	49314	PASS	DP=18589;AF=0.874227;SB=61;DP4=1033,1145,8629,7622;INDEL;HRUN=1
S288C	1897	.	T	C	21010	PASS	DP=22114;AF=0.132314;SB=72;DP4=11531,7585,1613,1319
S288C	1983	.	TG	T	7038	PASS	DP=13874;AF=0.893037;SB=39;DP4=784,826,5405,6985;INDEL;HRUN=1
S288C	1985	.	T	A	459	PASS	DP=14414;AF=0.917858;SB=0;DP4=146,189,5818,7413
S288C	2117	.	C	A	49314	PASS	DP=21062;AF=0.987418;SB=15;DP4=131,77,11504,9293
S288C	2208	.	T	C	49314	PASS	DP=20871;AF=0.986824;SB=6;DP4=66,77,10554,10067
S288C	2227	.	C	T	49314	PASS	DP=19430;AF=0.992846;SB=12;DP4=27,44,9645,9651
S288C	2256	.	A	AAAAG	2160	PASS	DP=12572;AF=0.155902;SB=2005;DP4=6333,2962,610,1350;INDEL;HRUN=16
S288C	2288	.	T	A	206	PASS	DP=3385;AF=0.359232;SB=107;DP4=1079,1059,763,459
S288C	2290	.	G	A	8484	PASS	DP=3168;AF=0.754104;SB=79;DP4=349,399,1401,988
S288C	2302	.	C	CCA	4048	PASS	DP=8165;AF=0.571709;SB=2;DP4=1979,1155,2921,1747;INDEL;HRUN=1
S288C	2304	.	T	A	42875	PASS	DP=8939;AF=0.970466;SB=28;DP4=62,65,5464,3211
S288C	2392	.	A	G	49314	PASS	DP=27255;AF=0.988553;SB=32;DP4=103,55,13853,13090
S288C	2485	.	T	TA	49314	PASS	DP=23990;AF=0.861276;SB=22;DP4=1681,1804,10497,10165;INDEL;HRUN=6
S288C	5949	.	TA	T	49314	PASS	DP=26023;AF=0.906390;SB=6;DP4=1431,1280,12734,10853;INDEL;HRUN=7
S288C	5956	.	AG	A	125	PASS	DP=26310;AF=0.002585;SB=59;DP4=14196,12264,56,12;INDEL;HRUN=1
S288C	6033	.	G	GA	2017	PASS	DP=28742;AF=0.011307;SB=1;DP4=3667,2618,186,139;INDEL;HRUN=8
S288C	6033	.	G	GAA	49314	PASS	DP=28742;AF=0.737527;SB=22;DP4=3667,2618,11947,9251;INDEL;HRUN=8
S288C	6033	.	G	GAAA	12838	PASS	DP=28742;AF=0.038828;SB=9;DP4=3667,2618,623,493;INDEL;HRUN=8
S288C	6034	.	A	AAAA	60	PASS	DP=28970;AF=0.001381;SB=68;DP4=16469,12714,6,34;INDEL;HRUN=8
S288C	6035	.	A	AAC	93	PASS	DP=29126;AF=0.001545;SB=6;DP4=16569,12796,21,24;INDEL;HRUN=8
S288C	6037	.	A	AAC	63	PASS	DP=29274;AF=0.001298;SB=13;DP4=16697,12807,15,23;INDEL;HRUN=8
S288C	6040	.	A	AAC	143	PASS	DP=29434;AF=0.001733;SB=62;DP4=16724,12862,11,40;INDEL;HRUN=8
S288C	6041	.	A	AAC	204	PASS	DP=29423;AF=0.002889;SB=14;DP4=16641,12903,38,47;INDEL;HRUN=1
S288C	6042	.	C	A	3427	PASS	DP=29647;AF=0.047728;SB=746;DP4=15474,12665,1135,307
S288C	6321	.	A	G	49314	PASS	DP=32895;AF=0.188387;SB=5;DP4=13348,13182,3166,3032
S288C	6358	.	T	TA	49314	PASS	DP=31567;AF=0.890519;SB=251;DP4=1807,1960,16044,12067;INDEL;HRUN=1
S288C	6359	.	A	AC	1051	PASS	DP=31333;AF=0.008362;SB=464;DP4=17851,13558,36,226;INDEL;HRUN=2
S288C	6360	.	C	A	502	PASS	DP=31678;AF=0.037755;SB=3;DP4=17011,13343,685,511
S288C	6598	.	C	A	6787	PASS	DP=24525;AF=0.119878;SB=1647;DP4=9904,11607,607,2361
S288C	6603	.	C	CAAA	11883	PASS	DP=27842;AF=0.046584;SB=50;DP4=4512,7479,571,726;INDEL;HRUN=7
S288C	6603	.	C	CAAAAAA	49314	PASS	DP=27842;AF=0.408663;SB=200;DP4=4512,7479,4965,6413;INDEL;HRUN=7
S288C	6603	.	C	CAAAAAAA	7115	PASS	DP=27842;AF=0.034337;SB=147;DP4=4512,7479,486,470;INDEL;HRUN=7
S288C	6603	.	C	CAAAAA	24243	PASS	DP=27842;AF=0.074815;SB=19;DP4=4512,7479,845,1238;INDEL;HRUN=7
S288C	6603	.	C	CAAAA	490	PASS	DP=27842;AF=0.010236;SB=0;DP4=4512,7479,106,179;INDEL;HRUN=7
S288C	6603	.	C	A	49314	PASS	DP=28331;AF=0.286365;SB=2147483647;DP4=9662,10137,1985,6490
S288C	7325	.	TC	T	64	PASS	DP=20685;AF=0.001160;SB=0;DP4=11426,9442,13,11;INDEL;HRUN=6
S288C	8226	.	A	C	66	PASS	DP=32571;AF=0.003961;SB=0;DP4=17863,14500,72,57
S288C	8230	.	A	C	91	PASS	DP=32798;AF=0.003964;SB=12;DP4=18309,14308,84,46
S288C	8233	.	A	C	98	PASS	DP=32645;AF=0.007536;SB=112;DP4=18400,13860,86,160
S288C	8316	.	A	C	98	PASS	DP=31313;AF=0.004152;SB=11;DP4=17351,13769,83,47
S288C	8357	.	C	A	75	PASS	DP=29695;AF=0.004513;SB=37;DP4=15443,14046,48,86
S288C	8364	.	A	C	64	PASS	DP=29905;AF=0.004314;SB=41;DP4=15309,14412,89,40
S288C	8471	.	AAAG	A	813	PASS	DP=30572;AF=0.003042;SB=10;DP4=13374,17519,32,61;INDEL;HRUN=6
S288C	8491	.	C	CT	9002	PASS	DP=28985;AF=0.040469;SB=0;DP4=13308,14754,552,621;INDEL;HRUN=11
S288C	8491	.	CTT	C	194	PASS	DP=28985;AF=0.005934;SB=8;DP4=11704,12834,72,100;INDEL;HRUN=11
S288C	8491	.	CT	C	49314	PASS	DP=28985;AF=0.155529;SB=12;DP4=11704,12834,2080,2428;INDEL;HRUN=11
S288C	8506	.	A	C	77	PASS	DP=28754;AF=0.022710;SB=186;DP4=12277,15584,404,249
S288C	8509	.	T	C	49314	PASS	DP=29362;AF=0.166440;SB=8;DP4=10695,13572,2217,2690
S288C	9131	.	T	TTCGCATGAAG	228	PASS	DP=2451;AF=0.039576;SB=0;DP4=4,2191,0,97;INDEL;HRUN=3
S288C	9131	.	T	TTCGCATGAAGTACC	2745	PASS	DP=2451;AF=0.117911;SB=0;DP4=4,2191,0,289;INDEL;HRUN=3
S288C	9132	.	T	TCGCATGA	155	PASS	DP=2247;AF=0.038273;SB=0;DP4=1,1835,0,86;INDEL;HRUN=1
S288C	9132	.	T	TCGCATGAAGTAC	73	PASS	DP=2247;AF=0.031153;SB=0;DP4=1,1835,0,70;INDEL;HRUN=1
S288C	9133	.	C	CGCAT	502	PASS	DP=2087;AF=0.061811;SB=0;DP4=2,1671,0,129;INDEL;HRUN=1
S288C	9133	.	C	CGCATG	584	PASS	DP=2087;AF=0.065644;SB=0;DP4=2,1671,0,137;INDEL;HRUN=1
S288C	9133	.	C	CGCATGAAGT	533	PASS	DP=2087;AF=0.063249;SB=0;DP4=2,1671,0,132;INDEL;HRUN=1
S288C	9133	.	C	CGCATGAAGTA	155	PASS	DP=2087;AF=0.041207;SB=0;DP4=2,1671,0,86;INDEL;HRUN=1
