# Supplementary material for: Varying strength of selection contributes to the intragenomic diversity of rRNA genes
Source: Nat Commun. 2022 Nov 25;13:7245. doi: 10.1038/s41467-022-34989-w (PMC9700816; doi:10.1038/s41467-022-34989-w)
Supplement: Supplementary file 4 — Supplementary Data 1-6 [file 41467_2022_34989_MOESM4_ESM.zip › Supplementary_Data1-6/Supplementary_Data_6/raw_rDNA_var_calls/ERR1308951_rDNA.vcf]

##fileformat=VCFv4.0
##fileDate=20200729
##source=lofreq call --call-indels -f /scratch/ds5639/rDNA_project/Yue_2017_SK1_hiseq/SRR4074258_1/rDNA_S288C_ref/rDNA_S288C.fa -o ERR1308951_rDNA.vcf ERR1308951_rDNA.bam 
##reference=/scratch/ds5639/rDNA_project/Yue_2017_SK1_hiseq/SRR4074258_1/rDNA_S288C_ref/rDNA_S288C.fa
##INFO=<ID=DP,Number=1,Type=Integer,Description="Raw Depth">
##INFO=<ID=AF,Number=1,Type=Float,Description="Allele Frequency">
##INFO=<ID=SB,Number=1,Type=Integer,Description="Phred-scaled strand bias at this position">
##INFO=<ID=DP4,Number=4,Type=Integer,Description="Counts for ref-forward bases, ref-reverse, alt-forward and alt-reverse bases">
##INFO=<ID=INDEL,Number=0,Type=Flag,Description="Indicates that the variant is an INDEL.">
##INFO=<ID=CONSVAR,Number=0,Type=Flag,Description="Indicates that the variant is a consensus variant (as opposed to a low frequency variant).">
##INFO=<ID=HRUN,Number=1,Type=Integer,Description="Homopolymer length to the right of report indel position">
##FILTER=<ID=min_dp_10,Description="Minimum Coverage 10">
##FILTER=<ID=sb_fdr,Description="Strand-Bias Multiple Testing Correction: fdr corr. pvalue > 0.001000">
##FILTER=<ID=min_snvqual_64,Description="Minimum SNV Quality (Phred) 64">
##FILTER=<ID=min_indelqual_56,Description="Minimum Indel Quality (Phred) 56">
#CHROM	POS	ID	REF	ALT	QUAL	FILTER	INFO
S288C	236	.	T	TGCGGAA	18949	PASS	DP=25922;AF=0.105123;SB=213;DP4=12182,6184,1546,1179;INDEL;HRUN=1
S288C	236	.	T	TGCGGAAGCGGAAGCGGAA	49314	PASS	DP=25922;AF=0.168235;SB=554;DP4=12182,6184,2328,2033;INDEL;HRUN=1
S288C	557	.	C	T	49314	PASS	DP=37213;AF=0.998871;SB=1;DP4=5,6,15484,21687
S288C	571	.	T	G	532	PASS	DP=38683;AF=0.009203;SB=10;DP4=16593,21722,170,186
S288C	638	.	C	T	49314	PASS	DP=39626;AF=0.998486;SB=12;DP4=1,6,21335,18231
S288C	648	.	A	G	49314	PASS	DP=40187;AF=0.999303;SB=13;DP4=13,3,22267,17892
S288C	817	.	C	A	49314	PASS	DP=35949;AF=0.998915;SB=12;DP4=17,6,18754,17159
S288C	919	.	C	CATT	109	PASS	DP=33448;AF=0.001315;SB=124;DP4=16148,17577,0,44;INDEL;HRUN=1
S288C	923	.	G	C	49314	PASS	DP=33665;AF=0.174217;SB=13;DP4=13296,14454,2896,2969
S288C	1570	.	CAAAAAAAA	C	49314	PASS	DP=26399;AF=0.407705;SB=87;DP4=2266,2094,6174,4589;INDEL;HRUN=17
S288C	1570	.	CAAAAAAAAA	C	49314	PASS	DP=26399;AF=0.425281;SB=32;DP4=2266,2094,6182,5045;INDEL;HRUN=17
S288C	1759	.	ACCGCGTCGCCGCGTCG	A	49314	PASS	DP=27523;AF=0.702976;SB=1423;DP4=4885,3545,8005,11343;INDEL;HRUN=2
S288C	1983	.	TG	T	18560	PASS	DP=30257;AF=0.926397;SB=32;DP4=1116,1247,12202,15828;INDEL;HRUN=1
S288C	1985	.	T	A	2892	PASS	DP=31341;AF=0.949810;SB=121;DP4=156,377,13277,16491
S288C	2045	.	AT	A	49314	PASS	DP=36785;AF=0.904689;SB=98;DP4=2003,1754,15903,17376;INDEL;HRUN=8
S288C	2073	.	G	A	49314	PASS	DP=34768;AF=0.999137;SB=3;DP4=2,4,18335,16403
S288C	2227	.	C	T	49314	PASS	DP=29680;AF=0.660748;SB=19;DP4=3157,6888,5879,13735
S288C	2244	.	GA	G	29961	PASS	DP=27277;AF=0.148220;SB=782;DP4=5743,7357,1113,2930;INDEL;HRUN=16
S288C	2244	.	GAAA	G	4145	PASS	DP=27277;AF=0.054368;SB=150;DP4=5743,7357,490,993;INDEL;HRUN=16
S288C	2244	.	GAA	G	49314	PASS	DP=27277;AF=0.304616;SB=963;DP4=5743,7357,2467,5842;INDEL;HRUN=16
S288C	2261	.	T	A	1225	PASS	DP=33149;AF=0.109385;SB=2147483647;DP4=8989,19409,2711,1093
S288C	4843	.	A	G	2715	PASS	DP=31384;AF=0.010961;SB=0;DP4=17019,13999,188,156
S288C	5993	.	C	CT	49314	PASS	DP=32218;AF=0.352629;SB=1;DP4=11171,10014,5972,5389;INDEL;HRUN=2
S288C	5993	.	C	T	314	PASS	DP=32548;AF=0.009033;SB=33;DP4=16949,15294,185,109
S288C	5996	.	G	T	294	PASS	DP=32429;AF=0.006383;SB=8;DP4=16998,15211,120,87
S288C	7540	.	T	C	821	PASS	DP=32546;AF=0.006667;SB=7;DP4=16532,15769,122,96
S288C	8467	.	T	TA	25670	PASS	DP=35123;AF=0.058708;SB=285;DP4=15119,18290,675,1387;INDEL;HRUN=6
S288C	8471	.	AAAG	A	49314	PASS	DP=34646;AF=0.866622;SB=265;DP4=1879,3178,13596,16429;INDEL;HRUN=6
S288C	8478	.	G	C	473	PASS	DP=35310;AF=0.011073;SB=138;DP4=16125,18752,106,285
S288C	8491	.	CTTTT	C	49314	PASS	DP=35244;AF=0.850698;SB=679;DP4=1994,3612,14446,15536;INDEL;HRUN=11
S288C	9131	.	T	TTCGCATGAAG	1709	PASS	DP=2801;AF=0.057836;SB=3;DP4=9,2556,1,161;INDEL;HRUN=3
S288C	9131	.	T	TTCGCATGAAGTACC	3777	PASS	DP=2801;AF=0.099964;SB=0;DP4=9,2556,0,280;INDEL;HRUN=3
S288C	9132	.	T	TCGCATGA	1905	PASS	DP=2535;AF=0.068639;SB=0;DP4=8,2118,0,174;INDEL;HRUN=1
S288C	9132	.	T	TCGCATGAAGTAC	1343	PASS	DP=2535;AF=0.054438;SB=3;DP4=8,2118,1,137;INDEL;HRUN=1
S288C	9133	.	C	CGCAT	2309	PASS	DP=2364;AF=0.083756;SB=2;DP4=8,1831,1,197;INDEL;HRUN=1
S288C	9133	.	C	CGCATG	1764	PASS	DP=2364;AF=0.069797;SB=0;DP4=8,1831,0,165;INDEL;HRUN=1
S288C	9133	.	C	CGCATGAA	1084	PASS	DP=2364;AF=0.050761;SB=0;DP4=8,1831,0,120;INDEL;HRUN=1
S288C	9133	.	C	CGCATGAAGT	489	PASS	DP=2364;AF=0.031303;SB=0;DP4=8,1831,0,74;INDEL;HRUN=1
S288C	9133	.	C	CGCATGAAGTA	1271	PASS	DP=2364;AF=0.056261;SB=0;DP4=8,1831,0,133;INDEL;HRUN=1
