# Supplementary material for: Varying strength of selection contributes to the intragenomic diversity of rRNA genes
Source: Nat Commun. 2022 Nov 25;13:7245. doi: 10.1038/s41467-022-34989-w (PMC9700816; doi:10.1038/s41467-022-34989-w)
Supplement: Supplementary file 4 — Supplementary Data 1-6 [file 41467_2022_34989_MOESM4_ESM.zip › Supplementary_Data1-6/Supplementary_Data_6/raw_rDNA_var_calls/ERR1308950_rDNA.vcf]

##fileformat=VCFv4.0
##fileDate=20200729
##source=lofreq call --call-indels -f /scratch/ds5639/rDNA_project/Yue_2017_SK1_hiseq/SRR4074258_1/rDNA_S288C_ref/rDNA_S288C.fa -o ERR1308950_rDNA.vcf ERR1308950_rDNA.bam 
##reference=/scratch/ds5639/rDNA_project/Yue_2017_SK1_hiseq/SRR4074258_1/rDNA_S288C_ref/rDNA_S288C.fa
##INFO=<ID=DP,Number=1,Type=Integer,Description="Raw Depth">
##INFO=<ID=AF,Number=1,Type=Float,Description="Allele Frequency">
##INFO=<ID=SB,Number=1,Type=Integer,Description="Phred-scaled strand bias at this position">
##INFO=<ID=DP4,Number=4,Type=Integer,Description="Counts for ref-forward bases, ref-reverse, alt-forward and alt-reverse bases">
##INFO=<ID=INDEL,Number=0,Type=Flag,Description="Indicates that the variant is an INDEL.">
##INFO=<ID=CONSVAR,Number=0,Type=Flag,Description="Indicates that the variant is a consensus variant (as opposed to a low frequency variant).">
##INFO=<ID=HRUN,Number=1,Type=Integer,Description="Homopolymer length to the right of report indel position">
##FILTER=<ID=min_dp_10,Description="Minimum Coverage 10">
##FILTER=<ID=sb_fdr,Description="Strand-Bias Multiple Testing Correction: fdr corr. pvalue > 0.001000">
##FILTER=<ID=min_snvqual_64,Description="Minimum SNV Quality (Phred) 64">
##FILTER=<ID=min_indelqual_55,Description="Minimum Indel Quality (Phred) 55">
#CHROM	POS	ID	REF	ALT	QUAL	FILTER	INFO
S288C	217	.	GT	G	60	PASS	DP=9827;AF=0.002442;SB=10;DP4=7592,2251,15,9;INDEL;HRUN=2
S288C	429	.	G	C	49314	PASS	DP=16452;AF=0.995684;SB=0;DP4=27,27,7960,8421
S288C	557	.	C	T	49314	PASS	DP=16312;AF=0.998897;SB=1;DP4=2,4,7562,8732
S288C	638	.	C	T	49314	PASS	DP=16330;AF=0.998469;SB=3;DP4=2,4,8418,7887
S288C	648	.	A	G	49314	PASS	DP=16367;AF=0.999206;SB=0;DP4=5,5,8648,7706
S288C	817	.	C	A	49314	PASS	DP=15834;AF=0.999179;SB=4;DP4=4,1,8495,7326
S288C	1377	.	T	C	987	PASS	DP=13102;AF=0.130056;SB=1277;DP4=1880,4587,1042,662
S288C	1380	.	T	C	43696	PASS	DP=13366;AF=0.403786;SB=2147483647;DP4=2083,936,1333,4064
S288C	1381	.	T	A	8901	PASS	DP=13419;AF=0.211789;SB=2674;DP4=1619,4002,1944,898
S288C	1385	.	T	C	17714	PASS	DP=13149;AF=0.287626;SB=3019;DP4=1296,3152,2641,1151
S288C	1394	.	T	C	49314	PASS	DP=12978;AF=0.894591;SB=736;DP4=367,988,6141,5471
S288C	1497	.	T	C	49314	PASS	DP=15792;AF=0.995377;SB=4;DP4=25,34,7642,8077
S288C	1570	.	CAAAAAAAAA	C	49314	PASS	DP=12357;AF=0.827547;SB=30;DP4=1028,1130,5272,4954;INDEL;HRUN=17
S288C	1671	.	T	C	49314	PASS	DP=14562;AF=0.997459;SB=1;DP4=18,13,7719,6806
S288C	1759	.	ACCGCGTCGCCGCGTCG	A	49314	PASS	DP=12328;AF=0.659231;SB=181;DP4=2267,2070,3571,4556;INDEL;HRUN=2
S288C	1983	.	TG	T	9894	PASS	DP=14561;AF=0.956871;SB=3;DP4=348,284,7468,6465;INDEL;HRUN=1
S288C	1985	.	T	A	4684	PASS	DP=15049;AF=0.974949;SB=0;DP4=10,8,7905,6767
S288C	2045	.	AT	A	49314	PASS	DP=17556;AF=0.906129;SB=42;DP4=1060,719,8684,7224;INDEL;HRUN=8
S288C	2227	.	C	T	49314	PASS	DP=17419;AF=0.999139;SB=1;DP4=2,5,7289,10115
S288C	2244	.	GAAA	G	49314	PASS	DP=16476;AF=0.538298;SB=189;DP4=2768,2777,3739,5130;INDEL;HRUN=16
S288C	2244	.	GAA	G	82	PASS	DP=16476;AF=0.063001;SB=22;DP4=2768,2777,470,568;INDEL;HRUN=16
S288C	5237	.	G	GTGAAAT	103	PASS	DP=14797;AF=0.001216;SB=50;DP4=7722,7185,18,0;INDEL;HRUN=1
S288C	5727	.	C	T	802	PASS	DP=14062;AF=0.010525;SB=6;DP4=7455,6451,72,76
S288C	5949	.	TA	T	49314	PASS	DP=15589;AF=0.917827;SB=7;DP4=805,662,7577,6731;INDEL;HRUN=7
S288C	5957	.	G	T	32154	PASS	DP=15889;AF=0.273774;SB=12;DP4=6055,5338,2239,2111
S288C	6337	.	G	A	49314	PASS	DP=16954;AF=0.998525;SB=0;DP4=11,11,8899,8030
S288C	7541	.	G	GA	59	PASS	DP=15162;AF=0.000989;SB=39;DP4=8216,7045,15,0;INDEL;HRUN=1
S288C	8467	.	T	TA	12384	PASS	DP=16209;AF=0.057931;SB=67;DP4=7157,8300,353,586;INDEL;HRUN=6
S288C	8471	.	AAAG	A	49314	PASS	DP=15838;AF=0.864440;SB=63;DP4=980,1402,6396,7295;INDEL;HRUN=6
S288C	8478	.	G	C	189	PASS	DP=15980;AF=0.010388;SB=49;DP4=7566,8225,51,115
S288C	8491	.	CTTTT	C	49314	PASS	DP=15852;AF=0.852006;SB=268;DP4=948,1513,6806,6700;INDEL;HRUN=11
S288C	8561	.	A	T	49314	PASS	DP=16593;AF=0.148316;SB=2;DP4=7833,6280,1350,1111
S288C	8837	.	A	G	1608	PASS	DP=11646;AF=0.016830;SB=0;DP4=4078,7363,69,127
S288C	9131	.	T	TTCGCATGAAG	244	PASS	DP=2574;AF=0.024864;SB=0;DP4=8,2424,0,64;INDEL;HRUN=3
S288C	9131	.	T	TTCGCATGAAGTACC	1365	PASS	DP=2574;AF=0.064880;SB=0;DP4=8,2424,0,167;INDEL;HRUN=3
S288C	9132	.	T	TCGCATGA	117	PASS	DP=2457;AF=0.018722;SB=10;DP4=4,2290,1,45;INDEL;HRUN=1
S288C	9132	.	T	TCGCATGAAGTAC	117	PASS	DP=2457;AF=0.018722;SB=0;DP4=4,2290,0,46;INDEL;HRUN=1
S288C	9133	.	C	CGCAT	88	PASS	DP=2380;AF=0.017227;SB=0;DP4=4,774,0,41;INDEL;HRUN=1
S288C	9133	.	C	CGCATG	372	PASS	DP=2380;AF=0.033193;SB=0;DP4=4,774,0,79;INDEL;HRUN=1
S288C	9133	.	C	CGCATGAA	58	PASS	DP=2380;AF=0.014706;SB=7;DP4=4,774,1,34;INDEL;HRUN=1
S288C	9133	.	C	CGCATGAAGT	29715	PASS	DP=2380;AF=0.610924;SB=18;DP4=4,774,0,1454;INDEL;HRUN=1
S288C	9133	.	C	CGCATGAAGTA	170	PASS	DP=2380;AF=0.022689;SB=0;DP4=4,774,0,54;INDEL;HRUN=1
