# Supplementary material for: Varying strength of selection contributes to the intragenomic diversity of rRNA genes
Source: Nat Commun. 2022 Nov 25;13:7245. doi: 10.1038/s41467-022-34989-w (PMC9700816; doi:10.1038/s41467-022-34989-w)
Supplement: Supplementary file 4 — Supplementary Data 1-6 [file 41467_2022_34989_MOESM4_ESM.zip › Supplementary_Data1-6/Supplementary_Data_6/raw_rDNA_var_calls/ERR1308742_rDNA.vcf]

##fileformat=VCFv4.0
##fileDate=20200729
##source=lofreq call --call-indels -f /scratch/ds5639/rDNA_project/Yue_2017_SK1_hiseq/SRR4074258_1/rDNA_S288C_ref/rDNA_S288C.fa -o ERR1308742_rDNA.vcf ERR1308742_rDNA.bam 
##reference=/scratch/ds5639/rDNA_project/Yue_2017_SK1_hiseq/SRR4074258_1/rDNA_S288C_ref/rDNA_S288C.fa
##INFO=<ID=DP,Number=1,Type=Integer,Description="Raw Depth">
##INFO=<ID=AF,Number=1,Type=Float,Description="Allele Frequency">
##INFO=<ID=SB,Number=1,Type=Integer,Description="Phred-scaled strand bias at this position">
##INFO=<ID=DP4,Number=4,Type=Integer,Description="Counts for ref-forward bases, ref-reverse, alt-forward and alt-reverse bases">
##INFO=<ID=INDEL,Number=0,Type=Flag,Description="Indicates that the variant is an INDEL.">
##INFO=<ID=CONSVAR,Number=0,Type=Flag,Description="Indicates that the variant is a consensus variant (as opposed to a low frequency variant).">
##INFO=<ID=HRUN,Number=1,Type=Integer,Description="Homopolymer length to the right of report indel position">
##FILTER=<ID=min_dp_10,Description="Minimum Coverage 10">
##FILTER=<ID=sb_fdr,Description="Strand-Bias Multiple Testing Correction: fdr corr. pvalue > 0.001000">
##FILTER=<ID=min_snvqual_64,Description="Minimum SNV Quality (Phred) 64">
##FILTER=<ID=min_indelqual_52,Description="Minimum Indel Quality (Phred) 52">
#CHROM	POS	ID	REF	ALT	QUAL	FILTER	INFO
S288C	33	.	G	A	49314	PASS	DP=4822;AF=0.998134;SB=0;DP4=9,0,4801,12
S288C	121	.	C	T	49314	PASS	DP=13382;AF=0.997534;SB=6;DP4=25,2,12883,466
S288C	179	.	A	ATTT	49314	PASS	DP=14446;AF=0.714938;SB=10;DP4=2321,244,9453,875;INDEL;HRUN=8
S288C	179	.	A	ATT	1936	PASS	DP=14446;AF=0.028520;SB=7;DP4=2321,244,382,30;INDEL;HRUN=8
S288C	179	.	A	AT	719	PASS	DP=14446;AF=0.018552;SB=41;DP4=2321,244,220,48;INDEL;HRUN=8
S288C	179	.	A	ATTTT	7943	PASS	DP=14446;AF=0.061886;SB=1;DP4=2321,244,814,80;INDEL;HRUN=8
S288C	236	.	T	TGCGGAA	49314	PASS	DP=15607;AF=0.723201;SB=599;DP4=3598,808,7785,3502;INDEL;HRUN=1
S288C	283	.	A	G	49314	PASS	DP=18297;AF=0.973110;SB=1;DP4=273,209,10283,7522
S288C	369	.	A	T	11057	PASS	DP=25023;AF=0.040323;SB=18;DP4=13867,10118,623,386
S288C	442	.	T	G	49314	PASS	DP=22148;AF=0.996975;SB=5;DP4=29,19,11560,10521
S288C	512	.	C	T	8094	PASS	DP=22276;AF=0.031738;SB=32;DP4=10376,11185,387,320
S288C	557	.	C	T	49314	PASS	DP=23464;AF=0.998721;SB=3;DP4=10,9,10290,13144
S288C	630	.	T	C	49314	PASS	DP=25114;AF=0.997213;SB=6;DP4=22,31,12687,12357
S288C	638	.	C	T	49314	PASS	DP=25479;AF=0.999137;SB=15;DP4=3,11,13265,12192
S288C	648	.	A	G	49314	PASS	DP=25654;AF=0.998831;SB=0;DP4=10,9,13546,12078
S288C	748	.	A	G	49314	PASS	DP=21974;AF=0.997998;SB=0;DP4=18,19,10952,10978
S288C	817	.	C	A	49314	PASS	DP=22084;AF=0.999276;SB=5;DP4=5,2,10643,11426
S288C	820	.	T	C	9365	PASS	DP=22028;AF=0.034456;SB=5;DP4=10182,11081,380,379
S288C	842	.	T	G	49314	PASS	DP=21456;AF=0.995945;SB=16;DP4=31,20,9517,11867
S288C	843	.	T	C	49314	PASS	DP=21485;AF=0.997114;SB=22;DP4=34,19,9489,11937
S288C	905	.	A	G	6554	PASS	DP=20569;AF=0.035442;SB=3;DP4=8262,11542,293,437
S288C	1032	.	C	T	49314	PASS	DP=20212;AF=0.997823;SB=11;DP4=12,27,9188,10980
S288C	1117	.	G	C	49314	PASS	DP=22296;AF=0.962505;SB=1;DP4=465,363,12213,9247
S288C	1145	.	A	G	49314	PASS	DP=22307;AF=0.962164;SB=2;DP4=507,328,12832,8631
S288C	1157	.	G	C	49314	PASS	DP=22014;AF=0.997592;SB=4;DP4=19,16,13567,8394
S288C	1202	.	T	C	5458	PASS	DP=20431;AF=0.035534;SB=5;DP4=11858,7835,452,274
S288C	1219	.	T	C	49314	PASS	DP=19505;AF=0.996975;SB=7;DP4=31,13,11638,7809
S288C	1506	.	C	CA	49314	PASS	DP=18148;AF=0.913875;SB=280;DP4=884,973,5692,10893;INDEL;HRUN=1
S288C	1570	.	CAAAAAAAAAA	C	49314	PASS	DP=17585;AF=0.840375;SB=237;DP4=1108,1888,6963,7815;INDEL;HRUN=17
S288C	1602	.	T	C	49314	PASS	DP=20868;AF=0.997364;SB=2;DP4=17,20,10441,10373
S288C	1643	.	C	T	49314	PASS	DP=20043;AF=0.810707;SB=735;DP4=1343,2442,8422,7827
S288C	1648	.	T	C	366	PASS	DP=19697;AF=0.186627;SB=915;DP4=8281,7733,1224,2456
S288C	1671	.	T	C	49314	PASS	DP=18591;AF=0.998978;SB=6;DP4=10,6,8502,10070
S288C	1685	.	T	C	42008	PASS	DP=17885;AF=0.385966;SB=515;DP4=4268,6706,3485,3418
S288C	1722	.	A	G	49314	PASS	DP=17305;AF=0.997573;SB=7;DP4=19,19,6681,10582
S288C	1759	.	ACCGCGTCGCCGCGTCG	A	31978	PASS	DP=14737;AF=0.657936;SB=25;DP4=2029,3163,4036,5660;INDEL;HRUN=2
S288C	1854	.	C	T	49314	PASS	DP=16630;AF=0.997054;SB=8;DP4=20,21,10060,6522
S288C	1960	.	A	ATGTCCCC	58	PASS	DP=3233;AF=0.188679;SB=45;DP4=1010,417,373,237;INDEL;HRUN=22
S288C	1982	.	CTGTT	C	21686	PASS	DP=2345;AF=0.963753;SB=5;DP4=19,34,1003,1257;INDEL;HRUN=1
S288C	1988	.	ACTGT	A	7041	PASS	DP=4238;AF=0.533270;SB=3;DP4=900,1079,1004,1256;INDEL;HRUN=1
S288C	2045	.	AT	A	49314	PASS	DP=15326;AF=0.992235;SB=0;DP4=50,57,7153,8054;INDEL;HRUN=8
S288C	2179	.	G	C	49314	PASS	DP=19191;AF=0.996405;SB=9;DP4=23,28,10778,8346
S288C	2227	.	C	T	49314	PASS	DP=14531;AF=0.998486;SB=5;DP4=6,8,8421,6089
S288C	2274	.	G	A	629	PASS	DP=15017;AF=0.383099;SB=2274;DP4=4788,3798,4899,1161
S288C	2277	.	CAAATAGT	C	49314	PASS	DP=15033;AF=0.532096;SB=1126;DP4=5364,1737,4657,3342;INDEL;HRUN=3
S288C	2384	.	A	G	49314	PASS	DP=22115;AF=0.997649;SB=1;DP4=23,20,11035,11028
S288C	2430	.	T	C	49314	PASS	DP=22201;AF=0.997388;SB=2;DP4=21,24,11417,10726
S288C	3814	.	T	C	49314	PASS	DP=21522;AF=0.998188;SB=11;DP4=7,13,11933,9554
S288C	5949	.	TA	T	49314	PASS	DP=23779;AF=0.920602;SB=17;DP4=1043,1095,11271,10620;INDEL;HRUN=7
S288C	6033	.	G	GAA	49314	PASS	DP=24715;AF=0.537204;SB=8;DP4=2361,1999,7019,6258;INDEL;HRUN=8
S288C	6033	.	G	GAAA	49314	PASS	DP=24715;AF=0.222416;SB=10;DP4=2361,1999,2880,2617;INDEL;HRUN=8
S288C	6033	.	G	GAAAAA	11413	PASS	DP=24715;AF=0.038317;SB=6;DP4=2361,1999,492,455;INDEL;HRUN=8
S288C	6033	.	G	GAAAA	5345	PASS	DP=24715;AF=0.022254;SB=18;DP4=2361,1999,267,283;INDEL;HRUN=8
S288C	6033	.	G	GAAAAAA	443	PASS	DP=24715;AF=0.004815;SB=0;DP4=2361,1999,63,56;INDEL;HRUN=8
S288C	6034	.	A	AAAA	817	PASS	DP=24939;AF=0.005694;SB=63;DP4=13225,11800,45,97;INDEL;HRUN=8
S288C	6034	.	A	AAAAA	230	PASS	DP=24939;AF=0.002205;SB=32;DP4=13225,11800,16,39;INDEL;HRUN=8
S288C	6034	.	A	AAAAAA	118	PASS	DP=24939;AF=0.001403;SB=22;DP4=13225,11800,10,25;INDEL;HRUN=8
S288C	6042	.	C	A	3498	PASS	DP=25214;AF=0.047751;SB=761;DP4=12567,11415,963,262
S288C	6337	.	G	A	49314	PASS	DP=27770;AF=0.998920;SB=7;DP4=15,6,15178,12562
S288C	6371	.	C	CGA	49314	PASS	DP=27686;AF=0.899841;SB=57;DP4=1829,1210,13865,11048;INDEL;HRUN=1
S288C	6374	.	T	G	1824	PASS	DP=27608;AF=0.041908;SB=163;DP4=14565,11874,781,376
S288C	6970	.	AGC	A	2234	PASS	DP=20735;AF=0.007572;SB=4;DP4=9783,10963,68,89;INDEL;HRUN=1
S288C	7325	.	TC	T	83	PASS	DP=21471;AF=0.001258;SB=3;DP4=11176,10428,16,11;INDEL;HRUN=6
S288C	7558	.	GC	G	67	PASS	DP=24063;AF=0.000665;SB=0;DP4=12776,11442,8,8;INDEL;HRUN=5
S288C	8467	.	T	TA	20812	PASS	DP=24608;AF=0.058314;SB=17;DP4=10688,12775,607,828;INDEL;HRUN=6
S288C	8471	.	AAAG	A	49314	PASS	DP=23884;AF=0.871797;SB=4;DP4=1521,1881,9492,11330;INDEL;HRUN=6
S288C	8478	.	G	C	712	PASS	DP=23998;AF=0.011543;SB=32;DP4=11026,12666,100,177
S288C	8491	.	CTTTT	C	49314	PASS	DP=23848;AF=0.863091;SB=59;DP4=1487,1935,9870,10713;INDEL;HRUN=11
S288C	8609	.	T	C	49314	PASS	DP=24882;AF=0.996383;SB=20;DP4=30,48,13335,11457
S288C	8934	.	G	A	49314	PASS	DP=13758;AF=0.998982;SB=4;DP4=0,8,2250,11494
S288C	9123	.	C	CA	49314	PASS	DP=3346;AF=0.811417;SB=0;DP4=1,794,3,2712;INDEL;HRUN=2
S288C	9126	.	C	A	289	PASS	DP=3028;AF=0.099075;SB=0;DP4=3,2724,0,300
S288C	9131	.	T	TTCGCATGAAG	254	PASS	DP=2220;AF=0.045045;SB=0;DP4=2,1941,0,100;INDEL;HRUN=3
S288C	9131	.	T	TTCGCATGAAGTACC	2639	PASS	DP=2220;AF=0.136937;SB=0;DP4=2,1941,0,304;INDEL;HRUN=3
S288C	9132	.	T	TCGCATGA	154	PASS	DP=2018;AF=0.041130;SB=0;DP4=2,1641,0,83;INDEL;HRUN=1
S288C	9132	.	T	TCGCATGAAGTAC	182	PASS	DP=2018;AF=0.043608;SB=0;DP4=2,1641,0,88;INDEL;HRUN=1
S288C	9133	.	C	CGCAT	405	PASS	DP=1907;AF=0.063450;SB=0;DP4=1,1546,0,121;INDEL;HRUN=1
S288C	9133	.	C	CGCATG	323	PASS	DP=1907;AF=0.057682;SB=0;DP4=1,1546,0,110;INDEL;HRUN=1
S288C	9133	.	C	CGCATGAAGT	248	PASS	DP=1907;AF=0.051914;SB=0;DP4=1,1546,0,99;INDEL;HRUN=1
S288C	9133	.	C	CGCATGAAGTA	171	PASS	DP=1907;AF=0.045097;SB=0;DP4=1,1546,0,86;INDEL;HRUN=1
