# Supplementary material for: Varying strength of selection contributes to the intragenomic diversity of rRNA genes
Source: Nat Commun. 2022 Nov 25;13:7245. doi: 10.1038/s41467-022-34989-w (PMC9700816; doi:10.1038/s41467-022-34989-w)
Supplement: Supplementary file 4 — Supplementary Data 1-6 [file 41467_2022_34989_MOESM4_ESM.zip › Supplementary_Data1-6/Supplementary_Data_6/raw_rDNA_var_calls/ERR1308743_rDNA.vcf]

##fileformat=VCFv4.0
##fileDate=20200729
##source=lofreq call --call-indels -f /scratch/ds5639/rDNA_project/Yue_2017_SK1_hiseq/SRR4074258_1/rDNA_S288C_ref/rDNA_S288C.fa -o ERR1308743_rDNA.vcf ERR1308743_rDNA.bam 
##reference=/scratch/ds5639/rDNA_project/Yue_2017_SK1_hiseq/SRR4074258_1/rDNA_S288C_ref/rDNA_S288C.fa
##INFO=<ID=DP,Number=1,Type=Integer,Description="Raw Depth">
##INFO=<ID=AF,Number=1,Type=Float,Description="Allele Frequency">
##INFO=<ID=SB,Number=1,Type=Integer,Description="Phred-scaled strand bias at this position">
##INFO=<ID=DP4,Number=4,Type=Integer,Description="Counts for ref-forward bases, ref-reverse, alt-forward and alt-reverse bases">
##INFO=<ID=INDEL,Number=0,Type=Flag,Description="Indicates that the variant is an INDEL.">
##INFO=<ID=CONSVAR,Number=0,Type=Flag,Description="Indicates that the variant is a consensus variant (as opposed to a low frequency variant).">
##INFO=<ID=HRUN,Number=1,Type=Integer,Description="Homopolymer length to the right of report indel position">
##FILTER=<ID=min_dp_10,Description="Minimum Coverage 10">
##FILTER=<ID=sb_fdr,Description="Strand-Bias Multiple Testing Correction: fdr corr. pvalue > 0.001000">
##FILTER=<ID=min_snvqual_64,Description="Minimum SNV Quality (Phred) 64">
##FILTER=<ID=min_indelqual_51,Description="Minimum Indel Quality (Phred) 51">
#CHROM	POS	ID	REF	ALT	QUAL	FILTER	INFO
S288C	557	.	C	T	49314	PASS	DP=19640;AF=0.999236;SB=0;DP4=1,2,8345,11280
S288C	638	.	C	T	49314	PASS	DP=20175;AF=0.998662;SB=0;DP4=1,0,10624,9524
S288C	648	.	A	G	49314	PASS	DP=20524;AF=0.998879;SB=6;DP4=8,3,11105,9396
S288C	681	.	CT	C	101	PASS	DP=20100;AF=0.000896;SB=3;DP4=10904,9397,8,10;INDEL;HRUN=4
S288C	817	.	C	A	49314	PASS	DP=20592;AF=0.998932;SB=10;DP4=10,3,10909,9662
S288C	1570	.	CAAAAAAAA	C	47223	PASS	DP=14729;AF=0.442189;SB=7;DP4=1370,1287,3460,3053;INDEL;HRUN=17
S288C	1570	.	CAAAAAAAAA	C	32224	PASS	DP=14729;AF=0.377758;SB=0;DP4=1370,1287,2851,2713;INDEL;HRUN=17
S288C	1759	.	ACCGCGTCGCCGCGTCG	A	49314	PASS	DP=15150;AF=0.656832;SB=72;DP4=2796,2581,4717,5234;INDEL;HRUN=2
S288C	1983	.	TG	T	11057	PASS	DP=17515;AF=0.942164;SB=4;DP4=565,632,8011,8491;INDEL;HRUN=1
S288C	1985	.	T	A	3219	PASS	DP=18197;AF=0.960103;SB=10;DP4=83,110,8574,8897
S288C	2045	.	AT	A	49314	PASS	DP=20892;AF=0.905897;SB=0;DP4=1103,1011,9897,9029;INDEL;HRUN=8
S288C	2073	.	G	A	49314	PASS	DP=20012;AF=0.995703;SB=1;DP4=38,29,10734,9192
S288C	2227	.	C	T	49314	PASS	DP=18794;AF=0.536714;SB=6;DP4=3491,5192,3972,6115
S288C	2244	.	GA	G	46948	PASS	DP=17601;AF=0.264871;SB=559;DP4=3850,3591,1726,2936;INDEL;HRUN=16
S288C	2244	.	GAAA	G	1681	PASS	DP=17601;AF=0.049599;SB=83;DP4=3850,3591,360,513;INDEL;HRUN=16
S288C	2244	.	GAA	G	45672	PASS	DP=17601;AF=0.260610;SB=245;DP4=3850,3591,1927,2660;INDEL;HRUN=16
S288C	2261	.	T	A	104	PASS	DP=21360;AF=0.089654;SB=1984;DP4=7939,10698,1532,444
S288C	2806	.	G	A	70	PASS	DP=18297;AF=0.002842;SB=3;DP4=8201,10039,26,26
S288C	2985	.	T	G	234	PASS	DP=16718;AF=0.005025;SB=74;DP4=7906,8721,65,19
S288C	3450	.	C	A	792	PASS	DP=18376;AF=0.007619;SB=2;DP4=10110,8119,74,66
S288C	4421	.	C	CTCATTT	56	PASS	DP=18330;AF=0.000655;SB=33;DP4=9087,9428,0,12;INDEL;HRUN=1
S288C	4427	.	T	TTCATTC	571	PASS	DP=18522;AF=0.003023;SB=165;DP4=9371,9357,0,56;INDEL;HRUN=1
S288C	4741	.	G	A	71	PASS	DP=16168;AF=0.002783;SB=12;DP4=7299,8816,27,18
S288C	5154	.	C	T	72	PASS	DP=17190;AF=0.002501;SB=2;DP4=8363,8779,23,20
S288C	6337	.	G	A	90	PASS	DP=20267;AF=0.002566;SB=5;DP4=11246,8954,33,19
S288C	6518	.	A	C	66	PASS	DP=17205;AF=0.002267;SB=6;DP4=8328,8834,23,16
S288C	7307	.	T	C	49314	PASS	DP=16961;AF=0.206002;SB=7;DP4=6802,6654,1724,1772
S288C	8467	.	T	TA	16763	PASS	DP=18672;AF=0.059501;SB=19;DP4=7693,10129,436,675;INDEL;HRUN=6
S288C	8471	.	AAAG	A	49314	PASS	DP=18232;AF=0.870173;SB=18;DP4=1067,1537,6915,8950;INDEL;HRUN=6
S288C	8478	.	G	C	524	PASS	DP=18431;AF=0.010580;SB=46;DP4=8154,10043,58,137
S288C	8491	.	CTTTT	C	49314	PASS	DP=18484;AF=0.858148;SB=216;DP4=1045,1729,7551,8311;INDEL;HRUN=11
S288C	8948	.	A	G	49314	PASS	DP=9902;AF=0.382145;SB=2;DP4=1278,4836,808,2976
S288C	9131	.	T	TTCGCATGAAG	733	PASS	DP=1593;AF=0.050847;SB=0;DP4=0,1389,0,81;INDEL;HRUN=3
S288C	9131	.	T	TTCGCATGAAGTACC	3189	PASS	DP=1593;AF=0.136849;SB=0;DP4=0,1389,0,218;INDEL;HRUN=3
S288C	9132	.	T	TCGCATGA	365	PASS	DP=1463;AF=0.036227;SB=0;DP4=0,1195,0,53;INDEL;HRUN=1
S288C	9132	.	T	TCGCATGAAGTAC	437	PASS	DP=1463;AF=0.040328;SB=0;DP4=0,1195,0,59;INDEL;HRUN=1
S288C	9133	.	C	CGCAT	808	PASS	DP=1362;AF=0.063142;SB=0;DP4=0,1128,0,86;INDEL;HRUN=1
S288C	9133	.	C	CGCATG	1165	PASS	DP=1362;AF=0.080029;SB=0;DP4=0,1128,0,109;INDEL;HRUN=1
S288C	9133	.	C	CGCATGAA	104	PASS	DP=1362;AF=0.019824;SB=0;DP4=0,1128,0,27;INDEL;HRUN=1
S288C	9133	.	C	CGCATGAAGT	414	PASS	DP=1362;AF=0.041850;SB=0;DP4=0,1128,0,57;INDEL;HRUN=1
S288C	9133	.	C	CGCATGAAGTA	353	PASS	DP=1362;AF=0.038179;SB=0;DP4=0,1128,0,52;INDEL;HRUN=1
