# Supplementary material for: Varying strength of selection contributes to the intragenomic diversity of rRNA genes
Source: Nat Commun. 2022 Nov 25;13:7245. doi: 10.1038/s41467-022-34989-w (PMC9700816; doi:10.1038/s41467-022-34989-w)
Supplement: Supplementary file 4 — Supplementary Data 1-6 [file 41467_2022_34989_MOESM4_ESM.zip › Supplementary_Data1-6/Supplementary_Data_6/raw_rDNA_var_calls/ERR1309322_rDNA.vcf]

##fileformat=VCFv4.0
##fileDate=20200729
##source=lofreq call --call-indels -f /scratch/ds5639/rDNA_project/Yue_2017_SK1_hiseq/SRR4074258_1/rDNA_S288C_ref/rDNA_S288C.fa -o ERR1309322_rDNA.vcf ERR1309322_rDNA.bam 
##reference=/scratch/ds5639/rDNA_project/Yue_2017_SK1_hiseq/SRR4074258_1/rDNA_S288C_ref/rDNA_S288C.fa
##INFO=<ID=DP,Number=1,Type=Integer,Description="Raw Depth">
##INFO=<ID=AF,Number=1,Type=Float,Description="Allele Frequency">
##INFO=<ID=SB,Number=1,Type=Integer,Description="Phred-scaled strand bias at this position">
##INFO=<ID=DP4,Number=4,Type=Integer,Description="Counts for ref-forward bases, ref-reverse, alt-forward and alt-reverse bases">
##INFO=<ID=INDEL,Number=0,Type=Flag,Description="Indicates that the variant is an INDEL.">
##INFO=<ID=CONSVAR,Number=0,Type=Flag,Description="Indicates that the variant is a consensus variant (as opposed to a low frequency variant).">
##INFO=<ID=HRUN,Number=1,Type=Integer,Description="Homopolymer length to the right of report indel position">
##FILTER=<ID=min_dp_10,Description="Minimum Coverage 10">
##FILTER=<ID=sb_fdr,Description="Strand-Bias Multiple Testing Correction: fdr corr. pvalue > 0.001000">
##FILTER=<ID=min_snvqual_64,Description="Minimum SNV Quality (Phred) 64">
##FILTER=<ID=min_indelqual_48,Description="Minimum Indel Quality (Phred) 48">
#CHROM	POS	ID	REF	ALT	QUAL	FILTER	INFO
S288C	33	.	G	A	10514	PASS	DP=383;AF=1.000000;SB=0;DP4=0,0,344,39
S288C	155	.	T	C	36111	PASS	DP=1153;AF=0.998265;SB=0;DP4=0,0,863,288
S288C	445	.	CT	C	59	PASS	DP=3031;AF=0.003299;SB=1;DP4=1601,1429,6,4;INDEL;HRUN=5
S288C	537	.	CA	C	271	PASS	DP=3273;AF=0.006722;SB=7;DP4=1534,1722,7,15;INDEL;HRUN=1
S288C	538	.	A	C	49314	PASS	DP=3286;AF=0.988436;SB=8;DP4=8,3,1528,1720
S288C	557	.	C	T	49314	PASS	DP=3216;AF=0.993781;SB=13;DP4=6,1,1397,1799
S288C	638	.	C	T	49314	PASS	DP=2901;AF=0.994140;SB=9;DP4=3,0,1345,1539
S288C	648	.	A	G	49314	PASS	DP=2866;AF=0.994068;SB=15;DP4=7,1,1356,1493
S288C	817	.	C	A	49314	PASS	DP=2533;AF=0.983024;SB=32;DP4=31,8,1293,1197
S288C	1032	.	C	T	49314	PASS	DP=2131;AF=0.995307;SB=7;DP4=2,0,915,1206
S288C	1117	.	G	C	49314	PASS	DP=1886;AF=0.997349;SB=0;DP4=0,0,946,935
S288C	1376	.	T	C	596	PASS	DP=1844;AF=0.144252;SB=177;DP4=512,348,77,189
S288C	1380	.	T	A	1376	PASS	DP=2032;AF=0.181594;SB=148;DP4=532,422,116,253
S288C	1384	.	T	C	1284	PASS	DP=2045;AF=0.223961;SB=187;DP4=559,409,148,310
S288C	1400	.	T	C	20603	PASS	DP=1940;AF=0.960309;SB=50;DP4=40,12,854,1009
S288C	1570	.	CAAAAAAAAA	C	32800	PASS	DP=2204;AF=0.918784;SB=42;DP4=100,54,969,1056;INDEL;HRUN=17
S288C	1602	.	T	C	49314	PASS	DP=2426;AF=0.995054;SB=26;DP4=8,0,1129,1285
S288C	1671	.	T	C	48746	PASS	DP=2552;AF=0.999216;SB=3;DP4=1,0,1217,1333
S288C	1759	.	ACCGCGTCGCCGCGTCG	A	22192	PASS	DP=2168;AF=0.861162;SB=16;DP4=150,158,778,1089;INDEL;HRUN=2
S288C	1897	.	T	C	17429	PASS	DP=1733;AF=0.997692;SB=10;DP4=3,0,788,941
S288C	1979	.	C	T	870	PASS	DP=1356;AF=0.968289;SB=2;DP4=3,6,640,673
S288C	1982	.	CTGTT	C	949	PASS	DP=1370;AF=0.890511;SB=8;DP4=48,33,615,605;INDEL;HRUN=1
S288C	1988	.	ACTGT	A	5778	PASS	DP=1406;AF=0.868421;SB=13;DP4=79,107,616,605;INDEL;HRUN=1
S288C	2227	.	C	T	24631	PASS	DP=1992;AF=0.994980;SB=0;DP4=1,0,1135,847
S288C	2237	.	T	TA	1522	PASS	DP=2108;AF=0.697343;SB=17;DP4=394,245,823,647;INDEL;HRUN=3
S288C	2277	.	CAAATAGT	C	19653	PASS	DP=2235;AF=0.831767;SB=161;DP4=265,111,877,982;INDEL;HRUN=3
S288C	2345	.	A	AT	13621	PASS	DP=2185;AF=0.892448;SB=6;DP4=99,137,901,1049;INDEL;HRUN=1
S288C	2349	.	T	A	12399	PASS	DP=2225;AF=0.890787;SB=3;DP4=101,133,904,1078
S288C	2352	.	A	AG	12760	PASS	DP=2242;AF=0.873773;SB=6;DP4=133,138,885,1074;INDEL;HRUN=2
S288C	2356	.	G	T	13871	PASS	DP=2258;AF=0.900354;SB=4;DP4=104,109,926,1107
S288C	2369	.	C	T	43188	PASS	DP=2226;AF=0.990566;SB=3;DP4=8,6,1020,1185
S288C	5949	.	TA	T	48963	PASS	DP=1623;AF=0.967344;SB=6;DP4=22,33,767,803;INDEL;HRUN=7
S288C	6337	.	G	A	49314	PASS	DP=1734;AF=0.998270;SB=3;DP4=0,1,890,841
S288C	6383	.	T	C	49314	PASS	DP=1692;AF=0.993499;SB=6;DP4=3,0,862,819
S288C	8467	.	T	TA	403	PASS	DP=1735;AF=0.020173;SB=0;DP4=875,826,19,16;INDEL;HRUN=6
S288C	8471	.	AAAG	A	49314	PASS	DP=1702;AF=0.933608;SB=14;DP4=78,51,802,787;INDEL;HRUN=6
S288C	8491	.	CTTTT	C	37679	PASS	DP=1657;AF=0.943874;SB=0;DP4=54,48,812,752;INDEL;HRUN=11
S288C	8502	.	T	C	13609	PASS	DP=1673;AF=0.991034;SB=0;DP4=1,1,870,788
S288C	8561	.	A	T	49314	PASS	DP=1779;AF=0.999438;SB=0;DP4=1,0,924,854
S288C	8934	.	G	A	35855	PASS	DP=1166;AF=0.994854;SB=0;DP4=0,2,365,795
