# Supplementary material for: Varying strength of selection contributes to the intragenomic diversity of rRNA genes
Source: Nat Commun. 2022 Nov 25;13:7245. doi: 10.1038/s41467-022-34989-w (PMC9700816; doi:10.1038/s41467-022-34989-w)
Supplement: Supplementary file 4 — Supplementary Data 1-6 [file 41467_2022_34989_MOESM4_ESM.zip › Supplementary_Data1-6/Supplementary_Data_6/raw_rDNA_var_calls/ERR1309144_rDNA.vcf]

##fileformat=VCFv4.0
##fileDate=20200728
##source=lofreq call --call-indels -f /scratch/ds5639/rDNA_project/Yue_2017_SK1_hiseq/SRR4074258_1/rDNA_S288C_ref/rDNA_S288C.fa -o ERR1309144_rDNA.vcf ERR1309144_rDNA.bam 
##reference=/scratch/ds5639/rDNA_project/Yue_2017_SK1_hiseq/SRR4074258_1/rDNA_S288C_ref/rDNA_S288C.fa
##INFO=<ID=DP,Number=1,Type=Integer,Description="Raw Depth">
##INFO=<ID=AF,Number=1,Type=Float,Description="Allele Frequency">
##INFO=<ID=SB,Number=1,Type=Integer,Description="Phred-scaled strand bias at this position">
##INFO=<ID=DP4,Number=4,Type=Integer,Description="Counts for ref-forward bases, ref-reverse, alt-forward and alt-reverse bases">
##INFO=<ID=INDEL,Number=0,Type=Flag,Description="Indicates that the variant is an INDEL.">
##INFO=<ID=CONSVAR,Number=0,Type=Flag,Description="Indicates that the variant is a consensus variant (as opposed to a low frequency variant).">
##INFO=<ID=HRUN,Number=1,Type=Integer,Description="Homopolymer length to the right of report indel position">
##FILTER=<ID=min_dp_10,Description="Minimum Coverage 10">
##FILTER=<ID=sb_fdr,Description="Strand-Bias Multiple Testing Correction: fdr corr. pvalue > 0.001000">
##FILTER=<ID=min_snvqual_64,Description="Minimum SNV Quality (Phred) 64">
##FILTER=<ID=min_indelqual_52,Description="Minimum Indel Quality (Phred) 52">
#CHROM	POS	ID	REF	ALT	QUAL	FILTER	INFO
S288C	217	.	GT	G	74	PASS	DP=15376;AF=0.001431;SB=0;DP4=10623,4801,16,6;INDEL;HRUN=2
S288C	557	.	C	T	49314	PASS	DP=22475;AF=0.999288;SB=4;DP4=1,4,9768,12691
S288C	599	.	T	A	49314	PASS	DP=23062;AF=0.166204;SB=5;DP4=9113,10098,1780,2053
S288C	638	.	C	T	49314	PASS	DP=23038;AF=0.998958;SB=2;DP4=3,1,12055,10959
S288C	648	.	A	G	49314	PASS	DP=23401;AF=0.998932;SB=0;DP4=5,5,12492,10884
S288C	681	.	CT	C	102	PASS	DP=23227;AF=0.000904;SB=1;DP4=12135,11273,12,9;INDEL;HRUN=4
S288C	817	.	C	A	49314	PASS	DP=22412;AF=0.999420;SB=6;DP4=1,4,11539,10861
S288C	1380	.	T	A	6213	PASS	DP=15222;AF=0.145513;SB=83;DP4=6149,4100,1178,1037
S288C	1384	.	T	C	6279	PASS	DP=15296;AF=0.162918;SB=79;DP4=5861,4229,1494,1374
S288C	1570	.	CAAAAAAAAA	C	49314	PASS	DP=17785;AF=0.817936;SB=0;DP4=1636,1676,7221,7326;INDEL;HRUN=17
S288C	1759	.	ACCGCGTCGCCGCGTCG	A	49314	PASS	DP=18041;AF=0.644754;SB=95;DP4=3366,3237,5366,6266;INDEL;HRUN=2
S288C	1983	.	TG	T	12360	PASS	DP=20487;AF=0.934690;SB=21;DP4=824,782,9140,10009;INDEL;HRUN=1
S288C	1985	.	T	A	1745	PASS	DP=21252;AF=0.952146;SB=2;DP4=179,205,9754,10481
S288C	2045	.	AT	A	49314	PASS	DP=24081;AF=0.909348;SB=1;DP4=1166,1125,11226,10672;INDEL;HRUN=8
S288C	2073	.	G	A	49314	PASS	DP=23602;AF=0.997331;SB=0;DP4=28,23,12592,10947
S288C	2244	.	G	GA	6334	PASS	DP=19832;AF=0.064693;SB=3;DP4=8985,9821,628,655;INDEL;HRUN=16
S288C	2244	.	GA	G	10244	PASS	DP=19832;AF=0.084913;SB=70;DP4=8640,9170,702,982;INDEL;HRUN=16
S288C	2244	.	GAA	G	681	PASS	DP=19832;AF=0.024405;SB=0;DP4=8640,9170,233,251;INDEL;HRUN=16
S288C	7325	.	TC	T	89	PASS	DP=19669;AF=0.001373;SB=0;DP4=10410,9408,14,13;INDEL;HRUN=6
S288C	8467	.	T	TA	15872	PASS	DP=23319;AF=0.058493;SB=18;DP4=9958,12258,565,799;INDEL;HRUN=6
S288C	8471	.	AAAG	A	49314	PASS	DP=22747;AF=0.869433;SB=2;DP4=1448,1797,8929,10848;INDEL;HRUN=6
S288C	8478	.	G	C	251	PASS	DP=22837;AF=0.011166;SB=35;DP4=10363,12194,88,167
S288C	8491	.	CTTTT	C	49314	PASS	DP=22877;AF=0.862001;SB=117;DP4=1363,1949,9417,10303;INDEL;HRUN=11
S288C	9131	.	T	TTCGCATGAAG	809	PASS	DP=1972;AF=0.046146;SB=0;DP4=6,1678,0,91;INDEL;HRUN=3
S288C	9131	.	T	TTCGCATGAAGTACC	4736	PASS	DP=1972;AF=0.155172;SB=2;DP4=6,1678,0,306;INDEL;HRUN=3
S288C	9132	.	T	TCGCATGA	319	PASS	DP=1816;AF=0.028634;SB=0;DP4=3,1480,0,52;INDEL;HRUN=1
S288C	9132	.	T	TCGCATGAAGTAC	594	PASS	DP=1816;AF=0.041300;SB=7;DP4=3,1480,1,74;INDEL;HRUN=1
S288C	9133	.	C	CGCAT	1120	PASS	DP=1710;AF=0.065497;SB=0;DP4=5,1386,0,112;INDEL;HRUN=1
S288C	9133	.	C	CGCATG	1060	PASS	DP=1710;AF=0.063158;SB=0;DP4=5,1386,0,108;INDEL;HRUN=1
S288C	9133	.	C	CGCATGAA	111	PASS	DP=1710;AF=0.017544;SB=0;DP4=5,1386,0,30;INDEL;HRUN=1
S288C	9133	.	C	CGCATGAAGT	985	PASS	DP=1710;AF=0.060234;SB=0;DP4=5,1386,0,103;INDEL;HRUN=1
S288C	9133	.	C	CGCATGAAGTA	519	PASS	DP=1710;AF=0.040351;SB=0;DP4=5,1386,0,69;INDEL;HRUN=1
