# Supplementary material for: Varying strength of selection contributes to the intragenomic diversity of rRNA genes
Source: Nat Commun. 2022 Nov 25;13:7245. doi: 10.1038/s41467-022-34989-w (PMC9700816; doi:10.1038/s41467-022-34989-w)
Supplement: Supplementary file 4 — Supplementary Data 1-6 [file 41467_2022_34989_MOESM4_ESM.zip › Supplementary_Data1-6/Supplementary_Data_6/raw_rDNA_var_calls/ERR1309145_rDNA.vcf]

##fileformat=VCFv4.0
##fileDate=20200729
##source=lofreq call --call-indels -f /scratch/ds5639/rDNA_project/Yue_2017_SK1_hiseq/SRR4074258_1/rDNA_S288C_ref/rDNA_S288C.fa -o ERR1309145_rDNA.vcf ERR1309145_rDNA.bam 
##reference=/scratch/ds5639/rDNA_project/Yue_2017_SK1_hiseq/SRR4074258_1/rDNA_S288C_ref/rDNA_S288C.fa
##INFO=<ID=DP,Number=1,Type=Integer,Description="Raw Depth">
##INFO=<ID=AF,Number=1,Type=Float,Description="Allele Frequency">
##INFO=<ID=SB,Number=1,Type=Integer,Description="Phred-scaled strand bias at this position">
##INFO=<ID=DP4,Number=4,Type=Integer,Description="Counts for ref-forward bases, ref-reverse, alt-forward and alt-reverse bases">
##INFO=<ID=INDEL,Number=0,Type=Flag,Description="Indicates that the variant is an INDEL.">
##INFO=<ID=CONSVAR,Number=0,Type=Flag,Description="Indicates that the variant is a consensus variant (as opposed to a low frequency variant).">
##INFO=<ID=HRUN,Number=1,Type=Integer,Description="Homopolymer length to the right of report indel position">
##FILTER=<ID=min_dp_10,Description="Minimum Coverage 10">
##FILTER=<ID=sb_fdr,Description="Strand-Bias Multiple Testing Correction: fdr corr. pvalue > 0.001000">
##FILTER=<ID=min_snvqual_64,Description="Minimum SNV Quality (Phred) 64">
##FILTER=<ID=min_indelqual_54,Description="Minimum Indel Quality (Phred) 54">
#CHROM	POS	ID	REF	ALT	QUAL	FILTER	INFO
S288C	105	.	C	A	44231	PASS	DP=10763;AF=0.349252;SB=0;DP4=6620,372,3557,202
S288C	110	.	T	G	49314	PASS	DP=11089;AF=0.459555;SB=27;DP4=5659,316,4756,342
S288C	179	.	A	ATTTTTTTCTT	49314	PASS	DP=18154;AF=0.518563;SB=9;DP4=5824,1129,7969,1445;INDEL;HRUN=8
S288C	227	.	A	T	49314	PASS	DP=12000;AF=0.993167;SB=20;DP4=31,17,9680,2238
S288C	272	.	GAACATACAA	G	49314	PASS	DP=12490;AF=0.813211;SB=888;DP4=1832,709,5110,5047;INDEL;HRUN=2
S288C	557	.	C	T	49314	PASS	DP=34053;AF=0.998121;SB=0;DP4=17,19,15866,18123
S288C	607	.	G	A	49314	PASS	DP=37781;AF=0.810143;SB=3;DP4=3436,3711,14566,16042
S288C	638	.	C	T	49314	PASS	DP=38362;AF=0.998592;SB=5;DP4=10,14,20051,18257
S288C	743	.	T	C	49314	PASS	DP=35171;AF=0.996503;SB=8;DP4=36,48,17811,17237
S288C	817	.	C	A	49314	PASS	DP=34742;AF=0.998359;SB=4;DP4=19,14,17146,17545
S288C	1117	.	G	C	49314	PASS	DP=33565;AF=0.978490;SB=9;DP4=343,344,17386,15457
S288C	1222	.	C	T	49314	PASS	DP=27622;AF=0.200311;SB=11;DP4=13203,8865,3240,2301
S288C	1398	.	T	C	7131	PASS	DP=19396;AF=0.131006;SB=856;DP4=2988,13595,914,1627
S288C	1570	.	CAAAAA	C	4080	PASS	DP=15363;AF=0.112087;SB=43;DP4=4251,2515,989,733;INDEL;HRUN=17
S288C	1570	.	CAAA	C	444	PASS	DP=15363;AF=0.065352;SB=186;DP4=4251,2515,773,231;INDEL;HRUN=17
S288C	1570	.	CAAAA	C	49314	PASS	DP=15363;AF=0.354879;SB=55;DP4=4251,2515,3647,1805;INDEL;HRUN=17
S288C	1638	.	A	C	49314	PASS	DP=27271;AF=0.973598;SB=93;DP4=382,316,11359,15192
S288C	1671	.	T	C	49314	PASS	DP=28842;AF=0.974898;SB=34;DP4=374,330,13001,15117
S288C	1720	.	T	G	49314	PASS	DP=19558;AF=0.965283;SB=25;DP4=338,324,8530,10352
S288C	1730	.	T	C	49314	PASS	DP=16881;AF=0.958889;SB=19;DP4=343,336,7366,8827
S288C	1775	.	G	A	262	PASS	DP=6651;AF=0.647421;SB=10;DP4=499,602,1866,2536
S288C	1784	.	C	T	23829	PASS	DP=8638;AF=0.416995;SB=52;DP4=2207,2817,1405,2197
S288C	1816	.	T	C	49314	PASS	DP=18462;AF=0.453905;SB=51;DP4=5009,5056,3891,4489
S288C	1830	.	G	GTA	49314	PASS	DP=23197;AF=0.902530;SB=1;DP4=1130,1060,10899,10037;INDEL;HRUN=1
S288C	1897	.	T	C	49314	PASS	DP=29971;AF=0.472890;SB=3;DP4=9328,6432,8339,5856
S288C	1912	.	G	C	14805	PASS	DP=27296;AF=0.114779;SB=1;DP4=14297,9837,1848,1285
S288C	1982	.	CTGTT	C	4731	PASS	DP=14612;AF=0.230701;SB=313;DP4=5820,4872,1443,1928;INDEL;HRUN=1
S288C	1983	.	TG	T	1392	PASS	DP=14768;AF=0.655404;SB=175;DP4=2497,2830,5256,4423;INDEL;HRUN=1
S288C	1988	.	ACTGT	A	3854	PASS	DP=16942;AF=0.198914;SB=436;DP4=7634,5946,1442,1928;INDEL;HRUN=1
S288C	2045	.	AT	A	49314	PASS	DP=27604;AF=0.525069;SB=342;DP4=6367,6806,8081,6413;INDEL;HRUN=8
S288C	2073	.	G	A	49314	PASS	DP=30054;AF=0.511978;SB=386;DP4=7255,7386,8788,6599
S288C	2117	.	C	A	49314	PASS	DP=29343;AF=0.503391;SB=185;DP4=8935,5613,8310,6461
S288C	2202	.	A	G	26726	PASS	DP=29971;AF=0.106937;SB=15;DP4=14318,12421,1654,1560
S288C	2208	.	T	C	49314	PASS	DP=29385;AF=0.500562;SB=187;DP4=7421,7216,8245,6488
S288C	2227	.	C	T	49314	PASS	DP=27887;AF=0.535375;SB=208;DP4=6402,6532,8245,6685
S288C	2244	.	G	GA	1106	PASS	DP=24878;AF=0.054024;SB=62;DP4=12772,9788,667,677;INDEL;HRUN=16
S288C	2244	.	GA	G	2386	PASS	DP=24878;AF=0.065600;SB=220;DP4=13354,9712,740,892;INDEL;HRUN=16
S288C	2290	.	G	A	2565	PASS	DP=17515;AF=0.101113;SB=188;DP4=7573,8149,1054,717
S288C	2302	.	C	CCA	3059	PASS	DP=21713;AF=0.161102;SB=186;DP4=9318,8764,2092,1406;INDEL;HRUN=1
S288C	2304	.	T	A	23420	PASS	DP=22514;AF=0.281114;SB=337;DP4=8216,7922,3794,2535
S288C	2456	.	G	A	27362	PASS	DP=34088;AF=0.082786;SB=133;DP4=15051,16122,1573,1250
S288C	2485	.	T	TA	49314	PASS	DP=34872;AF=0.422889;SB=330;DP4=9759,10655,8015,6732;INDEL;HRUN=6
S288C	5949	.	TA	T	49314	PASS	DP=34083;AF=0.919725;SB=4;DP4=1586,1530,16204,15143;INDEL;HRUN=7
S288C	6033	.	G	GAA	49314	PASS	DP=36983;AF=0.761215;SB=75;DP4=3891,2854,15188,12964;INDEL;HRUN=8
S288C	6033	.	G	GAAA	20864	PASS	DP=36983;AF=0.044074;SB=29;DP4=3891,2854,868,762;INDEL;HRUN=8
S288C	6034	.	A	AAAA	92	PASS	DP=37131;AF=0.000808;SB=38;DP4=20460,17045,6,24;INDEL;HRUN=8
S288C	6042	.	C	A	5874	PASS	DP=37894;AF=0.040191;SB=1307;DP4=19529,16781,1309,258
S288C	6358	.	T	TA	49314	PASS	DP=40596;AF=0.417184;SB=59;DP4=13765,10377,10063,6873;INDEL;HRUN=1
S288C	6358	.	T	A	1415	PASS	DP=41086;AF=0.014433;SB=55;DP4=23534,16930,288,305
S288C	6359	.	A	AC	128	PASS	DP=40476;AF=0.000889;SB=106;DP4=23939,16973,2,34;INDEL;HRUN=2
S288C	6360	.	C	A	921	PASS	DP=40990;AF=0.015492;SB=11;DP4=23467,16868,392,243
S288C	6602	.	AC	A	191	PASS	DP=39325;AF=0.002009;SB=19;DP4=16304,23389,44,35;INDEL;HRUN=1
S288C	6603	.	C	CAAA	49314	PASS	DP=39376;AF=0.368981;SB=315;DP4=4704,5291,5731,8798;INDEL;HRUN=7
S288C	6603	.	C	CAA	4602	PASS	DP=39376;AF=0.012698;SB=18;DP4=4704,5291,207,293;INDEL;HRUN=7
S288C	6603	.	C	CAAAA	49314	PASS	DP=39376;AF=0.075376;SB=77;DP4=4704,5291,1223,1745;INDEL;HRUN=7
S288C	6603	.	C	CAAAAAA	9865	PASS	DP=39376;AF=0.021638;SB=8;DP4=4704,5291,379,473;INDEL;HRUN=7
S288C	6603	.	C	CAAAAA	49314	PASS	DP=39376;AF=0.277910;SB=284;DP4=4704,5291,4309,6634;INDEL;HRUN=7
S288C	7325	.	TC	T	63	PASS	DP=30432;AF=0.000953;SB=0;DP4=15944,14700,15,14;INDEL;HRUN=6
S288C	7701	.	T	C	49314	PASS	DP=33299;AF=0.559356;SB=2;DP4=8289,6334,10627,8008
S288C	8471	.	AAAG	A	10288	PASS	DP=37908;AF=0.016092;SB=0;DP4=16305,21491,265,345;INDEL;HRUN=6
S288C	8491	.	CTTTT	C	2524	PASS	DP=37329;AF=0.016020;SB=2;DP4=3810,4885,270,328;INDEL;HRUN=11
S288C	8491	.	CTT	C	23224	PASS	DP=37329;AF=0.063891;SB=39;DP4=3810,4885,1152,1233;INDEL;HRUN=11
S288C	8491	.	CT	C	49314	PASS	DP=37329;AF=0.697179;SB=67;DP4=3810,4885,12243,13782;INDEL;HRUN=11
S288C	8502	.	TC	T	212	PASS	DP=37059;AF=0.001538;SB=40;DP4=17558,19717,42,15;INDEL;HRUN=3
S288C	8509	.	T	C	49314	PASS	DP=38276;AF=0.792011;SB=3;DP4=3713,4173,14441,15902
S288C	9025	.	T	C	49314	PASS	DP=17216;AF=0.201847;SB=5;DP4=392,13335,111,3366
S288C	9131	.	T	TTCGCATGAAG	1275	PASS	DP=3421;AF=0.045893;SB=0;DP4=0,2898,0,157;INDEL;HRUN=3
S288C	9131	.	T	TTCGCATGAAGTACC	8120	PASS	DP=3421;AF=0.158141;SB=0;DP4=0,2898,0,541;INDEL;HRUN=3
S288C	9132	.	T	TCGCATGA	532	PASS	DP=3160;AF=0.030063;SB=0;DP4=0,2587,0,95;INDEL;HRUN=1
S288C	9132	.	T	TCGCATGAAGTAC	763	PASS	DP=3160;AF=0.036709;SB=0;DP4=0,2587,0,116;INDEL;HRUN=1
S288C	9133	.	C	CGCAT	1653	PASS	DP=2972;AF=0.061911;SB=0;DP4=0,2417,0,184;INDEL;HRUN=1
S288C	9133	.	C	CGCATG	1682	PASS	DP=2972;AF=0.062584;SB=0;DP4=0,2417,0,186;INDEL;HRUN=1
S288C	9133	.	C	CGCATGAA	115	PASS	DP=2972;AF=0.015478;SB=0;DP4=0,2417,0,46;INDEL;HRUN=1
S288C	9133	.	C	CGCATGAAGT	2006	PASS	DP=2972;AF=0.069987;SB=0;DP4=0,2417,0,208;INDEL;HRUN=1
S288C	9133	.	C	CGCATGAAGTA	661	PASS	DP=2972;AF=0.036003;SB=0;DP4=0,2417,0,107;INDEL;HRUN=1
