# Supplementary material for: Varying strength of selection contributes to the intragenomic diversity of rRNA genes
Source: Nat Commun. 2022 Nov 25;13:7245. doi: 10.1038/s41467-022-34989-w (PMC9700816; doi:10.1038/s41467-022-34989-w)
Supplement: Supplementary file 4 — Supplementary Data 1-6 [file 41467_2022_34989_MOESM4_ESM.zip › Supplementary_Data1-6/Supplementary_Data_6/raw_rDNA_var_calls/ERR1309323_rDNA.vcf]

##fileformat=VCFv4.0
##fileDate=20200729
##source=lofreq call --call-indels -f /scratch/ds5639/rDNA_project/Yue_2017_SK1_hiseq/SRR4074258_1/rDNA_S288C_ref/rDNA_S288C.fa -o ERR1309323_rDNA.vcf ERR1309323_rDNA.bam 
##reference=/scratch/ds5639/rDNA_project/Yue_2017_SK1_hiseq/SRR4074258_1/rDNA_S288C_ref/rDNA_S288C.fa
##INFO=<ID=DP,Number=1,Type=Integer,Description="Raw Depth">
##INFO=<ID=AF,Number=1,Type=Float,Description="Allele Frequency">
##INFO=<ID=SB,Number=1,Type=Integer,Description="Phred-scaled strand bias at this position">
##INFO=<ID=DP4,Number=4,Type=Integer,Description="Counts for ref-forward bases, ref-reverse, alt-forward and alt-reverse bases">
##INFO=<ID=INDEL,Number=0,Type=Flag,Description="Indicates that the variant is an INDEL.">
##INFO=<ID=CONSVAR,Number=0,Type=Flag,Description="Indicates that the variant is a consensus variant (as opposed to a low frequency variant).">
##INFO=<ID=HRUN,Number=1,Type=Integer,Description="Homopolymer length to the right of report indel position">
##FILTER=<ID=min_dp_10,Description="Minimum Coverage 10">
##FILTER=<ID=sb_fdr,Description="Strand-Bias Multiple Testing Correction: fdr corr. pvalue > 0.001000">
##FILTER=<ID=min_snvqual_64,Description="Minimum SNV Quality (Phred) 64">
##FILTER=<ID=min_indelqual_55,Description="Minimum Indel Quality (Phred) 55">
#CHROM	POS	ID	REF	ALT	QUAL	FILTER	INFO
S288C	557	.	C	T	49314	PASS	DP=28737;AF=0.999374;SB=3;DP4=1,4,12275,16444
S288C	638	.	C	T	49314	PASS	DP=30268;AF=0.999207;SB=0;DP4=4,3,16092,14152
S288C	648	.	A	G	49314	PASS	DP=30843;AF=0.998995;SB=16;DP4=16,4,16731,14081
S288C	817	.	C	A	49314	PASS	DP=26758;AF=0.999477;SB=0;DP4=2,2,14032,12713
S288C	919	.	C	CATT	72	PASS	DP=24829;AF=0.001369;SB=90;DP4=11479,13520,0,34;INDEL;HRUN=1
S288C	1378	.	T	C	37319	PASS	DP=21185;AF=0.373566;SB=2123;DP4=5147,7736,4919,3002
S288C	1570	.	CAAAAAAAAA	C	49314	PASS	DP=20410;AF=0.381431;SB=6;DP4=1782,1806,3966,3819;INDEL;HRUN=17
S288C	1570	.	CAAAAAAAA	C	49314	PASS	DP=20410;AF=0.441499;SB=27;DP4=1782,1806,4756,4255;INDEL;HRUN=17
S288C	1617	.	T	C	37827	PASS	DP=23982;AF=0.253023;SB=4;DP4=9702,8199,3331,2739
S288C	1759	.	ACCGCGTCGCCGCGTCG	A	49314	PASS	DP=20541;AF=0.679081;SB=431;DP4=3690,3118,6130,7819;INDEL;HRUN=2
S288C	1983	.	TG	T	14868	PASS	DP=22975;AF=0.942242;SB=43;DP4=746,715,9854,11794;INDEL;HRUN=1
S288C	1985	.	T	A	3833	PASS	DP=23690;AF=0.961714;SB=20;DP4=64,111,10573,12210
S288C	2045	.	AT	A	49314	PASS	DP=26950;AF=0.905603;SB=11;DP4=1372,1348,11871,12535;INDEL;HRUN=8
S288C	2073	.	G	A	49314	PASS	DP=25009;AF=0.999560;SB=0;DP4=2,1,12978,12020
S288C	2227	.	C	T	49314	PASS	DP=22426;AF=0.424596;SB=2;DP4=4363,8513,3262,6263
S288C	2244	.	GA	G	23883	PASS	DP=20993;AF=0.162816;SB=602;DP4=4101,4212,1122,2296;INDEL;HRUN=16
S288C	2244	.	GAAA	G	3601	PASS	DP=20993;AF=0.065117;SB=168;DP4=4101,4212,505,862;INDEL;HRUN=16
S288C	2244	.	GAA	G	49314	PASS	DP=20993;AF=0.365693;SB=762;DP4=4101,4212,2675,5002;INDEL;HRUN=16
S288C	3259	.	T	TTA	63	PASS	DP=21234;AF=0.000801;SB=41;DP4=11840,9646,17,0;INDEL;HRUN=1
S288C	6405	.	G	A	1573	PASS	DP=26454;AF=0.009828;SB=4;DP4=13505,12684,127,133
S288C	7325	.	TC	T	91	PASS	DP=22126;AF=0.001311;SB=7;DP4=11514,10760,11,18;INDEL;HRUN=6
S288C	8467	.	T	TA	22095	PASS	DP=28042;AF=0.058305;SB=161;DP4=12629,14056,601,1034;INDEL;HRUN=6
S288C	8471	.	AAAG	A	49314	PASS	DP=27923;AF=0.867493;SB=94;DP4=1665,2327,11398,12825;INDEL;HRUN=6
S288C	8478	.	G	C	597	PASS	DP=28514;AF=0.012240;SB=106;DP4=13462,14660,105,244
S288C	8491	.	CTTTT	C	49314	PASS	DP=28654;AF=0.854959;SB=443;DP4=1724,2743,12249,12249;INDEL;HRUN=11
S288C	9131	.	T	TTCGCATGAAG	1552	PASS	DP=2266;AF=0.063107;SB=0;DP4=2,2039,0,143;INDEL;HRUN=3
S288C	9131	.	T	TTCGCATGAAGTACC	3583	PASS	DP=2266;AF=0.113416;SB=0;DP4=2,2039,0,257;INDEL;HRUN=3
S288C	9132	.	T	TCGCATGA	1320	PASS	DP=2064;AF=0.062016;SB=11;DP4=0,1708,1,127;INDEL;HRUN=1
S288C	9132	.	T	TCGCATGAAGTAC	1243	PASS	DP=2064;AF=0.059593;SB=0;DP4=0,1708,0,123;INDEL;HRUN=1
S288C	9133	.	C	CGCAT	1870	PASS	DP=1913;AF=0.084684;SB=0;DP4=1,1521,0,162;INDEL;HRUN=1
S288C	9133	.	C	CGCATG	1081	PASS	DP=1913;AF=0.058547;SB=0;DP4=1,1521,0,112;INDEL;HRUN=1
S288C	9133	.	C	CGCATGAA	318	PASS	DP=1913;AF=0.027705;SB=0;DP4=1,1521,0,53;INDEL;HRUN=1
S288C	9133	.	C	CGCATGAAGT	1008	PASS	DP=1913;AF=0.055933;SB=0;DP4=1,1521,0,107;INDEL;HRUN=1
S288C	9133	.	C	CGCATGAAGTA	935	PASS	DP=1913;AF=0.053319;SB=0;DP4=1,1521,0,102;INDEL;HRUN=1
