# Supplementary material for: Varying strength of selection contributes to the intragenomic diversity of rRNA genes
Source: Nat Commun. 2022 Nov 25;13:7245. doi: 10.1038/s41467-022-34989-w (PMC9700816; doi:10.1038/s41467-022-34989-w)
Supplement: Supplementary file 4 — Supplementary Data 1-6 [file 41467_2022_34989_MOESM4_ESM.zip › Supplementary_Data1-6/Supplementary_Data_6/raw_rDNA_var_calls/ERR1309410_rDNA.vcf]

##fileformat=VCFv4.0
##fileDate=20200729
##source=lofreq call --call-indels -f /scratch/ds5639/rDNA_project/Yue_2017_SK1_hiseq/SRR4074258_1/rDNA_S288C_ref/rDNA_S288C.fa -o ERR1309410_rDNA.vcf ERR1309410_rDNA.bam 
##reference=/scratch/ds5639/rDNA_project/Yue_2017_SK1_hiseq/SRR4074258_1/rDNA_S288C_ref/rDNA_S288C.fa
##INFO=<ID=DP,Number=1,Type=Integer,Description="Raw Depth">
##INFO=<ID=AF,Number=1,Type=Float,Description="Allele Frequency">
##INFO=<ID=SB,Number=1,Type=Integer,Description="Phred-scaled strand bias at this position">
##INFO=<ID=DP4,Number=4,Type=Integer,Description="Counts for ref-forward bases, ref-reverse, alt-forward and alt-reverse bases">
##INFO=<ID=INDEL,Number=0,Type=Flag,Description="Indicates that the variant is an INDEL.">
##INFO=<ID=CONSVAR,Number=0,Type=Flag,Description="Indicates that the variant is a consensus variant (as opposed to a low frequency variant).">
##INFO=<ID=HRUN,Number=1,Type=Integer,Description="Homopolymer length to the right of report indel position">
##FILTER=<ID=min_dp_10,Description="Minimum Coverage 10">
##FILTER=<ID=sb_fdr,Description="Strand-Bias Multiple Testing Correction: fdr corr. pvalue > 0.001000">
##FILTER=<ID=min_snvqual_64,Description="Minimum SNV Quality (Phred) 64">
##FILTER=<ID=min_indelqual_52,Description="Minimum Indel Quality (Phred) 52">
#CHROM	POS	ID	REF	ALT	QUAL	FILTER	INFO
S288C	172	.	A	G	49314	PASS	DP=10100;AF=0.997030;SB=2;DP4=14,0,9294,777
S288C	236	.	T	TGCGGAAGCGGAAGCGGAA	41141	PASS	DP=11087;AF=0.416975;SB=898;DP4=4352,1008,2922,1701;INDEL;HRUN=1
S288C	313	.	A	G	49314	PASS	DP=14882;AF=0.983268;SB=10;DP4=142,92,8043,6591
S288C	326	.	T	TG	15222	PASS	DP=16660;AF=0.823409;SB=277;DP4=1416,1648,7854,5864;INDEL;HRUN=1
S288C	328	.	C	CA	3539	PASS	DP=16759;AF=0.081866;SB=296;DP4=8686,6808,548,824;INDEL;HRUN=4
S288C	328	.	C	A	4616	PASS	DP=16869;AF=0.868220;SB=3;DP4=22,22,8303,6343
S288C	557	.	C	T	49314	PASS	DP=16221;AF=0.998644;SB=6;DP4=3,8,7502,8697
S288C	630	.	T	C	49314	PASS	DP=17076;AF=0.997365;SB=1;DP4=20,17,8677,8354
S288C	638	.	C	T	49314	PASS	DP=17239;AF=0.998898;SB=1;DP4=6,4,8900,8321
S288C	648	.	A	G	49314	PASS	DP=17538;AF=0.997719;SB=2;DP4=13,9,9109,8389
S288C	709	.	C	A	111	PASS	DP=17235;AF=0.003887;SB=5;DP4=8191,8974,27,40
S288C	817	.	C	A	49314	PASS	DP=15747;AF=0.999111;SB=9;DP4=7,2,7832,7902
S288C	846	.	C	A	88	PASS	DP=15476;AF=0.003037;SB=2;DP4=7147,8274,24,23
S288C	923	.	G	C	49314	PASS	DP=15058;AF=0.995949;SB=0;DP4=12,14,6839,8159
S288C	925	.	C	A	110	PASS	DP=15217;AF=0.004009;SB=3;DP4=6871,8279,31,30
S288C	1235	.	T	TA	49314	PASS	DP=12815;AF=0.917831;SB=7;DP4=682,540,6802,4960;INDEL;HRUN=3
S288C	1239	.	C	A	192	PASS	DP=12693;AF=0.013630;SB=15;DP4=7236,5280,115,59
S288C	1570	.	CAAAAAA	C	49314	PASS	DP=10976;AF=0.639486;SB=2;DP4=1743,1252,4129,2890;INDEL;HRUN=17
S288C	1759	.	ACCGCGTCGCCGCGTCG	A	49314	PASS	DP=11616;AF=0.638430;SB=11;DP4=1935,2410,3177,4239;INDEL;HRUN=2
S288C	1881	.	A	C	49314	PASS	DP=14848;AF=0.995084;SB=5;DP4=38,25,7959,6817
S288C	1890	.	ATCC	A	486	PASS	DP=14526;AF=0.024783;SB=8;DP4=7959,6307,186,174;INDEL;HRUN=1
S288C	1979	.	C	CCACTATCACTGTT	17504	PASS	DP=10448;AF=0.397588;SB=99;DP4=2076,2320,1673,2481;INDEL;HRUN=4
S288C	2227	.	C	T	49314	PASS	DP=12842;AF=0.997352;SB=0;DP4=13,10,6723,6092
S288C	2244	.	G	GA	40146	PASS	DP=11752;AF=0.332454;SB=57;DP4=4321,3067,2102,1805;INDEL;HRUN=16
S288C	2244	.	G	GAA	312	PASS	DP=11752;AF=0.050374;SB=1;DP4=4321,3067,351,241;INDEL;HRUN=16
S288C	2289	.	A	G	13563	PASS	DP=3216;AF=0.626555;SB=86;DP4=607,587,806,1209
S288C	2290	.	G	A	1154	PASS	DP=2988;AF=0.390897;SB=149;DP4=663,1155,600,568
S288C	2292	.	A	ACAC	252	PASS	DP=2893;AF=0.198756;SB=352;DP4=1045,1091,119,456;INDEL;HRUN=2
S288C	2302	.	C	CCA	1696	PASS	DP=4774;AF=0.545036;SB=9;DP4=1100,855,1527,1075;INDEL;HRUN=1
S288C	2304	.	T	A	21701	PASS	DP=5169;AF=0.966531;SB=77;DP4=32,70,2981,2015
S288C	2484	.	A	G	49314	PASS	DP=15123;AF=0.958011;SB=20;DP4=337,287,7051,7437
S288C	2902	.	G	T	71	PASS	DP=15224;AF=0.003547;SB=22;DP4=7775,7386,38,16
S288C	3073	.	C	A	82	PASS	DP=14627;AF=0.003418;SB=5;DP4=7044,7530,20,30
S288C	3113	.	G	T	71	PASS	DP=15042;AF=0.003656;SB=1;DP4=6923,8058,24,31
S288C	3229	.	C	A	168	PASS	DP=13163;AF=0.004406;SB=4;DP4=6974,6128,27,31
S288C	3314	.	C	A	81	PASS	DP=13320;AF=0.003303;SB=0;DP4=5822,7443,19,25
S288C	3480	.	G	T	71	PASS	DP=13355;AF=0.003444;SB=6;DP4=7168,6136,29,17
S288C	3518	.	C	A	84	PASS	DP=13486;AF=0.003337;SB=1;DP4=7113,6324,22,23
S288C	3765	.	C	A	95	PASS	DP=14501;AF=0.004069;SB=6;DP4=7310,7132,25,34
S288C	3766	.	C	A	103	PASS	DP=14517;AF=0.003651;SB=10;DP4=7329,7129,33,20
S288C	3990	.	C	A	89	PASS	DP=15684;AF=0.003826;SB=6;DP4=7824,7789,35,25
S288C	4589	.	G	T	102	PASS	DP=13886;AF=0.003673;SB=6;DP4=6630,7198,29,22
S288C	4896	.	C	A	98	PASS	DP=15125;AF=0.003372;SB=2;DP4=8386,6681,26,25
S288C	4980	.	C	A	91	PASS	DP=13756;AF=0.003998;SB=10;DP4=7120,6577,22,33
S288C	5318	.	T	TC	341	PASS	DP=14065;AF=0.010167;SB=18;DP4=7234,6797,59,84;INDEL;HRUN=3
S288C	5321	.	C	CA	49314	PASS	DP=14136;AF=0.919426;SB=42;DP4=603,707,6744,6253;INDEL;HRUN=1
S288C	5322	.	A	AC	60	PASS	DP=14118;AF=0.000850;SB=25;DP4=7334,6939,1,11;INDEL;HRUN=1
S288C	5323	.	C	A	440	PASS	DP=14254;AF=0.021959;SB=17;DP4=7158,6765,139,174
S288C	5468	.	C	A	66	PASS	DP=14814;AF=0.003308;SB=5;DP4=6946,7811,19,30
S288C	5626	.	A	G	49314	PASS	DP=14777;AF=0.994789;SB=4;DP4=20,14,7498,7202
S288C	5673	.	C	A	104	PASS	DP=14499;AF=0.003586;SB=7;DP4=7107,7338,31,21
S288C	5949	.	TA	T	49314	PASS	DP=15768;AF=0.919013;SB=4;DP4=783,667,7624,6867;INDEL;HRUN=7
S288C	6033	.	G	GA	1530	PASS	DP=16427;AF=0.012662;SB=17;DP4=1603,1172,102,106;INDEL;HRUN=8
S288C	6033	.	G	GAA	49314	PASS	DP=16427;AF=0.777440;SB=48;DP4=1603,1172,6800,5971;INDEL;HRUN=8
S288C	6033	.	G	GAAA	10595	PASS	DP=16427;AF=0.049005;SB=18;DP4=1603,1172,426,379;INDEL;HRUN=8
S288C	6034	.	A	AAAA	82	PASS	DP=16498;AF=0.001515;SB=18;DP4=8952,7706,7,18;INDEL;HRUN=8
S288C	6042	.	C	A	2557	PASS	DP=16744;AF=0.041149;SB=416;DP4=8478,7562,548,152
S288C	6144	.	C	A	65	PASS	DP=14365;AF=0.004107;SB=0;DP4=6995,7306,30,29
S288C	6145	.	C	A	68	PASS	DP=14387;AF=0.003267;SB=0;DP4=6997,7338,22,25
S288C	6157	.	G	T	219	PASS	DP=14069;AF=0.005047;SB=5;DP4=6706,7284,39,32
S288C	6363	.	C	A	181	PASS	DP=17693;AF=0.004409;SB=1;DP4=9638,7970,45,33
S288C	6365	.	G	T	83	PASS	DP=17552;AF=0.003760;SB=0;DP4=9543,7932,36,30
S288C	6387	.	C	A	76	PASS	DP=16425;AF=0.003775;SB=0;DP4=8307,8044,31,31
S288C	6497	.	A	C	702	PASS	DP=3908;AF=0.793500;SB=65;DP4=314,376,1745,1356
S288C	6502	.	A	ATCT	108	PASS	DP=3886;AF=0.044261;SB=111;DP4=1957,1808,44,128;INDEL;HRUN=1
S288C	6506	.	A	AAGCG	2229	PASS	DP=4430;AF=0.170655;SB=218;DP4=1722,2146,483,273;INDEL;HRUN=1
S288C	6507	.	C	CCGTT	1255	PASS	DP=4343;AF=0.136311;SB=85;DP4=1912,1992,213,379;INDEL;HRUN=2
S288C	6509	.	A	AG	3285	PASS	DP=5129;AF=0.114837;SB=32;DP4=1803,2490,292,297;INDEL;HRUN=1
S288C	6509	.	AGCC	A	1151	PASS	DP=5129;AF=0.079353;SB=5;DP4=2128,2603,171,236;INDEL;HRUN=1
S288C	6512	.	C	CGTTTGGAA	759	PASS	DP=5131;AF=0.075229;SB=9;DP4=1836,2362,185,201;INDEL;HRUN=1
S288C	6512	.	C	CTGGAA	1422	PASS	DP=5131;AF=0.076788;SB=41;DP4=1836,2362,132,262;INDEL;HRUN=1
S288C	6512	.	C	CTTTGGAA	1615	PASS	DP=5131;AF=0.080101;SB=81;DP4=1836,2362,120,291;INDEL;HRUN=1
S288C	6603	.	C	CAA	49314	PASS	DP=16795;AF=0.799583;SB=57;DP4=1222,1528,5307,8122;INDEL;HRUN=7
S288C	6603	.	C	CAAA	876	PASS	DP=16795;AF=0.010122;SB=10;DP4=1222,1528,64,106;INDEL;HRUN=7
S288C	6611	.	T	A	75	PASS	DP=16854;AF=0.016673;SB=52;DP4=7035,9516,158,123
S288C	6738	.	G	GC	49314	PASS	DP=12520;AF=0.871805;SB=169;DP4=1218,592,6185,4730;INDEL;HRUN=5
S288C	6744	.	T	C	840	PASS	DP=12352;AF=0.029145;SB=5;DP4=6810,5171,194,166
S288C	6898	.	C	A	82	PASS	DP=14257;AF=0.003928;SB=2;DP4=7143,7052,31,25
S288C	7053	.	C	A	81	PASS	DP=13476;AF=0.003562;SB=17;DP4=5707,7716,12,36
S288C	7325	.	TC	T	94	PASS	DP=13704;AF=0.001678;SB=0;DP4=7137,6674,12,11;INDEL;HRUN=6
S288C	7398	.	C	A	81	PASS	DP=15058;AF=0.002922;SB=2;DP4=7486,7523,24,20
S288C	7454	.	C	A	98	PASS	DP=15294;AF=0.003858;SB=0;DP4=7479,7746,29,30
S288C	7979	.	C	A	83	PASS	DP=15246;AF=0.003673;SB=13;DP4=8235,6950,38,18
S288C	7981	.	C	A	74	PASS	DP=15256;AF=0.003081;SB=5;DP4=8261,6942,22,25
S288C	7994	.	G	T	75	PASS	DP=15034;AF=0.003924;SB=9;DP4=8392,6577,27,32
S288C	8067	.	C	A	75	PASS	DP=14205;AF=0.003238;SB=5;DP4=7883,6274,22,24
S288C	8083	.	C	A	124	PASS	DP=14590;AF=0.003701;SB=3;DP4=7984,6537,27,27
S288C	8247	.	G	T	282	PASS	DP=17805;AF=0.004662;SB=5;DP4=9424,8292,39,44
S288C	8471	.	AAAG	A	460	PASS	DP=16685;AF=0.003057;SB=3;DP4=7683,9198,26,25;INDEL;HRUN=6
S288C	8472	.	AAG	A	49314	PASS	DP=16662;AF=0.875405;SB=26;DP4=1122,1187,6590,7996;INDEL;HRUN=6
S288C	8473	.	AG	A	1344	PASS	DP=16705;AF=0.006705;SB=1;DP4=7686,9119,53,59;INDEL;HRUN=1
S288C	8491	.	CTT	C	49314	PASS	DP=16779;AF=0.793969;SB=39;DP4=1434,1804,6408,6914;INDEL;HRUN=11
S288C	8491	.	CTTT	C	89	PASS	DP=16779;AF=0.005423;SB=6;DP4=1434,1804,46,45;INDEL;HRUN=11
S288C	8676	.	C	A	101	PASS	DP=15733;AF=0.002987;SB=2;DP4=7752,7931,21,26
S288C	8704	.	C	A	130	PASS	DP=15242;AF=0.004068;SB=3;DP4=7112,8052,26,36
S288C	8804	.	C	A	75	PASS	DP=14875;AF=0.003765;SB=0;DP4=5930,8881,22,34
S288C	8805	.	C	A	71	PASS	DP=14855;AF=0.003231;SB=8;DP4=5922,8874,14,34
S288C	9060	.	C	CA	2826	PASS	DP=7450;AF=0.029933;SB=5;DP4=19,803,2,221;INDEL;HRUN=5
S288C	9060	.	C	CAA	49314	PASS	DP=7450;AF=0.869933;SB=58;DP4=19,803,33,6448;INDEL;HRUN=5
S288C	9131	.	T	TTCGCATGAAG	531	PASS	DP=1228;AF=0.053746;SB=0;DP4=0,1243,0,66;INDEL;HRUN=3
S288C	9132	.	T	TCGCATGA	385	PASS	DP=1109;AF=0.048693;SB=0;DP4=0,898,0,54;INDEL;HRUN=1
S288C	9133	.	C	CGCAT	651	PASS	DP=1034;AF=0.072534;SB=0;DP4=0,780,0,75;INDEL;HRUN=1
S288C	9133	.	C	CGCATG	545	PASS	DP=1034;AF=0.064797;SB=0;DP4=0,780,0,67;INDEL;HRUN=1
S288C	9133	.	C	CGCATGAA	114	PASS	DP=1034;AF=0.026112;SB=0;DP4=0,780,0,27;INDEL;HRUN=1
S288C	9133	.	C	CGCATGAAGT	1784	PASS	DP=1034;AF=0.143133;SB=0;DP4=0,780,0,148;INDEL;HRUN=1
