# Supplementary material for: Varying strength of selection contributes to the intragenomic diversity of rRNA genes
Source: Nat Commun. 2022 Nov 25;13:7245. doi: 10.1038/s41467-022-34989-w (PMC9700816; doi:10.1038/s41467-022-34989-w)
Supplement: Supplementary file 4 — Supplementary Data 1-6 [file 41467_2022_34989_MOESM4_ESM.zip › Supplementary_Data1-6/Supplementary_Data_6/raw_rDNA_var_calls/ERR1309411_rDNA.vcf]

##fileformat=VCFv4.0
##fileDate=20200729
##source=lofreq call --call-indels -f /scratch/ds5639/rDNA_project/Yue_2017_SK1_hiseq/SRR4074258_1/rDNA_S288C_ref/rDNA_S288C.fa -o ERR1309411_rDNA.vcf ERR1309411_rDNA.bam 
##reference=/scratch/ds5639/rDNA_project/Yue_2017_SK1_hiseq/SRR4074258_1/rDNA_S288C_ref/rDNA_S288C.fa
##INFO=<ID=DP,Number=1,Type=Integer,Description="Raw Depth">
##INFO=<ID=AF,Number=1,Type=Float,Description="Allele Frequency">
##INFO=<ID=SB,Number=1,Type=Integer,Description="Phred-scaled strand bias at this position">
##INFO=<ID=DP4,Number=4,Type=Integer,Description="Counts for ref-forward bases, ref-reverse, alt-forward and alt-reverse bases">
##INFO=<ID=INDEL,Number=0,Type=Flag,Description="Indicates that the variant is an INDEL.">
##INFO=<ID=CONSVAR,Number=0,Type=Flag,Description="Indicates that the variant is a consensus variant (as opposed to a low frequency variant).">
##INFO=<ID=HRUN,Number=1,Type=Integer,Description="Homopolymer length to the right of report indel position">
##FILTER=<ID=min_dp_10,Description="Minimum Coverage 10">
##FILTER=<ID=sb_fdr,Description="Strand-Bias Multiple Testing Correction: fdr corr. pvalue > 0.001000">
##FILTER=<ID=min_snvqual_64,Description="Minimum SNV Quality (Phred) 64">
##FILTER=<ID=min_indelqual_55,Description="Minimum Indel Quality (Phred) 55">
#CHROM	POS	ID	REF	ALT	QUAL	FILTER	INFO
S288C	232	.	T	C	99	PASS	DP=16681;AF=0.003477;SB=3;DP4=11924,4692,39,19
S288C	557	.	C	T	49314	PASS	DP=26239;AF=0.998552;SB=5;DP4=4,10,11949,14252
S288C	638	.	C	T	49314	PASS	DP=26390;AF=0.997992;SB=7;DP4=5,9,14154,12183
S288C	648	.	A	G	49314	PASS	DP=26746;AF=0.999177;SB=4;DP4=7,3,14599,12125
S288C	817	.	C	A	49314	PASS	DP=25182;AF=0.999444;SB=5;DP4=6,2,13005,12163
S288C	923	.	G	C	1013	PASS	DP=23388;AF=0.011544;SB=0;DP4=10568,12520,124,146
S288C	1570	.	CAAAAAAAAA	C	49314	PASS	DP=19401;AF=0.813824;SB=2;DP4=1718,1809,7789,8000;INDEL;HRUN=17
S288C	1759	.	ACCGCGTCGCCGCGTCG	A	49314	PASS	DP=18644;AF=0.663645;SB=273;DP4=3399,3065,5464,6909;INDEL;HRUN=2
S288C	1983	.	TG	T	13626	PASS	DP=21910;AF=0.932223;SB=35;DP4=899,746,10211,10214;INDEL;HRUN=1
S288C	1985	.	T	A	1963	PASS	DP=22679;AF=0.954187;SB=68;DP4=125,218,10986,10654
S288C	2045	.	AT	A	49314	PASS	DP=27339;AF=0.907312;SB=8;DP4=1503,1167,13583,11222;INDEL;HRUN=8
S288C	2073	.	G	A	49314	PASS	DP=26608;AF=0.995077;SB=18;DP4=55,63,15351,11126
S288C	2227	.	C	T	49314	PASS	DP=24765;AF=0.997335;SB=0;DP4=10,15,10096,14619
S288C	2244	.	GA	G	2974	PASS	DP=23070;AF=0.062202;SB=633;DP4=5397,4027,480,955;INDEL;HRUN=16
S288C	2244	.	GAAA	G	4315	PASS	DP=23070;AF=0.071435;SB=439;DP4=5397,4027,636,1012;INDEL;HRUN=16
S288C	2244	.	GAA	G	49314	PASS	DP=23070;AF=0.448158;SB=1795;DP4=5397,4027,3824,6515;INDEL;HRUN=16
S288C	5237	.	G	GTGAAAT	214	PASS	DP=22540;AF=0.001375;SB=90;DP4=11435,11317,31,0;INDEL;HRUN=1
S288C	6337	.	G	A	297	PASS	DP=27757;AF=0.004900;SB=7;DP4=14687,12922,64,72
S288C	7801	.	G	GT	82	PASS	DP=20638;AF=0.000921;SB=68;DP4=9081,11782,19,0;INDEL;HRUN=2
S288C	8467	.	T	TA	18651	PASS	DP=25836;AF=0.056317;SB=99;DP4=11740,12904,567,888;INDEL;HRUN=6
S288C	8471	.	AAAG	A	49314	PASS	DP=25424;AF=0.867133;SB=56;DP4=1604,2100,10475,11571;INDEL;HRUN=6
S288C	8478	.	G	C	301	PASS	DP=25828;AF=0.011267;SB=36;DP4=12393,13108,110,181
S288C	8491	.	CTTTT	C	49314	PASS	DP=26040;AF=0.853034;SB=496;DP4=1537,2484,11321,10892;INDEL;HRUN=11
S288C	8934	.	G	A	80	PASS	DP=14756;AF=0.003524;SB=1;DP4=2812,11889,11,41
S288C	9131	.	T	TTCGCATGAAG	988	PASS	DP=2702;AF=0.045892;SB=0;DP4=8,2482,0,124;INDEL;HRUN=3
S288C	9131	.	T	TTCGCATGAAGTACC	2639	PASS	DP=2702;AF=0.087713;SB=0;DP4=8,2482,0,237;INDEL;HRUN=3
S288C	9132	.	T	TCGCATGA	780	PASS	DP=2499;AF=0.042817;SB=6;DP4=5,2210,1,106;INDEL;HRUN=1
S288C	9132	.	T	TCGCATGAAGTAC	519	PASS	DP=2499;AF=0.033613;SB=0;DP4=5,2210,0,84;INDEL;HRUN=1
S288C	9133	.	C	CGCAT	664	PASS	DP=2359;AF=0.041119;SB=0;DP4=4,1315,0,97;INDEL;HRUN=1
S288C	9133	.	C	CGCATG	866	PASS	DP=2359;AF=0.048326;SB=0;DP4=4,1315,0,114;INDEL;HRUN=1
S288C	9133	.	C	CGCATGAA	619	PASS	DP=2359;AF=0.039423;SB=5;DP4=4,1315,1,92;INDEL;HRUN=1
S288C	9133	.	C	CGCATGAAGT	13754	PASS	DP=2359;AF=0.329801;SB=5;DP4=4,1315,0,778;INDEL;HRUN=1
S288C	9133	.	C	CGCATGAAGTA	541	PASS	DP=2359;AF=0.036456;SB=0;DP4=4,1315,0,86;INDEL;HRUN=1
