# Supplementary material for: Varying strength of selection contributes to the intragenomic diversity of rRNA genes
Source: Nat Commun. 2022 Nov 25;13:7245. doi: 10.1038/s41467-022-34989-w (PMC9700816; doi:10.1038/s41467-022-34989-w)
Supplement: Supplementary file 4 — Supplementary Data 1-6 [file 41467_2022_34989_MOESM4_ESM.zip › Supplementary_Data1-6/Supplementary_Data_6/raw_rDNA_var_calls/ERR1309482_rDNA.vcf]

##fileformat=VCFv4.0
##fileDate=20200729
##source=lofreq call --call-indels -f /scratch/ds5639/rDNA_project/Yue_2017_SK1_hiseq/SRR4074258_1/rDNA_S288C_ref/rDNA_S288C.fa -o ERR1309482_rDNA.vcf ERR1309482_rDNA.bam 
##reference=/scratch/ds5639/rDNA_project/Yue_2017_SK1_hiseq/SRR4074258_1/rDNA_S288C_ref/rDNA_S288C.fa
##INFO=<ID=DP,Number=1,Type=Integer,Description="Raw Depth">
##INFO=<ID=AF,Number=1,Type=Float,Description="Allele Frequency">
##INFO=<ID=SB,Number=1,Type=Integer,Description="Phred-scaled strand bias at this position">
##INFO=<ID=DP4,Number=4,Type=Integer,Description="Counts for ref-forward bases, ref-reverse, alt-forward and alt-reverse bases">
##INFO=<ID=INDEL,Number=0,Type=Flag,Description="Indicates that the variant is an INDEL.">
##INFO=<ID=CONSVAR,Number=0,Type=Flag,Description="Indicates that the variant is a consensus variant (as opposed to a low frequency variant).">
##INFO=<ID=HRUN,Number=1,Type=Integer,Description="Homopolymer length to the right of report indel position">
##FILTER=<ID=min_dp_10,Description="Minimum Coverage 10">
##FILTER=<ID=sb_fdr,Description="Strand-Bias Multiple Testing Correction: fdr corr. pvalue > 0.001000">
##FILTER=<ID=min_snvqual_64,Description="Minimum SNV Quality (Phred) 64">
##FILTER=<ID=min_indelqual_51,Description="Minimum Indel Quality (Phred) 51">
#CHROM	POS	ID	REF	ALT	QUAL	FILTER	INFO
S288C	445	.	CT	C	166	PASS	DP=13530;AF=0.002069;SB=16;DP4=7353,6283,9,19;INDEL;HRUN=5
S288C	557	.	C	T	49314	PASS	DP=14910;AF=0.991482;SB=49;DP4=5,40,6153,8630
S288C	638	.	C	T	49314	PASS	DP=15009;AF=0.991005;SB=51;DP4=8,34,7888,6986
S288C	648	.	A	G	49314	PASS	DP=15217;AF=0.990274;SB=45;DP4=47,11,8095,6974
S288C	817	.	C	A	49314	PASS	DP=13173;AF=0.993320;SB=0;DP4=27,27,6558,6533
S288C	1570	.	CAAAAAAAAA	C	49314	PASS	DP=10369;AF=0.784550;SB=5;DP4=1239,1023,4345,3790;INDEL;HRUN=17
S288C	1759	.	ACCGCGTCGCCGCGTCG	A	32954	PASS	DP=10572;AF=0.607832;SB=2;DP4=2061,2178,3162,3264;INDEL;HRUN=2
S288C	1983	.	TG	T	6557	PASS	DP=11579;AF=0.920891;SB=28;DP4=515,492,4886,5777;INDEL;HRUN=1
S288C	1985	.	T	A	1554	PASS	DP=12068;AF=0.949536;SB=16;DP4=81,129,5337,6124
S288C	2045	.	AT	A	49314	PASS	DP=15755;AF=0.891209;SB=17;DP4=966,816,7194,6847;INDEL;HRUN=8
S288C	2073	.	G	A	49314	PASS	DP=15672;AF=0.990174;SB=2;DP4=47,32,8672,6846
S288C	2244	.	GA	G	49314	PASS	DP=11870;AF=0.407245;SB=611;DP4=3683,2406,2153,2681;INDEL;HRUN=16
S288C	2244	.	GAA	G	3123	PASS	DP=11870;AF=0.069166;SB=93;DP4=3683,2406,402,419;INDEL;HRUN=16
S288C	2644	.	T	C	26231	PASS	DP=12933;AF=0.152787;SB=0;DP4=5500,5354,1005,988
S288C	4069	.	A	C	104	PASS	DP=11954;AF=0.019826;SB=492;DP4=7591,4049,42,195
S288C	5321	.	C	CA	215	PASS	DP=10793;AF=0.002224;SB=0;DP4=5407,5477,11,13;INDEL;HRUN=1
S288C	6033	.	G	GAA	70	PASS	DP=15179;AF=0.002438;SB=7;DP4=8728,6539,17,20;INDEL;HRUN=8
S288C	6358	.	T	TA	72	PASS	DP=17656;AF=0.000850;SB=2;DP4=10977,6950,8,7;INDEL;HRUN=1
S288C	6509	.	A	AG	183	PASS	DP=13155;AF=0.001748;SB=0;DP4=6441,6874,11,12;INDEL;HRUN=1
S288C	6603	.	C	CAA	114	PASS	DP=16158;AF=0.002104;SB=13;DP4=5404,10927,17,17;INDEL;HRUN=7
S288C	6659	.	A	C	67	PASS	DP=15205;AF=0.016047;SB=204;DP4=8085,6748,60,185
S288C	6738	.	G	GC	155	PASS	DP=10546;AF=0.001896;SB=7;DP4=5472,5194,7,13;INDEL;HRUN=5
S288C	7325	.	TC	T	53	PASS	DP=10478;AF=0.001432;SB=5;DP4=5999,4562,11,4;INDEL;HRUN=6
S288C	8467	.	T	TA	8293	PASS	DP=16328;AF=0.054630;SB=6;DP4=6480,9134,351,541;INDEL;HRUN=6
S288C	8471	.	AAAG	A	49314	PASS	DP=16046;AF=0.853671;SB=21;DP4=1128,1432,5643,8055;INDEL;HRUN=6
S288C	8491	.	CTTTT	C	49314	PASS	DP=16169;AF=0.840559;SB=106;DP4=981,1663,5994,7597;INDEL;HRUN=11
S288C	9131	.	T	TTCGCATGAAG	126	PASS	DP=1286;AF=0.040435;SB=0;DP4=0,1134,0,52;INDEL;HRUN=3
S288C	9131	.	T	TTCGCATGAAGTACC	1727	PASS	DP=1286;AF=0.132970;SB=0;DP4=0,1134,0,171;INDEL;HRUN=3
S288C	9132	.	T	TCGCATGA	113	PASS	DP=1193;AF=0.041911;SB=0;DP4=0,950,0,50;INDEL;HRUN=1
S288C	9132	.	T	TCGCATGAAGTAC	171	PASS	DP=1193;AF=0.048617;SB=0;DP4=0,950,0,58;INDEL;HRUN=1
S288C	9133	.	C	CGCAT	371	PASS	DP=1116;AF=0.070789;SB=0;DP4=0,918,0,79;INDEL;HRUN=1
S288C	9133	.	C	CGCATG	180	PASS	DP=1116;AF=0.052867;SB=0;DP4=0,918,0,59;INDEL;HRUN=1
S288C	9133	.	C	CGCATGAAGT	156	PASS	DP=1116;AF=0.050179;SB=0;DP4=0,918,0,56;INDEL;HRUN=1
S288C	9133	.	C	CGCATGAAGTA	65	PASS	DP=1116;AF=0.037634;SB=0;DP4=0,918,0,42;INDEL;HRUN=1
