# Supplementary material for: Varying strength of selection contributes to the intragenomic diversity of rRNA genes
Source: Nat Commun. 2022 Nov 25;13:7245. doi: 10.1038/s41467-022-34989-w (PMC9700816; doi:10.1038/s41467-022-34989-w)
Supplement: Supplementary file 4 — Supplementary Data 1-6 [file 41467_2022_34989_MOESM4_ESM.zip › Supplementary_Data1-6/Supplementary_Data_6/raw_rDNA_var_calls/ERR1309483_rDNA.vcf]

##fileformat=VCFv4.0
##fileDate=20200728
##source=lofreq call --call-indels -f /scratch/ds5639/rDNA_project/Yue_2017_SK1_hiseq/SRR4074258_1/rDNA_S288C_ref/rDNA_S288C.fa -o ERR1309483_rDNA.vcf ERR1309483_rDNA.bam 
##reference=/scratch/ds5639/rDNA_project/Yue_2017_SK1_hiseq/SRR4074258_1/rDNA_S288C_ref/rDNA_S288C.fa
##INFO=<ID=DP,Number=1,Type=Integer,Description="Raw Depth">
##INFO=<ID=AF,Number=1,Type=Float,Description="Allele Frequency">
##INFO=<ID=SB,Number=1,Type=Integer,Description="Phred-scaled strand bias at this position">
##INFO=<ID=DP4,Number=4,Type=Integer,Description="Counts for ref-forward bases, ref-reverse, alt-forward and alt-reverse bases">
##INFO=<ID=INDEL,Number=0,Type=Flag,Description="Indicates that the variant is an INDEL.">
##INFO=<ID=CONSVAR,Number=0,Type=Flag,Description="Indicates that the variant is a consensus variant (as opposed to a low frequency variant).">
##INFO=<ID=HRUN,Number=1,Type=Integer,Description="Homopolymer length to the right of report indel position">
##FILTER=<ID=min_dp_10,Description="Minimum Coverage 10">
##FILTER=<ID=sb_fdr,Description="Strand-Bias Multiple Testing Correction: fdr corr. pvalue > 0.001000">
##FILTER=<ID=min_snvqual_64,Description="Minimum SNV Quality (Phred) 64">
##FILTER=<ID=min_indelqual_52,Description="Minimum Indel Quality (Phred) 52">
#CHROM	POS	ID	REF	ALT	QUAL	FILTER	INFO
S288C	33	.	G	A	49314	PASS	DP=3961;AF=0.995961;SB=0;DP4=14,0,3936,9
S288C	557	.	C	T	49314	PASS	DP=22253;AF=0.998652;SB=0;DP4=9,9,9939,12284
S288C	638	.	C	T	49314	PASS	DP=23058;AF=0.998395;SB=3;DP4=12,16,11862,11159
S288C	648	.	A	G	49314	PASS	DP=23291;AF=0.998497;SB=0;DP4=16,14,12260,10996
S288C	817	.	C	A	49314	PASS	DP=20852;AF=0.998849;SB=0;DP4=10,10,10090,10738
S288C	1032	.	C	T	49314	PASS	DP=19680;AF=0.996596;SB=1;DP4=22,29,9137,10476
S288C	1117	.	G	C	49314	PASS	DP=20738;AF=0.997300;SB=1;DP4=28,21,11290,9392
S288C	1145	.	A	G	49314	PASS	DP=20769;AF=0.996293;SB=1;DP4=38,26,11659,9033
S288C	1379	.	T	A	1736	PASS	DP=14569;AF=0.114352;SB=129;DP4=6444,4212,846,820
S288C	1383	.	T	C	1237	PASS	DP=14584;AF=0.120612;SB=184;DP4=6209,4305,1050,1113
S288C	1495	.	G	C	49314	PASS	DP=22145;AF=0.997652;SB=1;DP4=23,24,11524,10569
S288C	1570	.	CAAAAAAAAAA	C	49314	PASS	DP=16153;AF=0.815947;SB=22;DP4=1508,1631,5971,7209;INDEL;HRUN=17
S288C	1602	.	T	C	49314	PASS	DP=17462;AF=0.996278;SB=9;DP4=29,22,7899,9499
S288C	1606	.	T	G	12968	PASS	DP=17437;AF=0.220738;SB=2;DP4=6180,7404,1769,2080
S288C	1671	.	T	C	49314	PASS	DP=16785;AF=0.996545;SB=10;DP4=28,23,7120,9607
S288C	1759	.	ACCGCGTCGCCGCGTCG	A	49314	PASS	DP=14477;AF=0.662775;SB=9;DP4=1870,3160,3700,5895;INDEL;HRUN=2
S288C	1897	.	T	C	49314	PASS	DP=16028;AF=0.996069;SB=3;DP4=30,31,8744,7222
S288C	1927	.	A	G	49314	PASS	DP=10755;AF=0.992934;SB=0;DP4=39,35,5681,4998
S288C	1982	.	CTGTT	C	28996	PASS	DP=2684;AF=0.975410;SB=11;DP4=24,36,1367,1251;INDEL;HRUN=1
S288C	1988	.	ACTGT	A	10885	PASS	DP=4909;AF=0.532899;SB=4;DP4=1227,1066,1366,1250;INDEL;HRUN=1
S288C	2045	.	AT	A	49314	PASS	DP=16741;AF=0.992474;SB=1;DP4=69,51,9272,7343;INDEL;HRUN=8
S288C	2083	.	G	A	49314	PASS	DP=20938;AF=0.997469;SB=13;DP4=21,25,12580,8305
S288C	2166	.	A	G	49314	PASS	DP=19920;AF=0.993976;SB=25;DP4=82,32,11484,8316
S288C	2171	.	A	T	49314	PASS	DP=19745;AF=0.993771;SB=36;DP4=86,30,11252,8370
S288C	2227	.	C	T	49314	PASS	DP=18138;AF=0.996692;SB=0;DP4=20,21,9051,9030
S288C	2244	.	GAAA	G	49314	PASS	DP=16886;AF=0.530203;SB=3;DP4=3247,2867,4695,4258;INDEL;HRUN=16
S288C	2277	.	CAAATAGT	C	49314	PASS	DP=17005;AF=0.744722;SB=61;DP4=2342,2146,7151,5513;INDEL;HRUN=3
S288C	2828	.	CA	C	67	PASS	DP=20266;AF=0.000740;SB=0;DP4=8957,11463,6,9;INDEL;HRUN=5
S288C	3864	.	GC	G	40184	PASS	DP=18660;AF=0.088585;SB=4;DP4=9295,7898,913,740;INDEL;HRUN=2
S288C	5305	.	C	T	12290	PASS	DP=20363;AF=0.040809;SB=1;DP4=9476,10048,398,433
S288C	5829	.	C	T	1222	PASS	DP=21311;AF=0.009150;SB=7;DP4=10113,10989,103,92
S288C	5949	.	TA	T	49314	PASS	DP=22239;AF=0.924907;SB=10;DP4=945,998,10419,10150;INDEL;HRUN=7
S288C	6337	.	G	A	49314	PASS	DP=24983;AF=0.997438;SB=13;DP4=38,18,13560,11359
S288C	7525	.	C	T	49314	PASS	DP=21581;AF=0.207961;SB=7;DP4=9170,7913,2359,2129
S288C	8467	.	T	TA	17863	PASS	DP=21936;AF=0.056984;SB=30;DP4=9695,11267,518,732;INDEL;HRUN=6
S288C	8471	.	AAAG	A	49314	PASS	DP=21346;AF=0.871873;SB=7;DP4=1362,1640,8689,9922;INDEL;HRUN=6
S288C	8478	.	G	C	506	PASS	DP=21664;AF=0.010063;SB=49;DP4=10172,11249,71,147
S288C	8491	.	CTTTT	C	49314	PASS	DP=21776;AF=0.860351;SB=115;DP4=1362,1836,9229,9506;INDEL;HRUN=11
S288C	8934	.	G	A	49314	PASS	DP=12571;AF=0.997852;SB=5;DP4=2,23,2203,10341
S288C	9131	.	T	TTCGCATGAAG	756	PASS	DP=1957;AF=0.049566;SB=0;DP4=1,1644,0,97;INDEL;HRUN=3
S288C	9131	.	T	TTCGCATGAAGTACC	4758	PASS	DP=1957;AF=0.165560;SB=0;DP4=1,1644,0,324;INDEL;HRUN=3
S288C	9132	.	T	TCGCATGA	303	PASS	DP=1787;AF=0.032457;SB=0;DP4=1,1459,0,58;INDEL;HRUN=1
S288C	9132	.	T	TCGCATGAAGTAC	385	PASS	DP=1787;AF=0.036933;SB=0;DP4=1,1459,0,66;INDEL;HRUN=1
S288C	9133	.	C	CGCAT	719	PASS	DP=1698;AF=0.055359;SB=0;DP4=1,1359,0,94;INDEL;HRUN=1
S288C	9133	.	C	CGCATG	1268	PASS	DP=1698;AF=0.078327;SB=0;DP4=1,1359,0,133;INDEL;HRUN=1
S288C	9133	.	C	CGCATGAAGT	825	PASS	DP=1698;AF=0.060071;SB=0;DP4=1,1359,0,102;INDEL;HRUN=1
S288C	9133	.	C	CGCATGAAGTA	452	PASS	DP=1698;AF=0.042403;SB=0;DP4=1,1359,0,72;INDEL;HRUN=1
