# Supplementary material for: Varying strength of selection contributes to the intragenomic diversity of rRNA genes
Source: Nat Commun. 2022 Nov 25;13:7245. doi: 10.1038/s41467-022-34989-w (PMC9700816; doi:10.1038/s41467-022-34989-w)
Supplement: Supplementary file 4 — Supplementary Data 1-6 [file 41467_2022_34989_MOESM4_ESM.zip › Supplementary_Data1-6/Supplementary_Data_6/raw_rDNA_var_calls/ERR1308926_rDNA.vcf]

##fileformat=VCFv4.0
##fileDate=20200729
##source=lofreq call --call-indels -f /scratch/ds5639/rDNA_project/Yue_2017_SK1_hiseq/SRR4074258_1/rDNA_S288C_ref/rDNA_S288C.fa -o ERR1308926_rDNA.vcf ERR1308926_rDNA.bam 
##reference=/scratch/ds5639/rDNA_project/Yue_2017_SK1_hiseq/SRR4074258_1/rDNA_S288C_ref/rDNA_S288C.fa
##INFO=<ID=DP,Number=1,Type=Integer,Description="Raw Depth">
##INFO=<ID=AF,Number=1,Type=Float,Description="Allele Frequency">
##INFO=<ID=SB,Number=1,Type=Integer,Description="Phred-scaled strand bias at this position">
##INFO=<ID=DP4,Number=4,Type=Integer,Description="Counts for ref-forward bases, ref-reverse, alt-forward and alt-reverse bases">
##INFO=<ID=INDEL,Number=0,Type=Flag,Description="Indicates that the variant is an INDEL.">
##INFO=<ID=CONSVAR,Number=0,Type=Flag,Description="Indicates that the variant is a consensus variant (as opposed to a low frequency variant).">
##INFO=<ID=HRUN,Number=1,Type=Integer,Description="Homopolymer length to the right of report indel position">
##FILTER=<ID=min_dp_10,Description="Minimum Coverage 10">
##FILTER=<ID=sb_fdr,Description="Strand-Bias Multiple Testing Correction: fdr corr. pvalue > 0.001000">
##FILTER=<ID=min_snvqual_64,Description="Minimum SNV Quality (Phred) 64">
##FILTER=<ID=min_indelqual_52,Description="Minimum Indel Quality (Phred) 52">
#CHROM	POS	ID	REF	ALT	QUAL	FILTER	INFO
S288C	115	.	T	C	894	PASS	DP=3394;AF=0.109311;SB=3;DP4=2903,118,360,11
S288C	172	.	A	G	49314	PASS	DP=4005;AF=0.997253;SB=2;DP4=9,0,3501,493
S288C	236	.	T	TGCGGAAGCGGAA	91	PASS	DP=4625;AF=0.089514;SB=102;DP4=1163,225,284,130;INDEL;HRUN=1
S288C	236	.	T	TGCGGAAGCGGAAGCGGAA	36522	PASS	DP=4625;AF=0.561297;SB=309;DP4=1163,225,1737,859;INDEL;HRUN=1
S288C	313	.	A	G	49314	PASS	DP=5145;AF=0.996890;SB=0;DP4=6,5,2899,2230
S288C	326	.	T	TG	13496	PASS	DP=5322;AF=0.901541;SB=6;DP4=331,241,2652,2146;INDEL;HRUN=1
S288C	328	.	C	A	1221	PASS	DP=5342;AF=0.926806;SB=6;DP4=12,5,2730,2221
S288C	557	.	C	T	49314	PASS	DP=6042;AF=0.996690;SB=6;DP4=3,9,2676,3346
S288C	608	.	A	G	67	PASS	DP=6193;AF=0.012110;SB=3;DP4=3010,3089,33,42
S288C	630	.	T	C	49314	PASS	DP=6514;AF=0.995548;SB=5;DP4=14,8,3250,3235
S288C	638	.	C	T	49314	PASS	DP=6578;AF=0.997872;SB=0;DP4=3,3,3319,3245
S288C	648	.	A	G	49314	PASS	DP=6546;AF=0.996486;SB=0;DP4=8,7,3390,3133
S288C	817	.	C	A	49314	PASS	DP=6270;AF=0.997448;SB=14;DP4=6,0,3270,2984
S288C	923	.	G	C	49314	PASS	DP=5885;AF=0.995412;SB=4;DP4=5,12,2594,3264
S288C	1235	.	T	TA	49314	PASS	DP=5394;AF=0.939006;SB=10;DP4=169,188,2641,2424;INDEL;HRUN=3
S288C	1238	.	A	AG	61	PASS	DP=5386;AF=0.004085;SB=54;DP4=2792,2600,1,21;INDEL;HRUN=1
S288C	1442	.	A	T	517	PASS	DP=4390;AF=0.059681;SB=225;DP4=1790,2220,199,63
S288C	1466	.	A	C	86	PASS	DP=4224;AF=0.020597;SB=0;DP4=1771,2292,37,50
S288C	1479	.	A	C	86	PASS	DP=4333;AF=0.019155;SB=34;DP4=1840,2352,53,30
S288C	1570	.	CAAAAA	C	736	PASS	DP=3972;AF=0.070997;SB=0;DP4=242,214,150,132;INDEL;HRUN=17
S288C	1570	.	CAAAAAA	C	49314	PASS	DP=3972;AF=0.759819;SB=0;DP4=242,214,1590,1428;INDEL;HRUN=17
S288C	1570	.	CAAAAAAA	C	339	PASS	DP=3972;AF=0.053625;SB=2;DP4=242,214,107,106;INDEL;HRUN=17
S288C	1759	.	ACCGCGTCGCCGCGTCG	A	49314	PASS	DP=4368;AF=0.805174;SB=191;DP4=550,333,1587,1930;INDEL;HRUN=2
S288C	1881	.	A	C	49314	PASS	DP=4622;AF=0.995889;SB=0;DP4=8,8,2325,2278
S288C	1965	.	A	ATGTCCCC	2279	PASS	DP=4169;AF=0.378988;SB=233;DP4=1140,1371,468,1112;INDEL;HRUN=22
S288C	2227	.	C	T	42356	PASS	DP=1915;AF=0.992689;SB=1;DP4=2,6,659,1242
S288C	2280	.	ATAGTAAATAGTAACTTACATACAT	A	53	PASS	DP=48;AF=0.333333;SB=13;DP4=12,24,1,15;INDEL;HRUN=1
S288C	2302	.	C	CA	191	PASS	DP=1117;AF=0.329454;SB=61;DP4=369,247,277,91;INDEL;HRUN=1
S288C	2304	.	T	A	1881	PASS	DP=1238;AF=0.897415;SB=56;DP4=47,61,747,364
S288C	2484	.	A	G	49314	PASS	DP=4369;AF=0.996338;SB=4;DP4=8,2,2738,1615
S288C	5318	.	T	TC	65	PASS	DP=4713;AF=0.007638;SB=15;DP4=2329,2369,11,25;INDEL;HRUN=3
S288C	5321	.	C	CA	49314	PASS	DP=4705;AF=0.935813;SB=3;DP4=165,187,2169,2234;INDEL;HRUN=1
S288C	5323	.	C	A	108	PASS	DP=4790;AF=0.021086;SB=1;DP4=2270,2412,47,54
S288C	5626	.	A	G	49314	PASS	DP=5496;AF=0.992176;SB=0;DP4=12,8,3200,2253
S288C	5949	.	TA	T	49314	PASS	DP=5916;AF=0.949966;SB=47;DP4=145,193,3093,2527;INDEL;HRUN=7
S288C	6033	.	G	GA	503	PASS	DP=5710;AF=0.012609;SB=3;DP4=343,202,42,30;INDEL;HRUN=8
S288C	6033	.	G	GAA	49314	PASS	DP=5710;AF=0.839580;SB=20;DP4=343,202,2732,2062;INDEL;HRUN=8
S288C	6033	.	G	GAAA	4223	PASS	DP=5710;AF=0.054991;SB=2;DP4=343,202,191,123;INDEL;HRUN=8
S288C	6042	.	C	A	154	PASS	DP=5814;AF=0.016340;SB=53;DP4=3278,2439,76,19
S288C	6509	.	A	AG	49314	PASS	DP=5541;AF=0.955604;SB=40;DP4=167,127,2381,2914;INDEL;HRUN=1
S288C	6511	.	C	G	71	PASS	DP=5569;AF=0.017957;SB=43;DP4=2462,2996,66,34
S288C	6603	.	C	CAA	49314	PASS	DP=5507;AF=0.850009;SB=27;DP4=344,411,1850,2831;INDEL;HRUN=7
S288C	6603	.	C	CAAA	734	PASS	DP=5507;AF=0.014164;SB=5;DP4=344,411,30,48;INDEL;HRUN=7
S288C	6603	.	C	CA	224	PASS	DP=5507;AF=0.006719;SB=0;DP4=344,411,17,20;INDEL;HRUN=7
S288C	6738	.	G	GC	49314	PASS	DP=5436;AF=0.933407;SB=0;DP4=200,170,2729,2345;INDEL;HRUN=5
S288C	6744	.	T	C	290	PASS	DP=5524;AF=0.017379;SB=5;DP4=2868,2544,45,51
S288C	7325	.	TC	T	74	PASS	DP=5087;AF=0.002752;SB=2;DP4=2748,2339,9,5;INDEL;HRUN=6
S288C	8473	.	A	AG	651	PASS	DP=5661;AF=0.011659;SB=7;DP4=2961,2679,29,37;INDEL;HRUN=1
S288C	8474	.	GAAA	G	49314	PASS	DP=5623;AF=0.919438;SB=16;DP4=236,260,2737,2433;INDEL;HRUN=3
S288C	8477	.	A	AG	605	PASS	DP=5617;AF=0.009792;SB=42;DP4=3002,2665,44,11;INDEL;HRUN=1
S288C	8491	.	CTT	C	49314	PASS	DP=5647;AF=0.867894;SB=58;DP4=276,354,2651,2250;INDEL;HRUN=11
S288C	8491	.	CT	C	463	PASS	DP=5647;AF=0.018063;SB=16;DP4=276,354,57,45;INDEL;HRUN=11
S288C	8909	.	T	C	8797	PASS	DP=3556;AF=0.127109;SB=2;DP4=714,2383,110,342
S288C	9060	.	C	CA	49314	PASS	DP=1859;AF=0.926304;SB=25;DP4=13,143,55,1667;INDEL;HRUN=5
S288C	9131	.	T	TTCGCATGAAG	105	PASS	DP=398;AF=0.040201;SB=0;DP4=1,368,0,16;INDEL;HRUN=3
S288C	9131	.	T	TTCGCATGAAGTACC	457	PASS	DP=398;AF=0.097990;SB=0;DP4=1,368,0,39;INDEL;HRUN=3
S288C	9132	.	T	TCGCATGA	143	PASS	DP=369;AF=0.051491;SB=0;DP4=1,287,0,19;INDEL;HRUN=1
S288C	9132	.	T	TCGCATGAAGTACCTC	105	PASS	DP=369;AF=0.043360;SB=0;DP4=1,287,0,16;INDEL;HRUN=1
S288C	9132	.	T	TCGCATGAAGTACCTCCCAA	105	PASS	DP=369;AF=0.043360;SB=0;DP4=1,287,0,16;INDEL;HRUN=1
S288C	9133	.	C	CGCAT	213	PASS	DP=353;AF=0.067989;SB=0;DP4=1,248,0,24;INDEL;HRUN=1
S288C	9133	.	C	CGCATG	242	PASS	DP=353;AF=0.073654;SB=0;DP4=1,248,0,26;INDEL;HRUN=1
S288C	9133	.	C	CGCATGAAGTA	71	PASS	DP=353;AF=0.036827;SB=0;DP4=1,248,0,13;INDEL;HRUN=1
S288C	9133	.	C	CGCATGAAGTACCTCCCAA	71	PASS	DP=353;AF=0.036827;SB=0;DP4=1,248,0,13;INDEL;HRUN=1
S288C	9133	.	C	CGCATGAAGTACCTCCCAACT	117	PASS	DP=353;AF=0.048159;SB=0;DP4=1,248,0,17;INDEL;HRUN=1
