# Supplementary material for: Varying strength of selection contributes to the intragenomic diversity of rRNA genes
Source: Nat Commun. 2022 Nov 25;13:7245. doi: 10.1038/s41467-022-34989-w (PMC9700816; doi:10.1038/s41467-022-34989-w)
Supplement: Supplementary file 4 — Supplementary Data 1-6 [file 41467_2022_34989_MOESM4_ESM.zip › Supplementary_Data1-6/Supplementary_Data_6/raw_rDNA_var_calls/ERR1309518_rDNA.vcf]

##fileformat=VCFv4.0
##fileDate=20200729
##source=lofreq call --call-indels -f /scratch/ds5639/rDNA_project/Yue_2017_SK1_hiseq/SRR4074258_1/rDNA_S288C_ref/rDNA_S288C.fa -o ERR1309518_rDNA.vcf ERR1309518_rDNA.bam 
##reference=/scratch/ds5639/rDNA_project/Yue_2017_SK1_hiseq/SRR4074258_1/rDNA_S288C_ref/rDNA_S288C.fa
##INFO=<ID=DP,Number=1,Type=Integer,Description="Raw Depth">
##INFO=<ID=AF,Number=1,Type=Float,Description="Allele Frequency">
##INFO=<ID=SB,Number=1,Type=Integer,Description="Phred-scaled strand bias at this position">
##INFO=<ID=DP4,Number=4,Type=Integer,Description="Counts for ref-forward bases, ref-reverse, alt-forward and alt-reverse bases">
##INFO=<ID=INDEL,Number=0,Type=Flag,Description="Indicates that the variant is an INDEL.">
##INFO=<ID=CONSVAR,Number=0,Type=Flag,Description="Indicates that the variant is a consensus variant (as opposed to a low frequency variant).">
##INFO=<ID=HRUN,Number=1,Type=Integer,Description="Homopolymer length to the right of report indel position">
##FILTER=<ID=min_dp_10,Description="Minimum Coverage 10">
##FILTER=<ID=sb_fdr,Description="Strand-Bias Multiple Testing Correction: fdr corr. pvalue > 0.001000">
##FILTER=<ID=min_snvqual_64,Description="Minimum SNV Quality (Phred) 64">
##FILTER=<ID=min_indelqual_52,Description="Minimum Indel Quality (Phred) 52">
#CHROM	POS	ID	REF	ALT	QUAL	FILTER	INFO
S288C	94	.	G	T	94	PASS	DP=15423;AF=0.005641;SB=5;DP4=14973,345,87,0
S288C	236	.	T	TGCGGAA	27723	PASS	DP=20351;AF=0.068301;SB=70;DP4=12387,6747,800,590;INDEL;HRUN=1
S288C	445	.	CT	C	212	PASS	DP=26108;AF=0.001417;SB=13;DP4=13768,12538,13,24;INDEL;HRUN=5
S288C	471	.	A	G	49314	PASS	DP=25575;AF=0.879687;SB=0;DP4=1571,1486,11578,10920
S288C	557	.	C	T	49314	PASS	DP=28954;AF=0.998239;SB=2;DP4=12,12,12504,16399
S288C	585	.	T	C	548	PASS	DP=30247;AF=0.005653;SB=3;DP4=13701,16359,73,98
S288C	638	.	C	T	49314	PASS	DP=29874;AF=0.998058;SB=1;DP4=8,9,16005,13811
S288C	648	.	A	G	49314	PASS	DP=30484;AF=0.998589;SB=2;DP4=14,8,16772,13669
S288C	817	.	C	A	49314	PASS	DP=26725;AF=0.999102;SB=10;DP4=9,3,12661,14042
S288C	1032	.	C	T	226	PASS	DP=21764;AF=0.005376;SB=7;DP4=9185,12453,42,75
S288C	1045	.	C	T	234	PASS	DP=21786;AF=0.004866;SB=4;DP4=9767,11906,43,63
S288C	1121	.	T	C	13345	PASS	DP=25339;AF=0.045306;SB=0;DP4=13701,10472,650,498
S288C	1570	.	CAAAAAAAA	C	111	PASS	DP=20606;AF=0.115209;SB=72;DP4=2626,1895,1216,1158;INDEL;HRUN=17
S288C	1570	.	CAAAAAAA	C	49314	PASS	DP=20606;AF=0.638067;SB=49;DP4=2626,1895,7144,6004;INDEL;HRUN=17
S288C	1759	.	ACCGCGTCGCCGCGTCG	A	49314	PASS	DP=21146;AF=0.650714;SB=45;DP4=3682,3937,6241,7519;INDEL;HRUN=2
S288C	1983	.	TG	T	13999	PASS	DP=22775;AF=0.927201;SB=50;DP4=970,892,9863,11254;INDEL;HRUN=1
S288C	1985	.	T	A	3492	PASS	DP=23716;AF=0.947672;SB=37;DP4=154,247,10738,11737
S288C	2045	.	AT	A	49314	PASS	DP=29922;AF=0.908963;SB=14;DP4=1509,1358,14868,12330;INDEL;HRUN=8
S288C	2073	.	G	A	49314	PASS	DP=29658;AF=0.994032;SB=9;DP4=103,58,16985,12496
S288C	2166	.	A	G	86	PASS	DP=28082;AF=0.004273;SB=13;DP4=14567,13380,74,46
S288C	2227	.	C	T	49314	PASS	DP=27148;AF=0.995838;SB=2;DP4=42,51,11413,15625
S288C	2244	.	GA	G	49314	PASS	DP=25191;AF=0.417967;SB=2131;DP4=7142,5002,4012,6517;INDEL;HRUN=16
S288C	2244	.	GAAA	G	275	PASS	DP=25191;AF=0.021317;SB=108;DP4=7142,5002,236,301;INDEL;HRUN=16
S288C	2244	.	GAA	G	10644	PASS	DP=25191;AF=0.081656;SB=525;DP4=7142,5002,834,1223;INDEL;HRUN=16
S288C	2372	.	GT	G	3118	PASS	DP=27397;AF=0.009089;SB=4;DP4=14355,13326,122,127;INDEL;HRUN=5
S288C	3414	.	G	T	17668	PASS	DP=23359;AF=0.056381;SB=12;DP4=11707,10286,665,652
S288C	5993	.	C	CT	4264	PASS	DP=28964;AF=0.009667;SB=3;DP4=15293,13605,141,139;INDEL;HRUN=2
S288C	6337	.	G	A	440	PASS	DP=32418;AF=0.004997;SB=10;DP4=18257,13982,103,59
S288C	7325	.	TC	T	73	PASS	DP=24121;AF=0.001119;SB=12;DP4=12687,11595,9,18;INDEL;HRUN=6
S288C	8467	.	T	TA	26222	PASS	DP=30228;AF=0.059184;SB=12;DP4=12303,16482,724,1065;INDEL;HRUN=6
S288C	8471	.	AAAG	A	49314	PASS	DP=29459;AF=0.869955;SB=5;DP4=1785,2454,11018,14610;INDEL;HRUN=6
S288C	8478	.	G	C	407	PASS	DP=29868;AF=0.009542;SB=66;DP4=13099,16447,83,202
S288C	8491	.	CTTTT	C	49314	PASS	DP=30016;AF=0.854011;SB=342;DP4=1704,2899,11998,13636;INDEL;HRUN=11
S288C	8934	.	G	A	297	PASS	DP=17319;AF=0.006178;SB=0;DP4=4388,12809,28,79
S288C	9131	.	T	TTCGCATGAAG	962	PASS	DP=2630;AF=0.042205;SB=0;DP4=3,2301,0,111;INDEL;HRUN=3
S288C	9131	.	T	TTCGCATGAAGTACC	5883	PASS	DP=2630;AF=0.146008;SB=0;DP4=3,2301,0,384;INDEL;HRUN=3
S288C	9132	.	T	TCGCATGA	385	PASS	DP=2402;AF=0.026644;SB=0;DP4=2,1958,0,64;INDEL;HRUN=1
S288C	9132	.	T	TCGCATGAAGTAC	764	PASS	DP=2402;AF=0.039967;SB=0;DP4=2,1958,0,96;INDEL;HRUN=1
S288C	9133	.	C	CGCAT	1475	PASS	DP=2231;AF=0.065442;SB=0;DP4=1,1845,0,146;INDEL;HRUN=1
S288C	9133	.	C	CGCATG	1583	PASS	DP=2231;AF=0.068579;SB=0;DP4=1,1845,0,153;INDEL;HRUN=1
S288C	9133	.	C	CGCATGAA	136	PASS	DP=2231;AF=0.016584;SB=0;DP4=1,1845,0,37;INDEL;HRUN=1
S288C	9133	.	C	CGCATGAAGT	1049	PASS	DP=2231;AF=0.052443;SB=0;DP4=1,1845,0,117;INDEL;HRUN=1
S288C	9133	.	C	CGCATGAAGTA	714	PASS	DP=2231;AF=0.041237;SB=0;DP4=1,1845,0,92;INDEL;HRUN=1
