# Supplementary material for: Varying strength of selection contributes to the intragenomic diversity of rRNA genes
Source: Nat Commun. 2022 Nov 25;13:7245. doi: 10.1038/s41467-022-34989-w (PMC9700816; doi:10.1038/s41467-022-34989-w)
Supplement: Supplementary file 4 — Supplementary Data 1-6 [file 41467_2022_34989_MOESM4_ESM.zip › Supplementary_Data1-6/Supplementary_Data_6/raw_rDNA_var_calls/ERR1308927_rDNA.vcf]

##fileformat=VCFv4.0
##fileDate=20200729
##source=lofreq call --call-indels -f /scratch/ds5639/rDNA_project/Yue_2017_SK1_hiseq/SRR4074258_1/rDNA_S288C_ref/rDNA_S288C.fa -o ERR1308927_rDNA.vcf ERR1308927_rDNA.bam 
##reference=/scratch/ds5639/rDNA_project/Yue_2017_SK1_hiseq/SRR4074258_1/rDNA_S288C_ref/rDNA_S288C.fa
##INFO=<ID=DP,Number=1,Type=Integer,Description="Raw Depth">
##INFO=<ID=AF,Number=1,Type=Float,Description="Allele Frequency">
##INFO=<ID=SB,Number=1,Type=Integer,Description="Phred-scaled strand bias at this position">
##INFO=<ID=DP4,Number=4,Type=Integer,Description="Counts for ref-forward bases, ref-reverse, alt-forward and alt-reverse bases">
##INFO=<ID=INDEL,Number=0,Type=Flag,Description="Indicates that the variant is an INDEL.">
##INFO=<ID=CONSVAR,Number=0,Type=Flag,Description="Indicates that the variant is a consensus variant (as opposed to a low frequency variant).">
##INFO=<ID=HRUN,Number=1,Type=Integer,Description="Homopolymer length to the right of report indel position">
##FILTER=<ID=min_dp_10,Description="Minimum Coverage 10">
##FILTER=<ID=sb_fdr,Description="Strand-Bias Multiple Testing Correction: fdr corr. pvalue > 0.001000">
##FILTER=<ID=min_snvqual_64,Description="Minimum SNV Quality (Phred) 64">
##FILTER=<ID=min_indelqual_53,Description="Minimum Indel Quality (Phred) 53">
#CHROM	POS	ID	REF	ALT	QUAL	FILTER	INFO
S288C	557	.	C	T	49314	PASS	DP=19556;AF=0.998773;SB=3;DP4=1,4,8226,11306
S288C	638	.	C	T	49314	PASS	DP=20980;AF=0.998141;SB=0;DP4=6,6,11230,9711
S288C	648	.	A	G	49314	PASS	DP=21332;AF=0.998969;SB=1;DP4=7,7,11693,9617
S288C	817	.	C	A	49314	PASS	DP=18070;AF=0.999336;SB=4;DP4=4,1,9086,8973
S288C	919	.	C	CATT	79	PASS	DP=16946;AF=0.001475;SB=62;DP4=7555,9525,0,25;INDEL;HRUN=1
S288C	1380	.	T	A	1789	PASS	DP=11984;AF=0.133178;SB=126;DP4=5595,3542,820,776
S288C	1384	.	T	C	2309	PASS	DP=12215;AF=0.146541;SB=162;DP4=5346,3637,1074,1093
S288C	1570	.	CAAAAAAAAA	C	49314	PASS	DP=15001;AF=0.818812;SB=18;DP4=1289,1466,6066,6217;INDEL;HRUN=17
S288C	1759	.	ACCGCGTCGCCGCGTCG	A	49314	PASS	DP=14147;AF=0.676822;SB=297;DP4=2462,2292,3986,5589;INDEL;HRUN=2
S288C	1983	.	TG	T	10801	PASS	DP=17088;AF=0.928488;SB=21;DP4=734,597,8147,7719;INDEL;HRUN=1
S288C	1985	.	T	A	1757	PASS	DP=17727;AF=0.950697;SB=15;DP4=139,165,8786,8067
S288C	2045	.	AT	A	49314	PASS	DP=21328;AF=0.903179;SB=4;DP4=1241,956,10692,8571;INDEL;HRUN=8
S288C	2073	.	G	A	49314	PASS	DP=20700;AF=0.998889;SB=0;DP4=3,2,12375,8302
S288C	2244	.	GAAA	G	49314	PASS	DP=18274;AF=0.499781;SB=417;DP4=3327,3534,3443,5690;INDEL;HRUN=16
S288C	2244	.	GAA	G	2584	PASS	DP=18274;AF=0.060633;SB=104;DP4=3327,3534,419,689;INDEL;HRUN=16
S288C	2244	.	GAAAA	G	1576	PASS	DP=18274;AF=0.050618;SB=109;DP4=3327,3534,339,586;INDEL;HRUN=16
S288C	7325	.	TC	T	70	PASS	DP=15321;AF=0.001371;SB=5;DP4=8236,7159,14,7;INDEL;HRUN=6
S288C	8467	.	T	TA	17799	PASS	DP=19765;AF=0.062282;SB=145;DP4=8719,10020,431,800;INDEL;HRUN=6
S288C	8471	.	AAAG	A	49314	PASS	DP=19453;AF=0.865214;SB=64;DP4=1181,1681,7808,9023;INDEL;HRUN=6
S288C	8478	.	G	C	490	PASS	DP=19903;AF=0.012360;SB=88;DP4=9339,10288,70,176
S288C	8491	.	CTTTT	C	49314	PASS	DP=20083;AF=0.853259;SB=322;DP4=1190,1928,8525,8611;INDEL;HRUN=11
S288C	9131	.	T	TTCGCATGAAG	1063	PASS	DP=1551;AF=0.063185;SB=0;DP4=2,1368,0,98;INDEL;HRUN=3
S288C	9131	.	T	TTCGCATGAAGTACC	2805	PASS	DP=1551;AF=0.125081;SB=0;DP4=2,1368,0,194;INDEL;HRUN=3
S288C	9132	.	T	TCGCATGA	832	PASS	DP=1397;AF=0.059413;SB=0;DP4=2,1179,0,83;INDEL;HRUN=1
S288C	9132	.	T	TCGCATGAAGTAC	671	PASS	DP=1397;AF=0.051539;SB=0;DP4=2,1179,0,72;INDEL;HRUN=1
S288C	9133	.	C	CGCAT	863	PASS	DP=1298;AF=0.065485;SB=22;DP4=0,1083,2,83;INDEL;HRUN=1
S288C	9133	.	C	CGCATG	819	PASS	DP=1298;AF=0.063174;SB=0;DP4=0,1083,0,82;INDEL;HRUN=1
S288C	9133	.	C	CGCATGAA	121	PASS	DP=1298;AF=0.020031;SB=0;DP4=0,1083,0,26;INDEL;HRUN=1
S288C	9133	.	C	CGCATGAAGT	404	PASS	DP=1298;AF=0.040062;SB=0;DP4=0,1083,0,52;INDEL;HRUN=1
S288C	9133	.	C	CGCATGAAGTA	574	PASS	DP=1298;AF=0.050077;SB=0;DP4=0,1083,0,65;INDEL;HRUN=1
