# Supplementary material for: Varying strength of selection contributes to the intragenomic diversity of rRNA genes
Source: Nat Commun. 2022 Nov 25;13:7245. doi: 10.1038/s41467-022-34989-w (PMC9700816; doi:10.1038/s41467-022-34989-w)
Supplement: Supplementary file 4 — Supplementary Data 1-6 [file 41467_2022_34989_MOESM4_ESM.zip › Supplementary_Data1-6/Supplementary_Data_6/raw_rDNA_var_calls/ERR1309519_rDNA.vcf]

##fileformat=VCFv4.0
##fileDate=20200729
##source=lofreq call --call-indels -f /scratch/ds5639/rDNA_project/Yue_2017_SK1_hiseq/SRR4074258_1/rDNA_S288C_ref/rDNA_S288C.fa -o ERR1309519_rDNA.vcf ERR1309519_rDNA.bam 
##reference=/scratch/ds5639/rDNA_project/Yue_2017_SK1_hiseq/SRR4074258_1/rDNA_S288C_ref/rDNA_S288C.fa
##INFO=<ID=DP,Number=1,Type=Integer,Description="Raw Depth">
##INFO=<ID=AF,Number=1,Type=Float,Description="Allele Frequency">
##INFO=<ID=SB,Number=1,Type=Integer,Description="Phred-scaled strand bias at this position">
##INFO=<ID=DP4,Number=4,Type=Integer,Description="Counts for ref-forward bases, ref-reverse, alt-forward and alt-reverse bases">
##INFO=<ID=INDEL,Number=0,Type=Flag,Description="Indicates that the variant is an INDEL.">
##INFO=<ID=CONSVAR,Number=0,Type=Flag,Description="Indicates that the variant is a consensus variant (as opposed to a low frequency variant).">
##INFO=<ID=HRUN,Number=1,Type=Integer,Description="Homopolymer length to the right of report indel position">
##FILTER=<ID=min_dp_10,Description="Minimum Coverage 10">
##FILTER=<ID=sb_fdr,Description="Strand-Bias Multiple Testing Correction: fdr corr. pvalue > 0.001000">
##FILTER=<ID=min_snvqual_64,Description="Minimum SNV Quality (Phred) 64">
##FILTER=<ID=min_indelqual_55,Description="Minimum Indel Quality (Phred) 55">
#CHROM	POS	ID	REF	ALT	QUAL	FILTER	INFO
S288C	127	.	T	C	468	PASS	DP=14438;AF=0.008311;SB=2;DP4=13399,917,111,9
S288C	169	.	CTT	C	60	PASS	DP=16444;AF=0.003953;SB=1;DP4=14850,1799,57,8;INDEL;HRUN=2
S288C	236	.	T	TGCGGAA	49314	PASS	DP=12132;AF=0.445681;SB=9;DP4=5549,1355,4281,1126;INDEL;HRUN=1
S288C	255	.	A	C	507	PASS	DP=13672;AF=0.086381;SB=225;DP4=7794,3708,627,554
S288C	272	.	GAACATACAA	G	21438	PASS	DP=13730;AF=0.199126;SB=84;DP4=6547,4608,1434,1300;INDEL;HRUN=2
S288C	279	.	C	CG	489	PASS	DP=14036;AF=0.092476;SB=142;DP4=4269,2870,923,375;INDEL;HRUN=4
S288C	279	.	C	CGGA	49314	PASS	DP=14036;AF=0.410302;SB=393;DP4=4269,2870,2771,2988;INDEL;HRUN=4
S288C	281	.	A	ACGCGCGGG	13971	PASS	DP=14321;AF=0.401229;SB=579;DP4=5074,3122,2764,2982;INDEL;HRUN=4
S288C	400	.	A	G	49314	PASS	DP=24714;AF=0.876305;SB=11;DP4=1662,1383,12206,9458
S288C	417	.	A	G	49314	PASS	DP=24109;AF=0.874694;SB=1;DP4=1587,1416,11238,9850
S288C	557	.	C	T	49314	PASS	DP=25639;AF=0.998869;SB=0;DP4=3,4,11352,14258
S288C	621	.	A	G	49314	PASS	DP=26039;AF=0.868121;SB=36;DP4=1614,1799,11461,11144
S288C	638	.	C	T	49314	PASS	DP=27140;AF=0.998563;SB=3;DP4=3,5,14183,12918
S288C	648	.	A	G	49314	PASS	DP=27692;AF=0.999206;SB=15;DP4=11,2,14743,12927
S288C	817	.	C	A	49314	PASS	DP=24574;AF=0.999512;SB=3;DP4=2,4,12843,11721
S288C	1117	.	G	C	49314	PASS	DP=25188;AF=0.848221;SB=14;DP4=1861,1956,10018,11347
S288C	1380	.	T	C	1108	PASS	DP=13060;AF=0.189051;SB=808;DP4=4435,4927,1701,773
S288C	1388	.	T	C	1638	PASS	DP=13204;AF=0.372008;SB=1479;DP4=3124,3941,3451,1636
S288C	1421	.	G	C	49314	PASS	DP=18860;AF=0.845811;SB=505;DP4=1360,1529,9916,6036
S288C	1553	.	C	T	49314	PASS	DP=20383;AF=0.841191;SB=82;DP4=1543,1686,9154,7993
S288C	1570	.	CAAAAAAAAA	C	505	PASS	DP=17887;AF=0.132778;SB=58;DP4=2624,1988,1207,1168;INDEL;HRUN=17
S288C	1570	.	CAAAAAA	C	49314	PASS	DP=17887;AF=0.520154;SB=0;DP4=2624,1988,5306,3998;INDEL;HRUN=17
S288C	1648	.	T	C	49314	PASS	DP=20823;AF=0.834990;SB=158;DP4=1889,1541,8234,9156
S288C	1671	.	T	C	49314	PASS	DP=20044;AF=0.858461;SB=174;DP4=1564,1269,7982,9225
S288C	1675	.	T	C	49314	PASS	DP=19756;AF=0.833823;SB=224;DP4=1823,1449,7615,8859
S288C	1759	.	ACCGCGTCGCCGCGTCG	A	49314	PASS	DP=17538;AF=0.685426;SB=196;DP4=2350,3321,4116,7905;INDEL;HRUN=2
S288C	1897	.	T	C	49314	PASS	DP=20872;AF=0.816548;SB=62;DP4=2245,1580,9246,7797
S288C	1912	.	G	C	49314	PASS	DP=18058;AF=0.825839;SB=38;DP4=1814,1325,8064,6849
S288C	2045	.	AT	A	49314	PASS	DP=21104;AF=0.974081;SB=6;DP4=343,219,11993,8564;INDEL;HRUN=8
S288C	2059	.	C	CA	49314	PASS	DP=23954;AF=0.799616;SB=7;DP4=2881,1954,11623,7531;INDEL;HRUN=3
S288C	2073	.	G	A	16914	PASS	DP=26576;AF=0.151001;SB=19;DP4=14121,8432,2427,1586
S288C	2227	.	C	T	49314	PASS	DP=22973;AF=0.998825;SB=2;DP4=0,2,10332,12623
S288C	2244	.	GA	G	34539	PASS	DP=22094;AF=0.208292;SB=758;DP4=6354,4578,1928,2674;INDEL;HRUN=16
S288C	2244	.	GAAA	G	953	PASS	DP=22094;AF=0.051824;SB=253;DP4=6354,4578,478,667;INDEL;HRUN=16
S288C	2244	.	GAA	G	38446	PASS	DP=22094;AF=0.221191;SB=921;DP4=6354,4578,1983,2904;INDEL;HRUN=16
S288C	2277	.	CAAATAGT	C	49314	PASS	DP=22842;AF=0.551397;SB=18;DP4=4981,5510,6185,6410;INDEL;HRUN=3
S288C	2353	.	A	G	5948	PASS	DP=28928;AF=0.029902;SB=3;DP4=15585,12473,468,397
S288C	2633	.	C	T	3952	PASS	DP=23654;AF=0.018517;SB=1;DP4=11604,11606,214,224
S288C	3189	.	CT	C	64	PASS	DP=22196;AF=0.000676;SB=3;DP4=11690,10727,6,9;INDEL;HRUN=4
S288C	3259	.	T	TTA	82	PASS	DP=20481;AF=0.000977;SB=50;DP4=11373,9367,20,0;INDEL;HRUN=1
S288C	5949	.	TA	T	49314	PASS	DP=25137;AF=0.708875;SB=12;DP4=3856,3709,9312,8507;INDEL;HRUN=7
S288C	6337	.	G	A	49314	PASS	DP=30068;AF=0.595982;SB=3;DP4=6615,5516,9688,8232
S288C	6518	.	A	C	49314	PASS	DP=22979;AF=0.124244;SB=2;DP4=9638,10481,1384,1472
S288C	6579	.	A	G	246	PASS	DP=26767;AF=0.003474;SB=5;DP4=8720,17946,25,68
S288C	6966	.	G	A	4670	PASS	DP=20942;AF=0.024592;SB=1;DP4=9983,10436,248,267
S288C	7160	.	C	T	540	PASS	DP=21667;AF=0.008354;SB=0;DP4=11905,9564,99,82
S288C	8467	.	T	TA	21503	PASS	DP=26322;AF=0.059494;SB=167;DP4=11268,13765,534,1032;INDEL;HRUN=6
S288C	8471	.	AAAG	A	49314	PASS	DP=25918;AF=0.862412;SB=95;DP4=1539,2363,10027,12325;INDEL;HRUN=6
S288C	8478	.	G	C	457	PASS	DP=26416;AF=0.011773;SB=64;DP4=11940,14128,98,213
S288C	8491	.	CTTTT	C	49314	PASS	DP=26463;AF=0.849715;SB=448;DP4=1542,2684,10853,11633;INDEL;HRUN=11
S288C	8771	.	G	A	5801	PASS	DP=22920;AF=0.024215;SB=1;DP4=8411,13949,212,343
S288C	8934	.	G	A	49314	PASS	DP=15002;AF=0.845154;SB=3;DP4=446,1875,2526,10153
S288C	9131	.	T	TTCGCATGAAG	1066	PASS	DP=1978;AF=0.057128;SB=0;DP4=4,1740,0,113;INDEL;HRUN=3
S288C	9131	.	T	TTCGCATGAAGTACC	3497	PASS	DP=1978;AF=0.126896;SB=0;DP4=4,1740,0,251;INDEL;HRUN=3
S288C	9132	.	T	TCGCATGA	783	PASS	DP=1801;AF=0.051638;SB=0;DP4=2,1471,0,93;INDEL;HRUN=1
S288C	9132	.	T	TCGCATGAAGTAC	662	PASS	DP=1801;AF=0.046641;SB=0;DP4=2,1471,0,84;INDEL;HRUN=1
S288C	9133	.	C	CGCAT	1026	PASS	DP=1670;AF=0.065868;SB=0;DP4=2,1368,0,110;INDEL;HRUN=1
S288C	9133	.	C	CGCATG	1300	PASS	DP=1670;AF=0.076647;SB=0;DP4=2,1368,0,128;INDEL;HRUN=1
S288C	9133	.	C	CGCATGAA	308	PASS	DP=1670;AF=0.032335;SB=0;DP4=2,1368,0,54;INDEL;HRUN=1
S288C	9133	.	C	CGCATGAAGT	329	PASS	DP=1670;AF=0.033533;SB=0;DP4=2,1368,0,56;INDEL;HRUN=1
S288C	9133	.	C	CGCATGAAGTA	611	PASS	DP=1670;AF=0.047904;SB=0;DP4=2,1368,0,80;INDEL;HRUN=1
