# Supplementary material for: Varying strength of selection contributes to the intragenomic diversity of rRNA genes
Source: Nat Commun. 2022 Nov 25;13:7245. doi: 10.1038/s41467-022-34989-w (PMC9700816; doi:10.1038/s41467-022-34989-w)
Supplement: Supplementary file 4 — Supplementary Data 1-6 [file 41467_2022_34989_MOESM4_ESM.zip › Supplementary_Data1-6/Supplementary_Data_6/raw_rDNA_var_calls/ERR1309097_rDNA.vcf]

##fileformat=VCFv4.0
##fileDate=20200729
##source=lofreq call --call-indels -f /scratch/ds5639/rDNA_project/Yue_2017_SK1_hiseq/SRR4074258_1/rDNA_S288C_ref/rDNA_S288C.fa -o ERR1309097_rDNA.vcf ERR1309097_rDNA.bam 
##reference=/scratch/ds5639/rDNA_project/Yue_2017_SK1_hiseq/SRR4074258_1/rDNA_S288C_ref/rDNA_S288C.fa
##INFO=<ID=DP,Number=1,Type=Integer,Description="Raw Depth">
##INFO=<ID=AF,Number=1,Type=Float,Description="Allele Frequency">
##INFO=<ID=SB,Number=1,Type=Integer,Description="Phred-scaled strand bias at this position">
##INFO=<ID=DP4,Number=4,Type=Integer,Description="Counts for ref-forward bases, ref-reverse, alt-forward and alt-reverse bases">
##INFO=<ID=INDEL,Number=0,Type=Flag,Description="Indicates that the variant is an INDEL.">
##INFO=<ID=CONSVAR,Number=0,Type=Flag,Description="Indicates that the variant is a consensus variant (as opposed to a low frequency variant).">
##INFO=<ID=HRUN,Number=1,Type=Integer,Description="Homopolymer length to the right of report indel position">
##FILTER=<ID=min_dp_10,Description="Minimum Coverage 10">
##FILTER=<ID=sb_fdr,Description="Strand-Bias Multiple Testing Correction: fdr corr. pvalue > 0.001000">
##FILTER=<ID=min_snvqual_64,Description="Minimum SNV Quality (Phred) 64">
##FILTER=<ID=min_indelqual_53,Description="Minimum Indel Quality (Phred) 53">
#CHROM	POS	ID	REF	ALT	QUAL	FILTER	INFO
S288C	130	.	C	T	49314	PASS	DP=12566;AF=0.684307;SB=309;DP4=3529,432,6967,1634
S288C	179	.	A	ATTTTTTTCTT	49314	PASS	DP=16167;AF=0.441207;SB=41;DP4=5794,1754,5274,1859;INDEL;HRUN=8
S288C	227	.	A	T	49314	PASS	DP=12807;AF=0.627704;SB=184;DP4=3096,1641,5861,2178
S288C	272	.	GAACATACAA	G	49314	PASS	DP=12537;AF=0.401771;SB=287;DP4=4569,3200,2450,2587;INDEL;HRUN=2
S288C	557	.	C	T	34425	PASS	DP=23263;AF=0.088338;SB=4;DP4=9649,11551,958,1097
S288C	626	.	A	G	49314	PASS	DP=25432;AF=0.659602;SB=29;DP4=4247,4408,8592,8183
S288C	638	.	C	T	49314	PASS	DP=25612;AF=0.661799;SB=21;DP4=4384,4259,8902,8049
S288C	648	.	A	G	49314	PASS	DP=25853;AF=0.664024;SB=11;DP4=4491,4190,9085,8082
S288C	817	.	C	A	49314	PASS	DP=22882;AF=0.609431;SB=0;DP4=4370,4558,6814,7131
S288C	1123	.	T	C	49314	PASS	DP=21787;AF=0.585533;SB=11;DP4=5004,4017,6917,5840
S288C	1570	.	CA	C	38829	PASS	DP=11954;AF=0.282165;SB=2020;DP4=5601,2030,3234,139;INDEL;HRUN=17
S288C	1570	.	CAAA	C	176	PASS	DP=11954;AF=0.020161;SB=56;DP4=5601,2030,208,33;INDEL;HRUN=17
S288C	1570	.	CAA	C	5422	PASS	DP=11954;AF=0.080810;SB=414;DP4=5601,2030,885,81;INDEL;HRUN=17
S288C	1830	.	G	GTA	49314	PASS	DP=22160;AF=0.605776;SB=13;DP4=4548,4409,7001,6423;INDEL;HRUN=1
S288C	1881	.	A	G	49314	PASS	DP=23535;AF=0.686000;SB=18;DP4=4133,3241,8771,7374
S288C	1912	.	G	C	49314	PASS	DP=22888;AF=0.688920;SB=64;DP4=3997,3108,8300,7468
S288C	1983	.	TG	T	7004	PASS	DP=20902;AF=0.666108;SB=18;DP4=3243,4007,6474,7449;INDEL;HRUN=1
S288C	2045	.	AT	A	49314	PASS	DP=24259;AF=0.258914;SB=117;DP4=8613,9541,3305,2976;INDEL;HRUN=8
S288C	2073	.	G	A	49314	PASS	DP=23210;AF=0.988841;SB=8;DP4=137,110,11634,11317
S288C	2227	.	C	T	49314	PASS	DP=22428;AF=0.985955;SB=7;DP4=118,180,7898,14219
S288C	2244	.	GA	G	12379	PASS	DP=18580;AF=0.168568;SB=31;DP4=5602,8911,1107,2025;INDEL;HRUN=16
S288C	2254	.	A	AAAAAAATAAAAAAT	509	PASS	DP=17160;AF=0.064569;SB=729;DP4=6648,8503,192,916;INDEL;HRUN=16
S288C	2290	.	G	A	265	PASS	DP=9110;AF=0.157519;SB=162;DP4=3572,3889,861,575
S288C	2302	.	C	CCA	1836	PASS	DP=12144;AF=0.239130;SB=237;DP4=4930,4130,1891,1013;INDEL;HRUN=1
S288C	2304	.	T	TA	59	PASS	DP=12662;AF=0.027958;SB=113;DP4=6767,5325,262,92;INDEL;HRUN=2
S288C	2304	.	T	TAGACCAAA	214	PASS	DP=12662;AF=0.019902;SB=582;DP4=6767,5325,250,2;INDEL;HRUN=2
S288C	2304	.	T	A	21010	PASS	DP=12721;AF=0.425674;SB=348;DP4=3832,3449,3447,1968
S288C	2620	.	T	C	152	PASS	DP=21739;AF=0.005888;SB=118;DP4=11328,10270,107,23
S288C	2625	.	A	G	353	PASS	DP=21833;AF=0.006137;SB=109;DP4=11518,10172,109,25
S288C	2653	.	T	A	79	PASS	DP=22383;AF=0.005674;SB=90;DP4=11389,10836,99,28
S288C	2664	.	T	C	130	PASS	DP=22476;AF=0.005028;SB=59;DP4=11315,11035,83,30
S288C	2665	.	A	G	166	PASS	DP=22480;AF=0.005249;SB=59;DP4=11318,11038,86,32
S288C	2669	.	T	C	213	PASS	DP=22576;AF=0.005315;SB=45;DP4=11237,11202,83,37
S288C	2678	.	T	C	165	PASS	DP=22347;AF=0.005012;SB=44;DP4=10929,11296,77,35
S288C	2684	.	A	G	67	PASS	DP=21771;AF=0.004777;SB=36;DP4=10641,11012,70,34
S288C	2687	.	C	T	99	PASS	DP=21770;AF=0.004548;SB=36;DP4=10568,11096,68,33
S288C	2717	.	T	C	297	PASS	DP=21534;AF=0.005201;SB=32;DP4=10791,10625,75,37
S288C	2718	.	A	C	235	PASS	DP=21505;AF=0.005115;SB=44;DP4=10769,10614,77,33
S288C	2726	.	G	A	188	PASS	DP=21568;AF=0.004961;SB=36;DP4=10595,10857,72,35
S288C	2727	.	A	G	192	PASS	DP=21511;AF=0.005253;SB=36;DP4=10543,10843,76,38
S288C	2733	.	GA	G	905	PASS	DP=21255;AF=0.004846;SB=20;DP4=10475,10862,64,39;INDEL;HRUN=3
S288C	2800	.	T	G	707	PASS	DP=22598;AF=0.008364;SB=13;DP4=10172,12225,101,90
S288C	2814	.	T	C	970	PASS	DP=22522;AF=0.009546;SB=12;DP4=9747,12543,108,107
S288C	2819	.	A	G	1118	PASS	DP=22407;AF=0.009684;SB=2;DP4=9630,12546,99,119
S288C	3317	.	A	T	46899	PASS	DP=21509;AF=0.119392;SB=1;DP4=8023,10900,1097,1472
S288C	6033	.	G	GAA	86	PASS	DP=24579;AF=0.002197;SB=3;DP4=12595,11281,25,29;INDEL;HRUN=8
S288C	6337	.	G	A	2129	PASS	DP=27630;AF=0.009663;SB=1;DP4=15164,12191,145,122
S288C	6358	.	T	TA	318	PASS	DP=27654;AF=0.001483;SB=0;DP4=16266,11641,24,17;INDEL;HRUN=1
S288C	7325	.	TC	T	129	PASS	DP=21446;AF=0.001632;SB=0;DP4=11039,10536,17,18;INDEL;HRUN=6
S288C	7701	.	T	C	49314	PASS	DP=22883;AF=0.718962;SB=0;DP4=3603,2805,9271,7186
S288C	7770	.	G	GA	49314	PASS	DP=22271;AF=0.394055;SB=5;DP4=6183,7512,3901,4875;INDEL;HRUN=6
S288C	7770	.	G	A	211	PASS	DP=22483;AF=0.004715;SB=9;DP4=10034,12329,57,52
S288C	8467	.	T	TA	20467	PASS	DP=24905;AF=0.057780;SB=14;DP4=10548,13189,598,841;INDEL;HRUN=6
S288C	8471	.	AAAG	A	49314	PASS	DP=24094;AF=0.869096;SB=5;DP4=1542,1979,9378,11562;INDEL;HRUN=6
S288C	8478	.	G	C	361	PASS	DP=24235;AF=0.009078;SB=72;DP4=10957,13031,61,159
S288C	8491	.	CTTTT	C	49314	PASS	DP=24357;AF=0.227368;SB=100;DP4=1476,2138,2644,2894;INDEL;HRUN=11
S288C	8491	.	CTTT	C	49314	PASS	DP=24357;AF=0.628608;SB=148;DP4=1476,2138,7380,7931;INDEL;HRUN=11
S288C	8493	.	TT	T	703	PASS	DP=24236;AF=0.006354;SB=1;DP4=11632,12749,71,83;INDEL;HRUN=11
S288C	8934	.	G	A	49314	PASS	DP=15794;AF=0.736039;SB=1;DP4=1178,2987,3261,8364
S288C	9131	.	T	TTCGCATGAAG	586	PASS	DP=2221;AF=0.039172;SB=0;DP4=4,1891,0,87;INDEL;HRUN=3
S288C	9131	.	T	TTCGCATGAAGTACC	5389	PASS	DP=2221;AF=0.162990;SB=0;DP4=4,1891,0,362;INDEL;HRUN=3
S288C	9132	.	T	TCGCATGA	483	PASS	DP=2033;AF=0.038367;SB=0;DP4=4,1636,0,78;INDEL;HRUN=1
S288C	9132	.	T	TCGCATGAAGTAC	417	PASS	DP=2033;AF=0.035416;SB=0;DP4=4,1636,0,72;INDEL;HRUN=1
S288C	9133	.	C	CGCAT	1089	PASS	DP=1925;AF=0.064935;SB=0;DP4=2,1573,0,125;INDEL;HRUN=1
S288C	9133	.	C	CGCATG	991	PASS	DP=1925;AF=0.061299;SB=0;DP4=2,1573,0,118;INDEL;HRUN=1
S288C	9133	.	C	CGCATGAA	76	PASS	DP=1925;AF=0.016623;SB=0;DP4=2,1573,0,32;INDEL;HRUN=1
S288C	9133	.	C	CGCATGAAGT	725	PASS	DP=1925;AF=0.050909;SB=0;DP4=2,1573,0,98;INDEL;HRUN=1
S288C	9133	.	C	CGCATGAAGTA	553	PASS	DP=1925;AF=0.043636;SB=0;DP4=2,1573,0,84;INDEL;HRUN=1
