# Supplementary material for: Varying strength of selection contributes to the intragenomic diversity of rRNA genes
Source: Nat Commun. 2022 Nov 25;13:7245. doi: 10.1038/s41467-022-34989-w (PMC9700816; doi:10.1038/s41467-022-34989-w)
Supplement: Supplementary file 4 — Supplementary Data 1-6 [file 41467_2022_34989_MOESM4_ESM.zip › Supplementary_Data1-6/Supplementary_Data_6/raw_rDNA_var_calls/ERR1309096_rDNA.vcf]

##fileformat=VCFv4.0
##fileDate=20200729
##source=lofreq call --call-indels -f /scratch/ds5639/rDNA_project/Yue_2017_SK1_hiseq/SRR4074258_1/rDNA_S288C_ref/rDNA_S288C.fa -o ERR1309096_rDNA.vcf ERR1309096_rDNA.bam 
##reference=/scratch/ds5639/rDNA_project/Yue_2017_SK1_hiseq/SRR4074258_1/rDNA_S288C_ref/rDNA_S288C.fa
##INFO=<ID=DP,Number=1,Type=Integer,Description="Raw Depth">
##INFO=<ID=AF,Number=1,Type=Float,Description="Allele Frequency">
##INFO=<ID=SB,Number=1,Type=Integer,Description="Phred-scaled strand bias at this position">
##INFO=<ID=DP4,Number=4,Type=Integer,Description="Counts for ref-forward bases, ref-reverse, alt-forward and alt-reverse bases">
##INFO=<ID=INDEL,Number=0,Type=Flag,Description="Indicates that the variant is an INDEL.">
##INFO=<ID=CONSVAR,Number=0,Type=Flag,Description="Indicates that the variant is a consensus variant (as opposed to a low frequency variant).">
##INFO=<ID=HRUN,Number=1,Type=Integer,Description="Homopolymer length to the right of report indel position">
##FILTER=<ID=min_dp_10,Description="Minimum Coverage 10">
##FILTER=<ID=sb_fdr,Description="Strand-Bias Multiple Testing Correction: fdr corr. pvalue > 0.001000">
##FILTER=<ID=min_snvqual_64,Description="Minimum SNV Quality (Phred) 64">
##FILTER=<ID=min_indelqual_56,Description="Minimum Indel Quality (Phred) 56">
#CHROM	POS	ID	REF	ALT	QUAL	FILTER	INFO
S288C	445	.	CT	C	182	PASS	DP=22998;AF=0.001652;SB=1;DP4=12239,11003,19,19;INDEL;HRUN=5
S288C	557	.	C	T	49314	PASS	DP=26219;AF=0.999237;SB=2;DP4=2,1,11795,14404
S288C	638	.	C	T	49314	PASS	DP=28235;AF=0.998406;SB=1;DP4=4,2,15107,13083
S288C	648	.	A	G	49314	PASS	DP=28625;AF=0.999441;SB=1;DP4=4,2,15681,12928
S288C	817	.	C	A	49314	PASS	DP=26023;AF=0.999462;SB=3;DP4=2,4,13619,12390
S288C	913	.	A	AT	34228	PASS	DP=24347;AF=0.063827;SB=13;DP4=10710,12318,682,872;INDEL;HRUN=4
S288C	1070	.	C	T	49314	PASS	DP=26963;AF=0.289767;SB=9;DP4=8279,10860,3300,4513
S288C	1570	.	CAAAAAAAAA	C	49314	PASS	DP=20446;AF=0.820405;SB=0;DP4=1747,1892,8074,8700;INDEL;HRUN=17
S288C	1759	.	ACCGCGTCGCCGCGTCG	A	49314	PASS	DP=19521;AF=0.678449;SB=387;DP4=3604,2882,6041,7203;INDEL;HRUN=2
S288C	1983	.	TG	T	10397	PASS	DP=24186;AF=0.862317;SB=74;DP4=1874,1610,10161,10695;INDEL;HRUN=1
S288C	2045	.	AT	A	49314	PASS	DP=28468;AF=0.907756;SB=0;DP4=1504,1315,13764,12078;INDEL;HRUN=8
S288C	2073	.	G	A	49314	PASS	DP=27276;AF=0.998644;SB=3;DP4=18,10,15322,11917
S288C	2227	.	C	T	49314	PASS	DP=25757;AF=0.990410;SB=12;DP4=103,129,9734,15784
S288C	2244	.	GA	G	2167	PASS	DP=24456;AF=0.059045;SB=257;DP4=3911,3951,500,944;INDEL;HRUN=16
S288C	2244	.	GAAA	G	38621	PASS	DP=24456;AF=0.208252;SB=394;DP4=3911,3951,1930,3163;INDEL;HRUN=16
S288C	2244	.	GAA	G	49314	PASS	DP=24456;AF=0.384200;SB=455;DP4=3911,3951,3656,5740;INDEL;HRUN=16
S288C	5237	.	G	GTGAAAT	84	PASS	DP=23234;AF=0.000775;SB=54;DP4=11644,11790,18,0;INDEL;HRUN=1
S288C	5949	.	TA	T	49314	PASS	DP=24714;AF=0.164603;SB=2;DP4=10785,10085,2082,1986;INDEL;HRUN=7
S288C	5950	.	A	T	75	PASS	DP=25131;AF=0.003104;SB=4;DP4=10822,10160,36,42
S288C	6162	.	G	A	49314	PASS	DP=22587;AF=0.230132;SB=0;DP4=9053,8322,2704,2494
S288C	8004	.	C	T	927	PASS	DP=23198;AF=0.009785;SB=16;DP4=13245,9712,149,79
S288C	8467	.	T	TA	21229	PASS	DP=25584;AF=0.060428;SB=147;DP4=11605,12688,578,968;INDEL;HRUN=6
S288C	8471	.	AAAG	A	49314	PASS	DP=25224;AF=0.869014;SB=107;DP4=1493,2100,10427,11493;INDEL;HRUN=6
S288C	8478	.	G	C	763	PASS	DP=25623;AF=0.013425;SB=96;DP4=12182,13066,107,237
S288C	8491	.	CTTTT	C	49314	PASS	DP=25802;AF=0.861561;SB=417;DP4=1487,2362,11230,11000;INDEL;HRUN=11
S288C	9007	.	G	A	49314	PASS	DP=12137;AF=0.620005;SB=7;DP4=314,4287,562,6963
S288C	9131	.	T	TTCGCATGAAG	1248	PASS	DP=2066;AF=0.059051;SB=9;DP4=1,1814,1,121;INDEL;HRUN=3
S288C	9131	.	T	TTCGCATGAAGTACC	3730	PASS	DP=2066;AF=0.126815;SB=0;DP4=1,1814,0,262;INDEL;HRUN=3
S288C	9132	.	T	TCGCATGA	1026	PASS	DP=1893;AF=0.056524;SB=0;DP4=2,1598,0,107;INDEL;HRUN=1
S288C	9132	.	T	TCGCATGAAGTAC	827	PASS	DP=1893;AF=0.049128;SB=0;DP4=2,1598,0,93;INDEL;HRUN=1
S288C	9133	.	C	CGCAT	1392	PASS	DP=1738;AF=0.075374;SB=0;DP4=2,1358,0,131;INDEL;HRUN=1
S288C	9133	.	C	CGCATG	1237	PASS	DP=1738;AF=0.069620;SB=0;DP4=2,1358,0,121;INDEL;HRUN=1
S288C	9133	.	C	CGCATGAA	654	PASS	DP=1738;AF=0.046030;SB=0;DP4=2,1358,0,80;INDEL;HRUN=1
S288C	9133	.	C	CGCATGAAGT	984	PASS	DP=1738;AF=0.059839;SB=0;DP4=2,1358,0,104;INDEL;HRUN=1
S288C	9133	.	C	CGCATGAAGTA	733	PASS	DP=1738;AF=0.049482;SB=0;DP4=2,1358,0,86;INDEL;HRUN=1
