# Supplementary material for: Varying strength of selection contributes to the intragenomic diversity of rRNA genes
Source: Nat Commun. 2022 Nov 25;13:7245. doi: 10.1038/s41467-022-34989-w (PMC9700816; doi:10.1038/s41467-022-34989-w)
Supplement: Supplementary file 4 — Supplementary Data 1-6 [file 41467_2022_34989_MOESM4_ESM.zip › Supplementary_Data1-6/Supplementary_Data_6/raw_rDNA_var_calls/ERR1309459_rDNA.vcf]

##fileformat=VCFv4.0
##fileDate=20200729
##source=lofreq call --call-indels -f /scratch/ds5639/rDNA_project/Yue_2017_SK1_hiseq/SRR4074258_1/rDNA_S288C_ref/rDNA_S288C.fa -o ERR1309459_rDNA.vcf ERR1309459_rDNA.bam 
##reference=/scratch/ds5639/rDNA_project/Yue_2017_SK1_hiseq/SRR4074258_1/rDNA_S288C_ref/rDNA_S288C.fa
##INFO=<ID=DP,Number=1,Type=Integer,Description="Raw Depth">
##INFO=<ID=AF,Number=1,Type=Float,Description="Allele Frequency">
##INFO=<ID=SB,Number=1,Type=Integer,Description="Phred-scaled strand bias at this position">
##INFO=<ID=DP4,Number=4,Type=Integer,Description="Counts for ref-forward bases, ref-reverse, alt-forward and alt-reverse bases">
##INFO=<ID=INDEL,Number=0,Type=Flag,Description="Indicates that the variant is an INDEL.">
##INFO=<ID=CONSVAR,Number=0,Type=Flag,Description="Indicates that the variant is a consensus variant (as opposed to a low frequency variant).">
##INFO=<ID=HRUN,Number=1,Type=Integer,Description="Homopolymer length to the right of report indel position">
##FILTER=<ID=min_dp_10,Description="Minimum Coverage 10">
##FILTER=<ID=sb_fdr,Description="Strand-Bias Multiple Testing Correction: fdr corr. pvalue > 0.001000">
##FILTER=<ID=min_snvqual_64,Description="Minimum SNV Quality (Phred) 64">
##FILTER=<ID=min_indelqual_52,Description="Minimum Indel Quality (Phred) 52">
#CHROM	POS	ID	REF	ALT	QUAL	FILTER	INFO
S288C	179	.	A	AT	49314	PASS	DP=13352;AF=0.803999;SB=90;DP4=2252,255,9152,1583;INDEL;HRUN=8
S288C	179	.	A	ATT	837	PASS	DP=13352;AF=0.016777;SB=10;DP4=2252,255,193,31;INDEL;HRUN=8
S288C	216	.	A	G	330	PASS	DP=13919;AF=0.016021;SB=0;DP4=9998,3666,164,59
S288C	217	.	GT	G	49314	PASS	DP=13914;AF=0.943223;SB=2;DP4=663,234,9575,3549;INDEL;HRUN=2
S288C	269	.	C	A	1202	PASS	DP=16471;AF=0.015542;SB=5;DP4=9052,7137,152,105
S288C	557	.	C	T	49314	PASS	DP=21179;AF=0.998064;SB=4;DP4=6,14,9020,12118
S288C	626	.	A	G	49314	PASS	DP=22105;AF=0.996698;SB=8;DP4=20,32,10987,11045
S288C	638	.	C	T	49314	PASS	DP=22313;AF=0.997938;SB=22;DP4=4,16,11435,10832
S288C	648	.	A	G	49314	PASS	DP=22645;AF=0.997395;SB=2;DP4=16,18,11883,10703
S288C	817	.	C	A	49314	PASS	DP=21031;AF=0.998574;SB=3;DP4=11,7,10726,10276
S288C	1379	.	T	A	1962	PASS	DP=11506;AF=0.116374;SB=50;DP4=3881,4266,550,789
S288C	1383	.	T	C	1759	PASS	DP=11551;AF=0.125271;SB=200;DP4=3737,4200,662,1218
S288C	1547	.	A	G	112	PASS	DP=6756;AF=0.148017;SB=26;DP4=1648,4098,335,665
S288C	1564	.	T	TTC	4243	PASS	DP=6635;AF=0.320121;SB=101;DP4=1433,2573,586,1538;INDEL;HRUN=2
S288C	1570	.	CAAAAAAAAA	C	17887	PASS	DP=5051;AF=0.576717;SB=136;DP4=710,1941,1058,1855;INDEL;HRUN=17
S288C	1671	.	T	C	49314	PASS	DP=13935;AF=0.996197;SB=6;DP4=12,21,6689,7193
S288C	1720	.	T	G	49314	PASS	DP=6983;AF=0.993842;SB=5;DP4=13,19,3557,3385
S288C	1759	.	ACCGCGTCGCCGCGTCG	A	6765	PASS	DP=857;AF=0.950992;SB=0;DP4=23,20,430,385;INDEL;HRUN=2
S288C	1835	.	TATTGCACTGGCTATTC	T	147	PASS	DP=6272;AF=0.405612;SB=1327;DP4=2965,935,1168,1376;INDEL;HRUN=1
S288C	1854	.	C	A	25951	PASS	DP=9858;AF=0.613512;SB=4;DP4=35,26,3079,2969
S288C	1983	.	TG	T	7401	PASS	DP=13348;AF=0.944336;SB=2;DP4=576,319,8230,4375;INDEL;HRUN=1
S288C	1985	.	T	A	4641	PASS	DP=13897;AF=0.962942;SB=0;DP4=28,14,8807,4575
S288C	2045	.	AT	A	49314	PASS	DP=17011;AF=0.917289;SB=25;DP4=1051,447,10350,5254;INDEL;HRUN=8
S288C	2182	.	C	CAAAT	49314	PASS	DP=20872;AF=0.891290;SB=15;DP4=1215,1099,9322,9281;INDEL;HRUN=3
S288C	2227	.	C	T	49314	PASS	DP=20991;AF=0.997713;SB=17;DP4=3,15,9292,11659
S288C	2244	.	GA	G	49314	PASS	DP=19646;AF=0.471088;SB=1314;DP4=5025,3503,3758,5497;INDEL;HRUN=16
S288C	2244	.	GAA	G	570	PASS	DP=19646;AF=0.082969;SB=293;DP4=5025,3503,710,920;INDEL;HRUN=16
S288C	2371	.	T	C	49314	PASS	DP=20047;AF=0.995211;SB=5;DP4=42,32,10004,9947
S288C	2828	.	CA	C	56	PASS	DP=19612;AF=0.000663;SB=0;DP4=8710,11060,6,7;INDEL;HRUN=5
S288C	5949	.	TA	T	49314	PASS	DP=19725;AF=0.920355;SB=15;DP4=856,934,9168,8986;INDEL;HRUN=7
S288C	6033	.	G	GA	49314	PASS	DP=20499;AF=0.845749;SB=4;DP4=1541,1423,9174,8163;INDEL;HRUN=8
S288C	6033	.	G	GAA	4260	PASS	DP=20499;AF=0.021318;SB=1;DP4=1541,1423,223,214;INDEL;HRUN=8
S288C	6038	.	A	AG	54	PASS	DP=20619;AF=0.000776;SB=13;DP4=11101,9689,13,3;INDEL;HRUN=8
S288C	6042	.	C	A	916	PASS	DP=20808;AF=0.013168;SB=44;DP4=10912,9601,181,94
S288C	6337	.	G	A	49314	PASS	DP=22352;AF=0.996197;SB=21;DP4=38,14,12043,10224
S288C	7325	.	TC	T	127	PASS	DP=18023;AF=0.001720;SB=2;DP4=9166,8998,14,17;INDEL;HRUN=6
S288C	7558	.	GC	G	54	PASS	DP=20113;AF=0.000646;SB=7;DP4=10506,9731,4,9;INDEL;HRUN=5
S288C	8467	.	T	TA	18823	PASS	DP=20442;AF=0.057626;SB=5;DP4=8554,10932,497,681;INDEL;HRUN=6
S288C	8471	.	AAAG	A	49314	PASS	DP=19895;AF=0.869967;SB=0;DP4=1252,1592,7633,9675;INDEL;HRUN=6
S288C	8472	.	AAG	A	55	PASS	DP=19935;AF=0.000953;SB=0;DP4=8931,11237,9,10;INDEL;HRUN=6
S288C	8478	.	G	C	571	PASS	DP=20084;AF=0.010655;SB=85;DP4=9030,10775,55,159
S288C	8491	.	CTTTT	C	1493	PASS	DP=20527;AF=0.016856;SB=22;DP4=1652,2339,170,176;INDEL;HRUN=11
S288C	8491	.	CTTT	C	218	PASS	DP=20527;AF=0.007015;SB=21;DP4=1652,2339,76,68;INDEL;HRUN=11
S288C	8491	.	CTT	C	49314	PASS	DP=20527;AF=0.773079;SB=144;DP4=1652,2339,7671,8198;INDEL;HRUN=11
S288C	8677	.	T	C	49314	PASS	DP=19331;AF=0.979153;SB=6;DP4=174,203,9351,9577
S288C	8934	.	G	A	49314	PASS	DP=11954;AF=0.982516;SB=5;DP4=40,160,2731,9014
S288C	9131	.	T	TTCGCATGAAG	661	PASS	DP=1864;AF=0.047747;SB=0;DP4=2,1604,0,89;INDEL;HRUN=3
S288C	9131	.	T	TTCGCATGAAGTACC	3441	PASS	DP=1864;AF=0.136266;SB=0;DP4=2,1604,0,254;INDEL;HRUN=3
S288C	9132	.	T	TCGCATGA	200	PASS	DP=1704;AF=0.027582;SB=0;DP4=1,1398,0,47;INDEL;HRUN=1
S288C	9132	.	T	TCGCATGAAGTAC	192	PASS	DP=1704;AF=0.026995;SB=0;DP4=1,1398,0,46;INDEL;HRUN=1
S288C	9133	.	C	CGCAT	755	PASS	DP=1598;AF=0.060075;SB=0;DP4=0,1318,0,96;INDEL;HRUN=1
S288C	9133	.	C	CGCATG	1050	PASS	DP=1598;AF=0.073217;SB=0;DP4=0,1318,0,117;INDEL;HRUN=1
S288C	9133	.	C	CGCATGAAGT	625	PASS	DP=1598;AF=0.053817;SB=0;DP4=0,1318,0,86;INDEL;HRUN=1
S288C	9133	.	C	CGCATGAAGTA	192	PASS	DP=1598;AF=0.028786;SB=0;DP4=0,1318,0,46;INDEL;HRUN=1
