# Supplementary material for: Varying strength of selection contributes to the intragenomic diversity of rRNA genes
Source: Nat Commun. 2022 Nov 25;13:7245. doi: 10.1038/s41467-022-34989-w (PMC9700816; doi:10.1038/s41467-022-34989-w)
Supplement: Supplementary file 4 — Supplementary Data 1-6 [file 41467_2022_34989_MOESM4_ESM.zip › Supplementary_Data1-6/Supplementary_Data_6/raw_rDNA_var_calls/ERR1308691_rDNA.vcf]

##fileformat=VCFv4.0
##fileDate=20200729
##source=lofreq call --call-indels -f /scratch/ds5639/rDNA_project/Yue_2017_SK1_hiseq/SRR4074258_1/rDNA_S288C_ref/rDNA_S288C.fa -o ERR1308691_rDNA.vcf ERR1308691_rDNA.bam 
##reference=/scratch/ds5639/rDNA_project/Yue_2017_SK1_hiseq/SRR4074258_1/rDNA_S288C_ref/rDNA_S288C.fa
##INFO=<ID=DP,Number=1,Type=Integer,Description="Raw Depth">
##INFO=<ID=AF,Number=1,Type=Float,Description="Allele Frequency">
##INFO=<ID=SB,Number=1,Type=Integer,Description="Phred-scaled strand bias at this position">
##INFO=<ID=DP4,Number=4,Type=Integer,Description="Counts for ref-forward bases, ref-reverse, alt-forward and alt-reverse bases">
##INFO=<ID=INDEL,Number=0,Type=Flag,Description="Indicates that the variant is an INDEL.">
##INFO=<ID=CONSVAR,Number=0,Type=Flag,Description="Indicates that the variant is a consensus variant (as opposed to a low frequency variant).">
##INFO=<ID=HRUN,Number=1,Type=Integer,Description="Homopolymer length to the right of report indel position">
##FILTER=<ID=min_dp_10,Description="Minimum Coverage 10">
##FILTER=<ID=sb_fdr,Description="Strand-Bias Multiple Testing Correction: fdr corr. pvalue > 0.001000">
##FILTER=<ID=min_snvqual_64,Description="Minimum SNV Quality (Phred) 64">
##FILTER=<ID=min_indelqual_53,Description="Minimum Indel Quality (Phred) 53">
#CHROM	POS	ID	REF	ALT	QUAL	FILTER	INFO
S288C	33	.	G	A	49314	PASS	DP=5066;AF=0.996842;SB=0;DP4=15,0,4935,115
S288C	121	.	C	T	18597	PASS	DP=14104;AF=0.083948;SB=0;DP4=11532,1385,1060,124
S288C	179	.	A	ATTT	49314	PASS	DP=15987;AF=0.255270;SB=122;DP4=2140,614,3454,627;INDEL;HRUN=8
S288C	179	.	A	ATT	247	PASS	DP=15987;AF=0.016326;SB=0;DP4=2140,614,204,57;INDEL;HRUN=8
S288C	179	.	A	ATTTT	49314	PASS	DP=15987;AF=0.494652;SB=87;DP4=2140,614,6561,1347;INDEL;HRUN=8
S288C	179	.	A	ATTTTT	6178	PASS	DP=15987;AF=0.056984;SB=36;DP4=2140,614,760,151;INDEL;HRUN=8
S288C	236	.	T	TGCGGAA	49314	PASS	DP=17369;AF=0.700155;SB=193;DP4=4028,1306,8356,3805;INDEL;HRUN=1
S288C	243	.	G	GCGGAAAATA	92	PASS	DP=17862;AF=0.017131;SB=4;DP4=12296,5407,220,86;INDEL;HRUN=1
S288C	283	.	A	G	49314	PASS	DP=18971;AF=0.997839;SB=4;DP4=22,17,12176,6754
S288C	369	.	A	T	49314	PASS	DP=25870;AF=0.910475;SB=0;DP4=1399,899,14301,9253
S288C	442	.	T	G	49314	PASS	DP=23681;AF=0.997213;SB=12;DP4=20,32,12330,11285
S288C	557	.	C	T	49314	PASS	DP=27019;AF=0.999149;SB=5;DP4=3,9,11703,15293
S288C	630	.	T	C	37015	PASS	DP=27623;AF=0.085400;SB=2;DP4=12924,12318,1225,1134
S288C	638	.	C	T	49314	PASS	DP=27843;AF=0.999102;SB=0;DP4=2,2,14582,13236
S288C	648	.	A	G	49314	PASS	DP=28189;AF=0.999574;SB=2;DP4=2,0,15061,13116
S288C	748	.	A	G	49314	PASS	DP=24333;AF=0.997288;SB=1;DP4=29,28,12781,11486
S288C	817	.	C	A	49314	PASS	DP=24898;AF=0.999598;SB=0;DP4=1,0,12782,12107
S288C	842	.	T	G	49314	PASS	DP=24486;AF=0.995916;SB=3;DP4=29,25,11640,12763
S288C	843	.	T	C	49314	PASS	DP=24619;AF=0.996994;SB=2;DP4=33,31,11713,12838
S288C	1032	.	C	T	49314	PASS	DP=25253;AF=0.997822;SB=12;DP4=14,34,10966,14232
S288C	1117	.	G	C	38346	PASS	DP=26496;AF=0.085824;SB=8;DP4=12453,11747,1206,1068
S288C	1145	.	A	G	33709	PASS	DP=26011;AF=0.087540;SB=3;DP4=13449,10276,1271,1006
S288C	1157	.	G	C	49314	PASS	DP=25583;AF=0.997850;SB=2;DP4=29,16,15083,10446
S288C	1202	.	T	C	49314	PASS	DP=23051;AF=0.909375;SB=1;DP4=1235,839,12397,8569
S288C	1219	.	T	C	49314	PASS	DP=21794;AF=0.997752;SB=2;DP4=28,16,12660,9085
S288C	1506	.	C	CA	49314	PASS	DP=22220;AF=0.912331;SB=421;DP4=1194,1115,7472,12800;INDEL;HRUN=1
S288C	1570	.	CAAAAAAAAAA	C	49314	PASS	DP=10478;AF=0.715499;SB=0;DP4=1359,1824,3188,4309;INDEL;HRUN=17
S288C	1602	.	T	C	49314	PASS	DP=6812;AF=0.993981;SB=7;DP4=20,16,2943,3828
S288C	1642	.	T	C	4763	PASS	DP=4812;AF=0.587697;SB=138;DP4=1058,922,1193,1638
S288C	1648	.	T	C	49314	PASS	DP=5704;AF=0.738955;SB=144;DP4=818,669,1819,2398
S288C	1671	.	T	C	49314	PASS	DP=8996;AF=0.995998;SB=11;DP4=20,12,4117,4843
S288C	1759	.	ACCGCGTCGCCGCGTCG	A	49314	PASS	DP=14289;AF=0.666527;SB=71;DP4=2282,2652,3957,5567;INDEL;HRUN=2
S288C	1854	.	C	T	49314	PASS	DP=18019;AF=0.997170;SB=3;DP4=28,19,9720,8248
S288C	1982	.	CTGTT	C	17030	PASS	DP=1666;AF=0.975990;SB=22;DP4=7,29,702,924;INDEL;HRUN=1
S288C	1988	.	ACTGT	A	5487	PASS	DP=3169;AF=0.512149;SB=19;DP4=737,809,701,922;INDEL;HRUN=1
S288C	2045	.	AT	A	49314	PASS	DP=12300;AF=0.994309;SB=0;DP4=29,34,5694,6536;INDEL;HRUN=8
S288C	2179	.	G	C	49314	PASS	DP=18317;AF=0.997052;SB=1;DP4=22,19,9032,9235
S288C	2227	.	C	T	49314	PASS	DP=17599;AF=0.997727;SB=0;DP4=10,14,7073,10490
S288C	2244	.	GAA	G	805	PASS	DP=14003;AF=0.128044;SB=327;DP4=5120,6680,513,1280;INDEL;HRUN=16
S288C	2256	.	A	AAATAAAAAATAAC	18894	PASS	DP=12173;AF=0.272817;SB=774;DP4=3688,3828,995,2326;INDEL;HRUN=16
S288C	2300	.	T	C	1682	PASS	DP=1947;AF=0.224448;SB=131;DP4=841,668,155,282
S288C	2320	.	T	A	392	PASS	DP=2097;AF=0.099666;SB=6;DP4=988,899,119,90
S288C	2351	.	TAATAGATATATAC	T	23119	PASS	DP=4932;AF=0.429643;SB=13;DP4=1523,1315,1198,921;INDEL;HRUN=2
S288C	2352	.	A	C	378	PASS	DP=5140;AF=0.169261;SB=7;DP4=1134,1016,483,387
S288C	2361	.	A	AT	764	PASS	DP=6582;AF=0.260255;SB=5;DP4=2687,2204,968,745;INDEL;HRUN=1
S288C	2364	.	C	T	24758	PASS	DP=7043;AF=0.405083;SB=54;DP4=1077,988,1679,1174
S288C	2383	.	G	C	49314	PASS	DP=10625;AF=0.808188;SB=34;DP4=993,1042,4569,4018
S288C	2384	.	A	G	13987	PASS	DP=10815;AF=0.184004;SB=34;DP4=4688,4131,970,1020
S288C	2430	.	T	C	49314	PASS	DP=18630;AF=0.997638;SB=11;DP4=14,23,9965,8621
S288C	2507	.	A	G	49314	PASS	DP=18802;AF=0.892352;SB=72;DP4=1106,913,10251,6527
S288C	3487	.	C	T	5695	PASS	DP=19974;AF=0.026534;SB=3;DP4=10096,9342,267,263
S288C	3550	.	G	A	187	PASS	DP=19678;AF=0.004320;SB=0;DP4=9352,10236,40,45
S288C	3814	.	T	C	49314	PASS	DP=20924;AF=0.997324;SB=2;DP4=27,16,12074,8798
S288C	4719	.	A	T	3134	PASS	DP=19767;AF=0.015733;SB=10;DP4=9067,10383,160,151
S288C	5949	.	TA	T	49314	PASS	DP=22027;AF=0.925501;SB=0;DP4=968,907,10485,9901;INDEL;HRUN=7
S288C	6006	.	T	C	29110	PASS	DP=21910;AF=0.087220;SB=2;DP4=10375,9618,977,934
S288C	6033	.	G	GAA	49314	PASS	DP=21696;AF=0.787104;SB=52;DP4=1909,1500,8837,8240;INDEL;HRUN=8
S288C	6033	.	G	GAAA	15430	PASS	DP=21696;AF=0.052452;SB=36;DP4=1909,1500,565,573;INDEL;HRUN=8
S288C	6033	.	G	GAAAA	66	PASS	DP=21696;AF=0.002120;SB=0;DP4=1909,1500,25,21;INDEL;HRUN=8
S288C	6042	.	C	A	3199	PASS	DP=22103;AF=0.036692;SB=345;DP4=11085,10190,605,217
S288C	6337	.	G	A	49314	PASS	DP=23074;AF=0.996706;SB=11;DP4=45,27,11944,11054
S288C	6371	.	C	CGA	41889	PASS	DP=22568;AF=0.076923;SB=2;DP4=11473,9570,959,777;INDEL;HRUN=1
S288C	6376	.	G	A	1305	PASS	DP=22420;AF=0.010839;SB=0;DP4=11901,10244,131,112
S288C	7701	.	T	C	49314	PASS	DP=19655;AF=0.926533;SB=9;DP4=800,625,10621,7594
S288C	8467	.	T	TA	10597	PASS	DP=22149;AF=0.059325;SB=28;DP4=9905,11174,557,757;INDEL;HRUN=6
S288C	8471	.	AAAG	A	49314	PASS	DP=21661;AF=0.874059;SB=12;DP4=1352,1628,8941,9992;INDEL;HRUN=6
S288C	8491	.	CTTTT	C	49314	PASS	DP=21813;AF=0.875487;SB=155;DP4=1195,1688,9471,9626;INDEL;HRUN=11
S288C	8513	.	C	A	49314	PASS	DP=23006;AF=0.908893;SB=2;DP4=1055,969,11061,9849
S288C	8609	.	T	C	33084	PASS	DP=21564;AF=0.083983;SB=22;DP4=10310,9432,1008,803
S288C	8934	.	G	A	49314	PASS	DP=13403;AF=0.997239;SB=1;DP4=6,26,3069,10297
S288C	9123	.	C	CA	2237	PASS	DP=2735;AF=0.077514;SB=10;DP4=28,2610,5,207;INDEL;HRUN=2
S288C	9131	.	T	TTCGCATGAAG	639	PASS	DP=1912;AF=0.053870;SB=6;DP4=13,1626,2,101;INDEL;HRUN=3
S288C	9131	.	T	TTCGCATGAAGTACC	3958	PASS	DP=1912;AF=0.158473;SB=0;DP4=13,1626,2,301;INDEL;HRUN=3
S288C	9132	.	T	TCGCATGA	274	PASS	DP=1752;AF=0.039384;SB=0;DP4=13,1451,0,69;INDEL;HRUN=1
S288C	9132	.	T	TCGCATGAAGTAC	444	PASS	DP=1752;AF=0.049087;SB=0;DP4=13,1451,0,86;INDEL;HRUN=1
S288C	9133	.	C	CGCAT	558	PASS	DP=1630;AF=0.058896;SB=0;DP4=11,1284,0,96;INDEL;HRUN=1
S288C	9133	.	C	CGCATG	653	PASS	DP=1630;AF=0.063804;SB=0;DP4=11,1284,0,104;INDEL;HRUN=1
S288C	9133	.	C	CGCATGAA	130	PASS	DP=1630;AF=0.031288;SB=0;DP4=11,1284,0,51;INDEL;HRUN=1
S288C	9133	.	C	CGCATGAAGT	831	PASS	DP=1630;AF=0.072393;SB=2;DP4=11,1284,0,118;INDEL;HRUN=1
S288C	9133	.	C	CGCATGAAGTA	413	PASS	DP=1630;AF=0.050920;SB=2;DP4=11,1284,1,82;INDEL;HRUN=1
