# Supplementary material for: Varying strength of selection contributes to the intragenomic diversity of rRNA genes
Source: Nat Commun. 2022 Nov 25;13:7245. doi: 10.1038/s41467-022-34989-w (PMC9700816; doi:10.1038/s41467-022-34989-w)
Supplement: Supplementary file 4 — Supplementary Data 1-6 [file 41467_2022_34989_MOESM4_ESM.zip › Supplementary_Data1-6/Supplementary_Data_6/raw_rDNA_var_calls/ERR1308867_rDNA.vcf]

##fileformat=VCFv4.0
##fileDate=20200729
##source=lofreq call --call-indels -f /scratch/ds5639/rDNA_project/Yue_2017_SK1_hiseq/SRR4074258_1/rDNA_S288C_ref/rDNA_S288C.fa -o ERR1308867_rDNA.vcf ERR1308867_rDNA.bam 
##reference=/scratch/ds5639/rDNA_project/Yue_2017_SK1_hiseq/SRR4074258_1/rDNA_S288C_ref/rDNA_S288C.fa
##INFO=<ID=DP,Number=1,Type=Integer,Description="Raw Depth">
##INFO=<ID=AF,Number=1,Type=Float,Description="Allele Frequency">
##INFO=<ID=SB,Number=1,Type=Integer,Description="Phred-scaled strand bias at this position">
##INFO=<ID=DP4,Number=4,Type=Integer,Description="Counts for ref-forward bases, ref-reverse, alt-forward and alt-reverse bases">
##INFO=<ID=INDEL,Number=0,Type=Flag,Description="Indicates that the variant is an INDEL.">
##INFO=<ID=CONSVAR,Number=0,Type=Flag,Description="Indicates that the variant is a consensus variant (as opposed to a low frequency variant).">
##INFO=<ID=HRUN,Number=1,Type=Integer,Description="Homopolymer length to the right of report indel position">
##FILTER=<ID=min_dp_10,Description="Minimum Coverage 10">
##FILTER=<ID=sb_fdr,Description="Strand-Bias Multiple Testing Correction: fdr corr. pvalue > 0.001000">
##FILTER=<ID=min_snvqual_64,Description="Minimum SNV Quality (Phred) 64">
##FILTER=<ID=min_indelqual_51,Description="Minimum Indel Quality (Phred) 51">
#CHROM	POS	ID	REF	ALT	QUAL	FILTER	INFO
S288C	429	.	G	A	49314	PASS	DP=20809;AF=0.997309;SB=9;DP4=25,13,10753,10000
S288C	557	.	C	T	49314	PASS	DP=21497;AF=0.998651;SB=4;DP4=3,8,8995,12473
S288C	638	.	C	T	49314	PASS	DP=22365;AF=0.998256;SB=0;DP4=9,9,11786,10541
S288C	648	.	A	G	49314	PASS	DP=22694;AF=0.998678;SB=2;DP4=13,8,12253,10411
S288C	681	.	CT	C	68	PASS	DP=22096;AF=0.000679;SB=8;DP4=11854,10447,11,4;INDEL;HRUN=4
S288C	817	.	C	A	49314	PASS	DP=20743;AF=0.999132;SB=4;DP4=4,7,10571,10155
S288C	895	.	T	C	49314	PASS	DP=19647;AF=0.997506;SB=20;DP4=26,13,8781,10817
S288C	1380	.	T	A	5996	PASS	DP=13512;AF=0.147351;SB=271;DP4=5958,3535,984,1007
S288C	1384	.	T	C	6558	PASS	DP=13650;AF=0.159853;SB=345;DP4=5685,3503,1282,1370
S288C	1570	.	CAAAAAAAA	C	49314	PASS	DP=16740;AF=0.799343;SB=22;DP4=1588,1648,6934,6447;INDEL;HRUN=17
S288C	1671	.	T	C	49314	PASS	DP=20137;AF=0.997815;SB=2;DP4=18,19,10590,9503
S288C	1759	.	ACCGCGTCGCCGCGTCG	A	49314	PASS	DP=16410;AF=0.636868;SB=3;DP4=2936,3211,5060,5391;INDEL;HRUN=2
S288C	1819	.	T	C	49314	PASS	DP=19603;AF=0.996735;SB=0;DP4=27,27,9838,9701
S288C	1897	.	T	C	49314	PASS	DP=21057;AF=0.997151;SB=0;DP4=17,13,11975,9044
S288C	1983	.	TG	T	11829	PASS	DP=19307;AF=0.948879;SB=2;DP4=607,595,9113,9207;INDEL;HRUN=1
S288C	1985	.	T	A	5732	PASS	DP=20030;AF=0.968947;SB=1;DP4=25,27,9744,9664
S288C	2045	.	AT	A	49314	PASS	DP=23834;AF=0.906688;SB=14;DP4=1234,1124,11797,9813;INDEL;HRUN=8
S288C	2083	.	G	A	49314	PASS	DP=22852;AF=0.997812;SB=0;DP4=24,17,13125,9677
S288C	2227	.	C	T	49314	PASS	DP=23622;AF=0.998561;SB=7;DP4=1,7,9283,14311
S288C	2244	.	GAAA	G	57	PASS	DP=21589;AF=0.048219;SB=12;DP4=3700,5291,460,581;INDEL;HRUN=16
S288C	2244	.	GAAAA	G	49314	PASS	DP=21589;AF=0.503312;SB=12;DP4=3700,5291,4619,6247;INDEL;HRUN=16
S288C	2254	.	A	AAAT	3477	PASS	DP=23097;AF=0.075941;SB=166;DP4=9806,11464,626,1128;INDEL;HRUN=16
S288C	2890	.	C	T	6768	PASS	DP=20154;AF=0.029324;SB=3;DP4=10095,9454,295,296
S288C	5949	.	TA	T	49314	PASS	DP=21191;AF=0.919872;SB=2;DP4=950,973,9758,9735;INDEL;HRUN=7
S288C	6337	.	G	A	49314	PASS	DP=24392;AF=0.998114;SB=3;DP4=15,16,13588,10758
S288C	7325	.	TC	T	96	PASS	DP=18501;AF=0.001459;SB=0;DP4=9630,8975,14,13;INDEL;HRUN=6
S288C	7558	.	GC	G	59	PASS	DP=21069;AF=0.000664;SB=0;DP4=11024,10185,7,7;INDEL;HRUN=5
S288C	8467	.	T	TA	15368	PASS	DP=21908;AF=0.053816;SB=25;DP4=9169,11825,462,717;INDEL;HRUN=6
S288C	8471	.	AAAG	A	49314	PASS	DP=21276;AF=0.874554;SB=0;DP4=1301,1667,8176,10431;INDEL;HRUN=6
S288C	8478	.	G	C	370	PASS	DP=21517;AF=0.010689;SB=34;DP4=9613,11641,77,153
S288C	8491	.	CTTTT	C	49314	PASS	DP=21394;AF=0.860755;SB=91;DP4=1282,1843,8645,9770;INDEL;HRUN=11
S288C	8934	.	G	A	49314	PASS	DP=13217;AF=0.998638;SB=1;DP4=3,13,3175,10024
S288C	9131	.	T	TTCGCATGAAG	556	PASS	DP=1940;AF=0.044845;SB=0;DP4=3,1641,0,87;INDEL;HRUN=3
S288C	9131	.	T	TTCGCATGAAGTACC	4347	PASS	DP=1940;AF=0.159794;SB=0;DP4=3,1641,0,310;INDEL;HRUN=3
S288C	9132	.	T	TCGCATGA	207	PASS	DP=1765;AF=0.030028;SB=0;DP4=3,1453,0,53;INDEL;HRUN=1
S288C	9132	.	T	TCGCATGAAGTAC	443	PASS	DP=1765;AF=0.043626;SB=0;DP4=3,1453,0,77;INDEL;HRUN=1
S288C	9133	.	C	CGCAT	850	PASS	DP=1666;AF=0.066026;SB=0;DP4=3,1342,0,110;INDEL;HRUN=1
S288C	9133	.	C	CGCATG	960	PASS	DP=1666;AF=0.070828;SB=0;DP4=3,1342,0,118;INDEL;HRUN=1
S288C	9133	.	C	CGCATGAAGT	783	PASS	DP=1666;AF=0.063025;SB=0;DP4=3,1342,0,105;INDEL;HRUN=1
S288C	9133	.	C	CGCATGAAGTA	327	PASS	DP=1666;AF=0.039616;SB=0;DP4=3,1342,0,66;INDEL;HRUN=1
