# Supplementary material for: Varying strength of selection contributes to the intragenomic diversity of rRNA genes
Source: Nat Commun. 2022 Nov 25;13:7245. doi: 10.1038/s41467-022-34989-w (PMC9700816; doi:10.1038/s41467-022-34989-w)
Supplement: Supplementary file 4 — Supplementary Data 1-6 [file 41467_2022_34989_MOESM4_ESM.zip › Supplementary_Data1-6/Supplementary_Data_6/raw_rDNA_var_calls/ERR1309458_rDNA.vcf]

##fileformat=VCFv4.0
##fileDate=20200729
##source=lofreq call --call-indels -f /scratch/ds5639/rDNA_project/Yue_2017_SK1_hiseq/SRR4074258_1/rDNA_S288C_ref/rDNA_S288C.fa -o ERR1309458_rDNA.vcf ERR1309458_rDNA.bam 
##reference=/scratch/ds5639/rDNA_project/Yue_2017_SK1_hiseq/SRR4074258_1/rDNA_S288C_ref/rDNA_S288C.fa
##INFO=<ID=DP,Number=1,Type=Integer,Description="Raw Depth">
##INFO=<ID=AF,Number=1,Type=Float,Description="Allele Frequency">
##INFO=<ID=SB,Number=1,Type=Integer,Description="Phred-scaled strand bias at this position">
##INFO=<ID=DP4,Number=4,Type=Integer,Description="Counts for ref-forward bases, ref-reverse, alt-forward and alt-reverse bases">
##INFO=<ID=INDEL,Number=0,Type=Flag,Description="Indicates that the variant is an INDEL.">
##INFO=<ID=CONSVAR,Number=0,Type=Flag,Description="Indicates that the variant is a consensus variant (as opposed to a low frequency variant).">
##INFO=<ID=HRUN,Number=1,Type=Integer,Description="Homopolymer length to the right of report indel position">
##FILTER=<ID=min_dp_10,Description="Minimum Coverage 10">
##FILTER=<ID=sb_fdr,Description="Strand-Bias Multiple Testing Correction: fdr corr. pvalue > 0.001000">
##FILTER=<ID=min_snvqual_64,Description="Minimum SNV Quality (Phred) 64">
##FILTER=<ID=min_indelqual_51,Description="Minimum Indel Quality (Phred) 51">
#CHROM	POS	ID	REF	ALT	QUAL	FILTER	INFO
S288C	429	.	G	A	49314	PASS	DP=22449;AF=0.995545;SB=4;DP4=48,34,11809,10540
S288C	557	.	C	T	49314	PASS	DP=23070;AF=0.999306;SB=8;DP4=0,4,9607,13447
S288C	638	.	C	T	49314	PASS	DP=23536;AF=0.998598;SB=8;DP4=3,8,12133,11371
S288C	648	.	A	G	49314	PASS	DP=23900;AF=0.998661;SB=11;DP4=15,5,12642,11226
S288C	761	.	T	TCGTTCC	84	PASS	DP=21589;AF=0.000926;SB=55;DP4=11352,10480,20,0;INDEL;HRUN=4
S288C	771	.	T	TGTTGATAA	151	PASS	DP=21501;AF=0.001256;SB=87;DP4=11462,10315,0,27;INDEL;HRUN=3
S288C	817	.	C	A	49314	PASS	DP=22501;AF=0.999156;SB=11;DP4=9,2,11666,10819
S288C	895	.	T	C	49314	PASS	DP=20513;AF=0.995808;SB=0;DP4=36,42,9385,11042
S288C	1380	.	T	A	5976	PASS	DP=13897;AF=0.144995;SB=324;DP4=6327,3747,974,1041
S288C	1384	.	T	C	8308	PASS	DP=14094;AF=0.165319;SB=531;DP4=5960,3684,1275,1536
S288C	1570	.	CAAAAAAAA	C	49314	PASS	DP=17849;AF=0.803014;SB=20;DP4=1652,1696,7433,6900;INDEL;HRUN=17
S288C	1671	.	T	C	49314	PASS	DP=21112;AF=0.997395;SB=4;DP4=24,28,11152,9906
S288C	1759	.	ACCGCGTCGCCGCGTCG	A	49314	PASS	DP=17600;AF=0.642841;SB=1;DP4=3137,3291,5496,5818;INDEL;HRUN=2
S288C	1819	.	T	C	49314	PASS	DP=21325;AF=0.996342;SB=0;DP4=36,34,10679,10568
S288C	1897	.	T	C	49314	PASS	DP=22459;AF=0.994701;SB=8;DP4=53,28,12781,9587
S288C	1983	.	TG	T	12021	PASS	DP=20037;AF=0.945451;SB=5;DP4=603,660,9328,9616;INDEL;HRUN=1
S288C	1985	.	T	A	7056	PASS	DP=20857;AF=0.970514;SB=7;DP4=26,38,10038,10204
S288C	2045	.	AT	A	49314	PASS	DP=25545;AF=0.907810;SB=17;DP4=1238,1220,12264,10926;INDEL;HRUN=8
S288C	2083	.	G	A	49314	PASS	DP=24253;AF=0.995877;SB=0;DP4=52,40,13585,10568
S288C	2227	.	C	T	49314	PASS	DP=24983;AF=0.998079;SB=0;DP4=10,17,10097,14842
S288C	2244	.	GAAA	G	317	PASS	DP=22672;AF=0.050282;SB=0;DP4=4066,5338,496,644;INDEL;HRUN=16
S288C	2244	.	GAAAA	G	49314	PASS	DP=22672;AF=0.501853;SB=1;DP4=4066,5338,4944,6434;INDEL;HRUN=16
S288C	2254	.	A	AAAT	4247	PASS	DP=24394;AF=0.070550;SB=63;DP4=10559,12032,696,1025;INDEL;HRUN=16
S288C	5949	.	TA	T	49314	PASS	DP=22144;AF=0.917720;SB=0;DP4=1022,1015,10225,10097;INDEL;HRUN=7
S288C	6337	.	G	A	49314	PASS	DP=25697;AF=0.996926;SB=3;DP4=36,35,14080,11538
S288C	8467	.	T	TA	15134	PASS	DP=23589;AF=0.054347;SB=24;DP4=9853,12684,507,775;INDEL;HRUN=6
S288C	8471	.	AAAG	A	49314	PASS	DP=22937;AF=0.869817;SB=0;DP4=1466,1861,8788,11163;INDEL;HRUN=6
S288C	8478	.	G	C	244	PASS	DP=23110;AF=0.010255;SB=17;DP4=10258,12601,88,149
S288C	8491	.	CTTTT	C	49314	PASS	DP=23209;AF=0.855401;SB=99;DP4=1409,2079,9188,10665;INDEL;HRUN=11
S288C	8934	.	G	A	49314	PASS	DP=14636;AF=0.997199;SB=2;DP4=9,31,4008,10587
S288C	9131	.	T	TTCGCATGAAG	721	PASS	DP=2010;AF=0.047761;SB=0;DP4=4,1705,0,96;INDEL;HRUN=3
S288C	9131	.	T	TTCGCATGAAGTACC	4944	PASS	DP=2010;AF=0.166667;SB=0;DP4=4,1705,0,335;INDEL;HRUN=3
S288C	9132	.	T	TCGCATGA	268	PASS	DP=1842;AF=0.030402;SB=11;DP4=1,1499,1,55;INDEL;HRUN=1
S288C	9132	.	T	TCGCATGAAGTAC	278	PASS	DP=1842;AF=0.030945;SB=0;DP4=1,1499,0,57;INDEL;HRUN=1
S288C	9133	.	C	CGCAT	724	PASS	DP=1719;AF=0.055846;SB=0;DP4=2,1452,0,96;INDEL;HRUN=1
S288C	9133	.	C	CGCATG	925	PASS	DP=1719;AF=0.064572;SB=0;DP4=2,1452,0,111;INDEL;HRUN=1
S288C	9133	.	C	CGCATGAAGT	724	PASS	DP=1719;AF=0.055846;SB=0;DP4=2,1452,0,96;INDEL;HRUN=1
S288C	9133	.	C	CGCATGAAGTA	298	PASS	DP=1719;AF=0.034322;SB=0;DP4=2,1452,0,59;INDEL;HRUN=1
