# Supplementary material for: Varying strength of selection contributes to the intragenomic diversity of rRNA genes
Source: Nat Commun. 2022 Nov 25;13:7245. doi: 10.1038/s41467-022-34989-w (PMC9700816; doi:10.1038/s41467-022-34989-w)
Supplement: Supplementary file 4 — Supplementary Data 1-6 [file 41467_2022_34989_MOESM4_ESM.zip › Supplementary_Data1-6/Supplementary_Data_6/raw_rDNA_var_calls/ERR1308866_rDNA.vcf]

##fileformat=VCFv4.0
##fileDate=20200729
##source=lofreq call --call-indels -f /scratch/ds5639/rDNA_project/Yue_2017_SK1_hiseq/SRR4074258_1/rDNA_S288C_ref/rDNA_S288C.fa -o ERR1308866_rDNA.vcf ERR1308866_rDNA.bam 
##reference=/scratch/ds5639/rDNA_project/Yue_2017_SK1_hiseq/SRR4074258_1/rDNA_S288C_ref/rDNA_S288C.fa
##INFO=<ID=DP,Number=1,Type=Integer,Description="Raw Depth">
##INFO=<ID=AF,Number=1,Type=Float,Description="Allele Frequency">
##INFO=<ID=SB,Number=1,Type=Integer,Description="Phred-scaled strand bias at this position">
##INFO=<ID=DP4,Number=4,Type=Integer,Description="Counts for ref-forward bases, ref-reverse, alt-forward and alt-reverse bases">
##INFO=<ID=INDEL,Number=0,Type=Flag,Description="Indicates that the variant is an INDEL.">
##INFO=<ID=CONSVAR,Number=0,Type=Flag,Description="Indicates that the variant is a consensus variant (as opposed to a low frequency variant).">
##INFO=<ID=HRUN,Number=1,Type=Integer,Description="Homopolymer length to the right of report indel position">
##FILTER=<ID=min_dp_10,Description="Minimum Coverage 10">
##FILTER=<ID=sb_fdr,Description="Strand-Bias Multiple Testing Correction: fdr corr. pvalue > 0.001000">
##FILTER=<ID=min_snvqual_64,Description="Minimum SNV Quality (Phred) 64">
##FILTER=<ID=min_indelqual_53,Description="Minimum Indel Quality (Phred) 53">
#CHROM	POS	ID	REF	ALT	QUAL	FILTER	INFO
S288C	33	.	G	A	42945	PASS	DP=5605;AF=0.371276;SB=4;DP4=3508,8,2079,2
S288C	42	.	G	T	49314	PASS	DP=6676;AF=0.380617;SB=1;DP4=4120,15,2534,7
S288C	227	.	A	AT	49314	PASS	DP=18692;AF=0.405468;SB=18;DP4=7932,3279,5235,2344;INDEL;HRUN=6
S288C	237	.	G	GCGGAAGC	7805	PASS	DP=19055;AF=0.029861;SB=34;DP4=12355,6341,334,235;INDEL;HRUN=1
S288C	243	.	G	GC	89	PASS	DP=19318;AF=0.004348;SB=27;DP4=12353,7056,67,17;INDEL;HRUN=1
S288C	557	.	C	T	49314	PASS	DP=28450;AF=0.998348;SB=5;DP4=3,9,12096,16307
S288C	638	.	C	T	49314	PASS	DP=28611;AF=0.997973;SB=4;DP4=6,10,14792,13762
S288C	648	.	A	G	49314	PASS	DP=29214;AF=0.998528;SB=5;DP4=21,13,15415,13756
S288C	817	.	C	A	49314	PASS	DP=25865;AF=0.998724;SB=0;DP4=6,6,12527,13308
S288C	1380	.	T	A	4640	PASS	DP=17323;AF=0.130809;SB=357;DP4=8132,4728,1112,1154
S288C	1384	.	T	C	6576	PASS	DP=17183;AF=0.153466;SB=854;DP4=7699,4321,1434,1773
S288C	1570	.	CAAAAAAAA	C	49314	PASS	DP=21569;AF=0.800083;SB=10;DP4=2164,1846,9060,8197;INDEL;HRUN=17
S288C	1759	.	ACCGCGTCGCCGCGTCG	A	49314	PASS	DP=22129;AF=0.648290;SB=27;DP4=4073,3971,6952,7394;INDEL;HRUN=2
S288C	1983	.	TG	T	15636	PASS	DP=24727;AF=0.947143;SB=3;DP4=755,751,11488,11932;INDEL;HRUN=1
S288C	1985	.	T	A	7285	PASS	DP=25648;AF=0.964442;SB=27;DP4=55,27,12233,12503
S288C	2045	.	AT	A	49314	PASS	DP=30682;AF=0.904667;SB=0;DP4=1636,1503,14442,13315;INDEL;HRUN=8
S288C	2073	.	G	A	49314	PASS	DP=30242;AF=0.998644;SB=0;DP4=13,10,16363,13838
S288C	2244	.	GAAA	G	49314	PASS	DP=25679;AF=0.474551;SB=31;DP4=5252,5646,5600,6586;INDEL;HRUN=16
S288C	2244	.	GAA	G	376	PASS	DP=25679;AF=0.048756;SB=15;DP4=5252,5646,563,689;INDEL;HRUN=16
S288C	2244	.	GAAAA	G	432	PASS	DP=25679;AF=0.048250;SB=7;DP4=5252,5646,571,668;INDEL;HRUN=16
S288C	2255	.	A	AAATG	1507	PASS	DP=29364;AF=0.050504;SB=411;DP4=13323,14330,451,1032;INDEL;HRUN=16
S288C	2262	.	A	G	49314	PASS	DP=30308;AF=0.851689;SB=1331;DP4=2915,1524,11823,14001
S288C	5823	.	CT	C	65	PASS	DP=26486;AF=0.000604;SB=2;DP4=12918,13821,9,7;INDEL;HRUN=4
S288C	5949	.	TA	T	49314	PASS	DP=26711;AF=0.923814;SB=40;DP4=1117,1232,12784,11892;INDEL;HRUN=7
S288C	6140	.	G	GC	64	PASS	DP=25230;AF=0.000634;SB=0;DP4=13529,11926,8,8;INDEL;HRUN=5
S288C	6518	.	A	C	49314	PASS	DP=25715;AF=0.998017;SB=10;DP4=14,7,11951,13725
S288C	7325	.	TC	T	78	PASS	DP=23987;AF=0.001167;SB=2;DP4=12558,11609,13,15;INDEL;HRUN=6
S288C	7558	.	GC	G	61	PASS	DP=26365;AF=0.000607;SB=0;DP4=13771,12798,8,8;INDEL;HRUN=5
S288C	8287	.	C	A	193	PASS	DP=30364;AF=0.003787;SB=6;DP4=16743,13490,57,58
S288C	8467	.	T	TA	24347	PASS	DP=29016;AF=0.056934;SB=39;DP4=12004,15669,636,1016;INDEL;HRUN=6
S288C	8471	.	AAAG	A	49314	PASS	DP=28386;AF=0.866448;SB=24;DP4=1726,2453,10752,13843;INDEL;HRUN=6
S288C	8478	.	G	C	455	PASS	DP=28833;AF=0.009850;SB=66;DP4=12761,15753,84,200
S288C	8491	.	CTTTT	C	49314	PASS	DP=28971;AF=0.855235;SB=432;DP4=1605,2817,11780,12997;INDEL;HRUN=11
S288C	8724	.	C	T	749	PASS	DP=26443;AF=0.008320;SB=1;DP4=11312,14898,91,129
S288C	9111	.	C	G	48725	PASS	DP=5315;AF=0.392286;SB=3;DP4=5,3222,1,2084
S288C	9131	.	T	TTCGCATGAAG	1188	PASS	DP=2357;AF=0.056428;SB=0;DP4=0,2025,0,133;INDEL;HRUN=3
S288C	9131	.	T	TTCGCATGAAGTACC	5109	PASS	DP=2357;AF=0.151039;SB=0;DP4=0,2025,0,356;INDEL;HRUN=3
S288C	9132	.	T	TCGCATGA	412	PASS	DP=2172;AF=0.032689;SB=0;DP4=0,1744,0,71;INDEL;HRUN=1
S288C	9132	.	T	TCGCATGAAGTAC	521	PASS	DP=2172;AF=0.037293;SB=0;DP4=0,1744,0,81;INDEL;HRUN=1
S288C	9133	.	C	CGCAT	1292	PASS	DP=2043;AF=0.068527;SB=0;DP4=0,1650,0,140;INDEL;HRUN=1
S288C	9133	.	C	CGCATG	1192	PASS	DP=2043;AF=0.065100;SB=0;DP4=0,1650,0,133;INDEL;HRUN=1
S288C	9133	.	C	CGCATGAAGT	1300	PASS	DP=2043;AF=0.069016;SB=0;DP4=0,1650,0,141;INDEL;HRUN=1
S288C	9133	.	C	CGCATGAAGTA	544	PASS	DP=2043;AF=0.040627;SB=0;DP4=0,1650,0,83;INDEL;HRUN=1
