# Supplementary material for: Varying strength of selection contributes to the intragenomic diversity of rRNA genes
Source: Nat Commun. 2022 Nov 25;13:7245. doi: 10.1038/s41467-022-34989-w (PMC9700816; doi:10.1038/s41467-022-34989-w)
Supplement: Supplementary file 4 — Supplementary Data 1-6 [file 41467_2022_34989_MOESM4_ESM.zip › Supplementary_Data1-6/Supplementary_Data_6/raw_rDNA_var_calls/ERR1308690_rDNA.vcf]

##fileformat=VCFv4.0
##fileDate=20200729
##source=lofreq call --call-indels -f /scratch/ds5639/rDNA_project/Yue_2017_SK1_hiseq/SRR4074258_1/rDNA_S288C_ref/rDNA_S288C.fa -o ERR1308690_rDNA.vcf ERR1308690_rDNA.bam 
##reference=/scratch/ds5639/rDNA_project/Yue_2017_SK1_hiseq/SRR4074258_1/rDNA_S288C_ref/rDNA_S288C.fa
##INFO=<ID=DP,Number=1,Type=Integer,Description="Raw Depth">
##INFO=<ID=AF,Number=1,Type=Float,Description="Allele Frequency">
##INFO=<ID=SB,Number=1,Type=Integer,Description="Phred-scaled strand bias at this position">
##INFO=<ID=DP4,Number=4,Type=Integer,Description="Counts for ref-forward bases, ref-reverse, alt-forward and alt-reverse bases">
##INFO=<ID=INDEL,Number=0,Type=Flag,Description="Indicates that the variant is an INDEL.">
##INFO=<ID=CONSVAR,Number=0,Type=Flag,Description="Indicates that the variant is a consensus variant (as opposed to a low frequency variant).">
##INFO=<ID=HRUN,Number=1,Type=Integer,Description="Homopolymer length to the right of report indel position">
##FILTER=<ID=min_dp_10,Description="Minimum Coverage 10">
##FILTER=<ID=sb_fdr,Description="Strand-Bias Multiple Testing Correction: fdr corr. pvalue > 0.001000">
##FILTER=<ID=min_snvqual_64,Description="Minimum SNV Quality (Phred) 64">
##FILTER=<ID=min_indelqual_52,Description="Minimum Indel Quality (Phred) 52">
#CHROM	POS	ID	REF	ALT	QUAL	FILTER	INFO
S288C	95	.	C	T	49314	PASS	DP=11259;AF=0.917399;SB=1;DP4=852,57,9710,619
S288C	248	.	A	AAAT	2164	PASS	DP=16117;AF=0.138425;SB=306;DP4=8712,5269,1097,1134;INDEL;HRUN=1
S288C	249	.	G	GATA	176	PASS	DP=16112;AF=0.035688;SB=114;DP4=4132,2460,442,133;INDEL;HRUN=1
S288C	249	.	G	GCGGAAAATA	49314	PASS	DP=16112;AF=0.532584;SB=87;DP4=4132,2460,4964,3617;INDEL;HRUN=1
S288C	445	.	CT	C	167	PASS	DP=18475;AF=0.001732;SB=1;DP4=9612,8985,18,14;INDEL;HRUN=5
S288C	557	.	C	T	49314	PASS	DP=19864;AF=0.998389;SB=24;DP4=1,15,8429,11403
S288C	638	.	C	T	49314	PASS	DP=21021;AF=0.997812;SB=0;DP4=9,7,11163,9812
S288C	648	.	A	G	49314	PASS	DP=21231;AF=0.997127;SB=2;DP4=23,23,11555,9615
S288C	681	.	CT	C	68	PASS	DP=20144;AF=0.000844;SB=0;DP4=10729,9585,10,7;INDEL;HRUN=4
S288C	817	.	C	A	49314	PASS	DP=18945;AF=0.998997;SB=1;DP4=5,4,9252,9677
S288C	823	.	G	C	49314	PASS	DP=18897;AF=0.997513;SB=0;DP4=18,21,9058,9793
S288C	1570	.	CAAAAAAA	C	49314	PASS	DP=13877;AF=0.708078;SB=0;DP4=1787,1484,5391,4435;INDEL;HRUN=17
S288C	1759	.	ACCGCGTCGCCGCGTCG	A	49314	PASS	DP=15701;AF=0.640087;SB=9;DP4=2781,3067,4646,5404;INDEL;HRUN=2
S288C	1983	.	TG	T	10012	PASS	DP=17132;AF=0.934567;SB=0;DP4=636,703,7636,8375;INDEL;HRUN=1
S288C	1985	.	T	A	1835	PASS	DP=17763;AF=0.952992;SB=65;DP4=94,190,8172,8756
S288C	2045	.	AT	A	49314	PASS	DP=21193;AF=0.908366;SB=28;DP4=1144,931,9904,9347;INDEL;HRUN=8
S288C	2073	.	G	A	49314	PASS	DP=20993;AF=0.997094;SB=6;DP4=27,14,11559,9373
S288C	2227	.	C	T	49314	PASS	DP=16549;AF=0.970149;SB=3;DP4=255,222,8266,7793
S288C	2244	.	G	GAAAA	5715	PASS	DP=20993;AF=0.109703;SB=898;DP4=7067,10008,1467,836;INDEL;HRUN=16
S288C	2717	.	T	C	165	PASS	DP=17607;AF=0.006248;SB=55;DP4=8831,8658,80,30
S288C	2718	.	A	C	114	PASS	DP=17575;AF=0.005974;SB=47;DP4=8814,8640,75,30
S288C	2726	.	G	A	111	PASS	DP=17737;AF=0.006427;SB=36;DP4=8787,8819,77,37
S288C	2727	.	A	G	73	PASS	DP=17669;AF=0.007188;SB=68;DP4=8732,8786,93,34
S288C	2733	.	GA	G	1013	PASS	DP=17529;AF=0.006104;SB=48;DP4=8767,8800,76,31;INDEL;HRUN=3
S288C	2800	.	T	G	314	PASS	DP=18500;AF=0.009135;SB=4;DP4=8512,9797,87,86
S288C	2814	.	T	C	551	PASS	DP=18364;AF=0.010673;SB=5;DP4=8085,10057,95,102
S288C	2819	.	A	G	650	PASS	DP=18277;AF=0.010669;SB=6;DP4=8019,10042,95,100
S288C	4427	.	T	TTCATTC	58	PASS	DP=17647;AF=0.000680;SB=32;DP4=8605,9289,0,12;INDEL;HRUN=1
S288C	5302	.	T	TC	49314	PASS	DP=17034;AF=0.753845;SB=18;DP4=2083,2205,6515,6326;INDEL;HRUN=3
S288C	5306	.	A	AC	2343	PASS	DP=16920;AF=0.059752;SB=47;DP4=8110,8053,437,574;INDEL;HRUN=1
S288C	5306	.	A	C	49314	PASS	DP=17175;AF=0.877555;SB=0;DP4=1035,1041,7504,7576
S288C	5322	.	A	G	211	PASS	DP=16581;AF=0.009469;SB=3;DP4=8360,8009,76,83
S288C	5338	.	A	C	232	PASS	DP=16399;AF=0.010793;SB=14;DP4=8601,7582,82,99
S288C	5343	.	G	A	442	PASS	DP=16312;AF=0.009686;SB=3;DP4=8555,7585,89,69
S288C	5349	.	C	T	538	PASS	DP=16278;AF=0.010014;SB=3;DP4=8609,7498,92,71
S288C	5360	.	T	C	515	PASS	DP=16352;AF=0.010274;SB=5;DP4=8658,7510,97,71
S288C	6358	.	T	TA	118	PASS	DP=22762;AF=0.000923;SB=4;DP4=13588,9403,10,11;INDEL;HRUN=1
S288C	6488	.	A	AGCC	69	PASS	DP=17206;AF=0.001221;SB=20;DP4=9234,8121,5,16;INDEL;HRUN=1
S288C	8467	.	T	TA	11665	PASS	DP=20132;AF=0.053199;SB=0;DP4=8622,10686,475,596;INDEL;HRUN=6
S288C	8471	.	AAAG	A	49314	PASS	DP=19554;AF=0.859619;SB=3;DP4=1367,1701,7617,9192;INDEL;HRUN=6
S288C	8472	.	AAG	A	469	PASS	DP=19605;AF=0.010355;SB=4;DP4=8900,10750,98,105;INDEL;HRUN=6
S288C	8491	.	CTTTT	C	49314	PASS	DP=19603;AF=0.848391;SB=209;DP4=1217,1894,8053,8578;INDEL;HRUN=11
S288C	8630	.	G	C	46874	PASS	DP=19327;AF=0.133337;SB=2;DP4=8794,7936,1373,1205
S288C	9131	.	T	TTCGCATGAAG	512	PASS	DP=1736;AF=0.038594;SB=0;DP4=6,1457,0,67;INDEL;HRUN=3
S288C	9131	.	T	TTCGCATGAAGTACC	4593	PASS	DP=1736;AF=0.169355;SB=2;DP4=6,1457,0,294;INDEL;HRUN=3
S288C	9132	.	T	TCGCATGA	513	PASS	DP=1562;AF=0.042894;SB=0;DP4=5,1296,0,67;INDEL;HRUN=1
S288C	9132	.	T	TCGCATGAAGTAC	300	PASS	DP=1562;AF=0.031370;SB=0;DP4=5,1296,0,49;INDEL;HRUN=1
S288C	9133	.	C	CGCAT	770	PASS	DP=1486;AF=0.057873;SB=7;DP4=2,1201,1,85;INDEL;HRUN=1
S288C	9133	.	C	CGCATG	742	PASS	DP=1486;AF=0.056528;SB=0;DP4=2,1201,0,84;INDEL;HRUN=1
S288C	9133	.	C	CGCATGAA	179	PASS	DP=1486;AF=0.024899;SB=0;DP4=2,1201,0,37;INDEL;HRUN=1
S288C	9133	.	C	CGCATGAAGT	715	PASS	DP=1486;AF=0.055182;SB=0;DP4=2,1201,0,82;INDEL;HRUN=1
S288C	9133	.	C	CGCATGAAGTA	527	PASS	DP=1486;AF=0.045760;SB=0;DP4=2,1201,0,68;INDEL;HRUN=1
