# Supplementary material for: Varying strength of selection contributes to the intragenomic diversity of rRNA genes
Source: Nat Commun. 2022 Nov 25;13:7245. doi: 10.1038/s41467-022-34989-w (PMC9700816; doi:10.1038/s41467-022-34989-w)
Supplement: Supplementary file 4 — Supplementary Data 1-6 [file 41467_2022_34989_MOESM4_ESM.zip › Supplementary_Data1-6/Supplementary_Data_6/raw_rDNA_var_calls/ERR1308799_rDNA.vcf]

##fileformat=VCFv4.0
##fileDate=20200729
##source=lofreq call --call-indels -f /scratch/ds5639/rDNA_project/Yue_2017_SK1_hiseq/SRR4074258_1/rDNA_S288C_ref/rDNA_S288C.fa -o ERR1308799_rDNA.vcf ERR1308799_rDNA.bam 
##reference=/scratch/ds5639/rDNA_project/Yue_2017_SK1_hiseq/SRR4074258_1/rDNA_S288C_ref/rDNA_S288C.fa
##INFO=<ID=DP,Number=1,Type=Integer,Description="Raw Depth">
##INFO=<ID=AF,Number=1,Type=Float,Description="Allele Frequency">
##INFO=<ID=SB,Number=1,Type=Integer,Description="Phred-scaled strand bias at this position">
##INFO=<ID=DP4,Number=4,Type=Integer,Description="Counts for ref-forward bases, ref-reverse, alt-forward and alt-reverse bases">
##INFO=<ID=INDEL,Number=0,Type=Flag,Description="Indicates that the variant is an INDEL.">
##INFO=<ID=CONSVAR,Number=0,Type=Flag,Description="Indicates that the variant is a consensus variant (as opposed to a low frequency variant).">
##INFO=<ID=HRUN,Number=1,Type=Integer,Description="Homopolymer length to the right of report indel position">
##FILTER=<ID=min_dp_10,Description="Minimum Coverage 10">
##FILTER=<ID=sb_fdr,Description="Strand-Bias Multiple Testing Correction: fdr corr. pvalue > 0.001000">
##FILTER=<ID=min_snvqual_64,Description="Minimum SNV Quality (Phred) 64">
##FILTER=<ID=min_indelqual_54,Description="Minimum Indel Quality (Phred) 54">
#CHROM	POS	ID	REF	ALT	QUAL	FILTER	INFO
S288C	172	.	A	G	66	PASS	DP=18124;AF=0.002924;SB=45;DP4=15418,2646,33,20
S288C	295	.	T	C	33463	PASS	DP=24292;AF=0.084678;SB=1;DP4=11660,10568,1068,989
S288C	557	.	C	G	49314	PASS	DP=27619;AF=0.040552;SB=5;DP4=5,3,480,640
S288C	557	.	C	T	49314	PASS	DP=27619;AF=0.958833;SB=5;DP4=5,3,11258,15224
S288C	638	.	C	T	49314	PASS	DP=29018;AF=0.999276;SB=15;DP4=0,5,14800,14197
S288C	648	.	A	G	49314	PASS	DP=29358;AF=0.999217;SB=4;DP4=8,4,15448,13887
S288C	817	.	C	A	49314	PASS	DP=26964;AF=0.999258;SB=1;DP4=3,4,13698,13248
S288C	1235	.	T	TA	409	PASS	DP=21472;AF=0.003726;SB=0;DP4=12460,9239,45,35;INDEL;HRUN=3
S288C	1377	.	T	A	506	PASS	DP=17064;AF=0.063526;SB=714;DP4=9027,5513,369,715
S288C	1381	.	T	C	162	PASS	DP=17711;AF=0.058269;SB=859;DP4=8722,6225,499,1051
S288C	1570	.	CAAAAAAA	C	49314	PASS	DP=20800;AF=0.628990;SB=1;DP4=2450,1980,7200,5883;INDEL;HRUN=17
S288C	1759	.	ACCGCGTCGCCGCGTCG	A	49314	PASS	DP=22044;AF=0.651515;SB=61;DP4=4028,3920,6782,7580;INDEL;HRUN=2
S288C	1983	.	TG	T	14778	PASS	DP=25025;AF=0.930310;SB=1;DP4=1041,1058,11415,11866;INDEL;HRUN=1
S288C	1985	.	T	A	1864	PASS	DP=25997;AF=0.950687;SB=10;DP4=241,285,12255,12460
S288C	2045	.	AT	A	49314	PASS	DP=30215;AF=0.907298;SB=3;DP4=1541,1409,14529,12885;INDEL;HRUN=8
S288C	2073	.	G	A	49314	PASS	DP=29992;AF=0.996699;SB=28;DP4=31,53,16385,13508
S288C	2227	.	C	T	49314	PASS	DP=28652;AF=0.850098;SB=0;DP4=1770,2501,10123,14241
S288C	2244	.	GA	G	3680	PASS	DP=26261;AF=0.059594;SB=72;DP4=4765,5044,645,920;INDEL;HRUN=16
S288C	2244	.	GAAA	G	9015	PASS	DP=26261;AF=0.087011;SB=55;DP4=4765,5044,985,1300;INDEL;HRUN=16
S288C	2244	.	GAA	G	49314	PASS	DP=26261;AF=0.475572;SB=141;DP4=4765,5044,5413,7076;INDEL;HRUN=16
S288C	2484	.	A	G	65	PASS	DP=27736;AF=0.001839;SB=55;DP4=12599,15081,40,11
S288C	5321	.	C	CA	797	PASS	DP=23180;AF=0.003192;SB=24;DP4=11826,11579,50,24;INDEL;HRUN=1
S288C	5626	.	A	G	68	PASS	DP=24303;AF=0.002880;SB=27;DP4=12545,11674,23,47
S288C	6509	.	A	AG	510	PASS	DP=24934;AF=0.002206;SB=15;DP4=11937,13220,18,37;INDEL;HRUN=1
S288C	6603	.	C	CAA	343	PASS	DP=27917;AF=0.002830;SB=15;DP4=11107,17094,41,38;INDEL;HRUN=7
S288C	6738	.	G	GC	527	PASS	DP=22908;AF=0.002576;SB=0;DP4=12479,10715,33,26;INDEL;HRUN=5
S288C	7325	.	TC	T	123	PASS	DP=24021;AF=0.001457;SB=1;DP4=12454,11718,17,18;INDEL;HRUN=6
S288C	7619	.	C	T	6886	PASS	DP=26376;AF=0.023961;SB=1;DP4=11543,14193,278,354
S288C	8467	.	T	TA	21985	PASS	DP=28686;AF=0.058530;SB=4;DP4=11893,15456,712,967;INDEL;HRUN=6
S288C	8471	.	AAAG	A	49314	PASS	DP=27897;AF=0.866258;SB=6;DP4=1843,2291,10517,13649;INDEL;HRUN=6
S288C	8478	.	G	C	303	PASS	DP=27939;AF=0.009270;SB=29;DP4=12314,15334,89,170
S288C	8491	.	CTTTT	C	49314	PASS	DP=28056;AF=0.859709;SB=135;DP4=1612,2433,11161,12959;INDEL;HRUN=11
S288C	8558	.	T	C	49314	PASS	DP=30351;AF=0.358637;SB=2;DP4=10188,9253,5672,5213
S288C	9060	.	C	CAA	74	PASS	DP=13266;AF=0.002261;SB=20;DP4=356,12961,4,26;INDEL;HRUN=5
S288C	9060	.	C	CA	273	PASS	DP=13266;AF=0.004297;SB=23;DP4=356,12961,6,51;INDEL;HRUN=5
S288C	9131	.	T	TTCGCATGAAG	904	PASS	DP=2546;AF=0.040848;SB=0;DP4=6,2174,0,104;INDEL;HRUN=3
S288C	9131	.	T	TTCGCATGAAGTACC	6582	PASS	DP=2546;AF=0.163394;SB=2;DP4=6,2174,0,416;INDEL;HRUN=3
S288C	9132	.	T	TCGCATGA	684	PASS	DP=2325;AF=0.037419;SB=0;DP4=5,1873,0,87;INDEL;HRUN=1
S288C	9132	.	T	TCGCATGAAGTAC	773	PASS	DP=2325;AF=0.040430;SB=0;DP4=5,1873,0,94;INDEL;HRUN=1
S288C	9133	.	C	CGCAT	1305	PASS	DP=2184;AF=0.060440;SB=0;DP4=3,1764,0,132;INDEL;HRUN=1
S288C	9133	.	C	CGCATG	1500	PASS	DP=2184;AF=0.066392;SB=0;DP4=3,1764,0,145;INDEL;HRUN=1
S288C	9133	.	C	CGCATGAA	179	PASS	DP=2184;AF=0.018315;SB=0;DP4=3,1764,0,40;INDEL;HRUN=1
S288C	9133	.	C	CGCATGAAGT	1925	PASS	DP=2184;AF=0.078755;SB=0;DP4=3,1764,0,172;INDEL;HRUN=1
S288C	9133	.	C	CGCATGAAGTA	425	PASS	DP=2184;AF=0.029762;SB=0;DP4=3,1764,0,65;INDEL;HRUN=1
