# Supplementary material for: Varying strength of selection contributes to the intragenomic diversity of rRNA genes
Source: Nat Commun. 2022 Nov 25;13:7245. doi: 10.1038/s41467-022-34989-w (PMC9700816; doi:10.1038/s41467-022-34989-w)
Supplement: Supplementary file 4 — Supplementary Data 1-6 [file 41467_2022_34989_MOESM4_ESM.zip › Supplementary_Data1-6/Supplementary_Data_6/raw_rDNA_var_calls/ERR1308798_rDNA.vcf]

##fileformat=VCFv4.0
##fileDate=20200729
##source=lofreq call --call-indels -f /scratch/ds5639/rDNA_project/Yue_2017_SK1_hiseq/SRR4074258_1/rDNA_S288C_ref/rDNA_S288C.fa -o ERR1308798_rDNA.vcf ERR1308798_rDNA.bam 
##reference=/scratch/ds5639/rDNA_project/Yue_2017_SK1_hiseq/SRR4074258_1/rDNA_S288C_ref/rDNA_S288C.fa
##INFO=<ID=DP,Number=1,Type=Integer,Description="Raw Depth">
##INFO=<ID=AF,Number=1,Type=Float,Description="Allele Frequency">
##INFO=<ID=SB,Number=1,Type=Integer,Description="Phred-scaled strand bias at this position">
##INFO=<ID=DP4,Number=4,Type=Integer,Description="Counts for ref-forward bases, ref-reverse, alt-forward and alt-reverse bases">
##INFO=<ID=INDEL,Number=0,Type=Flag,Description="Indicates that the variant is an INDEL.">
##INFO=<ID=CONSVAR,Number=0,Type=Flag,Description="Indicates that the variant is a consensus variant (as opposed to a low frequency variant).">
##INFO=<ID=HRUN,Number=1,Type=Integer,Description="Homopolymer length to the right of report indel position">
##FILTER=<ID=min_dp_10,Description="Minimum Coverage 10">
##FILTER=<ID=sb_fdr,Description="Strand-Bias Multiple Testing Correction: fdr corr. pvalue > 0.001000">
##FILTER=<ID=min_snvqual_64,Description="Minimum SNV Quality (Phred) 64">
##FILTER=<ID=min_indelqual_51,Description="Minimum Indel Quality (Phred) 51">
#CHROM	POS	ID	REF	ALT	QUAL	FILTER	INFO
S288C	130	.	C	T	49314	PASS	DP=4151;AF=0.998795;SB=0;DP4=4,0,3797,349
S288C	179	.	A	ATTTTTTTCTT	32526	PASS	DP=5883;AF=0.474928;SB=59;DP4=1919,525,2342,452;INDEL;HRUN=8
S288C	227	.	A	AT	49314	PASS	DP=5239;AF=0.756824;SB=15;DP4=957,361,2999,966;INDEL;HRUN=6
S288C	243	.	G	GCGGAAGCGGAAAATA	4131	PASS	DP=5406;AF=0.238439;SB=13;DP4=2619,1213,920,369;INDEL;HRUN=1
S288C	272	.	GAACATACAA	G	35748	PASS	DP=4943;AF=0.621080;SB=599;DP4=1377,639,1382,1688;INDEL;HRUN=2
S288C	557	.	C	T	49314	PASS	DP=10521;AF=0.999620;SB=6;DP4=2,0,4875,5642
S288C	607	.	G	A	49314	PASS	DP=11465;AF=0.326123;SB=3;DP4=3727,3992,1835,1904
S288C	626	.	A	G	49314	PASS	DP=11492;AF=0.322746;SB=0;DP4=4032,3751,1914,1795
S288C	638	.	C	T	49314	PASS	DP=11679;AF=0.999315;SB=6;DP4=0,2,6201,5470
S288C	648	.	A	G	49314	PASS	DP=11897;AF=0.999496;SB=0;DP4=2,2,6500,5391
S288C	660	.	C	A	49314	PASS	DP=11866;AF=0.678915;SB=1;DP4=2087,1717,4383,3673
S288C	728	.	T	C	49314	PASS	DP=10968;AF=0.670587;SB=1;DP4=1857,1750,3762,3594
S288C	743	.	T	C	49314	PASS	DP=10798;AF=0.331821;SB=1;DP4=3725,3487,1839,1744
S288C	817	.	C	A	49314	PASS	DP=10880;AF=0.999724;SB=0;DP4=1,1,5303,5574
S288C	923	.	G	C	49314	PASS	DP=10206;AF=0.323437;SB=8;DP4=2989,3910,1480,1821
S288C	1029	.	T	C	49314	PASS	DP=9244;AF=0.666162;SB=2;DP4=1319,1766,2674,3484
S288C	1117	.	G	C	49314	PASS	DP=10571;AF=0.998959;SB=0;DP4=3,2,5739,4821
S288C	1399	.	T	TCCTCC	332	PASS	DP=7128;AF=0.090769;SB=1093;DP4=2478,3893,11,636;INDEL;HRUN=29
S288C	1570	.	CAAA	C	1307	PASS	DP=6309;AF=0.176415;SB=177;DP4=1519,800,889,224;INDEL;HRUN=17
S288C	1570	.	CAAAA	C	14371	PASS	DP=6309;AF=0.372801;SB=12;DP4=1519,800,1605,747;INDEL;HRUN=17
S288C	1638	.	A	C	49314	PASS	DP=9702;AF=0.999278;SB=0;DP4=2,2,4587,5108
S288C	1662	.	A	G	42723	PASS	DP=9873;AF=0.332523;SB=1;DP4=3225,3316,1633,1654
S288C	1683	.	A	T	49314	PASS	DP=10142;AF=0.998915;SB=1;DP4=3,4,5222,4909
S288C	1757	.	A	G	49314	PASS	DP=7443;AF=0.965605;SB=39;DP4=89,155,3520,3667
S288C	1759	.	ACCGCGTCGCCGCGTCG	A	19250	PASS	DP=7244;AF=0.572888;SB=99;DP4=1674,1521,1859,2291;INDEL;HRUN=2
S288C	1830	.	G	GTA	49314	PASS	DP=8727;AF=0.535350;SB=6;DP4=2097,2025,2440,2232;INDEL;HRUN=1
S288C	1979	.	C	CCACTAT	679	PASS	DP=8531;AF=0.245809;SB=5;DP4=2860,3602,899,1198;INDEL;HRUN=4
S288C	1983	.	TG	T	560	PASS	DP=8379;AF=0.610693;SB=23;DP4=1487,1869,2107,3010;INDEL;HRUN=1
S288C	2117	.	C	A	49314	PASS	DP=8461;AF=0.665997;SB=35;DP4=1466,1354,3164,2471
S288C	2208	.	T	C	49314	PASS	DP=10663;AF=0.665479;SB=0;DP4=1442,2109,2870,4237
S288C	2227	.	C	T	49314	PASS	DP=10102;AF=0.999208;SB=0;DP4=2,3,3955,6140
S288C	2244	.	GA	G	1663	PASS	DP=8736;AF=0.108860;SB=346;DP4=3532,4266,235,716;INDEL;HRUN=16
S288C	2254	.	A	AAAAAAT	10817	PASS	DP=7470;AF=0.212985;SB=529;DP4=2564,1889,559,1032;INDEL;HRUN=16
S288C	2254	.	A	AAAAAAAT	550	PASS	DP=7470;AF=0.074565;SB=467;DP4=2564,1889,142,415;INDEL;HRUN=16
S288C	2289	.	A	G	7081	PASS	DP=2057;AF=0.597958;SB=28;DP4=500,326,657,573
S288C	2290	.	G	A	1011	PASS	DP=1923;AF=0.397816;SB=24;DP4=602,554,450,315
S288C	2292	.	A	ACAC	65	PASS	DP=1839;AF=0.179445;SB=130;DP4=838,610,116,214;INDEL;HRUN=2
S288C	2302	.	C	CCA	1687	PASS	DP=3245;AF=0.572573;SB=45;DP4=779,527,1243,615;INDEL;HRUN=1
S288C	2304	.	T	TA	104	PASS	DP=3564;AF=0.072671;SB=61;DP4=1923,1194,199,60;INDEL;HRUN=2
S288C	2304	.	T	TAGACCAAA	258	PASS	DP=3564;AF=0.049663;SB=355;DP4=1923,1194,177,0;INDEL;HRUN=2
S288C	2304	.	T	A	17748	PASS	DP=3564;AF=0.983726;SB=7;DP4=30,10,2266,1240
S288C	2374	.	T	C	49314	PASS	DP=10711;AF=0.324806;SB=2;DP4=4148,3078,2021,1458
S288C	2426	.	T	C	49314	PASS	DP=10227;AF=0.664711;SB=2;DP4=1779,1644,3493,3305
S288C	2456	.	G	A	49314	PASS	DP=9841;AF=0.663144;SB=1;DP4=1667,1606,3358,3168
S288C	2620	.	T	C	49314	PASS	DP=10460;AF=0.666826;SB=7;DP4=1794,1688,3695,3281
S288C	3828	.	A	G	49314	PASS	DP=9966;AF=0.680614;SB=3;DP4=1815,1353,3941,2842
S288C	5154	.	C	CG	49314	PASS	DP=10123;AF=0.605552;SB=9;DP4=2007,2056,2927,3203;INDEL;HRUN=1
S288C	5156	.	A	G	140	PASS	DP=10225;AF=0.029731;SB=2;DP4=4829,5087,153,151
S288C	5371	.	T	C	49314	PASS	DP=9504;AF=0.646359;SB=6;DP4=1764,1596,3303,2840
S288C	5949	.	TA	T	49314	PASS	DP=10263;AF=0.607230;SB=1;DP4=2141,2010,3234,2998;INDEL;HRUN=7
S288C	6031	.	T	TG	2899	PASS	DP=11267;AF=0.015798;SB=150;DP4=5919,5300,146,32;INDEL;HRUN=2
S288C	6033	.	G	GGA	936	PASS	DP=11516;AF=0.012070;SB=1;DP4=941,780,78,61;INDEL;HRUN=8
S288C	6033	.	G	GGAA	49314	PASS	DP=11516;AF=0.482372;SB=10;DP4=941,780,2909,2646;INDEL;HRUN=8
S288C	6033	.	G	GA	487	PASS	DP=11516;AF=0.007555;SB=0;DP4=941,780,49,38;INDEL;HRUN=8
S288C	6033	.	G	GAA	49314	PASS	DP=11516;AF=0.298628;SB=9;DP4=941,780,1798,1641;INDEL;HRUN=8
S288C	6033	.	G	GGAAA	4438	PASS	DP=11516;AF=0.034040;SB=9;DP4=941,780,196,196;INDEL;HRUN=8
S288C	6033	.	G	GAAA	2715	PASS	DP=11516;AF=0.023272;SB=15;DP4=941,780,127,141;INDEL;HRUN=8
S288C	6034	.	A	AAAA	60	PASS	DP=11548;AF=0.001299;SB=3;DP4=6106,5540,6,9;INDEL;HRUN=8
S288C	6042	.	C	A	338	PASS	DP=11698;AF=0.032228;SB=365;DP4=5937,5373,321,61
S288C	6441	.	T	C	49314	PASS	DP=10466;AF=0.665011;SB=2;DP4=1824,1670,3678,3284
S288C	6597	.	C	A	79	PASS	DP=10569;AF=0.045321;SB=7;DP4=3982,6095,177,310
S288C	6598	.	C	CAAA	87	PASS	DP=10630;AF=0.004045;SB=74;DP4=4221,6539,35,8;INDEL;HRUN=4
S288C	6603	.	C	CAAA	865	PASS	DP=11597;AF=0.011124;SB=76;DP4=1592,2092,88,41;INDEL;HRUN=7
S288C	6603	.	C	CAAAAAA	6795	PASS	DP=11597;AF=0.044063;SB=6;DP4=1592,2092,236,275;INDEL;HRUN=7
S288C	6603	.	C	CAAAA	7127	PASS	DP=11597;AF=0.045960;SB=27;DP4=1592,2092,192,341;INDEL;HRUN=7
S288C	6603	.	C	CAAAAA	49314	PASS	DP=11597;AF=0.406312;SB=73;DP4=1592,2092,1757,2955;INDEL;HRUN=7
S288C	6603	.	C	CAAAAAAA	5984	PASS	DP=11597;AF=0.040700;SB=9;DP4=1592,2092,223,249;INDEL;HRUN=7
S288C	6603	.	C	CAAAAAAAA	27728	PASS	DP=11597;AF=0.130379;SB=1;DP4=1592,2092,664,848;INDEL;HRUN=7
S288C	6603	.	C	CAAAAAAAAA	1652	PASS	DP=11597;AF=0.016384;SB=7;DP4=1592,2092,92,98;INDEL;HRUN=7
S288C	7104	.	A	G	49314	PASS	DP=10234;AF=0.318448;SB=0;DP4=3549,3421,1655,1604
S288C	8491	.	C	CTTT	26569	PASS	DP=11560;AF=0.164273;SB=21;DP4=4132,4806,942,957;INDEL;HRUN=11
S288C	8491	.	C	CTT	2880	PASS	DP=11560;AF=0.034602;SB=19;DP4=4132,4806,211,189;INDEL;HRUN=11
S288C	8491	.	C	CTTTT	2202	PASS	DP=11560;AF=0.029239;SB=10;DP4=4132,4806,172,166;INDEL;HRUN=11
S288C	8491	.	C	CT	314	PASS	DP=11560;AF=0.010294;SB=3;DP4=4132,4806,60,59;INDEL;HRUN=11
S288C	8491	.	CT	C	49314	PASS	DP=11560;AF=0.501211;SB=92;DP4=2549,3207,2900,2894;INDEL;HRUN=11
S288C	8491	.	CTT	C	698	PASS	DP=11560;AF=0.015225;SB=4;DP4=2549,3207,84,92;INDEL;HRUN=11
S288C	8509	.	T	C	49314	PASS	DP=11245;AF=0.687683;SB=41;DP4=1627,1874,3910,3829
S288C	8632	.	C	T	49314	PASS	DP=10639;AF=0.679011;SB=1;DP4=1779,1633,3790,3435
S288C	9131	.	T	TTCGCATGAAG	499	PASS	DP=984;AF=0.049797;SB=0;DP4=0,824,0,49;INDEL;HRUN=3
S288C	9131	.	T	TTCGCATGAAGTACC	2840	PASS	DP=984;AF=0.174797;SB=0;DP4=0,824,0,172;INDEL;HRUN=3
S288C	9132	.	T	TCGCATGA	217	PASS	DP=904;AF=0.030973;SB=0;DP4=0,739,0,28;INDEL;HRUN=1
S288C	9132	.	T	TCGCATGAAGTAC	331	PASS	DP=904;AF=0.040929;SB=0;DP4=0,739,0,37;INDEL;HRUN=1
S288C	9133	.	C	CGCAT	591	PASS	DP=846;AF=0.065012;SB=0;DP4=0,701,0,55;INDEL;HRUN=1
S288C	9133	.	C	CGCATG	718	PASS	DP=846;AF=0.074468;SB=0;DP4=0,701,0,63;INDEL;HRUN=1
S288C	9133	.	C	CGCATGAA	54	PASS	DP=846;AF=0.014184;SB=0;DP4=0,701,0,12;INDEL;HRUN=1
S288C	9133	.	C	CGCATGAAGT	332	PASS	DP=846;AF=0.043735;SB=0;DP4=0,701,0,37;INDEL;HRUN=1
S288C	9133	.	C	CGCATGAAGTA	318	PASS	DP=846;AF=0.042553;SB=0;DP4=0,701,0,36;INDEL;HRUN=1
