# Supplementary material for: Varying strength of selection contributes to the intragenomic diversity of rRNA genes
Source: Nat Commun. 2022 Nov 25;13:7245. doi: 10.1038/s41467-022-34989-w (PMC9700816; doi:10.1038/s41467-022-34989-w)
Supplement: Supplementary file 4 — Supplementary Data 1-6 [file 41467_2022_34989_MOESM4_ESM.zip › Supplementary_Data1-6/Supplementary_Data_6/raw_rDNA_var_calls/ERR1309005_rDNA.vcf]

##fileformat=VCFv4.0
##fileDate=20200729
##source=lofreq call --call-indels -f /scratch/ds5639/rDNA_project/Yue_2017_SK1_hiseq/SRR4074258_1/rDNA_S288C_ref/rDNA_S288C.fa -o ERR1309005_rDNA.vcf ERR1309005_rDNA.bam 
##reference=/scratch/ds5639/rDNA_project/Yue_2017_SK1_hiseq/SRR4074258_1/rDNA_S288C_ref/rDNA_S288C.fa
##INFO=<ID=DP,Number=1,Type=Integer,Description="Raw Depth">
##INFO=<ID=AF,Number=1,Type=Float,Description="Allele Frequency">
##INFO=<ID=SB,Number=1,Type=Integer,Description="Phred-scaled strand bias at this position">
##INFO=<ID=DP4,Number=4,Type=Integer,Description="Counts for ref-forward bases, ref-reverse, alt-forward and alt-reverse bases">
##INFO=<ID=INDEL,Number=0,Type=Flag,Description="Indicates that the variant is an INDEL.">
##INFO=<ID=CONSVAR,Number=0,Type=Flag,Description="Indicates that the variant is a consensus variant (as opposed to a low frequency variant).">
##INFO=<ID=HRUN,Number=1,Type=Integer,Description="Homopolymer length to the right of report indel position">
##FILTER=<ID=min_dp_10,Description="Minimum Coverage 10">
##FILTER=<ID=sb_fdr,Description="Strand-Bias Multiple Testing Correction: fdr corr. pvalue > 0.001000">
##FILTER=<ID=min_snvqual_64,Description="Minimum SNV Quality (Phred) 64">
##FILTER=<ID=min_indelqual_53,Description="Minimum Indel Quality (Phred) 53">
#CHROM	POS	ID	REF	ALT	QUAL	FILTER	INFO
S288C	130	.	C	T	160	PASS	DP=4918;AF=0.008743;SB=34;DP4=4552,311,33,10
S288C	236	.	T	TGCGGAA	3070	PASS	DP=4878;AF=0.061091;SB=22;DP4=3273,1154,198,100;INDEL;HRUN=1
S288C	236	.	T	TGCGGAAGCGGAAGCGGAA	1024	PASS	DP=4878;AF=0.036695;SB=71;DP4=3273,1154,98,81;INDEL;HRUN=1
S288C	557	.	C	T	49314	PASS	DP=8245;AF=0.992965;SB=15;DP4=9,22,4086,4101
S288C	638	.	C	T	49314	PASS	DP=7723;AF=0.992360;SB=0;DP4=18,15,4357,3307
S288C	648	.	A	G	49314	PASS	DP=7782;AF=0.985094;SB=0;DP4=54,41,4256,3410
S288C	681	.	CT	C	58	PASS	DP=8734;AF=0.002061;SB=3;DP4=4196,4629,7,11;INDEL;HRUN=4
S288C	743	.	T	C	122	PASS	DP=8831;AF=0.004756;SB=1;DP4=4176,4588,18,24
S288C	817	.	C	A	49314	PASS	DP=8128;AF=0.990157;SB=0;DP4=24,21,4415,3634
S288C	913	.	A	AT	33360	PASS	DP=7276;AF=0.175096;SB=0;DP4=2536,3558,528,746;INDEL;HRUN=4
S288C	1019	.	T	C	75	PASS	DP=8248;AF=0.006668;SB=5;DP4=4072,4105,23,32
S288C	1117	.	G	C	243	PASS	DP=8477;AF=0.008376;SB=0;DP4=4151,4237,34,37
S288C	1570	.	CAAAAAAAA	C	43645	PASS	DP=5859;AF=0.638846;SB=40;DP4=518,568,2038,1705;INDEL;HRUN=17
S288C	1570	.	CAAAAAAAAA	C	856	PASS	DP=5859;AF=0.162997;SB=25;DP4=518,568,519,436;INDEL;HRUN=17
S288C	1759	.	ACCGCGTCGCCGCGTCG	A	30894	PASS	DP=5909;AF=0.640041;SB=313;DP4=1390,763,1844,1938;INDEL;HRUN=2
S288C	1983	.	TG	T	3996	PASS	DP=8073;AF=0.869441;SB=0;DP4=568,512,3666,3353;INDEL;HRUN=1
S288C	2045	.	AT	A	49314	PASS	DP=10317;AF=0.906465;SB=51;DP4=643,384,5167,4185;INDEL;HRUN=8
S288C	2073	.	G	A	49314	PASS	DP=9779;AF=0.990081;SB=0;DP4=45,30,5697,3985
S288C	2227	.	C	T	38144	PASS	DP=7362;AF=0.343113;SB=32;DP4=2132,2677,1013,1513
S288C	2244	.	GA	G	23301	PASS	DP=7589;AF=0.297931;SB=939;DP4=1767,894,839,1422;INDEL;HRUN=16
S288C	2244	.	GAAA	G	981	PASS	DP=7589;AF=0.060482;SB=248;DP4=1767,894,185,274;INDEL;HRUN=16
S288C	2244	.	GAA	G	19670	PASS	DP=7589;AF=0.267756;SB=766;DP4=1767,894,796,1236;INDEL;HRUN=16
S288C	2261	.	T	A	85	PASS	DP=10499;AF=0.095152;SB=1617;DP4=3504,5641,853,193
S288C	2485	.	T	TA	287	PASS	DP=8854;AF=0.004744;SB=4;DP4=3904,4973,15,27;INDEL;HRUN=6
S288C	3189	.	CT	C	55	PASS	DP=5966;AF=0.001341;SB=5;DP4=3604,2442,3,5;INDEL;HRUN=4
S288C	3224	.	C	G	216	PASS	DP=5067;AF=0.011249;SB=6;DP4=3028,1965,40,18
S288C	5234	.	T	TC	133	PASS	DP=6631;AF=0.002262;SB=36;DP4=3675,2968,15,0;INDEL;HRUN=2
S288C	5237	.	G	GTGAAAT	72	PASS	DP=6834;AF=0.001463;SB=25;DP4=3812,3059,10,0;INDEL;HRUN=1
S288C	6358	.	T	TA	66	PASS	DP=7694;AF=0.001300;SB=6;DP4=3854,3890,7,3;INDEL;HRUN=1
S288C	6561	.	T	C	49314	PASS	DP=7109;AF=0.589534;SB=10;DP4=1044,1841,1598,2593
S288C	6603	.	C	CAAAA	93	PASS	DP=8001;AF=0.003125;SB=1;DP4=2920,5129,10,15;INDEL;HRUN=7
S288C	7325	.	TC	T	95	PASS	DP=5480;AF=0.002920;SB=3;DP4=3117,2384,11,5;INDEL;HRUN=6
S288C	7801	.	G	GT	54	PASS	DP=5001;AF=0.001600;SB=29;DP4=2128,2896,8,0;INDEL;HRUN=2
S288C	7959	.	G	GT	68	PASS	DP=7047;AF=0.001277;SB=22;DP4=3877,3170,9,0;INDEL;HRUN=2
S288C	7994	.	G	GT	91	PASS	DP=8248;AF=0.002667;SB=34;DP4=5671,2621,22,0;INDEL;HRUN=3
S288C	8467	.	T	TA	8257	PASS	DP=8350;AF=0.074491;SB=183;DP4=3866,3914,195,427;INDEL;HRUN=6
S288C	8471	.	AAAG	A	49314	PASS	DP=8496;AF=0.831921;SB=209;DP4=520,942,3476,3592;INDEL;HRUN=6
S288C	8478	.	G	C	297	PASS	DP=8456;AF=0.016320;SB=95;DP4=4122,4179,32,106
S288C	8491	.	CTTTT	C	49314	PASS	DP=8415;AF=0.845276;SB=171;DP4=538,832,3697,3416;INDEL;HRUN=11
S288C	9131	.	T	TTCGCATGAAG	400	PASS	DP=1001;AF=0.053946;SB=0;DP4=2,967,0,54;INDEL;HRUN=3
S288C	9131	.	T	TTCGCATGAAGTACC	125	PASS	DP=1001;AF=0.027972;SB=0;DP4=2,967,0,28;INDEL;HRUN=3
S288C	9132	.	T	TCGCATGA	241	PASS	DP=965;AF=0.041451;SB=13;DP4=0,849,1,39;INDEL;HRUN=1
S288C	9133	.	C	CGCAT	180	PASS	DP=918;AF=0.037037;SB=0;DP4=1,363,0,34;INDEL;HRUN=1
S288C	9133	.	C	CGCATG	134	PASS	DP=918;AF=0.031590;SB=0;DP4=1,363,0,29;INDEL;HRUN=1
S288C	9133	.	C	CGCATGAA	555	PASS	DP=918;AF=0.071895;SB=0;DP4=1,363,0,66;INDEL;HRUN=1
S288C	9133	.	C	CGCATGAAGT	8634	PASS	DP=918;AF=0.486928;SB=3;DP4=1,363,0,447;INDEL;HRUN=1
S288C	9133	.	C	CGCATGAAGTA	63	PASS	DP=918;AF=0.021786;SB=0;DP4=1,363,0,20;INDEL;HRUN=1
