# Supplementary material for: Varying strength of selection contributes to the intragenomic diversity of rRNA genes
Source: Nat Commun. 2022 Nov 25;13:7245. doi: 10.1038/s41467-022-34989-w (PMC9700816; doi:10.1038/s41467-022-34989-w)
Supplement: Supplementary file 4 — Supplementary Data 1-6 [file 41467_2022_34989_MOESM4_ESM.zip › Supplementary_Data1-6/Supplementary_Data_6/raw_rDNA_var_calls/ERR1309263_rDNA.vcf]

##fileformat=VCFv4.0
##fileDate=20200729
##source=lofreq call --call-indels -f /scratch/ds5639/rDNA_project/Yue_2017_SK1_hiseq/SRR4074258_1/rDNA_S288C_ref/rDNA_S288C.fa -o ERR1309263_rDNA.vcf ERR1309263_rDNA.bam 
##reference=/scratch/ds5639/rDNA_project/Yue_2017_SK1_hiseq/SRR4074258_1/rDNA_S288C_ref/rDNA_S288C.fa
##INFO=<ID=DP,Number=1,Type=Integer,Description="Raw Depth">
##INFO=<ID=AF,Number=1,Type=Float,Description="Allele Frequency">
##INFO=<ID=SB,Number=1,Type=Integer,Description="Phred-scaled strand bias at this position">
##INFO=<ID=DP4,Number=4,Type=Integer,Description="Counts for ref-forward bases, ref-reverse, alt-forward and alt-reverse bases">
##INFO=<ID=INDEL,Number=0,Type=Flag,Description="Indicates that the variant is an INDEL.">
##INFO=<ID=CONSVAR,Number=0,Type=Flag,Description="Indicates that the variant is a consensus variant (as opposed to a low frequency variant).">
##INFO=<ID=HRUN,Number=1,Type=Integer,Description="Homopolymer length to the right of report indel position">
##FILTER=<ID=min_dp_10,Description="Minimum Coverage 10">
##FILTER=<ID=sb_fdr,Description="Strand-Bias Multiple Testing Correction: fdr corr. pvalue > 0.001000">
##FILTER=<ID=min_snvqual_64,Description="Minimum SNV Quality (Phred) 64">
##FILTER=<ID=min_indelqual_49,Description="Minimum Indel Quality (Phred) 49">
#CHROM	POS	ID	REF	ALT	QUAL	FILTER	INFO
S288C	236	.	T	TGCGGAA	3890	PASS	DP=2720;AF=0.103309;SB=17;DP4=1737,560,194,87;INDEL;HRUN=1
S288C	236	.	T	TGCGGAAGCGGAAGCGGAA	1060	PASS	DP=2720;AF=0.052574;SB=24;DP4=1737,560,92,51;INDEL;HRUN=1
S288C	557	.	C	T	49314	PASS	DP=4468;AF=0.998881;SB=2;DP4=0,2,1884,2579
S288C	638	.	C	T	49314	PASS	DP=4922;AF=0.998984;SB=3;DP4=0,1,2708,2209
S288C	648	.	A	G	49314	PASS	DP=5059;AF=0.999209;SB=7;DP4=0,2,2848,2207
S288C	817	.	C	A	49314	PASS	DP=4489;AF=0.999109;SB=0;DP4=2,1,2372,2113
S288C	913	.	A	AT	23191	PASS	DP=4113;AF=0.205932;SB=4;DP4=1592,1716,391,456;INDEL;HRUN=4
S288C	1019	.	T	C	2864	PASS	DP=4499;AF=0.047788;SB=16;DP4=1730,2550,104,111
S288C	1570	.	CAAAAAAAA	C	25185	PASS	DP=3364;AF=0.634661;SB=1;DP4=293,291,1089,1046;INDEL;HRUN=17
S288C	1570	.	CAAAAAAAAA	C	1042	PASS	DP=3364;AF=0.186385;SB=11;DP4=293,291,281,346;INDEL;HRUN=17
S288C	1759	.	ACCGCGTCGCCGCGTCG	A	18182	PASS	DP=3069;AF=0.676442;SB=127;DP4=559,468,839,1237;INDEL;HRUN=2
S288C	1983	.	TG	T	1660	PASS	DP=3861;AF=0.852111;SB=1;DP4=283,314,1587,1703;INDEL;HRUN=1
S288C	2045	.	AT	A	49314	PASS	DP=4532;AF=0.906222;SB=4;DP4=235,226,2195,1912;INDEL;HRUN=8
S288C	2073	.	G	A	49314	PASS	DP=4281;AF=1.000000;SB=0;DP4=0,0,2455,1826
S288C	2227	.	C	T	30836	PASS	DP=3922;AF=0.419429;SB=0;DP4=862,1411,627,1018
S288C	2244	.	GA	G	10278	PASS	DP=3647;AF=0.269262;SB=87;DP4=733,752,364,618;INDEL;HRUN=16
S288C	2244	.	GAAA	G	1088	PASS	DP=3647;AF=0.075130;SB=26;DP4=733,752,108,166;INDEL;HRUN=16
S288C	2244	.	GAA	G	8466	PASS	DP=3647;AF=0.236907;SB=54;DP4=733,752,341,523;INDEL;HRUN=16
S288C	6561	.	T	C	49314	PASS	DP=4525;AF=0.521105;SB=0;DP4=777,1384,856,1502
S288C	8467	.	T	TA	3765	PASS	DP=4517;AF=0.060438;SB=35;DP4=1980,2308,95,178;INDEL;HRUN=6
S288C	8471	.	AAAG	A	49314	PASS	DP=4445;AF=0.870866;SB=9;DP4=265,359,1777,2094;INDEL;HRUN=6
S288C	8478	.	G	C	162	PASS	DP=4550;AF=0.014066;SB=13;DP4=2117,2364,22,42
S288C	8491	.	CTTTT	C	49314	PASS	DP=4604;AF=0.847089;SB=77;DP4=294,461,1954,1946;INDEL;HRUN=11
S288C	9131	.	T	TTCGCATGAAG	329	PASS	DP=387;AF=0.072351;SB=0;DP4=0,343,0,28;INDEL;HRUN=3
S288C	9131	.	T	TTCGCATGAAGTACC	579	PASS	DP=387;AF=0.108527;SB=0;DP4=0,343,0,42;INDEL;HRUN=3
S288C	9132	.	T	TCGCATGA	249	PASS	DP=357;AF=0.064426;SB=0;DP4=0,295,0,23;INDEL;HRUN=1
S288C	9132	.	T	TCGCATGAAGTAC	160	PASS	DP=357;AF=0.047619;SB=0;DP4=0,295,0,17;INDEL;HRUN=1
S288C	9133	.	C	CGCAT	234	PASS	DP=335;AF=0.065672;SB=0;DP4=0,270,0,22;INDEL;HRUN=1
S288C	9133	.	C	CGCATG	189	PASS	DP=335;AF=0.056716;SB=0;DP4=0,270,0,19;INDEL;HRUN=1
S288C	9133	.	C	CGCATGAA	72	PASS	DP=335;AF=0.029851;SB=0;DP4=0,270,0,10;INDEL;HRUN=1
S288C	9133	.	C	CGCATGAAGT	175	PASS	DP=335;AF=0.053731;SB=0;DP4=0,270,0,18;INDEL;HRUN=1
S288C	9133	.	C	CGCATGAAGTA	174	PASS	DP=335;AF=0.053731;SB=0;DP4=0,270,0,18;INDEL;HRUN=1
