# Supplementary material for: Varying strength of selection contributes to the intragenomic diversity of rRNA genes
Source: Nat Commun. 2022 Nov 25;13:7245. doi: 10.1038/s41467-022-34989-w (PMC9700816; doi:10.1038/s41467-022-34989-w)
Supplement: Supplementary file 4 — Supplementary Data 1-6 [file 41467_2022_34989_MOESM4_ESM.zip › Supplementary_Data1-6/Supplementary_Data_6/raw_rDNA_var_calls/ERR1309262_rDNA.vcf]

##fileformat=VCFv4.0
##fileDate=20200729
##source=lofreq call --call-indels -f /scratch/ds5639/rDNA_project/Yue_2017_SK1_hiseq/SRR4074258_1/rDNA_S288C_ref/rDNA_S288C.fa -o ERR1309262_rDNA.vcf ERR1309262_rDNA.bam 
##reference=/scratch/ds5639/rDNA_project/Yue_2017_SK1_hiseq/SRR4074258_1/rDNA_S288C_ref/rDNA_S288C.fa
##INFO=<ID=DP,Number=1,Type=Integer,Description="Raw Depth">
##INFO=<ID=AF,Number=1,Type=Float,Description="Allele Frequency">
##INFO=<ID=SB,Number=1,Type=Integer,Description="Phred-scaled strand bias at this position">
##INFO=<ID=DP4,Number=4,Type=Integer,Description="Counts for ref-forward bases, ref-reverse, alt-forward and alt-reverse bases">
##INFO=<ID=INDEL,Number=0,Type=Flag,Description="Indicates that the variant is an INDEL.">
##INFO=<ID=CONSVAR,Number=0,Type=Flag,Description="Indicates that the variant is a consensus variant (as opposed to a low frequency variant).">
##INFO=<ID=HRUN,Number=1,Type=Integer,Description="Homopolymer length to the right of report indel position">
##FILTER=<ID=min_dp_10,Description="Minimum Coverage 10">
##FILTER=<ID=sb_fdr,Description="Strand-Bias Multiple Testing Correction: fdr corr. pvalue > 0.001000">
##FILTER=<ID=min_snvqual_64,Description="Minimum SNV Quality (Phred) 64">
##FILTER=<ID=min_indelqual_53,Description="Minimum Indel Quality (Phred) 53">
#CHROM	POS	ID	REF	ALT	QUAL	FILTER	INFO
S288C	95	.	C	T	837	PASS	DP=13194;AF=0.013491;SB=0;DP4=12658,347,174,4
S288C	248	.	A	AAAT	995	PASS	DP=20073;AF=0.093509;SB=1014;DP4=10973,7333,640,1237;INDEL;HRUN=1
S288C	249	.	G	GCGGAAAATA	49314	PASS	DP=20093;AF=0.595630;SB=208;DP4=4419,2801,6483,5485;INDEL;HRUN=1
S288C	249	.	G	GATA	81	PASS	DP=20093;AF=0.028219;SB=179;DP4=4419,2801,449,118;INDEL;HRUN=1
S288C	557	.	C	T	49314	PASS	DP=23365;AF=0.999187;SB=2;DP4=5,4,10174,13172
S288C	638	.	C	T	49314	PASS	DP=24212;AF=0.999133;SB=9;DP4=1,5,12714,11477
S288C	648	.	A	G	49314	PASS	DP=24662;AF=0.999067;SB=0;DP4=6,5,13253,11386
S288C	681	.	CT	C	77	PASS	DP=24247;AF=0.000825;SB=0;DP4=12858,11619,10,10;INDEL;HRUN=4
S288C	817	.	C	A	49314	PASS	DP=24349;AF=0.999220;SB=14;DP4=6,0,12965,11367
S288C	823	.	G	C	49314	PASS	DP=24516;AF=0.683717;SB=2;DP4=4068,3673,8869,7893
S288C	1063	.	G	C	49314	PASS	DP=24335;AF=0.997329;SB=0;DP4=22,26,10791,13479
S288C	1570	.	CAAAAA	C	18768	PASS	DP=15778;AF=0.294080;SB=5;DP4=2464,1553,2795,1845;INDEL;HRUN=17
S288C	1570	.	CAAAAAAA	C	15120	PASS	DP=15778;AF=0.271644;SB=151;DP4=2464,1553,2252,2034;INDEL;HRUN=17
S288C	1570	.	CAAAAAA	C	1317	PASS	DP=15778;AF=0.151477;SB=45;DP4=2464,1553,1339,1051;INDEL;HRUN=17
S288C	1759	.	ACCGCGTCGCCGCGTCG	A	49314	PASS	DP=17608;AF=0.654305;SB=92;DP4=3134,3177,5162,6359;INDEL;HRUN=2
S288C	1983	.	TG	T	11858	PASS	DP=19197;AF=0.928687;SB=16;DP4=789,790,8371,9457;INDEL;HRUN=1
S288C	1985	.	T	A	3353	PASS	DP=19883;AF=0.954333;SB=51;DP4=103,193,9089,9886
S288C	2045	.	AT	A	49314	PASS	DP=24322;AF=0.908067;SB=1;DP4=1290,1054,12049,10037;INDEL;HRUN=8
S288C	2073	.	G	A	49314	PASS	DP=24021;AF=0.998335;SB=10;DP4=22,8,13612,10369
S288C	2227	.	C	T	49314	PASS	DP=20811;AF=0.998174;SB=7;DP4=6,15,9047,11734
S288C	2244	.	G	GA	1657	PASS	DP=23822;AF=0.053690;SB=18;DP4=7117,8403,541,738;INDEL;HRUN=16
S288C	2244	.	G	GAA	17630	PASS	DP=23822;AF=0.134246;SB=176;DP4=7117,8403,1198,2000;INDEL;HRUN=16
S288C	2244	.	G	GAAA	2784	PASS	DP=23822;AF=0.062799;SB=40;DP4=7117,8403,607,889;INDEL;HRUN=16
S288C	2244	.	G	GAAAA	7193	PASS	DP=23822;AF=0.089287;SB=5;DP4=7117,8403,950,1177;INDEL;HRUN=16
S288C	2827	.	G	A	68	PASS	DP=21138;AF=0.002697;SB=2;DP4=8991,12077,22,35
S288C	5322	.	A	G	49314	PASS	DP=20257;AF=0.995063;SB=0;DP4=39,37,10177,9990
S288C	5338	.	A	C	49314	PASS	DP=20381;AF=0.996860;SB=3;DP4=27,20,10476,9844
S288C	5343	.	G	A	49314	PASS	DP=20280;AF=0.997288;SB=0;DP4=21,21,10418,9809
S288C	5349	.	C	T	49314	PASS	DP=20208;AF=0.997674;SB=3;DP4=23,16,10429,9732
S288C	5360	.	T	C	49314	PASS	DP=20128;AF=0.997019;SB=2;DP4=27,21,10406,9666
S288C	5638	.	A	T	43794	PASS	DP=20775;AF=0.104886;SB=0;DP4=9467,9118,1116,1063
S288C	6002	.	T	C	1309	PASS	DP=23517;AF=0.009568;SB=3;DP4=12027,11258,110,115
S288C	6385	.	C	T	528	PASS	DP=24548;AF=0.005988;SB=3;DP4=13605,10784,77,70
S288C	6428	.	T	C	43665	PASS	DP=22849;AF=0.097335;SB=2;DP4=10731,9885,1145,1079
S288C	6549	.	A	G	39990	PASS	DP=24499;AF=0.100290;SB=3;DP4=8349,13669,951,1506
S288C	7325	.	TC	T	88	PASS	DP=20681;AF=0.001402;SB=0;DP4=10668,10167,15,14;INDEL;HRUN=6
S288C	7558	.	GC	G	102	PASS	DP=22901;AF=0.000873;SB=4;DP4=11876,11153,8,12;INDEL;HRUN=5
S288C	8467	.	T	TA	20785	PASS	DP=24259;AF=0.056804;SB=25;DP4=10029,13132,540,838;INDEL;HRUN=6
S288C	8471	.	AAAG	A	49314	PASS	DP=23604;AF=0.870658;SB=1;DP4=1453,1904,8950,11601;INDEL;HRUN=6
S288C	8478	.	G	C	691	PASS	DP=23978;AF=0.010259;SB=63;DP4=10646,13066,71,175
S288C	8491	.	CTTT	C	49314	PASS	DP=24124;AF=0.494238;SB=282;DP4=1421,2348,5730,6193;INDEL;HRUN=11
S288C	8491	.	CTTTT	C	49314	PASS	DP=24124;AF=0.355621;SB=216;DP4=1421,2348,4042,4537;INDEL;HRUN=11
S288C	8493	.	TT	T	847	PASS	DP=23912;AF=0.005688;SB=21;DP4=11330,12779,80,56;INDEL;HRUN=11
S288C	9131	.	T	TTCGCATGAAG	1091	PASS	DP=2007;AF=0.054808;SB=0;DP4=3,1719,0,110;INDEL;HRUN=3
S288C	9131	.	T	TTCGCATGAAGTACC	4956	PASS	DP=2007;AF=0.157449;SB=3;DP4=3,1719,1,315;INDEL;HRUN=3
S288C	9132	.	T	TCGCATGA	498	PASS	DP=1831;AF=0.036592;SB=0;DP4=2,1487,0,67;INDEL;HRUN=1
S288C	9132	.	T	TCGCATGAAGTAC	461	PASS	DP=1831;AF=0.034954;SB=0;DP4=2,1487,0,64;INDEL;HRUN=1
S288C	9133	.	C	CGCAT	874	PASS	DP=1722;AF=0.055168;SB=0;DP4=3,1433,0,95;INDEL;HRUN=1
S288C	9133	.	C	CGCATG	1141	PASS	DP=1722;AF=0.065621;SB=0;DP4=3,1433,0,113;INDEL;HRUN=1
S288C	9133	.	C	CGCATGAA	154	PASS	DP=1722;AF=0.020325;SB=10;DP4=3,1433,1,34;INDEL;HRUN=1
S288C	9133	.	C	CGCATGAAGT	653	PASS	DP=1722;AF=0.045877;SB=0;DP4=3,1433,0,79;INDEL;HRUN=1
S288C	9133	.	C	CGCATGAAGTA	549	PASS	DP=1722;AF=0.041231;SB=0;DP4=3,1433,0,71;INDEL;HRUN=1
