# Supplementary material for: Varying strength of selection contributes to the intragenomic diversity of rRNA genes
Source: Nat Commun. 2022 Nov 25;13:7245. doi: 10.1038/s41467-022-34989-w (PMC9700816; doi:10.1038/s41467-022-34989-w)
Supplement: Supplementary file 4 — Supplementary Data 1-6 [file 41467_2022_34989_MOESM4_ESM.zip › Supplementary_Data1-6/Supplementary_Data_6/raw_rDNA_var_calls/ERR1309004_rDNA.vcf]

##fileformat=VCFv4.0
##fileDate=20200729
##source=lofreq call --call-indels -f /scratch/ds5639/rDNA_project/Yue_2017_SK1_hiseq/SRR4074258_1/rDNA_S288C_ref/rDNA_S288C.fa -o ERR1309004_rDNA.vcf ERR1309004_rDNA.bam 
##reference=/scratch/ds5639/rDNA_project/Yue_2017_SK1_hiseq/SRR4074258_1/rDNA_S288C_ref/rDNA_S288C.fa
##INFO=<ID=DP,Number=1,Type=Integer,Description="Raw Depth">
##INFO=<ID=AF,Number=1,Type=Float,Description="Allele Frequency">
##INFO=<ID=SB,Number=1,Type=Integer,Description="Phred-scaled strand bias at this position">
##INFO=<ID=DP4,Number=4,Type=Integer,Description="Counts for ref-forward bases, ref-reverse, alt-forward and alt-reverse bases">
##INFO=<ID=INDEL,Number=0,Type=Flag,Description="Indicates that the variant is an INDEL.">
##INFO=<ID=CONSVAR,Number=0,Type=Flag,Description="Indicates that the variant is a consensus variant (as opposed to a low frequency variant).">
##INFO=<ID=HRUN,Number=1,Type=Integer,Description="Homopolymer length to the right of report indel position">
##FILTER=<ID=min_dp_10,Description="Minimum Coverage 10">
##FILTER=<ID=sb_fdr,Description="Strand-Bias Multiple Testing Correction: fdr corr. pvalue > 0.001000">
##FILTER=<ID=min_snvqual_64,Description="Minimum SNV Quality (Phred) 64">
##FILTER=<ID=min_indelqual_55,Description="Minimum Indel Quality (Phred) 55">
#CHROM	POS	ID	REF	ALT	QUAL	FILTER	INFO
S288C	172	.	A	G	49314	PASS	DP=17500;AF=0.965771;SB=26;DP4=485,101,13097,3808
S288C	227	.	A	ATT	49314	PASS	DP=10375;AF=0.784096;SB=61;DP4=1531,652,6137,1998;INDEL;HRUN=6
S288C	264	.	A	G	304	PASS	DP=10940;AF=0.208592;SB=1116;DP4=4473,4174,1768,521
S288C	272	.	GAACATACAA	G	49314	PASS	DP=9092;AF=0.884734;SB=40;DP4=618,458,4111,3933;INDEL;HRUN=2
S288C	387	.	T	C	49314	PASS	DP=28689;AF=0.969919;SB=32;DP4=492,362,17639,10187
S288C	557	.	C	T	49314	PASS	DP=29680;AF=0.999225;SB=0;DP4=2,3,13939,15718
S288C	625	.	A	C	49314	PASS	DP=31448;AF=0.970873;SB=4;DP4=457,444,15939,14593
S288C	638	.	C	T	49314	PASS	DP=32645;AF=0.998867;SB=1;DP4=5,3,17408,15201
S288C	648	.	A	G	49314	PASS	DP=33189;AF=0.999367;SB=6;DP4=8,3,17997,15171
S288C	817	.	C	A	49314	PASS	DP=30738;AF=0.999414;SB=1;DP4=3,4,15687,15036
S288C	1117	.	G	C	49314	PASS	DP=28899;AF=0.969342;SB=1;DP4=413,459,13492,14521
S288C	1186	.	A	G	49314	PASS	DP=25949;AF=0.966319;SB=8;DP4=540,321,15101,9974
S288C	1553	.	C	T	2637	PASS	DP=17051;AF=0.036948;SB=365;DP4=11065,5352,265,365
S288C	1570	.	C	CA	9341	PASS	DP=18833;AF=0.100621;SB=2147483647;DP4=8866,7871,1880,15;INDEL;HRUN=17
S288C	1570	.	C	CAA	139	PASS	DP=18833;AF=0.028036;SB=1373;DP4=8866,7871,526,2;INDEL;HRUN=17
S288C	1570	.	CAAAAAAAAA	C	95	PASS	DP=18833;AF=0.026602;SB=89;DP4=10636,7368,227,274;INDEL;HRUN=17
S288C	1671	.	T	C	6953	PASS	DP=25651;AF=0.030057;SB=44;DP4=13593,11283,363,408
S288C	1759	.	ACCGCGTCG	A	49314	PASS	DP=23088;AF=0.715913;SB=656;DP4=3446,2689,7161,9368;INDEL;HRUN=2
S288C	1983	.	TG	T	15214	PASS	DP=22681;AF=0.926326;SB=8;DP4=845,970,9392,11618;INDEL;HRUN=1
S288C	1985	.	T	A	1354	PASS	DP=23497;AF=0.946461;SB=80;DP4=150,316,10109,12130
S288C	2045	.	AT	A	49314	PASS	DP=28486;AF=0.901566;SB=20;DP4=1561,1412,12828,12854;INDEL;HRUN=8
S288C	2073	.	G	A	1372	PASS	DP=27526;AF=0.024522;SB=12;DP4=14394,12451,388,287
S288C	2227	.	C	T	49314	PASS	DP=25146;AF=0.999125;SB=0;DP4=1,2,8689,16447
S288C	2244	.	G	GAA	383	PASS	DP=22365;AF=0.061525;SB=541;DP4=7747,11662,270,1106;INDEL;HRUN=16
S288C	2254	.	A	AAAAAAAT	809	PASS	DP=19515;AF=0.079631;SB=1104;DP4=7301,7497,319,1235;INDEL;HRUN=16
S288C	2290	.	G	A	1241	PASS	DP=5620;AF=0.430605;SB=262;DP4=1563,1572,1556,865
S288C	2302	.	C	CCA	3882	PASS	DP=10418;AF=0.500288;SB=160;DP4=3023,1853,3641,1571;INDEL;HRUN=1
S288C	2304	.	T	A	45012	PASS	DP=11363;AF=0.849072;SB=118;DP4=980,700,6495,3153
S288C	2404	.	A	G	49314	PASS	DP=27220;AF=0.936738;SB=24;DP4=791,920,12715,12783
S288C	2487	.	A	G	49314	PASS	DP=26899;AF=0.934570;SB=12;DP4=822,929,12395,12744
S288C	4647	.	TG	T	739	PASS	DP=24092;AF=0.003030;SB=0;DP4=11392,12978,33,40;INDEL;HRUN=2
S288C	4905	.	G	A	1305	PASS	DP=27610;AF=0.009707;SB=3;DP4=15642,11683,160,108
S288C	5557	.	C	T	2302	PASS	DP=30215;AF=0.012643;SB=7;DP4=16555,13264,226,156
S288C	5823	.	CT	C	66	PASS	DP=27996;AF=0.000607;SB=0;DP4=14117,14188,8,9;INDEL;HRUN=4
S288C	5949	.	TA	T	49314	PASS	DP=29137;AF=0.892165;SB=53;DP4=1611,1836,13234,12761;INDEL;HRUN=7
S288C	5994	.	T	C	49314	PASS	DP=30414;AF=0.696982;SB=1;DP4=4711,4497,10897,10301
S288C	6033	.	G	GA	49314	PASS	DP=29802;AF=0.606402;SB=1;DP4=6015,5541,9440,8632;INDEL;HRUN=8
S288C	6033	.	G	GAA	3894	PASS	DP=29802;AF=0.016073;SB=3;DP4=6015,5541,258,221;INDEL;HRUN=8
S288C	6042	.	C	A	533	PASS	DP=30899;AF=0.008447;SB=34;DP4=16231,14400,169,95
S288C	6050	.	G	GA	49314	PASS	DP=30114;AF=0.648104;SB=3;DP4=6020,5017,10728,8789;INDEL;HRUN=4
S288C	6055	.	G	A	1638	PASS	DP=30458;AF=0.013625;SB=9;DP4=16790,13244,216,201
S288C	6220	.	G	A	49314	PASS	DP=31090;AF=0.193020;SB=1;DP4=11106,13959,2638,3363
S288C	6315	.	T	C	49314	PASS	DP=34694;AF=0.853029;SB=2;DP4=2741,2345,16069,13526
S288C	6603	.	C	CAA	49314	PASS	DP=33023;AF=0.790025;SB=373;DP4=2879,3906,8851,17238;INDEL;HRUN=7
S288C	6603	.	C	CAAA	3238	PASS	DP=33023;AF=0.010599;SB=66;DP4=2879,3906,100,250;INDEL;HRUN=7
S288C	7701	.	T	C	49314	PASS	DP=27345;AF=0.640190;SB=8;DP4=5755,4058,10432,7083
S288C	7964	.	T	G	49314	PASS	DP=28138;AF=0.969756;SB=1;DP4=476,366,15269,12018
S288C	8467	.	T	TA	24099	PASS	DP=31983;AF=0.059844;SB=156;DP4=13804,16662,684,1230;INDEL;HRUN=6
S288C	8471	.	AAAG	A	49314	PASS	DP=31173;AF=0.870657;SB=78;DP4=1830,2643,12340,14801;INDEL;HRUN=6
S288C	8478	.	G	C	389	PASS	DP=31367;AF=0.010999;SB=175;DP4=14664,16321,84,261
S288C	8491	.	CTTTT	C	49314	PASS	DP=31288;AF=0.846746;SB=934;DP4=1777,3269,13487,13006;INDEL;HRUN=11
S288C	8575	.	T	C	49314	PASS	DP=32993;AF=0.977359;SB=0;DP4=410,328,17768,14478
S288C	8771	.	G	A	9169	PASS	DP=29271;AF=0.026955;SB=4;DP4=11503,16973,306,483
S288C	8934	.	G	A	6894	PASS	DP=20640;AF=0.028634;SB=5;DP4=5823,14219,184,407
S288C	9131	.	T	TTCGCATGAAG	1582	PASS	DP=2548;AF=0.058477;SB=0;DP4=3,2258,0,149;INDEL;HRUN=3
S288C	9131	.	T	TTCGCATGAAGTACC	4637	PASS	DP=2548;AF=0.124804;SB=0;DP4=3,2258,0,318;INDEL;HRUN=3
S288C	9132	.	T	TCGCATGA	991	PASS	DP=2296;AF=0.047474;SB=0;DP4=2,1902,0,109;INDEL;HRUN=1
S288C	9132	.	T	TCGCATGAAGTAC	1162	PASS	DP=2296;AF=0.052700;SB=0;DP4=2,1902,0,121;INDEL;HRUN=1
S288C	9133	.	C	CGCAT	1795	PASS	DP=2178;AF=0.074380;SB=0;DP4=2,1732,0,162;INDEL;HRUN=1
S288C	9133	.	C	CGCATG	1064	PASS	DP=2178;AF=0.052342;SB=0;DP4=2,1732,0,114;INDEL;HRUN=1
S288C	9133	.	C	CGCATGAA	402	PASS	DP=2178;AF=0.028466;SB=0;DP4=2,1732,0,62;INDEL;HRUN=1
S288C	9133	.	C	CGCATGAAGT	911	PASS	DP=2178;AF=0.047291;SB=0;DP4=2,1732,0,103;INDEL;HRUN=1
S288C	9133	.	C	CGCATGAAGTA	1106	PASS	DP=2178;AF=0.053719;SB=0;DP4=2,1732,0,117;INDEL;HRUN=1
