# Supplementary material for: Varying strength of selection contributes to the intragenomic diversity of rRNA genes
Source: Nat Commun. 2022 Nov 25;13:7245. doi: 10.1038/s41467-022-34989-w (PMC9700816; doi:10.1038/s41467-022-34989-w)
Supplement: Supplementary file 4 — Supplementary Data 1-6 [file 41467_2022_34989_MOESM4_ESM.zip › Supplementary_Data1-6/Supplementary_Data_6/raw_rDNA_var_calls/ERR1308603_rDNA.vcf]

##fileformat=VCFv4.0
##fileDate=20200729
##source=lofreq call --call-indels -f /scratch/ds5639/rDNA_project/Yue_2017_SK1_hiseq/SRR4074258_1/rDNA_S288C_ref/rDNA_S288C.fa -o ERR1308603_rDNA.vcf ERR1308603_rDNA.bam 
##reference=/scratch/ds5639/rDNA_project/Yue_2017_SK1_hiseq/SRR4074258_1/rDNA_S288C_ref/rDNA_S288C.fa
##INFO=<ID=DP,Number=1,Type=Integer,Description="Raw Depth">
##INFO=<ID=AF,Number=1,Type=Float,Description="Allele Frequency">
##INFO=<ID=SB,Number=1,Type=Integer,Description="Phred-scaled strand bias at this position">
##INFO=<ID=DP4,Number=4,Type=Integer,Description="Counts for ref-forward bases, ref-reverse, alt-forward and alt-reverse bases">
##INFO=<ID=INDEL,Number=0,Type=Flag,Description="Indicates that the variant is an INDEL.">
##INFO=<ID=CONSVAR,Number=0,Type=Flag,Description="Indicates that the variant is a consensus variant (as opposed to a low frequency variant).">
##INFO=<ID=HRUN,Number=1,Type=Integer,Description="Homopolymer length to the right of report indel position">
##FILTER=<ID=min_dp_10,Description="Minimum Coverage 10">
##FILTER=<ID=sb_fdr,Description="Strand-Bias Multiple Testing Correction: fdr corr. pvalue > 0.001000">
##FILTER=<ID=min_snvqual_64,Description="Minimum SNV Quality (Phred) 64">
##FILTER=<ID=min_indelqual_55,Description="Minimum Indel Quality (Phred) 55">
#CHROM	POS	ID	REF	ALT	QUAL	FILTER	INFO
S288C	557	.	C	T	49314	PASS	DP=17298;AF=0.997977;SB=3;DP4=5,12,6783,10480
S288C	638	.	C	T	49314	PASS	DP=18652;AF=0.998231;SB=0;DP4=10,6,10591,8029
S288C	648	.	A	G	49314	PASS	DP=19025;AF=0.997950;SB=0;DP4=16,13,11063,7923
S288C	817	.	C	A	49314	PASS	DP=15503;AF=0.998968;SB=1;DP4=6,6,8360,7128
S288C	919	.	C	CATT	119	PASS	DP=14469;AF=0.001935;SB=72;DP4=6579,8006,0,28;INDEL;HRUN=1
S288C	1380	.	T	A	411	PASS	DP=8929;AF=0.123194;SB=61;DP4=4375,2486,615,485
S288C	1384	.	T	C	366	PASS	DP=9427;AF=0.126764;SB=63;DP4=4234,2944,748,698
S288C	1570	.	CAAAAAAAAA	C	49314	PASS	DP=12277;AF=0.774701;SB=10;DP4=1093,1041,5063,4448;INDEL;HRUN=17
S288C	1759	.	ACCGCGTCGCCGCGTCG	A	49314	PASS	DP=12932;AF=0.710718;SB=920;DP4=2281,1586,3628,5563;INDEL;HRUN=2
S288C	1983	.	TG	T	9493	PASS	DP=15674;AF=0.918464;SB=3;DP4=673,701,6897,7499;INDEL;HRUN=1
S288C	1985	.	T	A	1590	PASS	DP=16310;AF=0.945984;SB=59;DP4=115,209,7581,7848
S288C	2045	.	AT	A	49314	PASS	DP=20135;AF=0.913981;SB=5;DP4=1033,836,9938,8465;INDEL;HRUN=8
S288C	2073	.	G	A	49314	PASS	DP=19834;AF=0.997429;SB=8;DP4=19,21,11812,7971
S288C	2227	.	C	T	2376	PASS	DP=14565;AF=0.047099;SB=26;DP4=5238,8619,220,467
S288C	2244	.	G	GA	4097	PASS	DP=14394;AF=0.065374;SB=27;DP4=5691,7713,350,591;INDEL;HRUN=16
S288C	2244	.	GA	G	7988	PASS	DP=14394;AF=0.093720;SB=334;DP4=5416,6763,371,978;INDEL;HRUN=16
S288C	2244	.	GAA	G	1705	PASS	DP=14394;AF=0.043699;SB=109;DP4=5416,6763,194,435;INDEL;HRUN=16
S288C	7010	.	C	CTGT	1421	PASS	DP=11810;AF=0.008298;SB=2;DP4=4511,7361,34,64;INDEL;HRUN=1
S288C	7710	.	A	G	622	PASS	DP=13351;AF=0.008464;SB=8;DP4=8240,4990,78,35
S288C	7909	.	T	C	22763	PASS	DP=16702;AF=0.119088;SB=8;DP4=6897,7671,978,1011
S288C	8467	.	T	TA	12433	PASS	DP=16296;AF=0.056394;SB=76;DP4=7421,8121,352,567;INDEL;HRUN=6
S288C	8471	.	AAAG	A	49314	PASS	DP=16071;AF=0.859374;SB=31;DP4=1073,1398,6512,7299;INDEL;HRUN=6
S288C	8478	.	G	C	116	PASS	DP=16205;AF=0.010059;SB=24;DP4=7649,8350,59,104
S288C	8491	.	CTTTT	C	49314	PASS	DP=16086;AF=0.856832;SB=198;DP4=926,1494,6679,7104;INDEL;HRUN=11
S288C	9131	.	T	TTCGCATGAAG	694	PASS	DP=1277;AF=0.053250;SB=0;DP4=1,1180,0,68;INDEL;HRUN=3
S288C	9131	.	T	TTCGCATGAAGTACC	1975	PASS	DP=1277;AF=0.110415;SB=0;DP4=1,1180,0,141;INDEL;HRUN=3
S288C	9132	.	T	TCGCATGA	933	PASS	DP=1166;AF=0.071184;SB=0;DP4=1,999,0,83;INDEL;HRUN=1
S288C	9132	.	T	TCGCATGAAGTAC	592	PASS	DP=1166;AF=0.052316;SB=0;DP4=1,999,0,61;INDEL;HRUN=1
S288C	9133	.	C	CGCAT	1473	PASS	DP=1092;AF=0.104396;SB=0;DP4=1,816,0,114;INDEL;HRUN=1
S288C	9133	.	C	CGCATG	968	PASS	DP=1092;AF=0.077839;SB=0;DP4=1,816,0,85;INDEL;HRUN=1
S288C	9133	.	C	CGCATGAA	535	PASS	DP=1092;AF=0.052198;SB=0;DP4=1,816,0,57;INDEL;HRUN=1
S288C	9133	.	C	CGCATGAAGT	93	PASS	DP=1092;AF=0.018315;SB=0;DP4=1,816,0,20;INDEL;HRUN=1
S288C	9133	.	C	CGCATGAAGTA	697	PASS	DP=1092;AF=0.062271;SB=0;DP4=1,816,0,68;INDEL;HRUN=1
