# Supplementary material for: Varying strength of selection contributes to the intragenomic diversity of rRNA genes
Source: Nat Commun. 2022 Nov 25;13:7245. doi: 10.1038/s41467-022-34989-w (PMC9700816; doi:10.1038/s41467-022-34989-w)
Supplement: Supplementary file 4 — Supplementary Data 1-6 [file 41467_2022_34989_MOESM4_ESM.zip › Supplementary_Data1-6/Supplementary_Data_6/raw_rDNA_var_calls/ERR1308602_rDNA.vcf]

##fileformat=VCFv4.0
##fileDate=20200729
##source=lofreq call --call-indels -f /scratch/ds5639/rDNA_project/Yue_2017_SK1_hiseq/SRR4074258_1/rDNA_S288C_ref/rDNA_S288C.fa -o ERR1308602_rDNA.vcf ERR1308602_rDNA.bam 
##reference=/scratch/ds5639/rDNA_project/Yue_2017_SK1_hiseq/SRR4074258_1/rDNA_S288C_ref/rDNA_S288C.fa
##INFO=<ID=DP,Number=1,Type=Integer,Description="Raw Depth">
##INFO=<ID=AF,Number=1,Type=Float,Description="Allele Frequency">
##INFO=<ID=SB,Number=1,Type=Integer,Description="Phred-scaled strand bias at this position">
##INFO=<ID=DP4,Number=4,Type=Integer,Description="Counts for ref-forward bases, ref-reverse, alt-forward and alt-reverse bases">
##INFO=<ID=INDEL,Number=0,Type=Flag,Description="Indicates that the variant is an INDEL.">
##INFO=<ID=CONSVAR,Number=0,Type=Flag,Description="Indicates that the variant is a consensus variant (as opposed to a low frequency variant).">
##INFO=<ID=HRUN,Number=1,Type=Integer,Description="Homopolymer length to the right of report indel position">
##FILTER=<ID=min_dp_10,Description="Minimum Coverage 10">
##FILTER=<ID=sb_fdr,Description="Strand-Bias Multiple Testing Correction: fdr corr. pvalue > 0.001000">
##FILTER=<ID=min_snvqual_64,Description="Minimum SNV Quality (Phred) 64">
##FILTER=<ID=min_indelqual_56,Description="Minimum Indel Quality (Phred) 56">
#CHROM	POS	ID	REF	ALT	QUAL	FILTER	INFO
S288C	130	.	C	T	49314	PASS	DP=13244;AF=0.973195;SB=56;DP4=257,76,8375,4530
S288C	179	.	A	ATTTTTTTCTTT	49314	PASS	DP=16121;AF=0.545810;SB=568;DP4=1705,2361,5022,3777;INDEL;HRUN=8
S288C	227	.	A	T	49314	PASS	DP=9309;AF=0.968418;SB=1;DP4=150,111,5067,3948
S288C	272	.	GAACATACAA	G	41634	PASS	DP=5676;AF=0.647815;SB=188;DP4=708,1317,1739,1938;INDEL;HRUN=2
S288C	445	.	CT	C	58	PASS	DP=23180;AF=0.002243;SB=3;DP4=13838,9475,34,18;INDEL;HRUN=5
S288C	503	.	G	GTT	132	PASS	DP=24095;AF=0.002532;SB=139;DP4=14361,10008,61,0;INDEL;HRUN=2
S288C	557	.	C	T	49314	PASS	DP=25894;AF=0.347880;SB=4;DP4=8911,7959,4706,4302
S288C	607	.	G	A	49314	PASS	DP=24590;AF=0.314152;SB=2;DP4=9445,7410,4355,3370
S288C	626	.	A	G	209	PASS	DP=24763;AF=0.004765;SB=0;DP4=13543,11098,65,53
S288C	638	.	C	T	49314	PASS	DP=25051;AF=0.336514;SB=7;DP4=8957,7646,4625,3806
S288C	648	.	A	G	49314	PASS	DP=25164;AF=0.335559;SB=6;DP4=8818,7898,4523,3921
S288C	681	.	CT	C	195	PASS	DP=28263;AF=0.001734;SB=2;DP4=12932,15707,20,29;INDEL;HRUN=4
S288C	691	.	G	C	114	PASS	DP=27926;AF=0.002972;SB=4;DP4=11776,16053,40,43
S288C	795	.	A	AGT	230	PASS	DP=26190;AF=0.001527;SB=86;DP4=15994,10482,40,0;INDEL;HRUN=1
S288C	795	.	A	ATGAAAGT	58	PASS	DP=26190;AF=0.000649;SB=36;DP4=15994,10482,17,0;INDEL;HRUN=1
S288C	817	.	C	A	49314	PASS	DP=26067;AF=0.336479;SB=0;DP4=9733,7554,4935,3836
S288C	1038	.	T	C	11151	PASS	DP=24287;AF=0.042080;SB=5;DP4=10398,12855,475,547
S288C	1067	.	G	A	10599	PASS	DP=25008;AF=0.045425;SB=18;DP4=10660,13192,465,671
S288C	1117	.	G	C	49314	PASS	DP=25866;AF=0.945836;SB=5;DP4=654,737,11888,12577
S288C	1570	.	CAAAAAAAAA	C	1328	PASS	DP=11131;AF=0.047076;SB=646;DP4=4625,710,282,242;INDEL;HRUN=17
S288C	1570	.	CA	C	5381	PASS	DP=11131;AF=0.091007;SB=314;DP4=4625,710,991,22;INDEL;HRUN=17
S288C	1570	.	CAAA	C	31789	PASS	DP=11131;AF=0.265924;SB=188;DP4=4625,710,2753,207;INDEL;HRUN=17
S288C	1570	.	CAAAA	C	1691	PASS	DP=11131;AF=0.052286;SB=3;DP4=4625,710,498,84;INDEL;HRUN=17
S288C	1570	.	CAA	C	2710	PASS	DP=11131;AF=0.064954;SB=188;DP4=4625,710,701,22;INDEL;HRUN=17
S288C	1638	.	A	C	49314	PASS	DP=20389;AF=0.636520;SB=86;DP4=3188,4196,6166,6812
S288C	1671	.	T	C	49314	PASS	DP=21332;AF=0.646728;SB=52;DP4=3874,3656,7544,6252
S288C	1720	.	T	G	49314	PASS	DP=19892;AF=0.658456;SB=14;DP4=3864,2920,7665,5433
S288C	1730	.	T	C	49314	PASS	DP=20392;AF=0.641624;SB=7;DP4=4036,3254,7373,5718
S288C	1759	.	ACCGCGTCGCCGCGTCG	A	928	PASS	DP=20531;AF=0.021480;SB=54;DP4=10666,9578,183,258;INDEL;HRUN=2
S288C	1816	.	T	C	49314	PASS	DP=20867;AF=0.979441;SB=12;DP4=194,227,8443,11995
S288C	1830	.	G	GTA	49314	PASS	DP=20792;AF=0.821903;SB=405;DP4=1376,2560,7981,9108;INDEL;HRUN=1
S288C	1912	.	G	C	5525	PASS	DP=17461;AF=0.045874;SB=73;DP4=10728,5916,439,362
S288C	1983	.	TG	T	223	PASS	DP=15927;AF=0.051862;SB=292;DP4=4072,11125,379,447;INDEL;HRUN=1
S288C	2117	.	C	A	49314	PASS	DP=19864;AF=0.953232;SB=0;DP4=444,476,9090,9845
S288C	2208	.	T	C	49314	PASS	DP=15846;AF=0.945286;SB=12;DP4=429,395,7310,7709
S288C	2227	.	C	T	49314	PASS	DP=14649;AF=0.999044;SB=10;DP4=2,7,7592,7045
S288C	2256	.	A	AAAAAAAAG	741	PASS	DP=15862;AF=0.070168;SB=2147483647;DP4=8479,2001,166,947;INDEL;HRUN=16
S288C	2261	.	T	A	16961	PASS	DP=15550;AF=0.569453;SB=2147483647;DP4=1016,5092,7699,1468
S288C	2288	.	T	A	228	PASS	DP=3770;AF=0.233422;SB=404;DP4=884,2004,492,388
S288C	2289	.	A	G	4596	PASS	DP=2971;AF=0.486705;SB=455;DP4=879,646,458,988
S288C	2290	.	G	A	1835	PASS	DP=2691;AF=0.397622;SB=140;DP4=665,953,603,467
S288C	2302	.	C	CCA	2083	PASS	DP=7078;AF=0.498587;SB=635;DP4=2410,924,1854,1675;INDEL;HRUN=1
S288C	2304	.	T	A	28450	PASS	DP=7670;AF=0.919687;SB=11;DP4=357,231,4554,2500
S288C	2333	.	C	T	49314	PASS	DP=15885;AF=0.933144;SB=5;DP4=610,450,8285,6538
S288C	2485	.	T	TAA	49314	PASS	DP=25365;AF=0.816046;SB=226;DP4=2659,1996,10150,10549;INDEL;HRUN=6
S288C	2492	.	C	A	413	PASS	DP=25594;AF=0.041103;SB=2;DP4=12127,12403,533,523
S288C	2620	.	T	C	4414	PASS	DP=23035;AF=0.027306;SB=5;DP4=10370,12026,278,352
S288C	2769	.	G	A	2115	PASS	DP=23573;AF=0.013829;SB=3;DP4=13292,9940,180,146
S288C	3317	.	A	T	49314	PASS	DP=28353;AF=0.621627;SB=6;DP4=3216,7493,5417,12215
S288C	4977	.	C	T	883	PASS	DP=17285;AF=0.011571;SB=15;DP4=8116,8956,111,89
S288C	5192	.	G	GT	103	PASS	DP=18445;AF=0.001084;SB=66;DP4=8679,9933,20,0;INDEL;HRUN=3
S288C	5237	.	G	GTGAAAT	315	PASS	DP=21050;AF=0.002090;SB=93;DP4=12777,8358,44,0;INDEL;HRUN=1
S288C	5402	.	T	TATTG	86	PASS	DP=19349;AF=0.001034;SB=70;DP4=8748,10899,20,0;INDEL;HRUN=1
S288C	5818	.	G	GGAT	80	PASS	DP=23493;AF=0.001234;SB=104;DP4=10232,13323,29,0;INDEL;HRUN=2
S288C	5872	.	GA	G	257	PASS	DP=23858;AF=0.001719;SB=112;DP4=12547,11293,41,0;INDEL;HRUN=1
S288C	5949	.	TA	T	49314	PASS	DP=23714;AF=0.434427;SB=0;DP4=7608,5861,5805,4497;INDEL;HRUN=7
S288C	5950	.	A	T	911	PASS	DP=24127;AF=0.009782;SB=36;DP4=7592,5988,103,133
S288C	6199	.	C	CT	57	PASS	DP=23954;AF=0.000584;SB=43;DP4=11881,12389,14,0;INDEL;HRUN=1
S288C	6224	.	T	C	575	PASS	DP=24152;AF=0.004927;SB=0;DP4=12152,11880,59,60
S288C	6337	.	G	A	2902	PASS	DP=22443;AF=0.014437;SB=3;DP4=10358,11758,144,180
S288C	6434	.	G	GA	211	PASS	DP=21958;AF=0.002004;SB=138;DP4=10690,11370,44,0;INDEL;HRUN=3
S288C	6603	.	C	CA	49314	PASS	DP=23530;AF=0.188993;SB=13;DP4=8438,10893,1866,2581;INDEL;HRUN=7
S288C	6603	.	C	A	77	PASS	DP=23812;AF=0.003696;SB=96;DP4=10245,13471,68,21
S288C	6774	.	G	A	459	PASS	DP=21567;AF=0.006028;SB=7;DP4=10909,10523,74,56
S288C	7015	.	A	AAT	70	PASS	DP=19848;AF=0.000806;SB=69;DP4=7377,12723,16,0;INDEL;HRUN=2
S288C	7290	.	G	GTTTTCATTAA	77	PASS	DP=19502;AF=0.000872;SB=44;DP4=10605,8910,17,0;INDEL;HRUN=1
S288C	7325	.	TC	T	91	PASS	DP=19482;AF=0.001437;SB=1;DP4=10661,8940,14,14;INDEL;HRUN=6
S288C	7701	.	T	C	49314	PASS	DP=20207;AF=0.713020;SB=0;DP4=2977,2797,7426,6994
S288C	7856	.	A	AATAATAG	90	PASS	DP=13706;AF=0.001313;SB=42;DP4=5840,7868,0,18;INDEL;HRUN=2
S288C	7858	.	T	TAATAG	57	PASS	DP=13569;AF=0.001032;SB=32;DP4=5981,7826,0,14;INDEL;HRUN=2
S288C	7970	.	TCA	T	239	PASS	DP=19690;AF=0.001574;SB=66;DP4=11747,8014,31,0;INDEL;HRUN=1
S288C	7994	.	G	GT	234	PASS	DP=22495;AF=0.002934;SB=97;DP4=15952,6627,66,0;INDEL;HRUN=3
S288C	8455	.	A	G	65	PASS	DP=27820;AF=0.002624;SB=3;DP4=12624,15118,30,43
S288C	8467	.	T	TA	135	PASS	DP=25734;AF=0.002060;SB=43;DP4=12441,13327,11,42;INDEL;HRUN=6
S288C	8471	.	AAAG	A	8411	PASS	DP=26264;AF=0.021246;SB=8;DP4=12056,13771,278,280;INDEL;HRUN=6
S288C	8472	.	AAG	A	49314	PASS	DP=26279;AF=0.859203;SB=192;DP4=1597,2390,10812,11767;INDEL;HRUN=6
S288C	8473	.	AG	A	2047	PASS	DP=26905;AF=0.007731;SB=4;DP4=12342,14429,89,119;INDEL;HRUN=1
S288C	8491	.	CTTTT	C	1590	PASS	DP=27176;AF=0.015234;SB=44;DP4=2685,3510,223,191;INDEL;HRUN=11
S288C	8491	.	CTT	C	3092	PASS	DP=27176;AF=0.021968;SB=7;DP4=2685,3510,276,321;INDEL;HRUN=11
S288C	8491	.	CT	C	49314	PASS	DP=27176;AF=0.741721;SB=295;DP4=2685,3510,10409,9748;INDEL;HRUN=11
S288C	8502	.	TC	T	94	PASS	DP=25156;AF=0.001709;SB=31;DP4=12880,12476,33,10;INDEL;HRUN=3
S288C	8728	.	T	C	172	PASS	DP=27024;AF=0.002812;SB=3;DP4=10813,16133,27,49
S288C	8806	.	A	AAG	61	PASS	DP=22672;AF=0.000882;SB=76;DP4=9401,13289,20,0;INDEL;HRUN=2
S288C	8934	.	G	A	3555	PASS	DP=17422;AF=0.022385;SB=0;DP4=4479,12546,102,288
S288C	9025	.	T	C	49314	PASS	DP=11310;AF=0.975155;SB=3;DP4=54,222,1951,9080
S288C	9131	.	T	TTCGCATGAAG	1842	PASS	DP=2952;AF=0.067751;SB=0;DP4=13,2805,0,200;INDEL;HRUN=3
S288C	9131	.	T	TTCGCATGAAGTACC	217	PASS	DP=2952;AF=0.019309;SB=0;DP4=13,2805,0,57;INDEL;HRUN=3
S288C	9132	.	T	TCGCATGA	883	PASS	DP=2871;AF=0.043539;SB=0;DP4=10,2543,0,125;INDEL;HRUN=1
S288C	9133	.	C	CGCAT	548	PASS	DP=2746;AF=0.034232;SB=2;DP4=12,1016,0,94;INDEL;HRUN=1
S288C	9133	.	C	CGCATG	272	PASS	DP=2746;AF=0.023307;SB=0;DP4=12,1016,0,64;INDEL;HRUN=1
S288C	9133	.	C	CGCATGAA	2288	PASS	DP=2746;AF=0.084122;SB=8;DP4=12,1016,0,231;INDEL;HRUN=1
S288C	9133	.	C	CGCATGAAGT	27155	PASS	DP=2746;AF=0.501821;SB=44;DP4=12,1016,0,1378;INDEL;HRUN=1
S288C	9133	.	C	CGCATGAAGTA	314	PASS	DP=2746;AF=0.025127;SB=0;DP4=12,1016,0,69;INDEL;HRUN=1
