# Supplementary material for: Varying strength of selection contributes to the intragenomic diversity of rRNA genes
Source: Nat Commun. 2022 Nov 25;13:7245. doi: 10.1038/s41467-022-34989-w (PMC9700816; doi:10.1038/s41467-022-34989-w)
Supplement: Supplementary file 4 — Supplementary Data 1-6 [file 41467_2022_34989_MOESM4_ESM.zip › Supplementary_Data1-6/Supplementary_Data_6/raw_rDNA_var_calls/ERR1308637_rDNA.vcf]

##fileformat=VCFv4.0
##fileDate=20200729
##source=lofreq call --call-indels -f /scratch/ds5639/rDNA_project/Yue_2017_SK1_hiseq/SRR4074258_1/rDNA_S288C_ref/rDNA_S288C.fa -o ERR1308637_rDNA.vcf ERR1308637_rDNA.bam 
##reference=/scratch/ds5639/rDNA_project/Yue_2017_SK1_hiseq/SRR4074258_1/rDNA_S288C_ref/rDNA_S288C.fa
##INFO=<ID=DP,Number=1,Type=Integer,Description="Raw Depth">
##INFO=<ID=AF,Number=1,Type=Float,Description="Allele Frequency">
##INFO=<ID=SB,Number=1,Type=Integer,Description="Phred-scaled strand bias at this position">
##INFO=<ID=DP4,Number=4,Type=Integer,Description="Counts for ref-forward bases, ref-reverse, alt-forward and alt-reverse bases">
##INFO=<ID=INDEL,Number=0,Type=Flag,Description="Indicates that the variant is an INDEL.">
##INFO=<ID=CONSVAR,Number=0,Type=Flag,Description="Indicates that the variant is a consensus variant (as opposed to a low frequency variant).">
##INFO=<ID=HRUN,Number=1,Type=Integer,Description="Homopolymer length to the right of report indel position">
##FILTER=<ID=min_dp_10,Description="Minimum Coverage 10">
##FILTER=<ID=sb_fdr,Description="Strand-Bias Multiple Testing Correction: fdr corr. pvalue > 0.001000">
##FILTER=<ID=min_snvqual_64,Description="Minimum SNV Quality (Phred) 64">
##FILTER=<ID=min_indelqual_54,Description="Minimum Indel Quality (Phred) 54">
#CHROM	POS	ID	REF	ALT	QUAL	FILTER	INFO
S288C	232	.	T	C	49314	PASS	DP=11697;AF=0.996153;SB=6;DP4=26,14,8650,3002
S288C	557	.	C	T	49314	PASS	DP=18404;AF=0.998642;SB=0;DP4=5,5,8442,9937
S288C	638	.	C	T	49314	PASS	DP=18057;AF=0.998726;SB=0;DP4=2,1,9323,8712
S288C	648	.	A	G	49314	PASS	DP=18334;AF=0.999400;SB=0;DP4=1,1,9595,8728
S288C	817	.	C	A	49314	PASS	DP=17251;AF=0.999710;SB=2;DP4=2,0,9102,8146
S288C	1381	.	T	A	1948	PASS	DP=10302;AF=0.153562;SB=134;DP4=4527,2773,817,765
S288C	1385	.	T	C	2619	PASS	DP=10435;AF=0.183134;SB=144;DP4=4098,2871,1095,1128
S288C	1570	.	CAAAAAAAAA	C	49314	PASS	DP=13870;AF=0.824009;SB=13;DP4=1213,1284,5807,5622;INDEL;HRUN=17
S288C	1671	.	T	C	49314	PASS	DP=16099;AF=0.997640;SB=0;DP4=18,14,8624,7437
S288C	1759	.	ACCGCGTCGCCGCGTCG	A	49314	PASS	DP=13388;AF=0.667463;SB=112;DP4=2380,2217,4067,4869;INDEL;HRUN=2
S288C	1897	.	T	C	49314	PASS	DP=18234;AF=0.995064;SB=0;DP4=39,26,10641,7517
S288C	1983	.	TG	T	10272	PASS	DP=16025;AF=0.950702;SB=17;DP4=461,330,8227,7008;INDEL;HRUN=1
S288C	1985	.	T	A	3799	PASS	DP=16558;AF=0.970588;SB=36;DP4=34,7,8742,7329
S288C	2045	.	AT	A	49314	PASS	DP=20060;AF=0.911067;SB=25;DP4=1132,783,10153,8123;INDEL;HRUN=8
S288C	2199	.	G	C	49314	PASS	DP=18826;AF=0.994051;SB=0;DP4=27,33,8856,9895
S288C	2227	.	C	T	49314	PASS	DP=19205;AF=0.997917;SB=4;DP4=11,10,8169,11000
S288C	2256	.	A	ATTAAC	49314	PASS	DP=22405;AF=0.581522;SB=810;DP4=4335,3616,5333,7696;INDEL;HRUN=16
S288C	5949	.	TA	T	49314	PASS	DP=16814;AF=0.930058;SB=7;DP4=738,585,8426,7212;INDEL;HRUN=7
S288C	6337	.	G	A	49314	PASS	DP=19587;AF=0.997447;SB=1;DP4=23,23,10217,9320
S288C	6982	.	G	A	102	PASS	DP=14226;AF=0.006467;SB=18;DP4=5989,8130,52,42
S288C	7326	.	C	T	49314	PASS	DP=14523;AF=0.448461;SB=3;DP4=4216,3733,3425,3120
S288C	8467	.	T	TA	14533	PASS	DP=18369;AF=0.059775;SB=185;DP4=8156,9289,362,736;INDEL;HRUN=6
S288C	8471	.	AAAG	A	49314	PASS	DP=18128;AF=0.861761;SB=93;DP4=1090,1613,7308,8314;INDEL;HRUN=6
S288C	8478	.	G	C	357	PASS	DP=18180;AF=0.012926;SB=30;DP4=8584,9338,87,148
S288C	8491	.	CTTTT	C	49314	PASS	DP=18178;AF=0.853449;SB=410;DP4=1027,1768,7845,7669;INDEL;HRUN=11
S288C	8934	.	G	A	49314	PASS	DP=10051;AF=0.996916;SB=0;DP4=5,23,1662,8358
S288C	9131	.	T	TTCGCATGAAG	718	PASS	DP=2779;AF=0.042461;SB=0;DP4=7,2603,0,118;INDEL;HRUN=3
S288C	9131	.	T	TTCGCATGAAGTACC	1095	PASS	DP=2779;AF=0.054336;SB=0;DP4=7,2603,0,151;INDEL;HRUN=3
S288C	9132	.	T	TCGCATGA	430	PASS	DP=2663;AF=0.033421;SB=0;DP4=4,2419,0,89;INDEL;HRUN=1
S288C	9132	.	T	TCGCATGAAGTAC	134	PASS	DP=2663;AF=0.019151;SB=0;DP4=4,2419,0,51;INDEL;HRUN=1
S288C	9133	.	C	CGCAT	505	PASS	DP=2578;AF=0.037626;SB=3;DP4=5,949,1,96;INDEL;HRUN=1
S288C	9133	.	C	CGCATG	284	PASS	DP=2578;AF=0.027929;SB=0;DP4=5,949,0,72;INDEL;HRUN=1
S288C	9133	.	C	CGCATGAA	412	PASS	DP=2578;AF=0.033747;SB=0;DP4=5,949,0,87;INDEL;HRUN=1
S288C	9133	.	C	CGCATGAAGT	27232	PASS	DP=2578;AF=0.537238;SB=19;DP4=5,949,0,1385;INDEL;HRUN=1
S288C	9133	.	C	CGCATGAAGTA	200	PASS	DP=2578;AF=0.023662;SB=0;DP4=5,949,0,61;INDEL;HRUN=1
