# Supplementary material for: Varying strength of selection contributes to the intragenomic diversity of rRNA genes
Source: Nat Commun. 2022 Nov 25;13:7245. doi: 10.1038/s41467-022-34989-w (PMC9700816; doi:10.1038/s41467-022-34989-w)
Supplement: Supplementary file 4 — Supplementary Data 1-6 [file 41467_2022_34989_MOESM4_ESM.zip › Supplementary_Data1-6/Supplementary_Data_6/raw_rDNA_var_calls/ERR1308636_rDNA.vcf]

##fileformat=VCFv4.0
##fileDate=20200729
##source=lofreq call --call-indels -f /scratch/ds5639/rDNA_project/Yue_2017_SK1_hiseq/SRR4074258_1/rDNA_S288C_ref/rDNA_S288C.fa -o ERR1308636_rDNA.vcf ERR1308636_rDNA.bam 
##reference=/scratch/ds5639/rDNA_project/Yue_2017_SK1_hiseq/SRR4074258_1/rDNA_S288C_ref/rDNA_S288C.fa
##INFO=<ID=DP,Number=1,Type=Integer,Description="Raw Depth">
##INFO=<ID=AF,Number=1,Type=Float,Description="Allele Frequency">
##INFO=<ID=SB,Number=1,Type=Integer,Description="Phred-scaled strand bias at this position">
##INFO=<ID=DP4,Number=4,Type=Integer,Description="Counts for ref-forward bases, ref-reverse, alt-forward and alt-reverse bases">
##INFO=<ID=INDEL,Number=0,Type=Flag,Description="Indicates that the variant is an INDEL.">
##INFO=<ID=CONSVAR,Number=0,Type=Flag,Description="Indicates that the variant is a consensus variant (as opposed to a low frequency variant).">
##INFO=<ID=HRUN,Number=1,Type=Integer,Description="Homopolymer length to the right of report indel position">
##FILTER=<ID=min_dp_10,Description="Minimum Coverage 10">
##FILTER=<ID=sb_fdr,Description="Strand-Bias Multiple Testing Correction: fdr corr. pvalue > 0.001000">
##FILTER=<ID=min_snvqual_64,Description="Minimum SNV Quality (Phred) 64">
##FILTER=<ID=min_indelqual_53,Description="Minimum Indel Quality (Phred) 53">
#CHROM	POS	ID	REF	ALT	QUAL	FILTER	INFO
S288C	557	.	C	T	49314	PASS	DP=28635;AF=0.997660;SB=1;DP4=12,19,12467,16101
S288C	638	.	C	T	49314	PASS	DP=29028;AF=0.997589;SB=6;DP4=7,12,15112,13846
S288C	648	.	A	G	49314	PASS	DP=29383;AF=0.998332;SB=0;DP4=15,15,15493,13841
S288C	681	.	CT	C	95	PASS	DP=28505;AF=0.000737;SB=0;DP4=14853,13902,11,10;INDEL;HRUN=4
S288C	817	.	C	A	49314	PASS	DP=26594;AF=0.998082;SB=26;DP4=27,9,13102,13443
S288C	1570	.	CAAAAAAAAA	C	49314	PASS	DP=19736;AF=0.741437;SB=3;DP4=2079,2035,7296,7337;INDEL;HRUN=17
S288C	1759	.	ACCGCGTCGCCGCGTCG	A	49314	PASS	DP=22191;AF=0.632644;SB=4;DP4=4076,4321,6898,7141;INDEL;HRUN=2
S288C	1983	.	TG	T	15184	PASS	DP=24311;AF=0.938464;SB=26;DP4=901,858,10821,11994;INDEL;HRUN=1
S288C	1985	.	T	A	4047	PASS	DP=25231;AF=0.959613;SB=11;DP4=133,177,11639,12575
S288C	2045	.	AT	A	49314	PASS	DP=30268;AF=0.903727;SB=14;DP4=1634,1415,14104,13250;INDEL;HRUN=8
S288C	2073	.	G	A	49314	PASS	DP=29866;AF=0.998091;SB=14;DP4=20,7,16013,13796
S288C	2227	.	C	T	49314	PASS	DP=27336;AF=0.590540;SB=45;DP4=5149,6012,7035,9110
S288C	2244	.	G	GA	68	PASS	DP=25130;AF=0.022563;SB=4;DP4=12199,12746,288,279;INDEL;HRUN=16
S288C	2244	.	GA	G	6701	PASS	DP=25130;AF=0.072782;SB=174;DP4=7645,6918,763,1066;INDEL;HRUN=16
S288C	2244	.	GAAA	G	36696	PASS	DP=25130;AF=0.178989;SB=151;DP4=7645,6918,2051,2447;INDEL;HRUN=16
S288C	2244	.	GAA	G	30933	PASS	DP=25130;AF=0.161560;SB=207;DP4=7645,6918,1789,2271;INDEL;HRUN=16
S288C	2261	.	T	A	705	PASS	DP=30033;AF=0.101488;SB=2147483647;DP4=11220,14753,2937,542
S288C	4460	.	A	G	49314	PASS	DP=25413;AF=0.167827;SB=21;DP4=11057,10075,2327,1938
S288C	5949	.	TA	T	49314	PASS	DP=27641;AF=0.254984;SB=4;DP4=10795,10104,3594,3454;INDEL;HRUN=7
S288C	6033	.	G	GA	49314	PASS	DP=28619;AF=0.416856;SB=0;DP4=8733,7942,6264,5666;INDEL;HRUN=8
S288C	6033	.	G	GAA	2208	PASS	DP=28619;AF=0.010937;SB=0;DP4=8733,7942,164,149;INDEL;HRUN=8
S288C	6033	.	G	A	1292	PASS	DP=28935;AF=0.015379;SB=79;DP4=14987,13485,174,272
S288C	6042	.	C	A	545	PASS	DP=29077;AF=0.008598;SB=90;DP4=15116,13700,181,72
S288C	7325	.	TC	T	56	PASS	DP=24029;AF=0.000999;SB=11;DP4=12806,11428,8,16;INDEL;HRUN=6
S288C	8152	.	G	A	3890	PASS	DP=28759;AF=0.019994;SB=0;DP4=13533,14624,273,302
S288C	8467	.	T	TA	20077	PASS	DP=29657;AF=0.057727;SB=44;DP4=12323,15978,658,1054;INDEL;HRUN=6
S288C	8471	.	AAAG	A	49314	PASS	DP=28901;AF=0.869382;SB=1;DP4=1781,2332,10964,14162;INDEL;HRUN=6
S288C	8478	.	G	C	255	PASS	DP=28970;AF=0.011391;SB=24;DP4=12706,15892,120,210
S288C	8491	.	CTTTT	C	49314	PASS	DP=28954;AF=0.861919;SB=103;DP4=1705,2496,11487,13469;INDEL;HRUN=11
S288C	9131	.	T	TTCGCATGAAG	885	PASS	DP=2552;AF=0.040361;SB=0;DP4=9,2198,0,103;INDEL;HRUN=3
S288C	9131	.	T	TTCGCATGAAGTACC	6019	PASS	DP=2552;AF=0.152429;SB=4;DP4=9,2198,0,389;INDEL;HRUN=3
S288C	9132	.	T	TCGCATGA	705	PASS	DP=2364;AF=0.037648;SB=0;DP4=6,1872,0,89;INDEL;HRUN=1
S288C	9132	.	T	TCGCATGAAGTAC	1038	PASS	DP=2364;AF=0.048223;SB=4;DP4=6,1872,1,113;INDEL;HRUN=1
S288C	9133	.	C	CGCAT	1329	PASS	DP=2232;AF=0.060036;SB=0;DP4=7,1830,0,134;INDEL;HRUN=1
S288C	9133	.	C	CGCATG	1285	PASS	DP=2232;AF=0.058692;SB=0;DP4=7,1830,0,131;INDEL;HRUN=1
S288C	9133	.	C	CGCATGAA	257	PASS	DP=2232;AF=0.021953;SB=0;DP4=7,1830,0,49;INDEL;HRUN=1
S288C	9133	.	C	CGCATGAAGT	1026	PASS	DP=2232;AF=0.050627;SB=0;DP4=7,1830,0,113;INDEL;HRUN=1
S288C	9133	.	C	CGCATGAAGTA	718	PASS	DP=2232;AF=0.040323;SB=0;DP4=7,1830,0,90;INDEL;HRUN=1
