# Supplementary material for: Varying strength of selection contributes to the intragenomic diversity of rRNA genes
Source: Nat Commun. 2022 Nov 25;13:7245. doi: 10.1038/s41467-022-34989-w (PMC9700816; doi:10.1038/s41467-022-34989-w)
Supplement: Supplementary file 4 — Supplementary Data 1-6 [file 41467_2022_34989_MOESM4_ESM.zip › Supplementary_Data1-6/Supplementary_Data_6/raw_rDNA_var_calls/ERR1309031_rDNA.vcf]

##fileformat=VCFv4.0
##fileDate=20200729
##source=lofreq call --call-indels -f /scratch/ds5639/rDNA_project/Yue_2017_SK1_hiseq/SRR4074258_1/rDNA_S288C_ref/rDNA_S288C.fa -o ERR1309031_rDNA.vcf ERR1309031_rDNA.bam 
##reference=/scratch/ds5639/rDNA_project/Yue_2017_SK1_hiseq/SRR4074258_1/rDNA_S288C_ref/rDNA_S288C.fa
##INFO=<ID=DP,Number=1,Type=Integer,Description="Raw Depth">
##INFO=<ID=AF,Number=1,Type=Float,Description="Allele Frequency">
##INFO=<ID=SB,Number=1,Type=Integer,Description="Phred-scaled strand bias at this position">
##INFO=<ID=DP4,Number=4,Type=Integer,Description="Counts for ref-forward bases, ref-reverse, alt-forward and alt-reverse bases">
##INFO=<ID=INDEL,Number=0,Type=Flag,Description="Indicates that the variant is an INDEL.">
##INFO=<ID=CONSVAR,Number=0,Type=Flag,Description="Indicates that the variant is a consensus variant (as opposed to a low frequency variant).">
##INFO=<ID=HRUN,Number=1,Type=Integer,Description="Homopolymer length to the right of report indel position">
##FILTER=<ID=min_dp_10,Description="Minimum Coverage 10">
##FILTER=<ID=sb_fdr,Description="Strand-Bias Multiple Testing Correction: fdr corr. pvalue > 0.001000">
##FILTER=<ID=min_snvqual_64,Description="Minimum SNV Quality (Phred) 64">
##FILTER=<ID=min_indelqual_56,Description="Minimum Indel Quality (Phred) 56">
#CHROM	POS	ID	REF	ALT	QUAL	FILTER	INFO
S288C	236	.	T	TGCGGAAGCGGAAGCGGAA	49314	PASS	DP=14444;AF=0.419274;SB=1197;DP4=5843,1469,3732,2324;INDEL;HRUN=1
S288C	326	.	T	TG	15409	PASS	DP=19317;AF=0.729979;SB=403;DP4=2847,2517,8976,5125;INDEL;HRUN=1
S288C	328	.	C	CA	6433	PASS	DP=19419;AF=0.093877;SB=459;DP4=10974,6701,813,1010;INDEL;HRUN=4
S288C	328	.	C	A	3625	PASS	DP=19499;AF=0.769116;SB=10;DP4=1209,781,9398,5599
S288C	557	.	C	T	49314	PASS	DP=21286;AF=0.998591;SB=0;DP4=2,3,9017,12239
S288C	638	.	C	T	49314	PASS	DP=22567;AF=0.998405;SB=0;DP4=3,2,11849,10682
S288C	648	.	A	G	49314	PASS	DP=22828;AF=0.999168;SB=6;DP4=8,3,12270,10539
S288C	817	.	C	A	49314	PASS	DP=20244;AF=0.999308;SB=6;DP4=5,1,10632,9598
S288C	1032	.	C	T	31226	PASS	DP=19587;AF=0.095267;SB=3;DP4=7531,10181,810,1056
S288C	1117	.	G	C	34684	PASS	DP=21290;AF=0.093330;SB=30;DP4=9338,9941,1040,947
S288C	1145	.	A	G	32719	PASS	DP=20717;AF=0.091664;SB=10;DP4=10235,8571,1072,827
S288C	1495	.	G	C	20143	PASS	DP=20841;AF=0.093997;SB=8;DP4=9574,9299,1028,931
S288C	1570	.	CAAAAAAAAA	C	49314	PASS	DP=15456;AF=0.729814;SB=25;DP4=1416,1502,5828,5452;INDEL;HRUN=17
S288C	1671	.	T	C	18370	PASS	DP=18290;AF=0.095735;SB=4;DP4=9060,7472,940,811
S288C	1759	.	ACCGCGTCGCCGCGTCG	A	49314	PASS	DP=15609;AF=0.680441;SB=464;DP4=2848,2337,4538,6083;INDEL;HRUN=2
S288C	1983	.	TG	T	10865	PASS	DP=18169;AF=0.922615;SB=15;DP4=787,726,8225,8538;INDEL;HRUN=1
S288C	1985	.	T	A	676	PASS	DP=18783;AF=0.947346;SB=66;DP4=132,233,8868,8926
S288C	2045	.	AT	A	49314	PASS	DP=23168;AF=0.907890;SB=10;DP4=1263,979,11448,9586;INDEL;HRUN=8
S288C	2073	.	G	A	49314	PASS	DP=22738;AF=0.941903;SB=2;DP4=765,545,12664,8753
S288C	2083	.	G	A	3960	PASS	DP=21953;AF=0.057122;SB=1;DP4=12502,8187,749,505
S288C	2166	.	A	G	15232	PASS	DP=20513;AF=0.062643;SB=0;DP4=10491,8730,698,587
S288C	2171	.	A	T	14641	PASS	DP=20305;AF=0.062743;SB=2;DP4=10227,8794,674,600
S288C	2227	.	C	T	8136	PASS	DP=17997;AF=0.079958;SB=40;DP4=6911,9626,525,915
S288C	2244	.	G	GA	3070	PASS	DP=17556;AF=0.056106;SB=63;DP4=7696,8859,377,608;INDEL;HRUN=16
S288C	2244	.	GA	G	7953	PASS	DP=17556;AF=0.088517;SB=432;DP4=7147,7503,474,1080;INDEL;HRUN=16
S288C	2244	.	GAAA	G	1547	PASS	DP=17556;AF=0.042777;SB=117;DP4=7147,7503,268,483;INDEL;HRUN=16
S288C	2244	.	GAA	G	578	PASS	DP=17556;AF=0.031214;SB=109;DP4=7147,7503,187,361;INDEL;HRUN=16
S288C	2277	.	CAAATAGT	C	3729	PASS	DP=20952;AF=0.036751;SB=25;DP4=7421,12997,321,449;INDEL;HRUN=3
S288C	4169	.	C	T	3976	PASS	DP=18332;AF=0.023620;SB=4;DP4=8589,9294,218,215
S288C	7083	.	G	A	9608	PASS	DP=16985;AF=0.053282;SB=3;DP4=8113,7959,470,435
S288C	7584	.	A	G	4717	PASS	DP=20673;AF=0.024863;SB=4;DP4=9216,10929,224,290
S288C	8273	.	C	CAATTTT	84	PASS	DP=23096;AF=0.000953;SB=56;DP4=12507,10686,22,0;INDEL;HRUN=1
S288C	8467	.	T	TA	16261	PASS	DP=21732;AF=0.056461;SB=216;DP4=9562,11135,394,833;INDEL;HRUN=6
S288C	8471	.	AAAG	A	49314	PASS	DP=21466;AF=0.866487;SB=105;DP4=1248,1900,8560,10040;INDEL;HRUN=6
S288C	8478	.	G	C	193	PASS	DP=21951;AF=0.009840;SB=68;DP4=10276,11416,64,152
S288C	8491	.	CTTTT	C	49314	PASS	DP=21955;AF=0.848417;SB=397;DP4=1318,2192,9263,9364;INDEL;HRUN=11
S288C	8598	.	A	T	46296	PASS	DP=21211;AF=0.117250;SB=3;DP4=9836,8886,1327,1160
S288C	8934	.	G	A	18989	PASS	DP=11638;AF=0.093745;SB=2;DP4=1850,8689,199,892
S288C	9131	.	T	TTCGCATGAAG	819	PASS	DP=1785;AF=0.052661;SB=0;DP4=6,1632,0,94;INDEL;HRUN=3
S288C	9131	.	T	TTCGCATGAAGTACC	2611	PASS	DP=1785;AF=0.113725;SB=0;DP4=6,1632,0,203;INDEL;HRUN=3
S288C	9132	.	T	TCGCATGA	698	PASS	DP=1612;AF=0.052730;SB=0;DP4=4,1433,0,85;INDEL;HRUN=1
S288C	9132	.	T	TCGCATGAAGTAC	580	PASS	DP=1612;AF=0.047146;SB=0;DP4=4,1433,0,76;INDEL;HRUN=1
S288C	9133	.	C	CGCAT	1172	PASS	DP=1519;AF=0.077683;SB=0;DP4=3,1046,0,118;INDEL;HRUN=1
S288C	9133	.	C	CGCATG	754	PASS	DP=1519;AF=0.058591;SB=0;DP4=3,1046,0,89;INDEL;HRUN=1
S288C	9133	.	C	CGCATGAA	470	PASS	DP=1519;AF=0.044108;SB=0;DP4=3,1046,0,67;INDEL;HRUN=1
S288C	9133	.	C	CGCATGAAGT	2566	PASS	DP=1519;AF=0.131666;SB=0;DP4=3,1046,0,200;INDEL;HRUN=1
S288C	9133	.	C	CGCATGAAGTA	672	PASS	DP=1519;AF=0.054641;SB=0;DP4=3,1046,0,83;INDEL;HRUN=1
