# Supplementary material for: Varying strength of selection contributes to the intragenomic diversity of rRNA genes
Source: Nat Commun. 2022 Nov 25;13:7245. doi: 10.1038/s41467-022-34989-w (PMC9700816; doi:10.1038/s41467-022-34989-w)
Supplement: Supplementary file 4 — Supplementary Data 1-6 [file 41467_2022_34989_MOESM4_ESM.zip › Supplementary_Data1-6/Supplementary_Data_6/raw_rDNA_var_calls/ERR1309257_rDNA.vcf]

##fileformat=VCFv4.0
##fileDate=20200729
##source=lofreq call --call-indels -f /scratch/ds5639/rDNA_project/Yue_2017_SK1_hiseq/SRR4074258_1/rDNA_S288C_ref/rDNA_S288C.fa -o ERR1309257_rDNA.vcf ERR1309257_rDNA.bam 
##reference=/scratch/ds5639/rDNA_project/Yue_2017_SK1_hiseq/SRR4074258_1/rDNA_S288C_ref/rDNA_S288C.fa
##INFO=<ID=DP,Number=1,Type=Integer,Description="Raw Depth">
##INFO=<ID=AF,Number=1,Type=Float,Description="Allele Frequency">
##INFO=<ID=SB,Number=1,Type=Integer,Description="Phred-scaled strand bias at this position">
##INFO=<ID=DP4,Number=4,Type=Integer,Description="Counts for ref-forward bases, ref-reverse, alt-forward and alt-reverse bases">
##INFO=<ID=INDEL,Number=0,Type=Flag,Description="Indicates that the variant is an INDEL.">
##INFO=<ID=CONSVAR,Number=0,Type=Flag,Description="Indicates that the variant is a consensus variant (as opposed to a low frequency variant).">
##INFO=<ID=HRUN,Number=1,Type=Integer,Description="Homopolymer length to the right of report indel position">
##FILTER=<ID=min_dp_10,Description="Minimum Coverage 10">
##FILTER=<ID=sb_fdr,Description="Strand-Bias Multiple Testing Correction: fdr corr. pvalue > 0.001000">
##FILTER=<ID=min_snvqual_64,Description="Minimum SNV Quality (Phred) 64">
##FILTER=<ID=min_indelqual_50,Description="Minimum Indel Quality (Phred) 50">
#CHROM	POS	ID	REF	ALT	QUAL	FILTER	INFO
S288C	33	.	G	A	39394	PASS	DP=2855;AF=0.574081;SB=1;DP4=1201,10,1628,11
S288C	42	.	G	T	49314	PASS	DP=3456;AF=0.578704;SB=2;DP4=1438,16,1982,18
S288C	94	.	G	T	49314	PASS	DP=7826;AF=0.598390;SB=4;DP4=3032,100,4516,168
S288C	172	.	A	G	49314	PASS	DP=8920;AF=0.410650;SB=6;DP4=4452,797,3072,592
S288C	227	.	A	AT	49314	PASS	DP=9776;AF=0.551146;SB=25;DP4=2807,1617,3261,2127;INDEL;HRUN=6
S288C	387	.	T	C	104	PASS	DP=13965;AF=0.004440;SB=18;DP4=7701,6195,44,18
S288C	557	.	C	T	49314	PASS	DP=13265;AF=0.995854;SB=3;DP4=23,25,5642,7568
S288C	625	.	A	C	372	PASS	DP=14159;AF=0.005226;SB=4;DP4=7244,6834,34,40
S288C	638	.	C	T	49314	PASS	DP=14222;AF=0.992476;SB=3;DP4=40,40,7678,6437
S288C	648	.	A	G	49314	PASS	DP=14501;AF=0.993863;SB=5;DP4=41,42,7997,6415
S288C	681	.	CT	C	60	PASS	DP=13848;AF=0.000867;SB=8;DP4=7376,6603,9,3;INDEL;HRUN=4
S288C	817	.	C	A	49314	PASS	DP=13033;AF=0.999156;SB=15;DP4=5,0,6410,6614
S288C	1117	.	G	C	66	PASS	DP=12348;AF=0.004697;SB=5;DP4=6657,5615,36,22
S288C	1380	.	T	A	971	PASS	DP=8053;AF=0.099590;SB=264;DP4=4051,2210,359,443
S288C	1384	.	T	C	1138	PASS	DP=8338;AF=0.110458;SB=343;DP4=3845,2550,456,676
S288C	1570	.	CAAAAAAAAA	C	1749	PASS	DP=10739;AF=0.179719;SB=2;DP4=1015,949,977,953;INDEL;HRUN=17
S288C	1570	.	CAAAAAAAA	C	49314	PASS	DP=10739;AF=0.637769;SB=18;DP4=1015,949,3754,3095;INDEL;HRUN=17
S288C	1759	.	ACCGCGTCGCCGCGTCG	A	43242	PASS	DP=10772;AF=0.639993;SB=6;DP4=1955,2039,3286,3608;INDEL;HRUN=2
S288C	1983	.	TG	T	6917	PASS	DP=11379;AF=0.944020;SB=0;DP4=353,406,5025,5717;INDEL;HRUN=1
S288C	1985	.	T	A	3246	PASS	DP=11877;AF=0.961522;SB=3;DP4=44,56,5436,5984
S288C	2015	.	A	C	4380	PASS	DP=14015;AF=0.199786;SB=4;DP4=5425,5777,1383,1417
S288C	2045	.	AT	A	49314	PASS	DP=14602;AF=0.919874;SB=0;DP4=661,600,7052,6380;INDEL;HRUN=8
S288C	2073	.	G	A	49314	PASS	DP=14792;AF=0.997701;SB=21;DP4=22,5,8216,6542
S288C	2244	.	GAAA	G	49314	PASS	DP=12089;AF=0.387625;SB=87;DP4=2449,2542,2013,2673;INDEL;HRUN=16
S288C	2244	.	GAA	G	10587	PASS	DP=12089;AF=0.145256;SB=51;DP4=2449,2542,752,1004;INDEL;HRUN=16
S288C	2244	.	GAAAA	G	390	PASS	DP=12089;AF=0.042353;SB=35;DP4=2449,2542,208,304;INDEL;HRUN=16
S288C	2255	.	A	AAATG	336	PASS	DP=13580;AF=0.032622;SB=53;DP4=5824,7295,148,295;INDEL;HRUN=16
S288C	2262	.	A	G	49314	PASS	DP=13995;AF=0.515684;SB=188;DP4=3278,3488,2947,4271
S288C	4339	.	G	C	803	PASS	DP=12619;AF=0.014502;SB=6;DP4=5817,6609,77,106
S288C	4807	.	T	C	91	PASS	DP=12605;AF=0.004046;SB=2;DP4=5979,6566,22,29
S288C	5949	.	T	TA	365	PASS	DP=12689;AF=0.004729;SB=2;DP4=6302,6494,27,33;INDEL;HRUN=7
S288C	5949	.	TA	T	49314	PASS	DP=12689;AF=0.919379;SB=5;DP4=567,622,5762,5904;INDEL;HRUN=7
S288C	6033	.	G	GAAA	102	PASS	DP=13184;AF=0.003034;SB=8;DP4=6713,6483,25,15;INDEL;HRUN=8
S288C	6424	.	G	GTGT	910	PASS	DP=13175;AF=0.005465;SB=0;DP4=7052,6167,37,35;INDEL;HRUN=1
S288C	6518	.	A	C	49314	PASS	DP=12544;AF=0.531330;SB=0;DP4=2859,3012,3253,3413
S288C	6603	.	C	CAAA	56	PASS	DP=13426;AF=0.001639;SB=2;DP4=5227,8332,10,12;INDEL;HRUN=7
S288C	7325	.	TC	T	67	PASS	DP=12286;AF=0.001546;SB=0;DP4=6374,5991,10,9;INDEL;HRUN=6
S288C	7558	.	GC	G	73	PASS	DP=13509;AF=0.000962;SB=2;DP4=6938,6656,8,5;INDEL;HRUN=5
S288C	8467	.	T	TA	11470	PASS	DP=13605;AF=0.063506;SB=4;DP4=5816,7113,374,490;INDEL;HRUN=6
S288C	8471	.	AAAG	A	49314	PASS	DP=13209;AF=0.857900;SB=2;DP4=942,1119,5113,6219;INDEL;HRUN=6
S288C	8478	.	G	C	175	PASS	DP=13103;AF=0.011753;SB=25;DP4=5971,6958,52,102
S288C	8491	.	CTTTT	C	49314	PASS	DP=13074;AF=0.846336;SB=93;DP4=820,1216,5286,5779;INDEL;HRUN=11
S288C	8569	.	T	C	195	PASS	DP=14289;AF=0.005249;SB=6;DP4=7640,6563,46,29
S288C	8575	.	T	C	302	PASS	DP=14360;AF=0.005780;SB=4;DP4=7798,6474,50,33
S288C	8934	.	G	A	49314	PASS	DP=8773;AF=0.585775;SB=7;DP4=1020,2611,1377,3762
S288C	9111	.	C	G	36514	PASS	DP=2564;AF=0.576053;SB=13;DP4=4,1082,17,1460
S288C	9131	.	T	TTCGCATGAAG	156	PASS	DP=1313;AF=0.041127;SB=10;DP4=1,1151,1,53;INDEL;HRUN=3
S288C	9131	.	T	TTCGCATGAAGTACC	2144	PASS	DP=1313;AF=0.153085;SB=0;DP4=1,1151,0,201;INDEL;HRUN=3
S288C	9132	.	T	TCGCATGA	71	PASS	DP=1198;AF=0.033389;SB=0;DP4=1,976,0,40;INDEL;HRUN=1
S288C	9132	.	T	TCGCATGAAGTAC	178	PASS	DP=1198;AF=0.047579;SB=0;DP4=1,976,0,57;INDEL;HRUN=1
S288C	9133	.	C	CGCAT	233	PASS	DP=1135;AF=0.056388;SB=0;DP4=1,919,0,64;INDEL;HRUN=1
S288C	9133	.	C	CGCATG	267	PASS	DP=1135;AF=0.059912;SB=0;DP4=1,919,0,68;INDEL;HRUN=1
S288C	9133	.	C	CGCATGAAGT	341	PASS	DP=1135;AF=0.066960;SB=0;DP4=1,919,0,76;INDEL;HRUN=1
S288C	9133	.	C	CGCATGAAGTA	98	PASS	DP=1135;AF=0.039648;SB=0;DP4=1,919,0,45;INDEL;HRUN=1
