# Supplementary material for: Varying strength of selection contributes to the intragenomic diversity of rRNA genes
Source: Nat Commun. 2022 Nov 25;13:7245. doi: 10.1038/s41467-022-34989-w (PMC9700816; doi:10.1038/s41467-022-34989-w)
Supplement: Supplementary file 4 — Supplementary Data 1-6 [file 41467_2022_34989_MOESM4_ESM.zip › Supplementary_Data1-6/Supplementary_Data_6/raw_rDNA_var_calls/ERR1309256_rDNA.vcf]

##fileformat=VCFv4.0
##fileDate=20200729
##source=lofreq call --call-indels -f /scratch/ds5639/rDNA_project/Yue_2017_SK1_hiseq/SRR4074258_1/rDNA_S288C_ref/rDNA_S288C.fa -o ERR1309256_rDNA.vcf ERR1309256_rDNA.bam 
##reference=/scratch/ds5639/rDNA_project/Yue_2017_SK1_hiseq/SRR4074258_1/rDNA_S288C_ref/rDNA_S288C.fa
##INFO=<ID=DP,Number=1,Type=Integer,Description="Raw Depth">
##INFO=<ID=AF,Number=1,Type=Float,Description="Allele Frequency">
##INFO=<ID=SB,Number=1,Type=Integer,Description="Phred-scaled strand bias at this position">
##INFO=<ID=DP4,Number=4,Type=Integer,Description="Counts for ref-forward bases, ref-reverse, alt-forward and alt-reverse bases">
##INFO=<ID=INDEL,Number=0,Type=Flag,Description="Indicates that the variant is an INDEL.">
##INFO=<ID=CONSVAR,Number=0,Type=Flag,Description="Indicates that the variant is a consensus variant (as opposed to a low frequency variant).">
##INFO=<ID=HRUN,Number=1,Type=Integer,Description="Homopolymer length to the right of report indel position">
##FILTER=<ID=min_dp_10,Description="Minimum Coverage 10">
##FILTER=<ID=sb_fdr,Description="Strand-Bias Multiple Testing Correction: fdr corr. pvalue > 0.001000">
##FILTER=<ID=min_snvqual_64,Description="Minimum SNV Quality (Phred) 64">
##FILTER=<ID=min_indelqual_52,Description="Minimum Indel Quality (Phred) 52">
#CHROM	POS	ID	REF	ALT	QUAL	FILTER	INFO
S288C	33	.	G	A	49314	PASS	DP=3940;AF=0.989594;SB=0;DP4=37,0,3864,35
S288C	130	.	C	T	174	PASS	DP=11656;AF=0.004461;SB=11;DP4=10653,940,44,8
S288C	179	.	A	ATTTTTTTCTT	56	PASS	DP=12584;AF=0.003576;SB=8;DP4=10527,2038,34,11;INDEL;HRUN=8
S288C	272	.	GAACATACAA	G	256	PASS	DP=15410;AF=0.003569;SB=2;DP4=8607,6908,33,22;INDEL;HRUN=2
S288C	557	.	C	T	49314	PASS	DP=19533;AF=0.999232;SB=0;DP4=3,5,8204,11314
S288C	607	.	G	A	890	PASS	DP=20102;AF=0.009054;SB=0;DP4=9150,10755,82,100
S288C	626	.	A	G	268	PASS	DP=20157;AF=0.003473;SB=5;DP4=9767,10310,39,31
S288C	638	.	C	T	49314	PASS	DP=20140;AF=0.998361;SB=3;DP4=3,5,10309,9798
S288C	648	.	A	G	49314	PASS	DP=20374;AF=0.990723;SB=0;DP4=95,86,10611,9574
S288C	743	.	T	C	580	PASS	DP=18290;AF=0.005796;SB=3;DP4=9109,9065,49,57
S288C	817	.	C	A	49314	PASS	DP=17757;AF=0.998817;SB=8;DP4=8,3,8607,9131
S288C	1032	.	C	T	49314	PASS	DP=15821;AF=0.987295;SB=10;DP4=97,93,7008,8612
S288C	1117	.	G	C	49314	PASS	DP=17848;AF=0.997143;SB=0;DP4=20,14,10108,7689
S288C	1145	.	A	G	49314	PASS	DP=17881;AF=0.986858;SB=0;DP4=129,84,10569,7077
S288C	1380	.	T	A	2946	PASS	DP=12558;AF=0.141902;SB=74;DP4=5364,3395,965,817
S288C	1384	.	T	C	2908	PASS	DP=12555;AF=0.153724;SB=106;DP4=5117,3427,1192,1097
S288C	1495	.	G	C	49314	PASS	DP=19132;AF=0.990121;SB=0;DP4=93,84,10161,8782
S288C	1570	.	CAAAAAAAAAA	C	49314	PASS	DP=14667;AF=0.813800;SB=8;DP4=1404,1429,6097,5839;INDEL;HRUN=17
S288C	1602	.	T	C	49314	PASS	DP=16320;AF=0.989399;SB=0;DP4=76,72,8201,7947
S288C	1671	.	T	C	49314	PASS	DP=15887;AF=0.989425;SB=9;DP4=83,79,7073,8646
S288C	1759	.	ACCGCGTCGCCGCGTCG	A	49314	PASS	DP=13253;AF=0.652758;SB=24;DP4=1868,2869,3190,5461;INDEL;HRUN=2
S288C	1897	.	T	C	49314	PASS	DP=15080;AF=0.993767;SB=1;DP4=40,39,8053,6935
S288C	1960	.	A	ATGTCCCC	64	PASS	DP=3267;AF=0.203551;SB=50;DP4=1012,616,346,319;INDEL;HRUN=22
S288C	1982	.	CTGTT	C	24907	PASS	DP=2560;AF=0.966016;SB=10;DP4=33,44,1314,1159;INDEL;HRUN=1
S288C	1988	.	ACTGT	A	9079	PASS	DP=4592;AF=0.538110;SB=2;DP4=1147,974,1313,1158;INDEL;HRUN=1
S288C	2045	.	AT	A	49314	PASS	DP=15663;AF=0.982762;SB=1;DP4=139,115,8614,6779;INDEL;HRUN=8
S288C	2083	.	G	A	49314	PASS	DP=19292;AF=0.989374;SB=23;DP4=101,98,11641,7446
S288C	2166	.	A	G	49314	PASS	DP=18118;AF=0.988575;SB=4;DP4=109,89,10473,7438
S288C	2171	.	A	T	49314	PASS	DP=18058;AF=0.987595;SB=4;DP4=115,98,10240,7594
S288C	2227	.	C	T	49314	PASS	DP=17089;AF=0.997718;SB=18;DP4=6,19,8265,8787
S288C	2244	.	GAAA	G	49314	PASS	DP=16036;AF=0.513096;SB=65;DP4=3220,2838,4014,4214;INDEL;HRUN=16
S288C	2277	.	CAAATAGT	C	49314	PASS	DP=16745;AF=0.749239;SB=135;DP4=2118,2237,6940,5606;INDEL;HRUN=3
S288C	2297	.	A	C	49314	PASS	DP=18649;AF=0.993726;SB=11;DP4=73,37,10676,7856
S288C	2392	.	A	G	167	PASS	DP=19334;AF=0.004293;SB=10;DP4=8861,10377,46,37
S288C	5949	.	TA	T	49314	PASS	DP=18873;AF=0.923383;SB=5;DP4=830,824,9002,8425;INDEL;HRUN=7
S288C	6033	.	G	GAA	254	PASS	DP=19644;AF=0.003920;SB=0;DP4=10463,9164,42,35;INDEL;HRUN=8
S288C	6033	.	G	GAAA	180	PASS	DP=19644;AF=0.003309;SB=3;DP4=10463,9164,38,27;INDEL;HRUN=8
S288C	6140	.	G	GC	62	PASS	DP=16938;AF=0.000768;SB=2;DP4=9043,8050,8,5;INDEL;HRUN=5
S288C	6321	.	A	G	240	PASS	DP=22461;AF=0.003562;SB=9;DP4=11919,10454,50,30
S288C	6337	.	G	A	49314	PASS	DP=22351;AF=0.989710;SB=5;DP4=131,89,12373,9748
S288C	6358	.	T	TA	2542	PASS	DP=22456;AF=0.007927;SB=0;DP4=13702,8844,110,68;INDEL;HRUN=1
S288C	6603	.	C	CAAA	163	PASS	DP=20724;AF=0.002220;SB=5;DP4=7720,13083,13,33;INDEL;HRUN=7
S288C	6603	.	C	CAAAAAA	78	PASS	DP=20724;AF=0.001544;SB=5;DP4=7720,13083,15,17;INDEL;HRUN=7
S288C	6603	.	C	CAAAA	122	PASS	DP=20724;AF=0.001930;SB=2;DP4=7720,13083,13,27;INDEL;HRUN=7
S288C	6603	.	C	CAAAAA	73	PASS	DP=20724;AF=0.001496;SB=1;DP4=7720,13083,10,21;INDEL;HRUN=7
S288C	7325	.	TC	T	56	PASS	DP=16881;AF=0.001185;SB=0;DP4=8976,8020,11,9;INDEL;HRUN=6
S288C	7701	.	T	C	301	PASS	DP=17986;AF=0.005560;SB=5;DP4=10205,7661,52,48
S288C	7750	.	C	T	886	PASS	DP=17793;AF=0.011802;SB=1;DP4=8448,9116,104,106
S288C	7751	.	C	T	928	PASS	DP=17781;AF=0.012092;SB=3;DP4=8422,9135,109,106
S288C	8467	.	T	TA	12495	PASS	DP=19999;AF=0.054453;SB=7;DP4=8625,10552,468,621;INDEL;HRUN=6
S288C	8471	.	AAAG	A	49314	PASS	DP=19499;AF=0.860967;SB=1;DP4=1337,1641,7591,9197;INDEL;HRUN=6
S288C	8478	.	G	C	104	PASS	DP=19686;AF=0.009753;SB=31;DP4=8966,10489,65,127
S288C	8491	.	CTTTT	C	49314	PASS	DP=19706;AF=0.846950;SB=101;DP4=1267,1770,8032,8658;INDEL;HRUN=11
S288C	8509	.	T	C	263	PASS	DP=21009;AF=0.008901;SB=4;DP4=10546,10271,101,86
S288C	8934	.	G	A	49314	PASS	DP=11978;AF=0.988395;SB=5;DP4=37,95,2841,8998
S288C	9131	.	T	TTCGCATGAAG	474	PASS	DP=1854;AF=0.043150;SB=5;DP4=5,1531,1,79;INDEL;HRUN=3
S288C	9131	.	T	TTCGCATGAAGTACC	4631	PASS	DP=1854;AF=0.174757;SB=2;DP4=5,1531,0,324;INDEL;HRUN=3
S288C	9132	.	T	TCGCATGA	259	PASS	DP=1693;AF=0.034849;SB=0;DP4=5,1372,0,59;INDEL;HRUN=1
S288C	9132	.	T	TCGCATGAAGTAC	556	PASS	DP=1693;AF=0.051388;SB=0;DP4=5,1372,0,87;INDEL;HRUN=1
S288C	9133	.	C	CGCAT	581	PASS	DP=1603;AF=0.055521;SB=0;DP4=5,1323,0,89;INDEL;HRUN=1
S288C	9133	.	C	CGCATG	569	PASS	DP=1603;AF=0.054897;SB=0;DP4=5,1323,0,88;INDEL;HRUN=1
S288C	9133	.	C	CGCATGAA	83	PASS	DP=1603;AF=0.022458;SB=0;DP4=5,1323,0,36;INDEL;HRUN=1
S288C	9133	.	C	CGCATGAAGT	432	PASS	DP=1603;AF=0.047411;SB=0;DP4=5,1323,0,76;INDEL;HRUN=1
S288C	9133	.	C	CGCATGAAGTA	378	PASS	DP=1603;AF=0.044292;SB=0;DP4=5,1323,0,71;INDEL;HRUN=1
