# Supplementary material for: Varying strength of selection contributes to the intragenomic diversity of rRNA genes
Source: Nat Commun. 2022 Nov 25;13:7245. doi: 10.1038/s41467-022-34989-w (PMC9700816; doi:10.1038/s41467-022-34989-w)
Supplement: Supplementary file 4 — Supplementary Data 1-6 [file 41467_2022_34989_MOESM4_ESM.zip › Supplementary_Data1-6/Supplementary_Data_6/raw_rDNA_var_calls/ERR1309030_rDNA.vcf]

##fileformat=VCFv4.0
##fileDate=20200729
##source=lofreq call --call-indels -f /scratch/ds5639/rDNA_project/Yue_2017_SK1_hiseq/SRR4074258_1/rDNA_S288C_ref/rDNA_S288C.fa -o ERR1309030_rDNA.vcf ERR1309030_rDNA.bam 
##reference=/scratch/ds5639/rDNA_project/Yue_2017_SK1_hiseq/SRR4074258_1/rDNA_S288C_ref/rDNA_S288C.fa
##INFO=<ID=DP,Number=1,Type=Integer,Description="Raw Depth">
##INFO=<ID=AF,Number=1,Type=Float,Description="Allele Frequency">
##INFO=<ID=SB,Number=1,Type=Integer,Description="Phred-scaled strand bias at this position">
##INFO=<ID=DP4,Number=4,Type=Integer,Description="Counts for ref-forward bases, ref-reverse, alt-forward and alt-reverse bases">
##INFO=<ID=INDEL,Number=0,Type=Flag,Description="Indicates that the variant is an INDEL.">
##INFO=<ID=CONSVAR,Number=0,Type=Flag,Description="Indicates that the variant is a consensus variant (as opposed to a low frequency variant).">
##INFO=<ID=HRUN,Number=1,Type=Integer,Description="Homopolymer length to the right of report indel position">
##FILTER=<ID=min_dp_10,Description="Minimum Coverage 10">
##FILTER=<ID=sb_fdr,Description="Strand-Bias Multiple Testing Correction: fdr corr. pvalue > 0.001000">
##FILTER=<ID=min_snvqual_64,Description="Minimum SNV Quality (Phred) 64">
##FILTER=<ID=min_indelqual_53,Description="Minimum Indel Quality (Phred) 53">
#CHROM	POS	ID	REF	ALT	QUAL	FILTER	INFO
S288C	217	.	GT	G	49314	PASS	DP=9158;AF=0.962219;SB=4;DP4=383,93,6933,1879;INDEL;HRUN=2
S288C	224	.	A	G	49314	PASS	DP=8556;AF=0.995442;SB=4;DP4=11,5,6717,1816
S288C	236	.	T	TGCGGAAGCGGAAGCGGAA	658	PASS	DP=10285;AF=0.066991;SB=125;DP4=6102,2411,400,289;INDEL;HRUN=1
S288C	254	.	A	AGCG	999	PASS	DP=11863;AF=0.095338;SB=246;DP4=6172,4716,819,312;INDEL;HRUN=4
S288C	452	.	G	C	49314	PASS	DP=23890;AF=0.797991;SB=19;DP4=2796,2001,11499,7567
S288C	557	.	C	T	49314	PASS	DP=27560;AF=0.998766;SB=0;DP4=8,10,12619,14907
S288C	626	.	A	G	49314	PASS	DP=28385;AF=0.998098;SB=4;DP4=18,24,14246,14085
S288C	638	.	C	T	49314	PASS	DP=28980;AF=0.999103;SB=0;DP4=6,5,14778,14176
S288C	648	.	A	G	49314	PASS	DP=29397;AF=0.999048;SB=7;DP4=13,6,15116,14253
S288C	691	.	G	C	49314	PASS	DP=29422;AF=0.998029;SB=3;DP4=26,21,14643,14721
S288C	817	.	C	A	49314	PASS	DP=26564;AF=0.998795;SB=18;DP4=16,5,12965,13570
S288C	1069	.	A	G	49314	PASS	DP=23170;AF=0.993871;SB=22;DP4=21,48,10963,12065
S288C	1378	.	T	A	728	PASS	DP=13312;AF=0.080904;SB=822;DP4=6069,4993,265,812
S288C	1382	.	T	C	204	PASS	DP=13913;AF=0.070294;SB=885;DP4=5840,5617,350,1116
S288C	1547	.	A	AATATCCTCCTCCG	209	PASS	DP=10266;AF=0.105299;SB=2;DP4=3624,5654,432,649;INDEL;HRUN=2
S288C	1547	.	A	G	1672	PASS	DP=10370;AF=0.184378;SB=64;DP4=3210,5245,847,1065
S288C	1552	.	T	C	49314	PASS	DP=10568;AF=0.564629;SB=443;DP4=2362,2227,2254,3717
S288C	1564	.	T	TTC	13878	PASS	DP=10471;AF=0.319549;SB=3;DP4=3550,3744,1599,1747;INDEL;HRUN=2
S288C	1570	.	CAAAAAA	C	29843	PASS	DP=7548;AF=0.542660;SB=63;DP4=1741,2004,2139,1957;INDEL;HRUN=17
S288C	1671	.	T	C	49314	PASS	DP=17951;AF=0.998329;SB=0;DP4=13,10,10431,7490
S288C	1703	.	A	G	49314	PASS	DP=14115;AF=0.997024;SB=2;DP4=20,11,8168,5905
S288C	1720	.	T	G	49314	PASS	DP=14291;AF=0.998391;SB=0;DP4=10,8,7904,6366
S288C	1759	.	ACCGCGTCGCCGCGTCG	A	8717	PASS	DP=8190;AF=0.446154;SB=161;DP4=2708,1996,1768,1886;INDEL;HRUN=2
S288C	1830	.	G	GTA	49314	PASS	DP=15796;AF=0.857812;SB=53;DP4=1197,1172,7539,6011;INDEL;HRUN=1
S288C	1912	.	G	C	49314	PASS	DP=17368;AF=0.997755;SB=5;DP4=11,13,9920,7409
S288C	1979	.	C	CCACTAT	43427	PASS	DP=11793;AF=0.594675;SB=256;DP4=2508,1682,3474,3539;INDEL;HRUN=4
S288C	2045	.	AT	A	49314	PASS	DP=22386;AF=0.901903;SB=68;DP4=1294,941,10512,9678;INDEL;HRUN=8
S288C	2182	.	C	CAAAT	49314	PASS	DP=23650;AF=0.915391;SB=676;DP4=1442,707,10283,11366;INDEL;HRUN=3
S288C	2227	.	C	T	49314	PASS	DP=13806;AF=0.998769;SB=14;DP4=0,6,6026,7763
S288C	2255	.	A	AT	3307	PASS	DP=7912;AF=0.486223;SB=519;DP4=2352,1917,1469,2378;INDEL;HRUN=16
S288C	2261	.	T	A	1536	PASS	DP=8385;AF=0.543709;SB=14;DP4=7,13,2744,1832
S288C	2277	.	CAAATAGT	C	49314	PASS	DP=6976;AF=0.864106;SB=3;DP4=549,442,3411,2617;INDEL;HRUN=3
S288C	2331	.	A	G	49314	PASS	DP=22025;AF=0.992054;SB=38;DP4=113,52,11725,10125
S288C	2348	.	T	C	49314	PASS	DP=25586;AF=0.998202;SB=13;DP4=17,27,13939,11601
S288C	2407	.	A	G	33531	PASS	DP=25050;AF=0.084311;SB=12;DP4=11535,11400,1109,1003
S288C	5949	.	TA	T	49314	PASS	DP=25713;AF=0.936297;SB=29;DP4=886,977,12402,11673;INDEL;HRUN=7
S288C	6033	.	G	GA	49314	PASS	DP=26277;AF=0.863911;SB=97;DP4=1865,1239,12263,10438;INDEL;HRUN=8
S288C	6033	.	G	GAA	6349	PASS	DP=26277;AF=0.023709;SB=31;DP4=1865,1239,328,295;INDEL;HRUN=8
S288C	6042	.	C	A	1257	PASS	DP=27424;AF=0.014403;SB=58;DP4=14714,12300,265,133
S288C	6337	.	G	A	49314	PASS	DP=29698;AF=0.998485;SB=8;DP4=16,24,15502,14151
S288C	7325	.	TC	T	138	PASS	DP=22372;AF=0.001609;SB=2;DP4=11679,10876,21,15;INDEL;HRUN=6
S288C	7558	.	GC	G	63	PASS	DP=25376;AF=0.000670;SB=8;DP4=13424,12184,12,5;INDEL;HRUN=5
S288C	8447	.	AAAG	A	1161	PASS	DP=29087;AF=0.010004;SB=18;DP4=12606,16491,105,186;INDEL;HRUN=4
S288C	8455	.	A	G	49314	PASS	DP=29036;AF=0.990977;SB=18;DP4=56,44,12516,16258
S288C	8467	.	T	TA	22060	PASS	DP=28041;AF=0.067366;SB=292;DP4=11864,14565,597,1292;INDEL;HRUN=6
S288C	8471	.	AAAG	A	49314	PASS	DP=27661;AF=0.858754;SB=160;DP4=1599,2618,10642,13112;INDEL;HRUN=6
S288C	8478	.	G	C	699	PASS	DP=27942;AF=0.015353;SB=143;DP4=12524,14943,116,314
S288C	8491	.	CTTT	C	49314	PASS	DP=28440;AF=0.850422;SB=538;DP4=1571,2787,11788,12398;INDEL;HRUN=11
S288C	8493	.	TT	T	932	PASS	DP=28255;AF=0.011007;SB=54;DP4=13475,14900,189,122;INDEL;HRUN=11
S288C	8728	.	T	C	49314	PASS	DP=25205;AF=0.997897;SB=1;DP4=17,27,10589,14563
S288C	8934	.	G	A	49314	PASS	DP=16657;AF=0.998499;SB=2;DP4=3,15,4298,12334
S288C	9131	.	T	TTCGCATGAAG	883	PASS	DP=2162;AF=0.057354;SB=0;DP4=8,1924,0,124;INDEL;HRUN=3
S288C	9131	.	T	TTCGCATGAAGTACC	2704	PASS	DP=2162;AF=0.111471;SB=2;DP4=8,1924,0,241;INDEL;HRUN=3
S288C	9132	.	T	TCGCATGA	820	PASS	DP=1948;AF=0.061088;SB=0;DP4=7,1623,0,119;INDEL;HRUN=1
S288C	9132	.	T	TCGCATGAAGTAC	638	PASS	DP=1948;AF=0.053388;SB=0;DP4=7,1623,0,104;INDEL;HRUN=1
S288C	9133	.	C	CGCAT	1227	PASS	DP=1792;AF=0.083147;SB=2;DP4=6,1423,1,148;INDEL;HRUN=1
S288C	9133	.	C	CGCATG	860	PASS	DP=1792;AF=0.068080;SB=0;DP4=6,1423,0,122;INDEL;HRUN=1
S288C	9133	.	C	CGCATGAA	371	PASS	DP=1792;AF=0.044085;SB=0;DP4=6,1423,0,79;INDEL;HRUN=1
S288C	9133	.	C	CGCATGAAGT	401	PASS	DP=1792;AF=0.045759;SB=0;DP4=6,1423,0,82;INDEL;HRUN=1
S288C	9133	.	C	CGCATGAAGTA	390	PASS	DP=1792;AF=0.045201;SB=0;DP4=6,1423,0,81;INDEL;HRUN=1
