# Supplementary material for: Varying strength of selection contributes to the intragenomic diversity of rRNA genes
Source: Nat Commun. 2022 Nov 25;13:7245. doi: 10.1038/s41467-022-34989-w (PMC9700816; doi:10.1038/s41467-022-34989-w)
Supplement: Supplementary file 4 — Supplementary Data 1-6 [file 41467_2022_34989_MOESM4_ESM.zip › Supplementary_Data1-6/Supplementary_Data_6/raw_rDNA_var_calls/ERR1308853_rDNA.vcf]

##fileformat=VCFv4.0
##fileDate=20200729
##source=lofreq call --call-indels -f /scratch/ds5639/rDNA_project/Yue_2017_SK1_hiseq/SRR4074258_1/rDNA_S288C_ref/rDNA_S288C.fa -o ERR1308853_rDNA.vcf ERR1308853_rDNA.bam 
##reference=/scratch/ds5639/rDNA_project/Yue_2017_SK1_hiseq/SRR4074258_1/rDNA_S288C_ref/rDNA_S288C.fa
##INFO=<ID=DP,Number=1,Type=Integer,Description="Raw Depth">
##INFO=<ID=AF,Number=1,Type=Float,Description="Allele Frequency">
##INFO=<ID=SB,Number=1,Type=Integer,Description="Phred-scaled strand bias at this position">
##INFO=<ID=DP4,Number=4,Type=Integer,Description="Counts for ref-forward bases, ref-reverse, alt-forward and alt-reverse bases">
##INFO=<ID=INDEL,Number=0,Type=Flag,Description="Indicates that the variant is an INDEL.">
##INFO=<ID=CONSVAR,Number=0,Type=Flag,Description="Indicates that the variant is a consensus variant (as opposed to a low frequency variant).">
##INFO=<ID=HRUN,Number=1,Type=Integer,Description="Homopolymer length to the right of report indel position">
##FILTER=<ID=min_dp_10,Description="Minimum Coverage 10">
##FILTER=<ID=sb_fdr,Description="Strand-Bias Multiple Testing Correction: fdr corr. pvalue > 0.001000">
##FILTER=<ID=min_snvqual_64,Description="Minimum SNV Quality (Phred) 64">
##FILTER=<ID=min_indelqual_55,Description="Minimum Indel Quality (Phred) 55">
#CHROM	POS	ID	REF	ALT	QUAL	FILTER	INFO
S288C	33	.	G	A	49314	PASS	DP=3478;AF=0.825187;SB=0;DP4=597,10,2823,47
S288C	146	.	A	G	49314	PASS	DP=11923;AF=0.826721;SB=20;DP4=1800,260,8395,1462
S288C	217	.	GT	G	14482	PASS	DP=9886;AF=0.182885;SB=84;DP4=6147,2006,1239,569;INDEL;HRUN=2
S288C	236	.	T	TGCGGAAGCGGAAGCGGAA	6111	PASS	DP=10860;AF=0.150092;SB=349;DP4=6020,2355,911,719;INDEL;HRUN=1
S288C	254	.	A	AGCG	97	PASS	DP=11902;AF=0.095614;SB=425;DP4=6313,4523,894,244;INDEL;HRUN=4
S288C	419	.	C	T	49314	PASS	DP=19198;AF=0.829201;SB=26;DP4=1694,1531,8850,7114
S288C	557	.	C	T	49314	PASS	DP=20715;AF=0.997876;SB=10;DP4=4,14,9120,11551
S288C	626	.	A	G	49314	PASS	DP=22076;AF=0.997418;SB=0;DP4=26,25,11186,10833
S288C	638	.	C	T	49314	PASS	DP=22657;AF=0.998323;SB=0;DP4=9,8,11831,10788
S288C	648	.	A	G	49314	PASS	DP=23014;AF=0.998870;SB=0;DP4=9,7,12263,10725
S288C	817	.	C	A	49314	PASS	DP=19590;AF=0.998673;SB=14;DP4=5,14,9875,9689
S288C	924	.	C	T	130	PASS	DP=18458;AF=0.006826;SB=0;DP4=8401,9925,58,68
S288C	1032	.	C	T	49314	PASS	DP=18629;AF=0.866284;SB=0;DP4=1055,1431,6879,9259
S288C	1085	.	C	T	49314	PASS	DP=19377;AF=0.868607;SB=9;DP4=1184,1347,8161,8670
S288C	1117	.	G	C	49314	PASS	DP=20041;AF=0.868120;SB=15;DP4=1321,1312,9132,8266
S288C	1145	.	A	G	49314	PASS	DP=19709;AF=0.864275;SB=1;DP4=1502,1164,9667,7367
S288C	1178	.	T	C	49314	PASS	DP=18299;AF=0.863271;SB=3;DP4=1540,951,9651,6147
S288C	1398	.	T	C	7067	PASS	DP=19056;AF=0.414095;SB=2147483647;DP4=6537,4604,2172,5719
S288C	1411	.	G	T	49314	PASS	DP=14754;AF=0.868510;SB=2;DP4=794,1133,5360,7458
S288C	1495	.	G	C	49314	PASS	DP=19620;AF=0.858614;SB=163;DP4=1475,1297,7514,9332
S288C	1570	.	CAAAAAAAAAA	C	49314	PASS	DP=14658;AF=0.707668;SB=13;DP4=1181,1812,4304,6069;INDEL;HRUN=17
S288C	1602	.	T	C	49314	PASS	DP=16624;AF=0.859721;SB=188;DP4=1200,1120,5949,8344
S288C	1671	.	T	C	49314	PASS	DP=15932;AF=0.848356;SB=139;DP4=1231,1175,5765,7751
S288C	1720	.	T	C	49314	PASS	DP=11693;AF=0.791927;SB=32;DP4=1151,1272,4034,5226
S288C	1731	.	G	C	49314	PASS	DP=11809;AF=0.790583;SB=72;DP4=1186,1281,3918,5418
S288C	1759	.	ACCGCGTCGCCGCGTCG	A	12996	PASS	DP=8999;AF=0.489943;SB=77;DP4=2087,2690,1671,2738;INDEL;HRUN=2
S288C	1897	.	T	C	49314	PASS	DP=13755;AF=0.811487;SB=130;DP4=1576,1012,5895,5268
S288C	1982	.	CTGTT	C	7140	PASS	DP=3515;AF=0.412233;SB=48;DP4=910,1162,745,704;INDEL;HRUN=1
S288C	1988	.	ACTGT	A	3436	PASS	DP=5106;AF=0.283392;SB=12;DP4=1782,1886,745,702;INDEL;HRUN=1
S288C	1992	.	T	A	388	PASS	DP=5887;AF=0.242908;SB=26;DP4=1295,1364,768,662
S288C	2045	.	AT	A	49314	PASS	DP=14157;AF=0.975560;SB=2;DP4=197,149,7613,6198;INDEL;HRUN=8
S288C	2073	.	G	A	20599	PASS	DP=17426;AF=0.173706;SB=30;DP4=8403,5989,1867,1160
S288C	2083	.	G	A	49314	PASS	DP=17274;AF=0.826965;SB=29;DP4=1890,1096,8585,5700
S288C	2156	.	C	A	49314	PASS	DP=17838;AF=0.822346;SB=3;DP4=1781,1287,8415,6255
S288C	2166	.	A	G	49314	PASS	DP=18042;AF=0.834109;SB=21;DP4=1703,1284,8170,6879
S288C	2215	.	G	A	49314	PASS	DP=12376;AF=0.763736;SB=18;DP4=1356,1541,4180,5272
S288C	2227	.	C	T	49314	PASS	DP=10527;AF=0.737247;SB=40;DP4=1278,1483,3258,4503
S288C	2250	.	A	T	26846	PASS	DP=7397;AF=0.516561;SB=29;DP4=1552,2014,1519,2302
S288C	2256	.	A	G	944	PASS	DP=6684;AF=0.396469;SB=35;DP4=1647,2049,1061,1593
S288C	2257	.	A	ACC	5107	PASS	DP=6671;AF=0.288862;SB=24;DP4=2144,2716,775,1152;INDEL;HRUN=16
S288C	2277	.	CAAATAGT	C	31111	PASS	DP=5932;AF=0.394808;SB=315;DP4=1551,2076,1368,974;INDEL;HRUN=3
S288C	2281	.	T	G	562	PASS	DP=6824;AF=0.153283;SB=388;DP4=1139,1823,649,397
S288C	2283	.	G	C	1038	PASS	DP=7055;AF=0.180865;SB=274;DP4=1488,1933,785,491
S288C	2284	.	T	C	4285	PASS	DP=7193;AF=0.252051;SB=655;DP4=996,1772,1121,692
S288C	2323	.	T	C	49314	PASS	DP=14148;AF=0.759259;SB=122;DP4=1716,1684,6179,4563
S288C	2361	.	A	ATC	49314	PASS	DP=19998;AF=0.735724;SB=30;DP4=3014,2348,8659,6054;INDEL;HRUN=1
S288C	2485	.	T	TAA	49314	PASS	DP=19570;AF=0.691007;SB=94;DP4=2878,3236,7019,6504;INDEL;HRUN=6
S288C	2492	.	C	A	903	PASS	DP=19555;AF=0.041013;SB=8;DP4=9575,9171,389,416
S288C	5237	.	G	GTGAAAT	104	PASS	DP=16582;AF=0.001146;SB=54;DP4=8413,8311,19,0;INDEL;HRUN=1
S288C	5653	.	C	T	37981	PASS	DP=16002;AF=0.125859;SB=5;DP4=7110,6871,1051,963
S288C	5949	.	TA	T	49314	PASS	DP=19033;AF=0.432985;SB=8;DP4=5571,5425,4263,3978;INDEL;HRUN=7
S288C	5950	.	A	T	315	PASS	DP=19322;AF=0.007297;SB=2;DP4=5530,5401,68,73
S288C	6337	.	G	A	49314	PASS	DP=23051;AF=0.538111;SB=3;DP4=5867,4774,6770,5634
S288C	6346	.	G	C	49314	PASS	DP=22955;AF=0.532433;SB=1;DP4=6015,4701,6896,5326
S288C	6603	.	C	CA	49314	PASS	DP=20872;AF=0.437716;SB=8;DP4=4026,7650,3239,5897;INDEL;HRUN=7
S288C	6603	.	C	CAA	3516	PASS	DP=20872;AF=0.015715;SB=10;DP4=4026,7650,128,200;INDEL;HRUN=7
S288C	6603	.	C	A	448	PASS	DP=21154;AF=0.010636;SB=43;DP4=7289,13636,109,117
S288C	8467	.	T	TA	12692	PASS	DP=20969;AF=0.058515;SB=35;DP4=8903,11077,482,745;INDEL;HRUN=6
S288C	8471	.	AAAG	A	49314	PASS	DP=20463;AF=0.867615;SB=37;DP4=1230,1765,7946,9808;INDEL;HRUN=6
S288C	8491	.	CTTTT	C	49314	PASS	DP=20523;AF=0.853335;SB=254;DP4=1159,1971,8265,9248;INDEL;HRUN=11
S288C	8513	.	C	A	49314	PASS	DP=21318;AF=0.852566;SB=25;DP4=1456,1540,9376,8799
S288C	8702	.	C	A	33647	PASS	DP=18665;AF=0.113957;SB=0;DP4=7500,9007,965,1171
S288C	8934	.	G	A	49314	PASS	DP=12674;AF=0.992425;SB=0;DP4=23,67,3348,9230
S288C	9131	.	T	TTCGCATGAAG	665	PASS	DP=1630;AF=0.052761;SB=0;DP4=8,1421,0,86;INDEL;HRUN=3
S288C	9131	.	T	TTCGCATGAAGTACC	3251	PASS	DP=1630;AF=0.146626;SB=2;DP4=8,1421,0,239;INDEL;HRUN=3
S288C	9132	.	T	TCGCATGA	641	PASS	DP=1476;AF=0.056911;SB=0;DP4=7,1189,0,84;INDEL;HRUN=1
S288C	9132	.	T	TCGCATGAAGTAC	552	PASS	DP=1476;AF=0.052168;SB=0;DP4=7,1189,0,77;INDEL;HRUN=1
S288C	9133	.	C	CGCAT	682	PASS	DP=1398;AF=0.062232;SB=0;DP4=6,1112,0,87;INDEL;HRUN=1
S288C	9133	.	C	CGCATG	695	PASS	DP=1398;AF=0.062947;SB=0;DP4=6,1112,0,88;INDEL;HRUN=1
S288C	9133	.	C	CGCATGAA	186	PASS	DP=1398;AF=0.030758;SB=0;DP4=6,1112,0,43;INDEL;HRUN=1
S288C	9133	.	C	CGCATGAAGT	421	PASS	DP=1398;AF=0.047210;SB=0;DP4=6,1112,0,66;INDEL;HRUN=1
S288C	9133	.	C	CGCATGAAGTA	479	PASS	DP=1398;AF=0.050787;SB=0;DP4=6,1112,0,71;INDEL;HRUN=1
