# Supplementary material for: Varying strength of selection contributes to the intragenomic diversity of rRNA genes
Source: Nat Commun. 2022 Nov 25;13:7245. doi: 10.1038/s41467-022-34989-w (PMC9700816; doi:10.1038/s41467-022-34989-w)
Supplement: Supplementary file 4 — Supplementary Data 1-6 [file 41467_2022_34989_MOESM4_ESM.zip › Supplementary_Data1-6/Supplementary_Data_6/raw_rDNA_var_calls/ERR1308852_rDNA.vcf]

##fileformat=VCFv4.0
##fileDate=20200729
##source=lofreq call --call-indels -f /scratch/ds5639/rDNA_project/Yue_2017_SK1_hiseq/SRR4074258_1/rDNA_S288C_ref/rDNA_S288C.fa -o ERR1308852_rDNA.vcf ERR1308852_rDNA.bam 
##reference=/scratch/ds5639/rDNA_project/Yue_2017_SK1_hiseq/SRR4074258_1/rDNA_S288C_ref/rDNA_S288C.fa
##INFO=<ID=DP,Number=1,Type=Integer,Description="Raw Depth">
##INFO=<ID=AF,Number=1,Type=Float,Description="Allele Frequency">
##INFO=<ID=SB,Number=1,Type=Integer,Description="Phred-scaled strand bias at this position">
##INFO=<ID=DP4,Number=4,Type=Integer,Description="Counts for ref-forward bases, ref-reverse, alt-forward and alt-reverse bases">
##INFO=<ID=INDEL,Number=0,Type=Flag,Description="Indicates that the variant is an INDEL.">
##INFO=<ID=CONSVAR,Number=0,Type=Flag,Description="Indicates that the variant is a consensus variant (as opposed to a low frequency variant).">
##INFO=<ID=HRUN,Number=1,Type=Integer,Description="Homopolymer length to the right of report indel position">
##FILTER=<ID=min_dp_10,Description="Minimum Coverage 10">
##FILTER=<ID=sb_fdr,Description="Strand-Bias Multiple Testing Correction: fdr corr. pvalue > 0.001000">
##FILTER=<ID=min_snvqual_64,Description="Minimum SNV Quality (Phred) 64">
##FILTER=<ID=min_indelqual_55,Description="Minimum Indel Quality (Phred) 55">
#CHROM	POS	ID	REF	ALT	QUAL	FILTER	INFO
S288C	172	.	A	G	49314	PASS	DP=12639;AF=0.996677;SB=2;DP4=26,3,11590,1007
S288C	236	.	T	TGCGGAAGCGGAAGCGGAA	36550	PASS	DP=12405;AF=0.422491;SB=1344;DP4=5444,1012,3382,1859;INDEL;HRUN=1
S288C	313	.	A	G	49314	PASS	DP=15931;AF=0.997113;SB=0;DP4=25,14,9849,6036
S288C	326	.	T	TG	16952	PASS	DP=18248;AF=0.828474;SB=485;DP4=1647,1601,9783,5335;INDEL;HRUN=1
S288C	328	.	C	CA	4429	PASS	DP=18412;AF=0.088746;SB=309;DP4=10616,6232,785,849;INDEL;HRUN=4
S288C	328	.	C	A	4883	PASS	DP=18485;AF=0.870273;SB=6;DP4=33,12,10214,5874
S288C	557	.	C	T	49314	PASS	DP=19717;AF=0.998225;SB=4;DP4=9,7,8409,11273
S288C	630	.	T	C	49314	PASS	DP=20947;AF=0.996467;SB=8;DP4=36,21,11147,9728
S288C	638	.	C	T	49314	PASS	DP=21393;AF=0.998504;SB=3;DP4=10,5,11634,9728
S288C	648	.	A	G	49314	PASS	DP=21912;AF=0.998585;SB=3;DP4=13,7,12059,9822
S288C	817	.	C	A	49314	PASS	DP=18468;AF=0.999134;SB=11;DP4=9,2,9771,8683
S288C	923	.	G	C	49314	PASS	DP=17336;AF=0.995731;SB=16;DP4=15,37,7696,9566
S288C	1235	.	T	TA	49314	PASS	DP=14011;AF=0.909714;SB=0;DP4=917,546,8008,4738;INDEL;HRUN=3
S288C	1239	.	C	A	250	PASS	DP=13853;AF=0.017253;SB=17;DP4=8544,5066,168,71
S288C	1570	.	CAAAAAA	C	49314	PASS	DP=12045;AF=0.640183;SB=24;DP4=1852,1326,4725,2986;INDEL;HRUN=17
S288C	1759	.	ACCGCGTCGCCGCGTCG	A	49314	PASS	DP=15283;AF=0.695151;SB=638;DP4=2433,2410,3797,6827;INDEL;HRUN=2
S288C	1881	.	A	C	49314	PASS	DP=15748;AF=0.996190;SB=3;DP4=31,23,8181,7507
S288C	1979	.	C	CCACTATCACTGTT	22143	PASS	DP=10638;AF=0.410416;SB=23;DP4=1576,2826,1436,2930;INDEL;HRUN=4
S288C	2227	.	C	T	49314	PASS	DP=6591;AF=0.997876;SB=1;DP4=4,10,1609,4968
S288C	2239	.	G	GGT	1064	PASS	DP=2845;AF=0.325132;SB=268;DP4=597,1652,92,833;INDEL;HRUN=1
S288C	2302	.	C	CA	3239	PASS	DP=4517;AF=0.438787;SB=9;DP4=1536,702,1315,667;INDEL;HRUN=1
S288C	2304	.	T	TA	312	PASS	DP=5165;AF=0.118683;SB=35;DP4=2698,1567,434,179;INDEL;HRUN=2
S288C	2304	.	T	A	13852	PASS	DP=5165;AF=0.937464;SB=50;DP4=245,76,3113,1729
S288C	2415	.	T	C	3295	PASS	DP=17767;AF=0.022289;SB=2;DP4=9084,8277,214,182
S288C	2484	.	A	G	49314	PASS	DP=15650;AF=0.996550;SB=0;DP4=24,20,8514,7082
S288C	5318	.	T	TC	386	PASS	DP=14920;AF=0.011595;SB=57;DP4=7272,7571,53,120;INDEL;HRUN=3
S288C	5321	.	C	CA	49314	PASS	DP=14908;AF=0.917024;SB=7;DP4=654,729,6717,6954;INDEL;HRUN=1
S288C	5323	.	C	A	1071	PASS	DP=14943;AF=0.027638;SB=8;DP4=7178,7349,189,224
S288C	5626	.	A	G	49314	PASS	DP=16211;AF=0.997039;SB=7;DP4=25,13,8713,7450
S288C	5949	.	TA	T	49314	PASS	DP=18694;AF=0.927570;SB=221;DP4=655,908,9522,7818;INDEL;HRUN=7
S288C	6033	.	G	GAA	49314	PASS	DP=18874;AF=0.780969;SB=84;DP4=1821,1193,8043,6697;INDEL;HRUN=8
S288C	6033	.	G	GAAA	14100	PASS	DP=18874;AF=0.054731;SB=37;DP4=1821,1193,555,478;INDEL;HRUN=8
S288C	6034	.	A	AAAA	66	PASS	DP=18922;AF=0.001110;SB=18;DP4=10581,8556,6,15;INDEL;HRUN=8
S288C	6042	.	C	A	2700	PASS	DP=19153;AF=0.036287;SB=620;DP4=9939,8496,597,113
S288C	6140	.	G	GC	2443	PASS	DP=16758;AF=0.010085;SB=4;DP4=9403,7319,89,80;INDEL;HRUN=5
S288C	6509	.	A	AG	49314	PASS	DP=16603;AF=0.907246;SB=181;DP4=746,1058,7895,7168;INDEL;HRUN=1
S288C	6511	.	C	G	915	PASS	DP=16675;AF=0.026267;SB=2;DP4=8275,7952,229,209
S288C	6603	.	C	CAA	49314	PASS	DP=19947;AF=0.823131;SB=82;DP4=1387,2128,5625,10794;INDEL;HRUN=7
S288C	6603	.	C	CA	777	PASS	DP=19947;AF=0.005815;SB=1;DP4=1387,2128,44,72;INDEL;HRUN=7
S288C	6603	.	C	CAAA	2409	PASS	DP=19947;AF=0.012383;SB=32;DP4=1387,2128,70,177;INDEL;HRUN=7
S288C	6738	.	G	GC	49314	PASS	DP=15191;AF=0.875387;SB=995;DP4=1584,581,6517,6781;INDEL;HRUN=5
S288C	6744	.	T	C	2058	PASS	DP=14841;AF=0.030793;SB=0;DP4=7017,7354,222,235
S288C	8471	.	AAAG	A	314	PASS	DP=19524;AF=0.002868;SB=7;DP4=9213,10570,21,35;INDEL;HRUN=6
S288C	8473	.	A	AG	4969	PASS	DP=19793;AF=0.022432;SB=1;DP4=9113,10441,210,234;INDEL;HRUN=1
S288C	8474	.	GAAA	G	49314	PASS	DP=19572;AF=0.870018;SB=23;DP4=1225,1551,8005,9023;INDEL;HRUN=3
S288C	8477	.	A	AG	4666	PASS	DP=19651;AF=0.018523;SB=20;DP4=9323,10551,196,168;INDEL;HRUN=1
S288C	8491	.	CTTT	C	115	PASS	DP=19975;AF=0.005757;SB=4;DP4=1620,2189,54,61;INDEL;HRUN=11
S288C	8491	.	CTT	C	49314	PASS	DP=19975;AF=0.788285;SB=98;DP4=1620,2189,7605,8141;INDEL;HRUN=11
S288C	9060	.	C	CA	49314	PASS	DP=8433;AF=0.933594;SB=131;DP4=45,628,122,7751;INDEL;HRUN=5
S288C	9066	.	C	A	120	PASS	DP=8058;AF=0.011293;SB=18;DP4=122,7844,5,86
S288C	9131	.	T	TTCGCATGAAG	612	PASS	DP=1543;AF=0.057032;SB=0;DP4=1,1443,0,88;INDEL;HRUN=3
S288C	9131	.	T	TTCGCATGAAGTACC	1479	PASS	DP=1543;AF=0.096565;SB=0;DP4=1,1443,0,149;INDEL;HRUN=3
S288C	9132	.	T	TCGCATGA	576	PASS	DP=1393;AF=0.061019;SB=0;DP4=1,1191,0,85;INDEL;HRUN=1
S288C	9132	.	T	TCGCATGAAGTAC	289	PASS	DP=1393;AF=0.042355;SB=0;DP4=1,1191,0,59;INDEL;HRUN=1
S288C	9133	.	C	CGCAT	1002	PASS	DP=1296;AF=0.090278;SB=0;DP4=0,1015,0,117;INDEL;HRUN=1
S288C	9133	.	C	CGCATG	664	PASS	DP=1296;AF=0.070988;SB=0;DP4=0,1015,0,92;INDEL;HRUN=1
S288C	9133	.	C	CGCATGAA	181	PASS	DP=1296;AF=0.036265;SB=0;DP4=0,1015,0,47;INDEL;HRUN=1
S288C	9133	.	C	CGCATGAAGT	198	PASS	DP=1296;AF=0.037809;SB=0;DP4=0,1015,0,49;INDEL;HRUN=1
S288C	9133	.	C	CGCATGAAGTA	403	PASS	DP=1296;AF=0.054012;SB=0;DP4=0,1015,0,70;INDEL;HRUN=1
