# Supplementary material for: Varying strength of selection contributes to the intragenomic diversity of rRNA genes
Source: Nat Commun. 2022 Nov 25;13:7245. doi: 10.1038/s41467-022-34989-w (PMC9700816; doi:10.1038/s41467-022-34989-w)
Supplement: Supplementary file 4 — Supplementary Data 1-6 [file 41467_2022_34989_MOESM4_ESM.zip › Supplementary_Data1-6/Supplementary_Data_6/raw_rDNA_var_calls/ERR1309139_rDNA.vcf]

##fileformat=VCFv4.0
##fileDate=20200729
##source=lofreq call --call-indels -f /scratch/ds5639/rDNA_project/Yue_2017_SK1_hiseq/SRR4074258_1/rDNA_S288C_ref/rDNA_S288C.fa -o ERR1309139_rDNA.vcf ERR1309139_rDNA.bam 
##reference=/scratch/ds5639/rDNA_project/Yue_2017_SK1_hiseq/SRR4074258_1/rDNA_S288C_ref/rDNA_S288C.fa
##INFO=<ID=DP,Number=1,Type=Integer,Description="Raw Depth">
##INFO=<ID=AF,Number=1,Type=Float,Description="Allele Frequency">
##INFO=<ID=SB,Number=1,Type=Integer,Description="Phred-scaled strand bias at this position">
##INFO=<ID=DP4,Number=4,Type=Integer,Description="Counts for ref-forward bases, ref-reverse, alt-forward and alt-reverse bases">
##INFO=<ID=INDEL,Number=0,Type=Flag,Description="Indicates that the variant is an INDEL.">
##INFO=<ID=CONSVAR,Number=0,Type=Flag,Description="Indicates that the variant is a consensus variant (as opposed to a low frequency variant).">
##INFO=<ID=HRUN,Number=1,Type=Integer,Description="Homopolymer length to the right of report indel position">
##FILTER=<ID=min_dp_10,Description="Minimum Coverage 10">
##FILTER=<ID=sb_fdr,Description="Strand-Bias Multiple Testing Correction: fdr corr. pvalue > 0.001000">
##FILTER=<ID=min_snvqual_64,Description="Minimum SNV Quality (Phred) 64">
##FILTER=<ID=min_indelqual_53,Description="Minimum Indel Quality (Phred) 53">
#CHROM	POS	ID	REF	ALT	QUAL	FILTER	INFO
S288C	179	.	A	ATTT	49314	PASS	DP=7395;AF=0.539959;SB=2;DP4=1363,167,3580,413;INDEL;HRUN=8
S288C	179	.	A	ATTTT	174	PASS	DP=7395;AF=0.041109;SB=1;DP4=1363,167,274,30;INDEL;HRUN=8
S288C	179	.	A	ATTTTTTTCTT	10293	PASS	DP=7395;AF=0.159973;SB=2;DP4=1363,167,1062,121;INDEL;HRUN=8
S288C	217	.	GT	G	49314	PASS	DP=4757;AF=0.944503;SB=3;DP4=280,53,3853,640;INDEL;HRUN=2
S288C	236	.	T	TGCGGAA	15788	PASS	DP=4296;AF=0.336359;SB=137;DP4=2454,427,1091,354;INDEL;HRUN=1
S288C	272	.	GAACATACAA	G	36571	PASS	DP=4130;AF=0.492978;SB=48;DP4=1437,676,1254,782;INDEL;HRUN=2
S288C	370	.	C	T	1308	PASS	DP=12184;AF=0.015430;SB=0;DP4=7490,4505,116,72
S288C	557	.	C	T	49314	PASS	DP=11866;AF=0.999157;SB=3;DP4=0,2,5733,6123
S288C	620	.	T	C	49314	PASS	DP=12294;AF=0.991215;SB=7;DP4=40,46,6566,5620
S288C	626	.	A	G	49314	PASS	DP=12443;AF=0.992847;SB=11;DP4=36,45,6765,5589
S288C	638	.	C	T	49314	PASS	DP=12793;AF=0.999531;SB=0;DP4=0,0,7024,5763
S288C	648	.	A	G	49314	PASS	DP=13067;AF=0.999082;SB=22;DP4=9,0,7240,5815
S288C	817	.	C	A	49314	PASS	DP=12259;AF=0.999755;SB=3;DP4=2,0,6234,6022
S288C	823	.	G	C	260	PASS	DP=12252;AF=0.005958;SB=12;DP4=6106,6062,45,28
S288C	871	.	C	T	49314	PASS	DP=11635;AF=0.527976;SB=3;DP4=2342,3148,2667,3476
S288C	1162	.	C	G	49314	PASS	DP=11714;AF=0.670650;SB=6;DP4=2294,1553,4592,3265
S288C	1371	.	C	T	7858	PASS	DP=7648;AF=0.500131;SB=78;DP4=2193,1342,2128,1707
S288C	1545	.	A	C	250	PASS	DP=5632;AF=0.140447;SB=221;DP4=1890,2945,458,333
S288C	1547	.	A	G	1075	PASS	DP=5538;AF=0.170278;SB=276;DP4=1796,2799,554,389
S288C	1564	.	T	TTC	2956	PASS	DP=5068;AF=0.252368;SB=36;DP4=1864,1627,606,673;INDEL;HRUN=2
S288C	1570	.	CAAAA	C	8560	PASS	DP=4038;AF=0.418029;SB=278;DP4=952,1278,1022,666;INDEL;HRUN=17
S288C	1638	.	A	C	49314	PASS	DP=10736;AF=0.814270;SB=20;DP4=1016,950,4233,4509
S288C	1662	.	A	G	49314	PASS	DP=10725;AF=0.884848;SB=16;DP4=657,550,4836,4657
S288C	1671	.	T	C	4606	PASS	DP=10810;AF=0.104533;SB=6;DP4=5116,4562,619,511
S288C	1720	.	T	G	49314	PASS	DP=9894;AF=0.993127;SB=1;DP4=32,29,4836,4990
S288C	1759	.	ACCGCGTCGCCGCGTCG	A	20111	PASS	DP=6062;AF=0.569614;SB=212;DP4=1507,1196,1497,1956;INDEL;HRUN=2
S288C	1830	.	G	GTA	49314	PASS	DP=7317;AF=0.838868;SB=147;DP4=590,680,3601,2537;INDEL;HRUN=1
S288C	1912	.	G	C	49314	PASS	DP=8157;AF=0.612480;SB=23;DP4=1747,1409,2926,2070
S288C	1979	.	C	CCACTAT	25131	PASS	DP=8947;AF=0.604560;SB=199;DP4=1591,1675,2082,3327;INDEL;HRUN=4
S288C	2045	.	A	AT	49314	PASS	DP=11135;AF=0.609340;SB=10;DP4=2186,2102,3571,3214;INDEL;HRUN=8
S288C	2076	.	A	G	5581	PASS	DP=10457;AF=0.075356;SB=9;DP4=5515,4151,473,315
S288C	2182	.	C	CAAAT	49314	PASS	DP=10933;AF=0.893076;SB=295;DP4=883,365,5270,4494;INDEL;HRUN=3
S288C	2195	.	G	A	39889	PASS	DP=9866;AF=0.306609;SB=3;DP4=3895,2886,1764,1267
S288C	2227	.	C	T	49314	PASS	DP=7193;AF=0.998193;SB=8;DP4=3,8,3889,3291
S288C	2277	.	CAAATAGT	C	49314	PASS	DP=7866;AF=0.633105;SB=749;DP4=2148,790,2609,2371;INDEL;HRUN=3
S288C	2398	.	A	G	49314	PASS	DP=12347;AF=0.668502;SB=2;DP4=1747,2342,3574,4680
S288C	2421	.	C	T	49314	PASS	DP=12377;AF=0.664377;SB=8;DP4=1800,2352,3679,4544
S288C	2446	.	C	T	49314	PASS	DP=12280;AF=0.664739;SB=10;DP4=1874,2236,3859,4304
S288C	3357	.	C	T	49314	PASS	DP=11395;AF=0.231066;SB=9;DP4=3873,4881,1210,1423
S288C	3957	.	T	C	1127	PASS	DP=11475;AF=0.015512;SB=3;DP4=5300,5988,89,89
S288C	4014	.	A	C	10581	PASS	DP=12570;AF=0.050676;SB=0;DP4=6362,5567,343,294
S288C	5949	.	TA	T	49314	PASS	DP=12625;AF=0.312713;SB=21;DP4=4524,4281,2131,1817;INDEL;HRUN=7
S288C	5950	.	A	T	78	PASS	DP=12794;AF=0.003595;SB=11;DP4=4516,4276,30,16
S288C	6033	.	G	GAA	4848	PASS	DP=12168;AF=0.034435;SB=43;DP4=1443,746,232,187;INDEL;HRUN=8
S288C	6033	.	G	GAAA	49314	PASS	DP=12168;AF=0.719510;SB=223;DP4=1443,746,4754,4001;INDEL;HRUN=8
S288C	6033	.	G	GAAAA	11916	PASS	DP=12168;AF=0.067472;SB=69;DP4=1443,746,454,367;INDEL;HRUN=8
S288C	6033	.	G	GAAAAA	325	PASS	DP=12168;AF=0.005999;SB=20;DP4=1443,746,37,36;INDEL;HRUN=8
S288C	6034	.	A	AAAA	1248	PASS	DP=12432;AF=0.014801;SB=35;DP4=6976,5371,79,105;INDEL;HRUN=8
S288C	6042	.	C	A	1767	PASS	DP=12730;AF=0.062058;SB=660;DP4=6510,5407,681,129
S288C	6312	.	G	GT	49314	PASS	DP=14299;AF=0.923211;SB=68;DP4=509,672,6748,6453;INDEL;HRUN=5
S288C	6318	.	G	T	398	PASS	DP=14244;AF=0.009899;SB=59;DP4=7147,6947,43,99
S288C	6337	.	G	A	49314	PASS	DP=14236;AF=0.994942;SB=11;DP4=27,40,7393,6771
S288C	6603	.	C	CA	49314	PASS	DP=12798;AF=0.879434;SB=34;DP4=698,990,4143,7112;INDEL;HRUN=7
S288C	6603	.	C	CAA	121	PASS	DP=12798;AF=0.002579;SB=12;DP4=698,990,8,25;INDEL;HRUN=7
S288C	6611	.	T	A	660	PASS	DP=13162;AF=0.014815;SB=32;DP4=5232,7730,103,92
S288C	7232	.	A	G	344	PASS	DP=10764;AF=0.008547;SB=5;DP4=6087,4581,58,34
S288C	7859	.	T	C	1193	PASS	DP=11738;AF=0.013801;SB=1;DP4=5639,5930,82,81
S288C	8067	.	C	A	4236	PASS	DP=10839;AF=0.029800;SB=8;DP4=5641,4874,160,163
S288C	8471	.	AAAG	A	1130	PASS	DP=12520;AF=0.007508;SB=7;DP4=5890,6700,51,43;INDEL;HRUN=6
S288C	8472	.	AAG	A	49314	PASS	DP=12569;AF=0.823932;SB=0;DP4=1114,1251,4871,5485;INDEL;HRUN=6
S288C	8473	.	AG	A	10265	PASS	DP=12681;AF=0.042189;SB=4;DP4=5790,6475,263,272;INDEL;HRUN=1
S288C	8491	.	CTT	C	2429	PASS	DP=13146;AF=0.028830;SB=11;DP4=1378,1781,184,195;INDEL;HRUN=11
S288C	8491	.	CT	C	49314	PASS	DP=13146;AF=0.733683;SB=195;DP4=1378,1781,5120,4525;INDEL;HRUN=11
S288C	8680	.	T	C	49314	PASS	DP=12020;AF=0.339933;SB=3;DP4=3796,4135,1923,2163
S288C	8934	.	G	A	49314	PASS	DP=7150;AF=0.278462;SB=3;DP4=745,4409,272,1719
S288C	8957	.	T	C	44789	PASS	DP=6600;AF=0.286818;SB=2;DP4=562,4141,216,1677
S288C	8983	.	T	A	96	PASS	DP=6573;AF=0.030123;SB=23;DP4=618,5754,8,190
S288C	8984	.	T	TAAAC	49314	PASS	DP=6506;AF=0.582847;SB=5;DP4=251,2520,373,3419;INDEL;HRUN=3
S288C	9131	.	T	TTCGCATGAAG	432	PASS	DP=1004;AF=0.067729;SB=0;DP4=4,885,0,68;INDEL;HRUN=3
S288C	9131	.	T	TTCGCATGAAGTACC	1303	PASS	DP=1004;AF=0.124502;SB=3;DP4=4,885,1,124;INDEL;HRUN=3
S288C	9132	.	T	TCGCATGA	154	PASS	DP=923;AF=0.045504;SB=0;DP4=5,776,0,42;INDEL;HRUN=1
S288C	9132	.	T	TCGCATGAAGTAC	107	PASS	DP=923;AF=0.039003;SB=0;DP4=5,776,0,36;INDEL;HRUN=1
S288C	9133	.	C	CGCAT	209	PASS	DP=863;AF=0.055620;SB=5;DP4=4,660,1,47;INDEL;HRUN=1
S288C	9133	.	C	CGCATG	396	PASS	DP=863;AF=0.075319;SB=0;DP4=4,660,0,65;INDEL;HRUN=1
S288C	9133	.	C	CGCATGAAGT	445	PASS	DP=863;AF=0.079954;SB=0;DP4=4,660,0,69;INDEL;HRUN=1
S288C	9133	.	C	CGCATGAAGTA	239	PASS	DP=863;AF=0.059096;SB=0;DP4=4,660,0,51;INDEL;HRUN=1
