# Supplementary material for: Varying strength of selection contributes to the intragenomic diversity of rRNA genes
Source: Nat Commun. 2022 Nov 25;13:7245. doi: 10.1038/s41467-022-34989-w (PMC9700816; doi:10.1038/s41467-022-34989-w)
Supplement: Supplementary file 4 — Supplementary Data 1-6 [file 41467_2022_34989_MOESM4_ESM.zip › Supplementary_Data1-6/Supplementary_Data_6/raw_rDNA_var_calls/ERR1309138_rDNA.vcf]

##fileformat=VCFv4.0
##fileDate=20200729
##source=lofreq call --call-indels -f /scratch/ds5639/rDNA_project/Yue_2017_SK1_hiseq/SRR4074258_1/rDNA_S288C_ref/rDNA_S288C.fa -o ERR1309138_rDNA.vcf ERR1309138_rDNA.bam 
##reference=/scratch/ds5639/rDNA_project/Yue_2017_SK1_hiseq/SRR4074258_1/rDNA_S288C_ref/rDNA_S288C.fa
##INFO=<ID=DP,Number=1,Type=Integer,Description="Raw Depth">
##INFO=<ID=AF,Number=1,Type=Float,Description="Allele Frequency">
##INFO=<ID=SB,Number=1,Type=Integer,Description="Phred-scaled strand bias at this position">
##INFO=<ID=DP4,Number=4,Type=Integer,Description="Counts for ref-forward bases, ref-reverse, alt-forward and alt-reverse bases">
##INFO=<ID=INDEL,Number=0,Type=Flag,Description="Indicates that the variant is an INDEL.">
##INFO=<ID=CONSVAR,Number=0,Type=Flag,Description="Indicates that the variant is a consensus variant (as opposed to a low frequency variant).">
##INFO=<ID=HRUN,Number=1,Type=Integer,Description="Homopolymer length to the right of report indel position">
##FILTER=<ID=min_dp_10,Description="Minimum Coverage 10">
##FILTER=<ID=sb_fdr,Description="Strand-Bias Multiple Testing Correction: fdr corr. pvalue > 0.001000">
##FILTER=<ID=min_snvqual_64,Description="Minimum SNV Quality (Phred) 64">
##FILTER=<ID=min_indelqual_51,Description="Minimum Indel Quality (Phred) 51">
#CHROM	POS	ID	REF	ALT	QUAL	FILTER	INFO
S288C	130	.	C	T	49314	PASS	DP=2862;AF=0.998253;SB=0;DP4=4,0,2430,428
S288C	179	.	A	ATTTTTTTCTT	1829	PASS	DP=4718;AF=0.119118;SB=91;DP4=2861,1174,466,96;INDEL;HRUN=8
S288C	227	.	A	AT	4655	PASS	DP=3602;AF=0.216824;SB=44;DP4=1934,915,590,191;INDEL;HRUN=6
S288C	227	.	A	T	49314	PASS	DP=3630;AF=0.759504;SB=57;DP4=659,208,1861,896
S288C	272	.	GAACATACAA	G	49314	PASS	DP=4115;AF=0.821871;SB=42;DP4=493,286,1874,1508;INDEL;HRUN=2
S288C	557	.	C	T	49314	PASS	DP=12379;AF=0.999435;SB=2;DP4=2,1,5869,6503
S288C	607	.	G	A	49314	PASS	DP=13689;AF=0.874352;SB=9;DP4=811,905,5899,6070
S288C	638	.	C	T	49314	PASS	DP=14000;AF=0.999357;SB=0;DP4=1,0,7402,6589
S288C	648	.	A	G	49314	PASS	DP=14215;AF=0.999015;SB=2;DP4=1,2,7675,6526
S288C	660	.	C	A	49314	PASS	DP=14077;AF=0.168289;SB=2;DP4=6344,5357,1300,1069
S288C	728	.	T	C	30624	PASS	DP=13196;AF=0.116854;SB=3;DP4=5943,5707,801,741
S288C	743	.	T	C	49314	PASS	DP=13084;AF=0.873433;SB=6;DP4=864,790,5794,5634
S288C	817	.	C	A	49314	PASS	DP=12713;AF=0.999292;SB=2;DP4=0,2,6005,6702
S288C	923	.	G	C	49314	PASS	DP=11587;AF=0.938897;SB=101;DP4=213,486,4663,6216
S288C	1029	.	T	C	18963	PASS	DP=10387;AF=0.116107;SB=72;DP4=3906,5272,415,791
S288C	1117	.	G	C	49314	PASS	DP=11882;AF=0.996718;SB=0;DP4=2,1,6542,5301
S288C	1399	.	T	C	18189	PASS	DP=11392;AF=0.496928;SB=2591;DP4=3307,2399,1492,4169
S288C	1570	.	CAAAA	C	24358	PASS	DP=7231;AF=0.463421;SB=164;DP4=1906,964,2550,801;INDEL;HRUN=17
S288C	1638	.	A	C	49314	PASS	DP=11881;AF=0.969615;SB=1;DP4=165,187,5500,6020
S288C	1662	.	A	G	49314	PASS	DP=12093;AF=0.885388;SB=1;DP4=671,671,5295,5416
S288C	1683	.	A	T	49314	PASS	DP=12447;AF=0.999759;SB=0;DP4=2,1,6538,5906
S288C	1757	.	A	G	49314	PASS	DP=9939;AF=0.969916;SB=35;DP4=107,173,4747,4893
S288C	1759	.	ACCGCGTCGCCGCGTCG	A	27094	PASS	DP=9780;AF=0.600205;SB=168;DP4=2165,1860,2644,3226;INDEL;HRUN=2
S288C	1983	.	TG	T	5890	PASS	DP=10037;AF=0.920295;SB=19;DP4=385,507,3584,5653;INDEL;HRUN=1
S288C	1985	.	T	A	1419	PASS	DP=10329;AF=0.952464;SB=21;DP4=49,115,3950,5888
S288C	2117	.	C	A	49314	PASS	DP=10752;AF=0.998791;SB=0;DP4=4,4,5935,4804
S288C	2208	.	T	C	49314	PASS	DP=12663;AF=0.994551;SB=45;DP4=33,12,5337,7276
S288C	2227	.	C	T	49314	PASS	DP=11925;AF=0.999078;SB=5;DP4=0,3,4924,6996
S288C	2244	.	GA	G	3870	PASS	DP=10349;AF=0.139434;SB=628;DP4=4308,4565,365,1078;INDEL;HRUN=16
S288C	2254	.	A	AAAAAT	160	PASS	DP=8944;AF=0.059146;SB=148;DP4=2937,2007,218,311;INDEL;HRUN=16
S288C	2254	.	A	AAAAAAT	23941	PASS	DP=8944;AF=0.289021;SB=734;DP4=2937,2007,966,1619;INDEL;HRUN=16
S288C	2288	.	T	A	180	PASS	DP=2383;AF=0.199748;SB=43;DP4=971,935,292,184
S288C	2289	.	A	G	11236	PASS	DP=2304;AF=0.647569;SB=6;DP4=426,386,822,670
S288C	2290	.	G	A	1162	PASS	DP=2119;AF=0.357244;SB=16;DP4=747,615,375,382
S288C	2292	.	A	ACAC	79	PASS	DP=2031;AF=0.192516;SB=16;DP4=846,733,184,207;INDEL;HRUN=2
S288C	2302	.	C	CCA	1620	PASS	DP=3709;AF=0.526018;SB=3;DP4=964,663,1178,773;INDEL;HRUN=1
S288C	2304	.	T	TA	84	PASS	DP=4089;AF=0.072878;SB=27;DP4=2078,1512,200,98;INDEL;HRUN=2
S288C	2304	.	T	TAGACCAAA	115	PASS	DP=4089;AF=0.045977;SB=429;DP4=2078,1512,188,0;INDEL;HRUN=2
S288C	2304	.	T	A	20185	PASS	DP=4091;AF=0.979223;SB=58;DP4=58,8,2406,1600
S288C	2374	.	T	C	49314	PASS	DP=12575;AF=0.883260;SB=1;DP4=794,672,5961,5146
S288C	2415	.	T	G	15409	PASS	DP=12293;AF=0.089319;SB=0;DP4=5355,5834,529,569
S288C	2426	.	T	C	582	PASS	DP=12128;AF=0.015996;SB=1;DP4=5877,6056,93,101
S288C	2456	.	G	A	16516	PASS	DP=11910;AF=0.116037;SB=28;DP4=5176,5341,744,638
S288C	2463	.	C	T	750	PASS	DP=12011;AF=0.018400;SB=4;DP4=5725,6059,114,107
S288C	2620	.	T	C	49314	PASS	DP=12166;AF=0.998685;SB=9;DP4=1,5,6474,5680
S288C	3828	.	A	G	21221	PASS	DP=12024;AF=0.111943;SB=5;DP4=6188,4471,803,543
S288C	5154	.	C	CG	33287	PASS	DP=12457;AF=0.106205;SB=6;DP4=5420,5851,661,662;INDEL;HRUN=1
S288C	5371	.	T	C	27218	PASS	DP=11804;AF=0.118604;SB=2;DP4=5314,5082,728,673
S288C	5949	.	TA	T	22016	PASS	DP=12804;AF=0.093252;SB=8;DP4=5937,5819,630,564;INDEL;HRUN=7
S288C	6031	.	T	TG	230	PASS	DP=13435;AF=0.002084;SB=24;DP4=7389,6206,23,5;INDEL;HRUN=2
S288C	6033	.	G	GA	1248	PASS	DP=13779;AF=0.012192;SB=27;DP4=1296,967,75,93;INDEL;HRUN=8
S288C	6033	.	G	GGAA	15610	PASS	DP=13779;AF=0.077872;SB=23;DP4=1296,967,558,515;INDEL;HRUN=8
S288C	6033	.	G	GAA	49314	PASS	DP=13779;AF=0.700559;SB=26;DP4=1296,967,5183,4470;INDEL;HRUN=8
S288C	6033	.	G	GGAAA	260	PASS	DP=13779;AF=0.004862;SB=0;DP4=1296,967,39,28;INDEL;HRUN=8
S288C	6033	.	G	GAAA	8625	PASS	DP=13779;AF=0.047536;SB=12;DP4=1296,967,347,308;INDEL;HRUN=8
S288C	6033	.	G	GAAAA	61	PASS	DP=13779;AF=0.002395;SB=2;DP4=1296,967,17,16;INDEL;HRUN=8
S288C	6042	.	C	A	2025	PASS	DP=14039;AF=0.042667;SB=336;DP4=7185,6242,474,134
S288C	6358	.	T	TA	49314	PASS	DP=15004;AF=0.810650;SB=40;DP4=1635,1343,7159,5004;INDEL;HRUN=1
S288C	6360	.	C	A	937	PASS	DP=15126;AF=0.024461;SB=5;DP4=8602,6151,226,144
S288C	6441	.	T	C	27122	PASS	DP=12459;AF=0.124890;SB=2;DP4=5753,5140,809,747
S288C	6598	.	C	A	390	PASS	DP=13563;AF=0.044607;SB=123;DP4=5479,7450,176,452
S288C	6603	.	C	CAAA	966	PASS	DP=14536;AF=0.009975;SB=116;DP4=2073,2437,109,36;INDEL;HRUN=7
S288C	6603	.	C	CAAAAAA	49314	PASS	DP=14536;AF=0.268575;SB=37;DP4=2073,2437,1636,2268;INDEL;HRUN=7
S288C	6603	.	C	CAAAA	7176	PASS	DP=14536;AF=0.038663;SB=32;DP4=2073,2437,215,347;INDEL;HRUN=7
S288C	6603	.	C	CAAAAA	49314	PASS	DP=14536;AF=0.361035;SB=89;DP4=2073,2437,2091,3157;INDEL;HRUN=7
S288C	6603	.	C	CAAAAAAA	3726	PASS	DP=14536;AF=0.024078;SB=2;DP4=2073,2437,167,183;INDEL;HRUN=7
S288C	8491	.	C	CTTT	9689	PASS	DP=13947;AF=0.069047;SB=92;DP4=2169,3126,499,464;INDEL;HRUN=11
S288C	8491	.	C	CTT	49314	PASS	DP=13947;AF=0.471141;SB=172;DP4=2169,3126,3214,3357;INDEL;HRUN=11
S288C	8491	.	C	CT	12870	PASS	DP=13947;AF=0.085610;SB=123;DP4=2169,3126,627,567;INDEL;HRUN=11
S288C	8491	.	C	CTTTT	83	PASS	DP=13947;AF=0.005808;SB=10;DP4=2169,3126,41,40;INDEL;HRUN=11
S288C	8491	.	CT	C	8432	PASS	DP=13947;AF=0.063168;SB=11;DP4=6106,7104,436,445;INDEL;HRUN=11
S288C	8503	.	C	T	1302	PASS	DP=13694;AF=0.062217;SB=632;DP4=6120,6690,671,205
S288C	8509	.	T	C	14347	PASS	DP=12787;AF=0.093767;SB=17;DP4=5415,6164,606,597
S288C	8632	.	C	T	20062	PASS	DP=12572;AF=0.086701;SB=0;DP4=6160,5316,589,501
S288C	9131	.	T	TTCGCATGAAG	767	PASS	DP=1234;AF=0.057536;SB=0;DP4=0,1051,0,71;INDEL;HRUN=3
S288C	9131	.	T	TTCGCATGAAGTACC	2998	PASS	DP=1234;AF=0.153971;SB=0;DP4=0,1051,0,190;INDEL;HRUN=3
S288C	9132	.	T	TCGCATGA	501	PASS	DP=1134;AF=0.046737;SB=0;DP4=0,923,0,53;INDEL;HRUN=1
S288C	9132	.	T	TCGCATGAAGTAC	327	PASS	DP=1134;AF=0.035273;SB=0;DP4=0,923,0,40;INDEL;HRUN=1
S288C	9133	.	C	CGCAT	474	PASS	DP=1066;AF=0.047842;SB=0;DP4=0,882,0,51;INDEL;HRUN=1
S288C	9133	.	C	CGCATG	632	PASS	DP=1066;AF=0.058161;SB=0;DP4=0,882,0,62;INDEL;HRUN=1
S288C	9133	.	C	CGCATGAA	70	PASS	DP=1066;AF=0.015009;SB=0;DP4=0,882,0,16;INDEL;HRUN=1
S288C	9133	.	C	CGCATGAAGT	754	PASS	DP=1066;AF=0.065666;SB=0;DP4=0,882,0,70;INDEL;HRUN=1
S288C	9133	.	C	CGCATGAAGTA	392	PASS	DP=1066;AF=0.042214;SB=0;DP4=0,882,0,45;INDEL;HRUN=1
