# Supplementary material for: Varying strength of selection contributes to the intragenomic diversity of rRNA genes
Source: Nat Commun. 2022 Nov 25;13:7245. doi: 10.1038/s41467-022-34989-w (PMC9700816; doi:10.1038/s41467-022-34989-w)
Supplement: Supplementary file 4 — Supplementary Data 1-6 [file 41467_2022_34989_MOESM4_ESM.zip › Supplementary_Data1-6/Supplementary_Data_6/raw_rDNA_var_calls/ERR1309078_rDNA.vcf]

##fileformat=VCFv4.0
##fileDate=20200729
##source=lofreq call --call-indels -f /scratch/ds5639/rDNA_project/Yue_2017_SK1_hiseq/SRR4074258_1/rDNA_S288C_ref/rDNA_S288C.fa -o ERR1309078_rDNA.vcf ERR1309078_rDNA.bam 
##reference=/scratch/ds5639/rDNA_project/Yue_2017_SK1_hiseq/SRR4074258_1/rDNA_S288C_ref/rDNA_S288C.fa
##INFO=<ID=DP,Number=1,Type=Integer,Description="Raw Depth">
##INFO=<ID=AF,Number=1,Type=Float,Description="Allele Frequency">
##INFO=<ID=SB,Number=1,Type=Integer,Description="Phred-scaled strand bias at this position">
##INFO=<ID=DP4,Number=4,Type=Integer,Description="Counts for ref-forward bases, ref-reverse, alt-forward and alt-reverse bases">
##INFO=<ID=INDEL,Number=0,Type=Flag,Description="Indicates that the variant is an INDEL.">
##INFO=<ID=CONSVAR,Number=0,Type=Flag,Description="Indicates that the variant is a consensus variant (as opposed to a low frequency variant).">
##INFO=<ID=HRUN,Number=1,Type=Integer,Description="Homopolymer length to the right of report indel position">
##FILTER=<ID=min_dp_10,Description="Minimum Coverage 10">
##FILTER=<ID=sb_fdr,Description="Strand-Bias Multiple Testing Correction: fdr corr. pvalue > 0.001000">
##FILTER=<ID=min_snvqual_64,Description="Minimum SNV Quality (Phred) 64">
##FILTER=<ID=min_indelqual_55,Description="Minimum Indel Quality (Phred) 55">
#CHROM	POS	ID	REF	ALT	QUAL	FILTER	INFO
S288C	217	.	GT	G	49314	PASS	DP=9061;AF=0.951551;SB=1;DP4=396,108,6829,1793;INDEL;HRUN=2
S288C	236	.	T	TGCGGAA	49314	PASS	DP=10087;AF=0.668782;SB=497;DP4=2803,571,4695,2051;INDEL;HRUN=1
S288C	445	.	CT	C	85	PASS	DP=14306;AF=0.001538;SB=0;DP4=7232,7187,11,11;INDEL;HRUN=5
S288C	557	.	C	T	49314	PASS	DP=15928;AF=0.996735;SB=0;DP4=3,4,7181,8695
S288C	638	.	C	T	49314	PASS	DP=16421;AF=0.997686;SB=10;DP4=2,7,8785,7598
S288C	648	.	A	G	49314	PASS	DP=16607;AF=0.997652;SB=3;DP4=8,10,9037,7531
S288C	817	.	C	A	49314	PASS	DP=14858;AF=0.998317;SB=0;DP4=2,1,7434,7401
S288C	1037	.	G	T	49314	PASS	DP=14030;AF=0.994654;SB=3;DP4=21,31,6529,7426
S288C	1038	.	T	G	49314	PASS	DP=13974;AF=0.993989;SB=3;DP4=23,32,6520,7370
S288C	1149	.	T	TA	49314	PASS	DP=15353;AF=0.887905;SB=422;DP4=791,1061,8132,5500;INDEL;HRUN=5
S288C	1155	.	T	A	1673	PASS	DP=15207;AF=0.027224;SB=189;DP4=8890,5881,156,258
S288C	1381	.	T	A	3055	PASS	DP=9861;AF=0.173106;SB=12;DP4=3891,2647,973,734
S288C	1385	.	T	C	3936	PASS	DP=10020;AF=0.204591;SB=33;DP4=3606,2619,1271,1096
S288C	1466	.	A	T	17859	PASS	DP=14802;AF=0.128969;SB=11;DP4=6015,6835,852,1058
S288C	1467	.	C	A	20603	PASS	DP=14864;AF=0.127826;SB=8;DP4=6054,6892,855,1046
S288C	1570	.	CAAAAAAAAA	C	49314	PASS	DP=11756;AF=0.814478;SB=5;DP4=980,1193,4440,5135;INDEL;HRUN=17
S288C	1671	.	T	C	49314	PASS	DP=13125;AF=0.998248;SB=0;DP4=7,6,6931,6171
S288C	1676	.	G	A	6623	PASS	DP=12956;AF=0.123881;SB=2;DP4=6062,5264,873,732
S288C	1720	.	T	C	49314	PASS	DP=12804;AF=0.996095;SB=0;DP4=19,19,6142,6612
S288C	1759	.	ACCGCGTCGCCGCGTCG	A	43883	PASS	DP=10663;AF=0.653006;SB=194;DP4=1913,1906,2847,4116;INDEL;HRUN=2
S288C	1912	.	G	C	49314	PASS	DP=13794;AF=0.995360;SB=14;DP4=33,12,7917,5813
S288C	1983	.	TG	T	8056	PASS	DP=13096;AF=0.945938;SB=17;DP4=474,314,6923,5465;INDEL;HRUN=1
S288C	1985	.	T	A	3548	PASS	DP=13530;AF=0.965854;SB=3;DP4=23,13,7389,5679
S288C	2045	.	AT	A	49314	PASS	DP=16376;AF=0.903090;SB=1;DP4=1009,662,8861,5928;INDEL;HRUN=8
S288C	2227	.	C	T	49314	PASS	DP=15734;AF=0.997521;SB=1;DP4=3,3,6204,9503
S288C	2254	.	A	AAAAAT	49314	PASS	DP=19191;AF=0.334532;SB=1476;DP4=5369,3678,2456,3964;INDEL;HRUN=16
S288C	2354	.	T	TAG	49314	PASS	DP=17870;AF=0.820649;SB=42;DP4=1847,1580,7346,7319;INDEL;HRUN=1
S288C	2358	.	T	G	9802	PASS	DP=17624;AF=0.102758;SB=21;DP4=7944,7848,972,839
S288C	5237	.	G	GTGAAAT	56	PASS	DP=13917;AF=0.001006;SB=43;DP4=6916,7132,14,0;INDEL;HRUN=1
S288C	5949	.	TA	T	49314	PASS	DP=15069;AF=0.932975;SB=24;DP4=566,587,7525,6534;INDEL;HRUN=7
S288C	6033	.	G	GA	49314	PASS	DP=14985;AF=0.849516;SB=33;DP4=1138,809,6898,5832;INDEL;HRUN=8
S288C	6033	.	G	GAA	4132	PASS	DP=14985;AF=0.026693;SB=11;DP4=1138,809,214,186;INDEL;HRUN=8
S288C	6042	.	C	A	501	PASS	DP=15576;AF=0.013097;SB=55;DP4=8367,6981,147,61
S288C	6337	.	G	A	49314	PASS	DP=17411;AF=0.998507;SB=20;DP4=8,0,9053,8332
S288C	8467	.	T	TG	14537	PASS	DP=15467;AF=0.087606;SB=113;DP4=6796,7488,512,843;INDEL;HRUN=6
S288C	8468	.	A	G	49314	PASS	DP=15488;AF=0.904765;SB=110;DP4=553,887,6700,7313
S288C	8471	.	AAAG	A	49314	PASS	DP=15235;AF=0.852839;SB=133;DP4=949,1459,6204,6789;INDEL;HRUN=6
S288C	8491	.	CTTTT	C	49314	PASS	DP=15653;AF=0.847569;SB=315;DP4=944,1565,6691,6576;INDEL;HRUN=11
S288C	8775	.	T	A	49314	PASS	DP=13506;AF=0.994373;SB=12;DP4=12,38,5070,8362
S288C	8934	.	G	A	49314	PASS	DP=8783;AF=0.998406;SB=2;DP4=0,7,1393,7376
S288C	9131	.	T	TTCGCATGAAG	454	PASS	DP=1482;AF=0.054656;SB=6;DP4=3,1302,1,80;INDEL;HRUN=3
S288C	9131	.	T	TTCGCATGAAGTACC	1991	PASS	DP=1482;AF=0.126856;SB=3;DP4=3,1302,1,187;INDEL;HRUN=3
S288C	9132	.	T	TCGCATGA	300	PASS	DP=1373;AF=0.048070;SB=0;DP4=4,1172,0,66;INDEL;HRUN=1
S288C	9132	.	T	TCGCATGAAGTAC	235	PASS	DP=1373;AF=0.042972;SB=0;DP4=4,1172,0,59;INDEL;HRUN=1
S288C	9133	.	C	CGCAT	339	PASS	DP=1307;AF=0.053558;SB=5;DP4=3,844,1,69;INDEL;HRUN=1
S288C	9133	.	C	CGCATG	370	PASS	DP=1307;AF=0.055853;SB=0;DP4=3,844,0,73;INDEL;HRUN=1
S288C	9133	.	C	CGCATGAA	86	PASS	DP=1307;AF=0.029839;SB=0;DP4=3,844,0,39;INDEL;HRUN=1
S288C	9133	.	C	CGCATGAAGT	3659	PASS	DP=1307;AF=0.213466;SB=0;DP4=3,844,0,279;INDEL;HRUN=1
S288C	9133	.	C	CGCATGAAGTA	244	PASS	DP=1307;AF=0.045907;SB=0;DP4=3,844,0,60;INDEL;HRUN=1
