# Supplementary material for: Varying strength of selection contributes to the intragenomic diversity of rRNA genes
Source: Nat Commun. 2022 Nov 25;13:7245. doi: 10.1038/s41467-022-34989-w (PMC9700816; doi:10.1038/s41467-022-34989-w)
Supplement: Supplementary file 4 — Supplementary Data 1-6 [file 41467_2022_34989_MOESM4_ESM.zip › Supplementary_Data1-6/Supplementary_Data_6/raw_rDNA_var_calls/ERR1309079_rDNA.vcf]

##fileformat=VCFv4.0
##fileDate=20200729
##source=lofreq call --call-indels -f /scratch/ds5639/rDNA_project/Yue_2017_SK1_hiseq/SRR4074258_1/rDNA_S288C_ref/rDNA_S288C.fa -o ERR1309079_rDNA.vcf ERR1309079_rDNA.bam 
##reference=/scratch/ds5639/rDNA_project/Yue_2017_SK1_hiseq/SRR4074258_1/rDNA_S288C_ref/rDNA_S288C.fa
##INFO=<ID=DP,Number=1,Type=Integer,Description="Raw Depth">
##INFO=<ID=AF,Number=1,Type=Float,Description="Allele Frequency">
##INFO=<ID=SB,Number=1,Type=Integer,Description="Phred-scaled strand bias at this position">
##INFO=<ID=DP4,Number=4,Type=Integer,Description="Counts for ref-forward bases, ref-reverse, alt-forward and alt-reverse bases">
##INFO=<ID=INDEL,Number=0,Type=Flag,Description="Indicates that the variant is an INDEL.">
##INFO=<ID=CONSVAR,Number=0,Type=Flag,Description="Indicates that the variant is a consensus variant (as opposed to a low frequency variant).">
##INFO=<ID=HRUN,Number=1,Type=Integer,Description="Homopolymer length to the right of report indel position">
##FILTER=<ID=min_dp_10,Description="Minimum Coverage 10">
##FILTER=<ID=sb_fdr,Description="Strand-Bias Multiple Testing Correction: fdr corr. pvalue > 0.001000">
##FILTER=<ID=min_snvqual_64,Description="Minimum SNV Quality (Phred) 64">
##FILTER=<ID=min_indelqual_52,Description="Minimum Indel Quality (Phred) 52">
#CHROM	POS	ID	REF	ALT	QUAL	FILTER	INFO
S288C	130	.	C	T	24323	PASS	DP=7560;AF=0.359127;SB=95;DP4=3709,1133,1899,817
S288C	179	.	A	ATTTTTTTCTT	1996	PASS	DP=10420;AF=0.235797;SB=7;DP4=1661,1123,1419,1038;INDEL;HRUN=8
S288C	179	.	A	ATTTTTTTCTTT	11131	PASS	DP=10420;AF=0.347889;SB=167;DP4=1661,1123,2534,1091;INDEL;HRUN=8
S288C	227	.	A	T	49314	PASS	DP=6975;AF=0.989821;SB=4;DP4=28,21,4404,2500
S288C	272	.	GAACATACAA	G	49314	PASS	DP=7240;AF=0.752348;SB=52;DP4=1182,771,2972,2475;INDEL;HRUN=2
S288C	557	.	C	T	49314	PASS	DP=20130;AF=0.995181;SB=6;DP4=36,54,9396,10637
S288C	607	.	G	A	49314	PASS	DP=21634;AF=0.473190;SB=39;DP4=5511,5871,5228,5009
S288C	626	.	A	G	49314	PASS	DP=21690;AF=0.432503;SB=24;DP4=6313,5989,5004,4377
S288C	638	.	C	T	49314	PASS	DP=22066;AF=0.996284;SB=13;DP4=27,38,11887,10097
S288C	648	.	A	G	49314	PASS	DP=22404;AF=0.434387;SB=5;DP4=6916,5751,5387,4345
S288C	743	.	T	C	49314	PASS	DP=20274;AF=0.560225;SB=7;DP4=4452,4461,5786,5572
S288C	817	.	C	A	49314	PASS	DP=20665;AF=0.995742;SB=9;DP4=44,33,9828,10751
S288C	1117	.	G	C	49314	PASS	DP=19084;AF=0.993869;SB=10;DP4=51,61,10223,8744
S288C	1397	.	T	C	5618	PASS	DP=11389;AF=0.547370;SB=428;DP4=1088,3976,2067,4167
S288C	1399	.	T	C	14794	PASS	DP=11932;AF=0.571069;SB=590;DP4=1123,3933,2451,4363
S288C	1570	.	CAAA	C	18223	PASS	DP=8082;AF=0.257362;SB=561;DP4=2635,1586,1698,382;INDEL;HRUN=17
S288C	1570	.	CAAAA	C	766	PASS	DP=8082;AF=0.062856;SB=40;DP4=2635,1586,362,146;INDEL;HRUN=17
S288C	1570	.	CAA	C	6918	PASS	DP=8082;AF=0.152685;SB=779;DP4=2635,1586,1096,138;INDEL;HRUN=17
S288C	1638	.	A	C	49314	PASS	DP=14309;AF=0.994828;SB=15;DP4=37,30,5911,8324
S288C	1662	.	A	G	49314	PASS	DP=14971;AF=0.941353;SB=18;DP4=402,441,6104,7994
S288C	1683	.	A	T	49314	PASS	DP=15847;AF=0.991797;SB=11;DP4=67,56,7244,8473
S288C	1720	.	T	G	49314	PASS	DP=10543;AF=0.990420;SB=1;DP4=42,49,4593,5853
S288C	1730	.	T	C	49314	PASS	DP=9167;AF=0.988873;SB=0;DP4=44,52,4023,5045
S288C	1816	.	T	C	49314	PASS	DP=8438;AF=0.525836;SB=114;DP4=1743,2254,2271,2166
S288C	1830	.	G	GTA	49314	PASS	DP=10936;AF=0.926390;SB=53;DP4=345,440,5318,4813;INDEL;HRUN=1
S288C	1897	.	T	C	49314	PASS	DP=14992;AF=0.361926;SB=115;DP4=5586,3973,2851,2575
S288C	1983	.	TG	T	3506	PASS	DP=8788;AF=0.834775;SB=2;DP4=816,729,3820,3516;INDEL;HRUN=1
S288C	2117	.	C	A	49314	PASS	DP=14453;AF=0.600291;SB=96;DP4=3519,2247,4834,3842
S288C	2208	.	T	C	49314	PASS	DP=16033;AF=0.955966;SB=18;DP4=324,360,6521,8824
S288C	2227	.	C	T	49314	PASS	DP=14701;AF=0.995374;SB=63;DP4=44,16,5966,8667
S288C	2254	.	A	AAAAAAGAAAAT	360	PASS	DP=9917;AF=0.090854;SB=972;DP4=4592,3844,169,732;INDEL;HRUN=16
S288C	2256	.	A	AAAAG	2437	PASS	DP=9780;AF=0.146012;SB=2156;DP4=4310,2566,260,1168;INDEL;HRUN=16
S288C	2261	.	T	A	1016	PASS	DP=9292;AF=0.405833;SB=2147483647;DP4=1109,3959,3231,754
S288C	2290	.	G	A	5819	PASS	DP=2235;AF=0.707383;SB=120;DP4=308,340,1013,568
S288C	2302	.	C	CCA	2610	PASS	DP=6066;AF=0.561985;SB=51;DP4=1504,891,2336,1073;INDEL;HRUN=1
S288C	2304	.	T	A	32016	PASS	DP=6690;AF=0.966667;SB=1;DP4=136,65,4278,2189
S288C	2392	.	A	G	49314	PASS	DP=19630;AF=0.966021;SB=1;DP4=364,297,10602,8361
S288C	2485	.	T	TA	49314	PASS	DP=18220;AF=0.891658;SB=31;DP4=1077,1076,8757,7489;INDEL;HRUN=6
S288C	5949	.	TA	T	49314	PASS	DP=19899;AF=0.907131;SB=16;DP4=992,1089,9078,8973;INDEL;HRUN=7
S288C	6033	.	G	GA	2378	PASS	DP=21238;AF=0.014031;SB=12;DP4=2085,1763,144,154;INDEL;HRUN=8
S288C	6033	.	G	GAA	49314	PASS	DP=21238;AF=0.762972;SB=26;DP4=2085,1763,8337,7867;INDEL;HRUN=8
S288C	6033	.	G	GAAA	14675	PASS	DP=21238;AF=0.051276;SB=15;DP4=2085,1763,548,541;INDEL;HRUN=8
S288C	6033	.	G	GAAAA	115	PASS	DP=21238;AF=0.002637;SB=19;DP4=2085,1763,40,16;INDEL;HRUN=8
S288C	6034	.	A	AAAA	92	PASS	DP=21285;AF=0.001128;SB=3;DP4=11150,10377,10,14;INDEL;HRUN=8
S288C	6042	.	C	A	3026	PASS	DP=21546;AF=0.036712;SB=429;DP4=10737,10000,609,192
S288C	6321	.	A	G	49314	PASS	DP=22491;AF=0.444400;SB=16;DP4=6619,5871,5452,4544
S288C	6358	.	T	TA	49314	PASS	DP=23335;AF=0.896250;SB=176;DP4=1333,1327,12352,8562;INDEL;HRUN=1
S288C	6359	.	A	AC	110	PASS	DP=23253;AF=0.001290;SB=46;DP4=13749,9786,6,24;INDEL;HRUN=2
S288C	6360	.	C	A	2238	PASS	DP=23461;AF=0.030391;SB=7;DP4=13255,9487,434,279
S288C	6598	.	C	A	1302	PASS	DP=20911;AF=0.038544;SB=35;DP4=7587,12503,257,559
S288C	6603	.	C	CAAA	192	PASS	DP=21315;AF=0.003941;SB=91;DP4=5321,8253,61,23;INDEL;HRUN=7
S288C	6603	.	C	CAAAAAA	49314	PASS	DP=21315;AF=0.286512;SB=9;DP4=5321,8253,2467,3640;INDEL;HRUN=7
S288C	6603	.	C	CAAAA	564	PASS	DP=21315;AF=0.006474;SB=5;DP4=5321,8253,47,91;INDEL;HRUN=7
S288C	6603	.	C	CAAAAA	13065	PASS	DP=21315;AF=0.046540;SB=14;DP4=5321,8253,356,636;INDEL;HRUN=7
S288C	6603	.	C	CAAAAAAA	7375	PASS	DP=21315;AF=0.030542;SB=21;DP4=5321,8253,290,361;INDEL;HRUN=7
S288C	6603	.	C	CAAAAAAAA	63	PASS	DP=21315;AF=0.002627;SB=17;DP4=5321,8253,31,25;INDEL;HRUN=7
S288C	6603	.	C	A	12068	PASS	DP=21628;AF=0.123590;SB=288;DP4=7711,11033,870,2008
S288C	7026	.	C	A	300	PASS	DP=17821;AF=0.004377;SB=8;DP4=8004,9739,42,36
S288C	7325	.	TC	T	65	PASS	DP=18046;AF=0.001219;SB=5;DP4=9426,8719,14,8;INDEL;HRUN=6
S288C	7558	.	GC	G	61	PASS	DP=20301;AF=0.000690;SB=0;DP4=10649,9813,7,7;INDEL;HRUN=5
S288C	7701	.	T	C	49314	PASS	DP=19522;AF=0.382184;SB=15;DP4=6959,5087,4189,3272
S288C	8471	.	AAAG	A	614	PASS	DP=21012;AF=0.004045;SB=4;DP4=9278,11972,33,52;INDEL;HRUN=6
S288C	8472	.	AAG	A	49314	PASS	DP=20993;AF=0.338017;SB=7;DP4=6270,7903,3067,4029;INDEL;HRUN=6
S288C	8473	.	AG	A	452	PASS	DP=21015;AF=0.003426;SB=0;DP4=9354,11819,33,39;INDEL;HRUN=1
S288C	8474	.	G	A	4723	PASS	DP=21289;AF=0.059702;SB=68;DP4=5813,6907,499,810
S288C	8491	.	C	CT	4997	PASS	DP=20826;AF=0.034956;SB=3;DP4=9800,10514,361,367;INDEL;HRUN=11
S288C	8491	.	CTTTT	C	49314	PASS	DP=20826;AF=0.331029;SB=0;DP4=6078,6573,3313,3581;INDEL;HRUN=11
S288C	8491	.	CT	C	13913	PASS	DP=20826;AF=0.068616;SB=24;DP4=6078,6573,745,684;INDEL;HRUN=11
S288C	8509	.	T	C	15657	PASS	DP=21461;AF=0.058571;SB=6;DP4=10297,9895,665,594
S288C	8934	.	G	A	49314	PASS	DP=13864;AF=0.258728;SB=2;DP4=3247,7024,1117,2470
S288C	9131	.	T	TTCGCATGAAG	822	PASS	DP=1911;AF=0.049712;SB=0;DP4=7,1587,0,95;INDEL;HRUN=3
S288C	9131	.	T	TTCGCATGAAGTACC	4777	PASS	DP=1911;AF=0.164835;SB=0;DP4=7,1587,1,314;INDEL;HRUN=3
S288C	9132	.	T	TCGCATGA	249	PASS	DP=1744;AF=0.026950;SB=0;DP4=7,1399,0,47;INDEL;HRUN=1
S288C	9132	.	T	TCGCATGAAGTAC	650	PASS	DP=1744;AF=0.047018;SB=0;DP4=7,1399,0,82;INDEL;HRUN=1
S288C	9133	.	C	CGCAT	717	PASS	DP=1661;AF=0.052378;SB=0;DP4=6,1313,0,87;INDEL;HRUN=1
S288C	9133	.	C	CGCATG	1142	PASS	DP=1661;AF=0.070439;SB=0;DP4=6,1313,0,117;INDEL;HRUN=1
S288C	9133	.	C	CGCATGAA	176	PASS	DP=1661;AF=0.023480;SB=0;DP4=6,1313,0,39;INDEL;HRUN=1
S288C	9133	.	C	CGCATGAAGT	825	PASS	DP=1661;AF=0.057194;SB=0;DP4=6,1313,0,95;INDEL;HRUN=1
S288C	9133	.	C	CGCATGAAGTA	677	PASS	DP=1661;AF=0.050572;SB=0;DP4=6,1313,0,84;INDEL;HRUN=1
