# Supplementary material for: Varying strength of selection contributes to the intragenomic diversity of rRNA genes
Source: Nat Commun. 2022 Nov 25;13:7245. doi: 10.1038/s41467-022-34989-w (PMC9700816; doi:10.1038/s41467-022-34989-w)
Supplement: Supplementary file 4 — Supplementary Data 1-6 [file 41467_2022_34989_MOESM4_ESM.zip › Supplementary_Data1-6/Supplementary_Data_6/raw_rDNA_var_calls/ERR1308888_rDNA.vcf]

##fileformat=VCFv4.0
##fileDate=20200729
##source=lofreq call --call-indels -f /scratch/ds5639/rDNA_project/Yue_2017_SK1_hiseq/SRR4074258_1/rDNA_S288C_ref/rDNA_S288C.fa -o ERR1308888_rDNA.vcf ERR1308888_rDNA.bam 
##reference=/scratch/ds5639/rDNA_project/Yue_2017_SK1_hiseq/SRR4074258_1/rDNA_S288C_ref/rDNA_S288C.fa
##INFO=<ID=DP,Number=1,Type=Integer,Description="Raw Depth">
##INFO=<ID=AF,Number=1,Type=Float,Description="Allele Frequency">
##INFO=<ID=SB,Number=1,Type=Integer,Description="Phred-scaled strand bias at this position">
##INFO=<ID=DP4,Number=4,Type=Integer,Description="Counts for ref-forward bases, ref-reverse, alt-forward and alt-reverse bases">
##INFO=<ID=INDEL,Number=0,Type=Flag,Description="Indicates that the variant is an INDEL.">
##INFO=<ID=CONSVAR,Number=0,Type=Flag,Description="Indicates that the variant is a consensus variant (as opposed to a low frequency variant).">
##INFO=<ID=HRUN,Number=1,Type=Integer,Description="Homopolymer length to the right of report indel position">
##FILTER=<ID=min_dp_10,Description="Minimum Coverage 10">
##FILTER=<ID=sb_fdr,Description="Strand-Bias Multiple Testing Correction: fdr corr. pvalue > 0.001000">
##FILTER=<ID=min_snvqual_64,Description="Minimum SNV Quality (Phred) 64">
##FILTER=<ID=min_indelqual_52,Description="Minimum Indel Quality (Phred) 52">
#CHROM	POS	ID	REF	ALT	QUAL	FILTER	INFO
S288C	33	.	G	A	49314	PASS	DP=4139;AF=0.998309;SB=0;DP4=5,0,4122,10
S288C	121	.	C	T	49314	PASS	DP=11713;AF=0.993426;SB=2;DP4=69,1,11180,456
S288C	179	.	A	ATTT	49314	PASS	DP=12744;AF=0.703704;SB=39;DP4=1939,352,7868,1100;INDEL;HRUN=8
S288C	179	.	A	ATT	3246	PASS	DP=12744;AF=0.043393;SB=12;DP4=1939,352,486,67;INDEL;HRUN=8
S288C	179	.	A	AT	568	PASS	DP=12744;AF=0.020637;SB=43;DP4=1939,352,195,68;INDEL;HRUN=8
S288C	179	.	A	ATTTT	5343	PASS	DP=12744;AF=0.056576;SB=15;DP4=1939,352,634,87;INDEL;HRUN=8
S288C	236	.	T	TGCGGAA	49314	PASS	DP=14741;AF=0.729937;SB=643;DP4=3048,1000,6515,4245;INDEL;HRUN=1
S288C	283	.	A	G	49314	PASS	DP=17143;AF=0.998775;SB=19;DP4=2,11,8926,8196
S288C	369	.	A	T	452	PASS	DP=22226;AF=0.006974;SB=7;DP4=12566,9492,80,75
S288C	442	.	T	G	49314	PASS	DP=19368;AF=0.998348;SB=0;DP4=9,6,10433,8903
S288C	557	.	C	T	49314	PASS	DP=20573;AF=0.999028;SB=13;DP4=2,11,9033,11520
S288C	630	.	T	C	49314	PASS	DP=21508;AF=0.993770;SB=3;DP4=68,60,10673,10702
S288C	638	.	C	T	49314	PASS	DP=21627;AF=0.999214;SB=5;DP4=2,5,11068,10542
S288C	648	.	A	G	49314	PASS	DP=21888;AF=0.999452;SB=2;DP4=6,3,11400,10476
S288C	681	.	CT	C	55	PASS	DP=21200;AF=0.000802;SB=1;DP4=11128,10277,10,7;INDEL;HRUN=4
S288C	748	.	A	G	49314	PASS	DP=19628;AF=0.998421;SB=5;DP4=17,10,10128,9469
S288C	817	.	C	A	49314	PASS	DP=19754;AF=0.999342;SB=6;DP4=2,0,9822,9922
S288C	842	.	T	G	49314	PASS	DP=19296;AF=0.997772;SB=3;DP4=5,10,8935,10330
S288C	843	.	T	C	49314	PASS	DP=19349;AF=0.998656;SB=0;DP4=6,9,8945,10383
S288C	1032	.	C	T	49314	PASS	DP=17840;AF=0.998599;SB=0;DP4=8,11,7953,9862
S288C	1117	.	G	C	49314	PASS	DP=19837;AF=0.993447;SB=4;DP4=75,50,10913,8794
S288C	1145	.	A	G	49314	PASS	DP=19729;AF=0.992701;SB=5;DP4=87,49,11515,8070
S288C	1157	.	G	C	49314	PASS	DP=19289;AF=0.998341;SB=1;DP4=10,5,11740,7517
S288C	1219	.	T	C	49314	PASS	DP=17036;AF=0.998826;SB=2;DP4=7,7,10189,6827
S288C	1506	.	C	CA	49314	PASS	DP=13969;AF=0.910588;SB=369;DP4=741,777,4061,8659;INDEL;HRUN=1
S288C	1570	.	CAAAAAAAAAA	C	49314	PASS	DP=13564;AF=0.850855;SB=110;DP4=758,1409,4941,6600;INDEL;HRUN=17
S288C	1602	.	T	C	49314	PASS	DP=16587;AF=0.998131;SB=0;DP4=8,9,7765,8792
S288C	1643	.	C	T	49314	PASS	DP=16529;AF=0.837861;SB=163;DP4=1107,1572,6947,6902
S288C	1648	.	T	C	272	PASS	DP=16344;AF=0.204785;SB=305;DP4=6639,6356,1334,2014
S288C	1671	.	T	C	49314	PASS	DP=15443;AF=0.998834;SB=3;DP4=5,9,7385,8040
S288C	1685	.	T	C	33875	PASS	DP=14851;AF=0.413238;SB=267;DP4=3679,5028,3147,2990
S288C	1722	.	A	G	49314	PASS	DP=13865;AF=0.993509;SB=4;DP4=32,55,5734,8041
S288C	1759	.	ACCGCGTCGCCGCGTCG	A	20795	PASS	DP=11251;AF=0.643676;SB=7;DP4=1728,2405,3125,4117;INDEL;HRUN=2
S288C	1854	.	C	T	49314	PASS	DP=13235;AF=0.998867;SB=0;DP4=7,5,8066,5154
S288C	1982	.	CTGTT	C	21484	PASS	DP=2057;AF=0.974720;SB=9;DP4=7,20,836,1169;INDEL;HRUN=1
S288C	1988	.	ACTGT	A	7567	PASS	DP=3791;AF=0.528620;SB=3;DP4=722,1064,835,1169;INDEL;HRUN=1
S288C	2045	.	AT	A	49314	PASS	DP=12869;AF=0.993628;SB=13;DP4=41,32,5651,7136;INDEL;HRUN=8
S288C	2126	.	A	C	125	PASS	DP=15518;AF=0.013726;SB=8;DP4=9329,5967,141,72
S288C	2179	.	G	C	49314	PASS	DP=15458;AF=0.998124;SB=1;DP4=9,8,9057,6373
S288C	2227	.	C	T	49314	PASS	DP=11875;AF=0.998821;SB=1;DP4=2,2,7185,4677
S288C	2274	.	G	A	931	PASS	DP=13584;AF=0.394950;SB=2105;DP4=4155,3498,4478,1133
S288C	2277	.	CAAATAGT	C	49314	PASS	DP=13534;AF=0.527634;SB=972;DP4=4789,1681,4064,3077;INDEL;HRUN=3
S288C	2384	.	A	G	49314	PASS	DP=18384;AF=0.995812;SB=7;DP4=41,30,9056,9251
S288C	2430	.	T	C	49314	PASS	DP=18303;AF=0.998907;SB=11;DP4=4,11,9377,8906
S288C	2507	.	A	G	72	PASS	DP=19534;AF=0.005068;SB=20;DP4=10368,9061,66,33
S288C	3316	.	A	G	49314	PASS	DP=18561;AF=0.235548;SB=3;DP4=5864,8313,1838,2537
S288C	3814	.	T	C	49314	PASS	DP=18444;AF=0.997669;SB=1;DP4=13,12,10439,7968
S288C	4236	.	A	G	587	PASS	DP=20298;AF=0.007735;SB=2;DP4=10309,9810,85,73
S288C	5844	.	T	C	566	PASS	DP=20121;AF=0.005069;SB=9;DP4=9900,10113,59,43
S288C	5949	.	TA	T	49314	PASS	DP=19262;AF=0.925241;SB=13;DP4=808,864,9078,8744;INDEL;HRUN=7
S288C	6033	.	G	GAA	49314	PASS	DP=20937;AF=0.151789;SB=73;DP4=2186,1430,1712,1466;INDEL;HRUN=8
S288C	6033	.	G	GA	215	PASS	DP=20937;AF=0.003582;SB=0;DP4=2186,1430,46,29;INDEL;HRUN=8
S288C	6033	.	G	GAAA	49314	PASS	DP=20937;AF=0.624493;SB=154;DP4=2186,1430,6909,6166;INDEL;HRUN=8
S288C	6033	.	G	GAAAAA	253	PASS	DP=20937;AF=0.003869;SB=20;DP4=2186,1430,37,44;INDEL;HRUN=8
S288C	6033	.	G	GAAAA	15995	PASS	DP=20937;AF=0.055548;SB=90;DP4=2186,1430,584,579;INDEL;HRUN=8
S288C	6034	.	A	AAAA	1675	PASS	DP=21251;AF=0.011576;SB=62;DP4=11506,9716,94,152;INDEL;HRUN=8
S288C	6034	.	A	AAAAA	98	PASS	DP=21251;AF=0.001271;SB=24;DP4=11506,9716,7,20;INDEL;HRUN=8
S288C	6042	.	C	A	2787	PASS	DP=21749;AF=0.054255;SB=962;DP4=10944,9603,991,207
S288C	6072	.	T	C	721	PASS	DP=20762;AF=0.006888;SB=3;DP4=11740,8872,86,57
S288C	6337	.	G	A	49314	PASS	DP=22892;AF=0.999039;SB=1;DP4=7,5,12273,10597
S288C	6371	.	C	CGA	49314	PASS	DP=22443;AF=0.901751;SB=58;DP4=1502,943,11399,8839;INDEL;HRUN=1
S288C	6374	.	T	G	1270	PASS	DP=22428;AF=0.041644;SB=130;DP4=11986,9493,635,299
S288C	6543	.	G	T	1910	PASS	DP=20995;AF=0.011288;SB=11;DP4=8474,12274,83,154
S288C	7325	.	TC	T	79	PASS	DP=17978;AF=0.001335;SB=0;DP4=9163,8943,13,11;INDEL;HRUN=6
S288C	8467	.	T	TA	17927	PASS	DP=20975;AF=0.058689;SB=20;DP4=8987,11004,506,725;INDEL;HRUN=6
S288C	8471	.	AAAG	A	49314	PASS	DP=20441;AF=0.874810;SB=1;DP4=1254,1560,8045,9837;INDEL;HRUN=6
S288C	8478	.	G	C	543	PASS	DP=20636;AF=0.009934;SB=52;DP4=9369,11041,62,143
S288C	8491	.	CTTTT	C	49314	PASS	DP=20655;AF=0.866715;SB=105;DP4=1184,1715,8502,9400;INDEL;HRUN=11
S288C	8609	.	T	C	49314	PASS	DP=20643;AF=0.998692;SB=0;DP4=11,9,11221,9396
S288C	8934	.	G	A	49314	PASS	DP=11975;AF=0.998580;SB=1;DP4=3,7,2712,9246
S288C	9123	.	C	CA	49314	PASS	DP=2643;AF=0.820280;SB=9;DP4=2,584,1,2167;INDEL;HRUN=2
S288C	9126	.	C	A	172	PASS	DP=2430;AF=0.102058;SB=0;DP4=1,2181,0,248
S288C	9131	.	T	TTCGCATGAAG	320	PASS	DP=1748;AF=0.058352;SB=0;DP4=0,1530,0,102;INDEL;HRUN=3
S288C	9131	.	T	TTCGCATGAAGTACC	1770	PASS	DP=1748;AF=0.131579;SB=0;DP4=0,1530,0,230;INDEL;HRUN=3
S288C	9132	.	T	TCGCATGA	76	PASS	DP=1592;AF=0.037688;SB=0;DP4=0,1322,0,60;INDEL;HRUN=1
S288C	9132	.	T	TCGCATGAAGTAC	97	PASS	DP=1592;AF=0.040829;SB=0;DP4=0,1322,0,65;INDEL;HRUN=1
S288C	9133	.	C	CGCAT	359	PASS	DP=1491;AF=0.071764;SB=0;DP4=0,1220,0,107;INDEL;HRUN=1
S288C	9133	.	C	CGCATG	328	PASS	DP=1491;AF=0.069081;SB=0;DP4=0,1220,0,103;INDEL;HRUN=1
S288C	9133	.	C	CGCATGAAGT	192	PASS	DP=1491;AF=0.055667;SB=0;DP4=0,1220,0,83;INDEL;HRUN=1
