# Supplementary material for: Varying strength of selection contributes to the intragenomic diversity of rRNA genes
Source: Nat Commun. 2022 Nov 25;13:7245. doi: 10.1038/s41467-022-34989-w (PMC9700816; doi:10.1038/s41467-022-34989-w)
Supplement: Supplementary file 4 — Supplementary Data 1-6 [file 41467_2022_34989_MOESM4_ESM.zip › Supplementary_Data1-6/Supplementary_Data_6/raw_rDNA_var_calls/ERR1308889_rDNA.vcf]

##fileformat=VCFv4.0
##fileDate=20200729
##source=lofreq call --call-indels -f /scratch/ds5639/rDNA_project/Yue_2017_SK1_hiseq/SRR4074258_1/rDNA_S288C_ref/rDNA_S288C.fa -o ERR1308889_rDNA.vcf ERR1308889_rDNA.bam 
##reference=/scratch/ds5639/rDNA_project/Yue_2017_SK1_hiseq/SRR4074258_1/rDNA_S288C_ref/rDNA_S288C.fa
##INFO=<ID=DP,Number=1,Type=Integer,Description="Raw Depth">
##INFO=<ID=AF,Number=1,Type=Float,Description="Allele Frequency">
##INFO=<ID=SB,Number=1,Type=Integer,Description="Phred-scaled strand bias at this position">
##INFO=<ID=DP4,Number=4,Type=Integer,Description="Counts for ref-forward bases, ref-reverse, alt-forward and alt-reverse bases">
##INFO=<ID=INDEL,Number=0,Type=Flag,Description="Indicates that the variant is an INDEL.">
##INFO=<ID=CONSVAR,Number=0,Type=Flag,Description="Indicates that the variant is a consensus variant (as opposed to a low frequency variant).">
##INFO=<ID=HRUN,Number=1,Type=Integer,Description="Homopolymer length to the right of report indel position">
##FILTER=<ID=min_dp_10,Description="Minimum Coverage 10">
##FILTER=<ID=sb_fdr,Description="Strand-Bias Multiple Testing Correction: fdr corr. pvalue > 0.001000">
##FILTER=<ID=min_snvqual_64,Description="Minimum SNV Quality (Phred) 64">
##FILTER=<ID=min_indelqual_52,Description="Minimum Indel Quality (Phred) 52">
#CHROM	POS	ID	REF	ALT	QUAL	FILTER	INFO
S288C	33	.	G	A	49314	PASS	DP=4385;AF=0.999316;SB=0;DP4=1,0,4317,65
S288C	121	.	C	T	49314	PASS	DP=12840;AF=0.643692;SB=0;DP4=4127,444,7463,802
S288C	179	.	A	ATTT	49314	PASS	DP=14273;AF=0.700624;SB=29;DP4=2063,551,8178,1822;INDEL;HRUN=8
S288C	179	.	A	ATT	2470	PASS	DP=14273;AF=0.038464;SB=12;DP4=2063,551,453,96;INDEL;HRUN=8
S288C	179	.	A	ATTTT	5646	PASS	DP=14273;AF=0.058152;SB=9;DP4=2063,551,677,153;INDEL;HRUN=8
S288C	179	.	A	AT	542	PASS	DP=14273;AF=0.021299;SB=16;DP4=2063,551,222,82;INDEL;HRUN=8
S288C	236	.	T	TGCGGAA	49314	PASS	DP=16012;AF=0.714152;SB=595;DP4=3297,1330,6579,4856;INDEL;HRUN=1
S288C	283	.	A	G	49314	PASS	DP=18023;AF=0.999390;SB=9;DP4=4,0,9139,8874
S288C	369	.	A	T	49314	PASS	DP=22670;AF=0.648434;SB=1;DP4=4554,3397,8454,6246
S288C	442	.	T	G	49314	PASS	DP=20281;AF=0.998274;SB=2;DP4=6,3,10830,9416
S288C	557	.	C	T	49314	PASS	DP=21480;AF=0.999022;SB=6;DP4=1,5,9275,12184
S288C	630	.	T	C	49314	PASS	DP=22074;AF=0.756682;SB=10;DP4=2769,2581,8415,8289
S288C	638	.	C	T	49314	PASS	DP=22255;AF=0.998697;SB=6;DP4=0,2,11531,10695
S288C	648	.	A	G	49314	PASS	DP=22627;AF=0.999205;SB=1;DP4=5,3,11867,10742
S288C	748	.	A	G	49314	PASS	DP=20106;AF=0.999005;SB=5;DP4=4,8,10072,10014
S288C	817	.	C	A	49314	PASS	DP=20271;AF=0.999457;SB=2;DP4=5,3,9994,10267
S288C	842	.	T	G	49314	PASS	DP=19496;AF=0.997641;SB=0;DP4=1,2,9035,10433
S288C	843	.	T	C	49314	PASS	DP=19567;AF=0.999233;SB=1;DP4=3,2,9049,10509
S288C	1032	.	C	T	49314	PASS	DP=17983;AF=0.999499;SB=0;DP4=1,2,8271,9703
S288C	1117	.	G	C	49314	PASS	DP=20279;AF=0.757730;SB=14;DP4=2691,2210,8696,6670
S288C	1145	.	A	G	49314	PASS	DP=20307;AF=0.761117;SB=5;DP4=2845,1996,9220,6236
S288C	1157	.	G	C	49314	PASS	DP=19848;AF=0.999395;SB=0;DP4=1,1,12147,7689
S288C	1202	.	T	C	49314	PASS	DP=18383;AF=0.241854;SB=25;DP4=8087,5835,2697,1750
S288C	1219	.	T	C	49314	PASS	DP=17497;AF=0.999028;SB=3;DP4=4,1,10075,7405
S288C	1506	.	C	CA	49314	PASS	DP=15684;AF=0.906465;SB=376;DP4=933,829,5230,8987;INDEL;HRUN=1
S288C	1570	.	CAAAAAAAAAA	C	49314	PASS	DP=12297;AF=0.803936;SB=28;DP4=1044,1545,4331,5555;INDEL;HRUN=17
S288C	1602	.	T	C	49314	PASS	DP=13012;AF=0.998770;SB=7;DP4=4,1,5999,6997
S288C	1643	.	C	T	49314	PASS	DP=12409;AF=0.775486;SB=62;DP4=1172,1609,4572,5051
S288C	1648	.	T	C	2888	PASS	DP=12498;AF=0.276604;SB=91;DP4=4333,4700,1449,2014
S288C	1671	.	T	C	49314	PASS	DP=12979;AF=0.999461;SB=4;DP4=3,1,6039,6933
S288C	1685	.	T	C	14527	PASS	DP=13285;AF=0.318329;SB=12;DP4=4140,4911,2008,2221
S288C	1722	.	A	G	49314	PASS	DP=14526;AF=0.710794;SB=17;DP4=1817,2370,4707,5618
S288C	1759	.	ACCGCGTCGCCGCGTCG	A	29335	PASS	DP=12140;AF=0.644563;SB=2;DP4=1999,2442,3569,4256;INDEL;HRUN=2
S288C	1854	.	C	T	49314	PASS	DP=14225;AF=0.999719;SB=3;DP4=0,1,8345,5876
S288C	1982	.	CTGTT	C	20692	PASS	DP=1928;AF=0.981328;SB=22;DP4=2,15,855,1037;INDEL;HRUN=1
S288C	1988	.	ACTGT	A	8079	PASS	DP=3598;AF=0.525570;SB=0;DP4=775,932,854,1037;INDEL;HRUN=1
S288C	2045	.	AT	A	49314	PASS	DP=12845;AF=0.992137;SB=6;DP4=44,39,5840,6904;INDEL;HRUN=8
S288C	2179	.	G	C	49314	PASS	DP=15476;AF=0.999031;SB=2;DP4=3,1,8095,7372
S288C	2227	.	C	T	49314	PASS	DP=12946;AF=0.998764;SB=0;DP4=2,1,6759,6172
S288C	2256	.	A	AAATAAAAAATAAC	296	PASS	DP=11218;AF=0.082368;SB=688;DP4=6166,3235,329,595;INDEL;HRUN=16
S288C	2277	.	CAAATAGT	C	49314	PASS	DP=10130;AF=0.455972;SB=250;DP4=3750,1830,2637,1982;INDEL;HRUN=3
S288C	2351	.	TAATAGATATATAC	T	3329	PASS	DP=14945;AF=0.047441;SB=18;DP4=7942,6463,424,285;INDEL;HRUN=2
S288C	2361	.	A	AT	129	PASS	DP=15069;AF=0.041476;SB=8;DP4=8082,6498,366,259;INDEL;HRUN=1
S288C	2364	.	C	T	5548	PASS	DP=15175;AF=0.069061;SB=25;DP4=7418,5994,630,418
S288C	2383	.	G	C	44932	PASS	DP=15806;AF=0.191193;SB=20;DP4=6684,6098,1660,1362
S288C	2384	.	A	G	49314	PASS	DP=15813;AF=0.804591;SB=23;DP4=1691,1391,6616,6107
S288C	2430	.	T	C	49314	PASS	DP=18416;AF=0.999186;SB=8;DP4=4,0,9834,8568
S288C	2507	.	A	G	49314	PASS	DP=18880;AF=0.291314;SB=483;DP4=7027,6344,3531,1969
S288C	2979	.	C	A	419	PASS	DP=19558;AF=0.005113;SB=5;DP4=9450,10004,54,46
S288C	3158	.	ACT	A	4553	PASS	DP=19909;AF=0.013763;SB=3;DP4=9314,10508,135,139;INDEL;HRUN=1
S288C	3814	.	T	C	49314	PASS	DP=19822;AF=0.998587;SB=7;DP4=3,6,11035,8769
S288C	4768	.	G	A	1830	PASS	DP=19690;AF=0.013459;SB=24;DP4=9001,10410,147,118
S288C	5949	.	TA	T	49314	PASS	DP=20575;AF=0.922916;SB=20;DP4=888,946,9797,9192;INDEL;HRUN=7
S288C	6033	.	G	GA	2369	PASS	DP=22171;AF=0.013576;SB=0;DP4=2094,1745,165,136;INDEL;HRUN=8
S288C	6033	.	G	GAA	49314	PASS	DP=22171;AF=0.771142;SB=29;DP4=2094,1745,8830,8267;INDEL;HRUN=8
S288C	6033	.	G	GAAA	15691	PASS	DP=22171;AF=0.052275;SB=13;DP4=2094,1745,592,567;INDEL;HRUN=8
S288C	6033	.	G	GAAAA	78	PASS	DP=22171;AF=0.002210;SB=2;DP4=2094,1745,29,20;INDEL;HRUN=8
S288C	6034	.	A	AAAA	95	PASS	DP=22191;AF=0.001127;SB=23;DP4=11720,10732,6,19;INDEL;HRUN=8
S288C	6042	.	C	A	4004	PASS	DP=22470;AF=0.043747;SB=536;DP4=11093,10374,757,237
S288C	6337	.	G	A	49314	PASS	DP=23938;AF=0.999582;SB=0;DP4=1,0,13093,10835
S288C	6371	.	C	CGA	49314	PASS	DP=23747;AF=0.493620;SB=20;DP4=7054,5178,6563,5159;INDEL;HRUN=1
S288C	6371	.	C	A	535	PASS	DP=23975;AF=0.020688;SB=66;DP4=13402,10064,225,271
S288C	6374	.	T	G	484	PASS	DP=23817;AF=0.022757;SB=50;DP4=13063,10201,356,186
S288C	7049	.	G	T	459	PASS	DP=17591;AF=0.019158;SB=28;DP4=6997,10205,167,171
S288C	7325	.	TC	T	68	PASS	DP=19199;AF=0.001198;SB=2;DP4=9997,9329,10,13;INDEL;HRUN=6
S288C	7701	.	T	C	49314	PASS	DP=20807;AF=0.324410;SB=0;DP4=8049,5991,3868,2885
S288C	8467	.	T	TA	11540	PASS	DP=22088;AF=0.056184;SB=35;DP4=9479,11647,491,750;INDEL;HRUN=6
S288C	8471	.	AAAG	A	49314	PASS	DP=21496;AF=0.873325;SB=12;DP4=1292,1701,8452,10321;INDEL;HRUN=6
S288C	8478	.	G	C	86	PASS	DP=21615;AF=0.012445;SB=73;DP4=9782,11532,79,190
S288C	8491	.	CTTTT	C	49314	PASS	DP=21582;AF=0.854091;SB=68;DP4=1390,1877,8760,9673;INDEL;HRUN=11
S288C	8513	.	C	A	49314	PASS	DP=22927;AF=0.288612;SB=1;DP4=8361,7909,3383,3235
S288C	8609	.	T	C	49314	PASS	DP=22060;AF=0.714325;SB=14;DP4=3466,2825,8440,7321
S288C	8934	.	G	A	49314	PASS	DP=13875;AF=0.968649;SB=5;DP4=1,9,3674,9766
S288C	8934	.	G	C	49314	PASS	DP=13875;AF=0.030486;SB=5;DP4=1,9,115,308
S288C	9123	.	C	CA	45411	PASS	DP=2879;AF=0.620702;SB=0;DP4=11,1234,17,1770;INDEL;HRUN=2
S288C	9126	.	C	A	172	PASS	DP=2617;AF=0.079862;SB=0;DP4=22,2386,2,207
S288C	9131	.	T	TTCGCATGAAG	248	PASS	DP=1883;AF=0.047265;SB=0;DP4=15,1644,0,89;INDEL;HRUN=3
S288C	9131	.	T	TTCGCATGAAGTACC	2144	PASS	DP=1883;AF=0.132236;SB=6;DP4=15,1644,0,249;INDEL;HRUN=3
S288C	9132	.	T	TCGCATGA	76	PASS	DP=1708;AF=0.033958;SB=0;DP4=15,1393,0,58;INDEL;HRUN=1
S288C	9132	.	T	TCGCATGAAGTAC	138	PASS	DP=1708;AF=0.041569;SB=0;DP4=15,1393,0,71;INDEL;HRUN=1
S288C	9133	.	C	CGCAT	403	PASS	DP=1599;AF=0.068168;SB=2;DP4=12,1305,0,109;INDEL;HRUN=1
S288C	9133	.	C	CGCATG	284	PASS	DP=1599;AF=0.058787;SB=2;DP4=12,1305,1,93;INDEL;HRUN=1
S288C	9133	.	C	CGCATGAAGT	235	PASS	DP=1599;AF=0.054409;SB=0;DP4=12,1305,0,87;INDEL;HRUN=1
S288C	9133	.	C	CGCATGAAGTA	143	PASS	DP=1599;AF=0.045028;SB=0;DP4=12,1305,0,72;INDEL;HRUN=1
