# Supplementary material for: Varying strength of selection contributes to the intragenomic diversity of rRNA genes
Source: Nat Commun. 2022 Nov 25;13:7245. doi: 10.1038/s41467-022-34989-w (PMC9700816; doi:10.1038/s41467-022-34989-w)
Supplement: Supplementary file 4 — Supplementary Data 1-6 [file 41467_2022_34989_MOESM4_ESM.zip › Supplementary_Data1-6/Supplementary_Data_6/raw_rDNA_var_calls/ERR1309384_rDNA.vcf]

##fileformat=VCFv4.0
##fileDate=20200729
##source=lofreq call --call-indels -f /scratch/ds5639/rDNA_project/Yue_2017_SK1_hiseq/SRR4074258_1/rDNA_S288C_ref/rDNA_S288C.fa -o ERR1309384_rDNA.vcf ERR1309384_rDNA.bam 
##reference=/scratch/ds5639/rDNA_project/Yue_2017_SK1_hiseq/SRR4074258_1/rDNA_S288C_ref/rDNA_S288C.fa
##INFO=<ID=DP,Number=1,Type=Integer,Description="Raw Depth">
##INFO=<ID=AF,Number=1,Type=Float,Description="Allele Frequency">
##INFO=<ID=SB,Number=1,Type=Integer,Description="Phred-scaled strand bias at this position">
##INFO=<ID=DP4,Number=4,Type=Integer,Description="Counts for ref-forward bases, ref-reverse, alt-forward and alt-reverse bases">
##INFO=<ID=INDEL,Number=0,Type=Flag,Description="Indicates that the variant is an INDEL.">
##INFO=<ID=CONSVAR,Number=0,Type=Flag,Description="Indicates that the variant is a consensus variant (as opposed to a low frequency variant).">
##INFO=<ID=HRUN,Number=1,Type=Integer,Description="Homopolymer length to the right of report indel position">
##FILTER=<ID=min_dp_10,Description="Minimum Coverage 10">
##FILTER=<ID=sb_fdr,Description="Strand-Bias Multiple Testing Correction: fdr corr. pvalue > 0.001000">
##FILTER=<ID=min_snvqual_64,Description="Minimum SNV Quality (Phred) 64">
##FILTER=<ID=min_indelqual_51,Description="Minimum Indel Quality (Phred) 51">
#CHROM	POS	ID	REF	ALT	QUAL	FILTER	INFO
S288C	130	.	C	T	49314	PASS	DP=3123;AF=0.998399;SB=3;DP4=4,1,2771,347
S288C	172	.	A	G	49314	PASS	DP=4060;AF=0.989163;SB=4;DP4=1,1,3267,753
S288C	179	.	A	ATTTTTTTTCTT	22430	PASS	DP=4013;AF=0.667082;SB=111;DP4=869,115,2106,571;INDEL;HRUN=8
S288C	227	.	A	T	8241	PASS	DP=1951;AF=0.998975;SB=6;DP4=0,1,1527,422
S288C	272	.	GAACATACAA	G	49314	PASS	DP=3435;AF=0.990975;SB=61;DP4=4,28,1887,1517;INDEL;HRUN=2
S288C	387	.	T	C	49314	PASS	DP=9653;AF=0.998964;SB=6;DP4=7,0,7181,2462
S288C	557	.	C	T	49314	PASS	DP=10810;AF=0.999630;SB=3;DP4=0,2,5340,5466
S288C	625	.	A	C	49314	PASS	DP=12670;AF=0.997316;SB=0;DP4=15,14,6398,6238
S288C	638	.	C	T	49314	PASS	DP=12981;AF=0.999461;SB=4;DP4=1,3,6777,6197
S288C	726	.	C	T	1232	PASS	DP=11936;AF=0.013321;SB=5;DP4=6061,5712,89,70
S288C	817	.	C	A	49314	PASS	DP=11770;AF=0.999745;SB=3;DP4=1,0,5719,6048
S288C	983	.	C	T	49314	PASS	DP=10857;AF=0.999447;SB=5;DP4=3,1,4498,6353
S288C	1117	.	G	C	49314	PASS	DP=11854;AF=0.999409;SB=4;DP4=1,3,6527,5320
S288C	1149	.	T	TA	49314	PASS	DP=11803;AF=0.890790;SB=315;DP4=653,767,6574,3940;INDEL;HRUN=5
S288C	1186	.	A	G	49314	PASS	DP=10691;AF=0.998316;SB=11;DP4=6,9,6788,3885
S288C	1499	.	A	T	90	PASS	DP=9915;AF=0.282199;SB=2147483647;DP4=2194,4822,2105,693
S288C	1502	.	A	C	19969	PASS	DP=10490;AF=0.375214;SB=2763;DP4=1997,4511,2603,1333
S288C	1570	.	CAAAAA	C	13361	PASS	DP=13269;AF=0.253900;SB=363;DP4=2782,1154,1898,1471;INDEL;HRUN=17
S288C	1570	.	CAAAAAA	C	7742	PASS	DP=13269;AF=0.208230;SB=53;DP4=2782,1154,1807,956;INDEL;HRUN=17
S288C	1570	.	CAAAA	C	3073	PASS	DP=13269;AF=0.159469;SB=90;DP4=2782,1154,1649,467;INDEL;HRUN=17
S288C	1683	.	A	T	49314	PASS	DP=7765;AF=0.999356;SB=0;DP4=2,1,4774,2986
S288C	1759	.	A	ACCGCGTCG	1751	PASS	DP=5846;AF=0.195176;SB=561;DP4=2673,2068,347,794;INDEL;HRUN=2
S288C	1767	.	G	GCCGCATA	3943	PASS	DP=5979;AF=0.235324;SB=357;DP4=1975,2618,875,532;INDEL;HRUN=2
S288C	1954	.	A	C	36454	PASS	DP=4384;AF=0.543796;SB=251;DP4=8,56,1811,573
S288C	1979	.	C	CCACTATCACTGTT	14435	PASS	DP=6625;AF=0.343698;SB=134;DP4=1891,1278,1123,1154;INDEL;HRUN=4
S288C	2116	.	A	T	1609	PASS	DP=9475;AF=0.030923;SB=6;DP4=5450,3724,163,130
S288C	2166	.	A	G	49314	PASS	DP=10317;AF=0.999418;SB=0;DP4=3,2,5497,4814
S288C	2171	.	A	T	49314	PASS	DP=10251;AF=0.999317;SB=4;DP4=4,1,5409,4835
S288C	2227	.	C	T	49314	PASS	DP=9759;AF=0.999283;SB=0;DP4=1,1,4524,5229
S288C	2244	.	G	GA	1966	PASS	DP=8426;AF=0.077498;SB=11;DP4=4128,3690,321,332;INDEL;HRUN=16
S288C	2244	.	GA	G	2560	PASS	DP=8426;AF=0.086755;SB=81;DP4=4076,3504,311,420;INDEL;HRUN=16
S288C	2289	.	A	G	17121	PASS	DP=2798;AF=0.679414;SB=14;DP4=507,388,997,904
S288C	2290	.	G	A	798	PASS	DP=2611;AF=0.341632;SB=23;DP4=869,850,504,388
S288C	2292	.	A	ACAC	384	PASS	DP=2321;AF=0.226626;SB=177;DP4=887,691,180,346;INDEL;HRUN=2
S288C	2302	.	C	CCA	1027	PASS	DP=3778;AF=0.523557;SB=47;DP4=914,744,1230,748;INDEL;HRUN=1
S288C	2304	.	T	A	15403	PASS	DP=4102;AF=0.959044;SB=78;DP4=29,63,2418,1516
S288C	2404	.	A	G	49314	PASS	DP=11499;AF=0.998435;SB=0;DP4=6,6,5580,5901
S288C	2479	.	A	G	45302	PASS	DP=10922;AF=0.197858;SB=2;DP4=4210,4550,1025,1136
S288C	2487	.	A	G	49314	PASS	DP=11111;AF=0.795788;SB=2;DP4=1134,1132,4367,4475
S288C	2620	.	T	C	49314	PASS	DP=11110;AF=0.999280;SB=7;DP4=1,4,5908,5195
S288C	4318	.	A	G	49314	PASS	DP=10785;AF=0.419379;SB=1;DP4=2957,3303,2157,2366
S288C	4807	.	T	C	49314	PASS	DP=11328;AF=0.845251;SB=7;DP4=833,907,4419,5156
S288C	5286	.	A	G	49314	PASS	DP=10747;AF=0.833349;SB=5;DP4=936,851,4560,4396
S288C	5333	.	T	C	49314	PASS	DP=10328;AF=0.582688;SB=0;DP4=2166,2138,3043,2975
S288C	5362	.	G	C	49314	PASS	DP=10312;AF=0.422323;SB=0;DP4=3081,2867,2262,2093
S288C	5415	.	T	C	49314	PASS	DP=11135;AF=0.998563;SB=6;DP4=3,8,5185,5934
S288C	5949	.	TA	T	49314	PASS	DP=11313;AF=0.919915;SB=4;DP4=519,542,5250,5157;INDEL;HRUN=7
S288C	6033	.	G	GAA	16187	PASS	DP=12353;AF=0.088642;SB=15;DP4=1269,965,577,518;INDEL;HRUN=8
S288C	6033	.	G	GAAA	49314	PASS	DP=12353;AF=0.622602;SB=48;DP4=1269,965,3967,3724;INDEL;HRUN=8
S288C	6033	.	G	GAAAA	20414	PASS	DP=12353;AF=0.105966;SB=26;DP4=1269,965,673,636;INDEL;HRUN=8
S288C	6033	.	G	GAAAAA	780	PASS	DP=12353;AF=0.010848;SB=8;DP4=1269,965,67,67;INDEL;HRUN=8
S288C	6034	.	A	AAAA	791	PASS	DP=12538;AF=0.011724;SB=67;DP4=6611,5897,46,101;INDEL;HRUN=8
S288C	6034	.	A	AAAAA	72	PASS	DP=12538;AF=0.002313;SB=20;DP4=6611,5897,8,21;INDEL;HRUN=8
S288C	6042	.	C	A	1306	PASS	DP=12824;AF=0.057470;SB=503;DP4=6263,5802,598,158
S288C	6050	.	G	GA	49314	PASS	DP=12291;AF=0.918151;SB=43;DP4=549,599,6108,5177;INDEL;HRUN=4
S288C	6055	.	G	A	1564	PASS	DP=12473;AF=0.024934;SB=0;DP4=6696,5462,174,139
S288C	6315	.	T	C	49314	PASS	DP=13689;AF=0.998612;SB=10;DP4=12,4,7215,6455
S288C	6367	.	G	GCC	49314	PASS	DP=13639;AF=0.912090;SB=205;DP4=921,385,7114,5326;INDEL;HRUN=4
S288C	6367	.	G	GC	95	PASS	DP=13639;AF=0.002493;SB=14;DP4=921,385,18,16;INDEL;HRUN=4
S288C	6372	.	G	C	542	PASS	DP=13692;AF=0.022349;SB=30;DP4=7560,5814,202,104
S288C	6410	.	G	GA	49314	PASS	DP=12329;AF=0.926028;SB=4;DP4=550,499,6149,5268;INDEL;HRUN=4
S288C	6415	.	C	A	664	PASS	DP=12374;AF=0.013577;SB=42;DP4=6527,5678,116,52
S288C	6597	.	C	A	254	PASS	DP=12924;AF=0.016790;SB=7;DP4=4846,7855,73,144
S288C	6602	.	AC	A	1203	PASS	DP=13682;AF=0.014764;SB=23;DP4=5457,8160,101,101;INDEL;HRUN=1
S288C	6603	.	C	CAAA	13021	PASS	DP=13695;AF=0.062870;SB=1;DP4=1405,1559,400,461;INDEL;HRUN=7
S288C	6603	.	C	CAAAA	49314	PASS	DP=13695;AF=0.685652;SB=200;DP4=1405,1559,3540,5850;INDEL;HRUN=7
S288C	6603	.	C	CAAAAAA	79	PASS	DP=13695;AF=0.002556;SB=7;DP4=1405,1559,21,14;INDEL;HRUN=7
S288C	6603	.	C	CAAAAA	7755	PASS	DP=13695;AF=0.042351;SB=14;DP4=1405,1559,247,333;INDEL;HRUN=7
S288C	7325	.	TC	T	55	PASS	DP=10618;AF=0.001413;SB=11;DP4=5397,5290,4,11;INDEL;HRUN=6
S288C	7377	.	T	TA	49314	PASS	DP=11259;AF=0.880451;SB=1;DP4=678,677,5018,4895;INDEL;HRUN=7
S288C	7377	.	T	TAA	654	PASS	DP=11259;AF=0.007283;SB=0;DP4=678,677,40,42;INDEL;HRUN=7
S288C	7385	.	C	A	116	PASS	DP=11412;AF=0.012881;SB=10;DP4=5643,5615,84,63
S288C	7558	.	GC	G	54	PASS	DP=11573;AF=0.000864;SB=1;DP4=6136,5519,6,4;INDEL;HRUN=5
S288C	7964	.	T	G	49314	PASS	DP=11842;AF=0.230198;SB=4;DP4=4870,4242,1483,1243
S288C	8491	.	CTT	C	3822	PASS	DP=12307;AF=0.039733;SB=33;DP4=1268,1697,251,238;INDEL;HRUN=11
S288C	8491	.	CT	C	49314	PASS	DP=12307;AF=0.729747;SB=137;DP4=1268,1697,4571,4410;INDEL;HRUN=11
S288C	8575	.	T	C	49314	PASS	DP=12627;AF=0.999129;SB=1;DP4=3,4,6871,5745
S288C	9131	.	T	TTCGCATGAAG	466	PASS	DP=1083;AF=0.045245;SB=0;DP4=1,922,0,49;INDEL;HRUN=3
S288C	9131	.	T	TTCGCATGAAGTACC	3268	PASS	DP=1083;AF=0.180979;SB=0;DP4=1,922,0,196;INDEL;HRUN=3
S288C	9132	.	T	TCGCATGA	196	PASS	DP=999;AF=0.028028;SB=0;DP4=1,819,0,28;INDEL;HRUN=1
S288C	9132	.	T	TCGCATGAAGTAC	317	PASS	DP=999;AF=0.038038;SB=0;DP4=1,819,0,38;INDEL;HRUN=1
S288C	9133	.	C	CGCAT	482	PASS	DP=926;AF=0.053996;SB=0;DP4=1,797,0,50;INDEL;HRUN=1
S288C	9133	.	C	CGCATG	570	PASS	DP=926;AF=0.060475;SB=0;DP4=1,797,0,56;INDEL;HRUN=1
S288C	9133	.	C	CGCATGAA	112	PASS	DP=926;AF=0.021598;SB=0;DP4=1,797,0,20;INDEL;HRUN=1
S288C	9133	.	C	CGCATGAAGT	398	PASS	DP=926;AF=0.047516;SB=0;DP4=1,797,0,44;INDEL;HRUN=1
S288C	9133	.	C	CGCATGAAGTA	219	PASS	DP=926;AF=0.032397;SB=0;DP4=1,797,0,30;INDEL;HRUN=1
