# Supplementary material for: Varying strength of selection contributes to the intragenomic diversity of rRNA genes
Source: Nat Commun. 2022 Nov 25;13:7245. doi: 10.1038/s41467-022-34989-w (PMC9700816; doi:10.1038/s41467-022-34989-w)
Supplement: Supplementary file 4 — Supplementary Data 1-6 [file 41467_2022_34989_MOESM4_ESM.zip › Supplementary_Data1-6/Supplementary_Data_6/raw_rDNA_var_calls/ERR1309385_rDNA.vcf]

##fileformat=VCFv4.0
##fileDate=20200729
##source=lofreq call --call-indels -f /scratch/ds5639/rDNA_project/Yue_2017_SK1_hiseq/SRR4074258_1/rDNA_S288C_ref/rDNA_S288C.fa -o ERR1309385_rDNA.vcf ERR1309385_rDNA.bam 
##reference=/scratch/ds5639/rDNA_project/Yue_2017_SK1_hiseq/SRR4074258_1/rDNA_S288C_ref/rDNA_S288C.fa
##INFO=<ID=DP,Number=1,Type=Integer,Description="Raw Depth">
##INFO=<ID=AF,Number=1,Type=Float,Description="Allele Frequency">
##INFO=<ID=SB,Number=1,Type=Integer,Description="Phred-scaled strand bias at this position">
##INFO=<ID=DP4,Number=4,Type=Integer,Description="Counts for ref-forward bases, ref-reverse, alt-forward and alt-reverse bases">
##INFO=<ID=INDEL,Number=0,Type=Flag,Description="Indicates that the variant is an INDEL.">
##INFO=<ID=CONSVAR,Number=0,Type=Flag,Description="Indicates that the variant is a consensus variant (as opposed to a low frequency variant).">
##INFO=<ID=HRUN,Number=1,Type=Integer,Description="Homopolymer length to the right of report indel position">
##FILTER=<ID=min_dp_10,Description="Minimum Coverage 10">
##FILTER=<ID=sb_fdr,Description="Strand-Bias Multiple Testing Correction: fdr corr. pvalue > 0.001000">
##FILTER=<ID=min_snvqual_64,Description="Minimum SNV Quality (Phred) 64">
##FILTER=<ID=min_indelqual_54,Description="Minimum Indel Quality (Phred) 54">
#CHROM	POS	ID	REF	ALT	QUAL	FILTER	INFO
S288C	130	.	C	T	49314	PASS	DP=14423;AF=0.464813;SB=10;DP4=6853,854,5901,804
S288C	179	.	A	ATTTTTTTCTT	39711	PASS	DP=17877;AF=0.311126;SB=0;DP4=4179,853,4609,953;INDEL;HRUN=8
S288C	179	.	A	ATTTTTTTCTTT	35475	PASS	DP=17877;AF=0.296806;SB=6;DP4=4179,853,4456,850;INDEL;HRUN=8
S288C	227	.	A	T	49314	PASS	DP=10568;AF=0.917676;SB=73;DP4=626,226,7900,1798
S288C	272	.	GAACATACAA	G	49314	PASS	DP=11076;AF=0.762640;SB=897;DP4=1961,846,4071,4376;INDEL;HRUN=2
S288C	557	.	C	T	49314	PASS	DP=27119;AF=0.963420;SB=17;DP4=439,539,12751,13376
S288C	607	.	G	A	49314	PASS	DP=31305;AF=0.787159;SB=1;DP4=3367,3278,12415,12227
S288C	626	.	A	G	3396	PASS	DP=31852;AF=0.016765;SB=6;DP4=16486,14823,296,238
S288C	638	.	C	T	49314	PASS	DP=32686;AF=0.968060;SB=14;DP4=524,505,17185,14457
S288C	648	.	A	G	4689	PASS	DP=32928;AF=0.017645;SB=2;DP4=17887,14453,329,252
S288C	681	.	CT	C	59	PASS	DP=32293;AF=0.000805;SB=0;DP4=17571,15004,14,12;INDEL;HRUN=4
S288C	743	.	T	C	49314	PASS	DP=30053;AF=0.809769;SB=1;DP4=2913,2787,12360,11976
S288C	817	.	C	A	49314	PASS	DP=29524;AF=0.967687;SB=3;DP4=481,468,14118,14452
S288C	1010	.	T	C	9427	PASS	DP=27663;AF=0.030510;SB=0;DP4=12099,14706,378,466
S288C	1117	.	G	C	49314	PASS	DP=30885;AF=0.931812;SB=1;DP4=1134,951,15496,13283
S288C	1397	.	T	C	5032	PASS	DP=20391;AF=0.426316;SB=202;DP4=3361,8224,3062,5631
S288C	1399	.	T	C	15294	PASS	DP=20253;AF=0.464869;SB=988;DP4=2507,8108,3518,5897
S288C	1570	.	CAAAAA	C	71	PASS	DP=15201;AF=0.056575;SB=21;DP4=4131,2632,484,376;INDEL;HRUN=17
S288C	1570	.	CAAA	C	16367	PASS	DP=15201;AF=0.200053;SB=685;DP4=4131,2632,2396,645;INDEL;HRUN=17
S288C	1570	.	CAAAA	C	28276	PASS	DP=15201;AF=0.259720;SB=207;DP4=4131,2632,2770,1178;INDEL;HRUN=17
S288C	1638	.	A	C	49314	PASS	DP=24656;AF=0.932836;SB=0;DP4=759,881,10603,12397
S288C	1662	.	A	G	1001	PASS	DP=25315;AF=0.054395;SB=9;DP4=11234,12419,628,760
S288C	1683	.	A	T	49314	PASS	DP=26625;AF=0.934160;SB=15;DP4=869,874,11720,13152
S288C	1720	.	T	G	49314	PASS	DP=22018;AF=0.431965;SB=172;DP4=5068,7435,4409,5102
S288C	1730	.	T	C	49314	PASS	DP=20086;AF=0.419944;SB=160;DP4=4719,6919,3918,4519
S288C	1757	.	A	G	49314	PASS	DP=13748;AF=0.512511;SB=89;DP4=2988,3706,2783,4263
S288C	1759	.	ACCGCGTCGCCGCGTCG	A	12557	PASS	DP=13148;AF=0.322863;SB=188;DP4=4030,5080,1527,2718;INDEL;HRUN=2
S288C	1830	.	G	GTA	49314	PASS	DP=20291;AF=0.821349;SB=91;DP4=1728,1981,8699,7967;INDEL;HRUN=1
S288C	1897	.	T	C	49314	PASS	DP=26345;AF=0.435339;SB=47;DP4=8678,6178,6406,5077
S288C	1982	.	CTGTT	C	1639	PASS	DP=14463;AF=0.189795;SB=105;DP4=5186,6148,1064,1681;INDEL;HRUN=1
S288C	1983	.	TG	T	1311	PASS	DP=14569;AF=0.632164;SB=206;DP4=2221,3373,4392,4818;INDEL;HRUN=1
S288C	1988	.	ACTGT	A	1337	PASS	DP=16077;AF=0.170741;SB=210;DP4=6514,6855,1063,1682;INDEL;HRUN=1
S288C	2117	.	C	A	49314	PASS	DP=24642;AF=0.929267;SB=13;DP4=1007,729,13843,9056
S288C	2208	.	T	C	49314	PASS	DP=27462;AF=0.839924;SB=4;DP4=1901,2436,10310,12802
S288C	2227	.	C	T	49314	PASS	DP=25516;AF=0.937373;SB=12;DP4=627,954,10079,13842
S288C	2254	.	A	AAAAAAGAAAAT	111	PASS	DP=16946;AF=0.079193;SB=605;DP4=7666,7241,379,963;INDEL;HRUN=16
S288C	2256	.	A	AAAAG	1466	PASS	DP=16707;AF=0.115281;SB=1685;DP4=6603,4756,472,1454;INDEL;HRUN=16
S288C	2289	.	A	G	150	PASS	DP=4806;AF=0.333749;SB=12;DP4=1915,1277,917,687
S288C	2290	.	G	A	3538	PASS	DP=4514;AF=0.527692;SB=15;DP4=1201,903,1436,947
S288C	2302	.	C	CCA	3396	PASS	DP=9024;AF=0.530807;SB=25;DP4=2310,1526,3035,1755;INDEL;HRUN=1
S288C	2304	.	T	A	38443	PASS	DP=9823;AF=0.901456;SB=1;DP4=550,348,5478,3377
S288C	2392	.	A	G	49314	PASS	DP=31192;AF=0.516479;SB=11;DP4=7674,7393,8373,7737
S288C	2456	.	G	A	49314	PASS	DP=28651;AF=0.417263;SB=0;DP4=8187,8423,5899,6057
S288C	2485	.	T	TA	49314	PASS	DP=28177;AF=0.830145;SB=35;DP4=2508,2536,12294,11097;INDEL;HRUN=6
S288C	2492	.	C	A	191	PASS	DP=28492;AF=0.013969;SB=13;DP4=14776,13310,230,168
S288C	2620	.	T	C	49314	PASS	DP=27191;AF=0.150086;SB=1;DP4=12355,10738,2175,1908
S288C	4372	.	T	C	181	PASS	DP=29660;AF=0.004450;SB=5;DP4=12940,16560,52,81
S288C	5949	.	TA	T	49314	PASS	DP=30633;AF=0.847093;SB=7;DP4=2558,2500,13383,12566;INDEL;HRUN=7
S288C	6023	.	C	T	2066	PASS	DP=30586;AF=0.010560;SB=2;DP4=15708,14538,173,150
S288C	6033	.	G	GAA	49314	PASS	DP=31716;AF=0.395510;SB=17;DP4=4190,3596,6537,6007;INDEL;HRUN=8
S288C	6033	.	G	GAAA	49314	PASS	DP=31716;AF=0.336013;SB=32;DP4=4190,3596,5459,5198;INDEL;HRUN=8
S288C	6033	.	G	GAAAA	8449	PASS	DP=31716;AF=0.025539;SB=18;DP4=4190,3596,399,411;INDEL;HRUN=8
S288C	6033	.	G	GAAAAA	69	PASS	DP=31716;AF=0.001923;SB=4;DP4=4190,3596,29,32;INDEL;HRUN=8
S288C	6034	.	A	AAAA	1187	PASS	DP=31930;AF=0.006044;SB=20;DP4=16751,15387,82,111;INDEL;HRUN=8
S288C	6034	.	A	AAAAA	60	PASS	DP=31930;AF=0.000720;SB=12;DP4=16751,15387,7,16;INDEL;HRUN=8
S288C	6042	.	C	A	4795	PASS	DP=32258;AF=0.048236;SB=958;DP4=15851,14809,1234,355
S288C	6337	.	G	A	49314	PASS	DP=36032;AF=0.341224;SB=4;DP4=13196,10528,6780,5515
S288C	6358	.	T	TA	49314	PASS	DP=36158;AF=0.530726;SB=23;DP4=10053,7290,11403,7787;INDEL;HRUN=1
S288C	6360	.	C	A	1925	PASS	DP=36473;AF=0.018562;SB=19;DP4=21055,14724,431,246
S288C	6421	.	A	G	49314	PASS	DP=30647;AF=0.102326;SB=0;DP4=14358,13138,1643,1493
S288C	6598	.	C	A	2215	PASS	DP=33510;AF=0.040466;SB=80;DP4=12708,19421,437,933
S288C	6602	.	AC	A	672	PASS	DP=34955;AF=0.005350;SB=102;DP4=14181,21002,120,67;INDEL;HRUN=1
S288C	6603	.	C	CAAA	9762	PASS	DP=34957;AF=0.025345;SB=50;DP4=4959,6584,449,437;INDEL;HRUN=7
S288C	6603	.	C	CAAAAAA	49314	PASS	DP=34957;AF=0.303201;SB=32;DP4=4959,6584,4312,6287;INDEL;HRUN=7
S288C	6603	.	C	CAAAA	49314	PASS	DP=34957;AF=0.259891;SB=146;DP4=4959,6584,3407,5678;INDEL;HRUN=7
S288C	6603	.	C	CAAAAA	36468	PASS	DP=34957;AF=0.067512;SB=13;DP4=4959,6584,962,1398;INDEL;HRUN=7
S288C	6603	.	C	CAAAAAAA	9819	PASS	DP=34957;AF=0.025488;SB=9;DP4=4959,6584,408,483;INDEL;HRUN=7
S288C	6603	.	C	A	23878	PASS	DP=35470;AF=0.138455;SB=74;DP4=12503,17644,1918,3213
S288C	6611	.	T	A	79	PASS	DP=34344;AF=0.035698;SB=1495;DP4=13714,19226,987,272
S288C	7325	.	TC	T	120	PASS	DP=27400;AF=0.001350;SB=2;DP4=14657,12914,22,15;INDEL;HRUN=6
S288C	7701	.	T	C	49314	PASS	DP=28782;AF=0.447849;SB=0;DP4=8912,6944,7260,5638
S288C	8048	.	C	T	80	PASS	DP=27758;AF=0.002810;SB=0;DP4=15013,12656,43,35
S288C	8471	.	AAAG	A	18885	PASS	DP=33010;AF=0.029718;SB=25;DP4=14484,17993,485,496;INDEL;HRUN=6
S288C	8472	.	AAG	A	483	PASS	DP=32929;AF=0.002126;SB=0;DP4=14978,18318,32,38;INDEL;HRUN=6
S288C	8491	.	C	CT	6067	PASS	DP=32483;AF=0.029338;SB=1;DP4=15578,16237,474,479;INDEL;HRUN=11
S288C	8491	.	CTTTT	C	6961	PASS	DP=32483;AF=0.031524;SB=1;DP4=9608,10204,503,521;INDEL;HRUN=11
S288C	8491	.	CTT	C	1254	PASS	DP=32483;AF=0.012160;SB=8;DP4=9608,10204,206,189;INDEL;HRUN=11
S288C	8491	.	CT	C	49314	PASS	DP=32483;AF=0.356494;SB=15;DP4=9608,10204,5765,5815;INDEL;HRUN=11
S288C	8509	.	T	C	49314	PASS	DP=33340;AF=0.440972;SB=3;DP4=9361,9238,7472,7244
S288C	8558	.	T	C	16165	PASS	DP=34821;AF=0.034491;SB=1;DP4=18255,15355,644,557
S288C	8571	.	C	CTTT	84	PASS	DP=33872;AF=0.000650;SB=1;DP4=18707,15388,11,11;INDEL;HRUN=5
S288C	8650	.	A	T	162	PASS	DP=31211;AF=0.002499;SB=1;DP4=16373,14751,43,35
S288C	9131	.	T	TTCGCATGAAG	1107	PASS	DP=2761;AF=0.043100;SB=0;DP4=5,2348,0,119;INDEL;HRUN=3
S288C	9131	.	T	TTCGCATGAAGTACC	7663	PASS	DP=2761;AF=0.170228;SB=2;DP4=5,2348,0,470;INDEL;HRUN=3
S288C	9132	.	T	TCGCATGA	553	PASS	DP=2535;AF=0.029980;SB=0;DP4=5,2079,0,76;INDEL;HRUN=1
S288C	9132	.	T	TCGCATGAAGTAC	825	PASS	DP=2535;AF=0.038659;SB=0;DP4=5,2079,0,98;INDEL;HRUN=1
S288C	9133	.	C	CGCAT	1239	PASS	DP=2405;AF=0.053222;SB=0;DP4=3,1960,0,128;INDEL;HRUN=1
S288C	9133	.	C	CGCATG	1892	PASS	DP=2405;AF=0.071102;SB=0;DP4=3,1960,0,171;INDEL;HRUN=1
S288C	9133	.	C	CGCATGAA	184	PASS	DP=2405;AF=0.016632;SB=0;DP4=3,1960,0,40;INDEL;HRUN=1
S288C	9133	.	C	CGCATGAAGT	1311	PASS	DP=2405;AF=0.055301;SB=0;DP4=3,1960,0,133;INDEL;HRUN=1
S288C	9133	.	C	CGCATGAAGTA	762	PASS	DP=2405;AF=0.038669;SB=0;DP4=3,1960,0,93;INDEL;HRUN=1
