# Supplementary material for: Varying strength of selection contributes to the intragenomic diversity of rRNA genes
Source: Nat Commun. 2022 Nov 25;13:7245. doi: 10.1038/s41467-022-34989-w (PMC9700816; doi:10.1038/s41467-022-34989-w)
Supplement: Supplementary file 4 — Supplementary Data 1-6 [file 41467_2022_34989_MOESM4_ESM.zip › Supplementary_Data1-6/Supplementary_Data_6/raw_rDNA_var_calls/ERR1308912_rDNA.vcf]

##fileformat=VCFv4.0
##fileDate=20200729
##source=lofreq call --call-indels -f /scratch/ds5639/rDNA_project/Yue_2017_SK1_hiseq/SRR4074258_1/rDNA_S288C_ref/rDNA_S288C.fa -o ERR1308912_rDNA.vcf ERR1308912_rDNA.bam 
##reference=/scratch/ds5639/rDNA_project/Yue_2017_SK1_hiseq/SRR4074258_1/rDNA_S288C_ref/rDNA_S288C.fa
##INFO=<ID=DP,Number=1,Type=Integer,Description="Raw Depth">
##INFO=<ID=AF,Number=1,Type=Float,Description="Allele Frequency">
##INFO=<ID=SB,Number=1,Type=Integer,Description="Phred-scaled strand bias at this position">
##INFO=<ID=DP4,Number=4,Type=Integer,Description="Counts for ref-forward bases, ref-reverse, alt-forward and alt-reverse bases">
##INFO=<ID=INDEL,Number=0,Type=Flag,Description="Indicates that the variant is an INDEL.">
##INFO=<ID=CONSVAR,Number=0,Type=Flag,Description="Indicates that the variant is a consensus variant (as opposed to a low frequency variant).">
##INFO=<ID=HRUN,Number=1,Type=Integer,Description="Homopolymer length to the right of report indel position">
##FILTER=<ID=min_dp_10,Description="Minimum Coverage 10">
##FILTER=<ID=sb_fdr,Description="Strand-Bias Multiple Testing Correction: fdr corr. pvalue > 0.001000">
##FILTER=<ID=min_snvqual_64,Description="Minimum SNV Quality (Phred) 64">
##FILTER=<ID=min_indelqual_50,Description="Minimum Indel Quality (Phred) 50">
#CHROM	POS	ID	REF	ALT	QUAL	FILTER	INFO
S288C	217	.	GT	G	49314	PASS	DP=4105;AF=0.969306;SB=5;DP4=130,35,2976,1003;INDEL;HRUN=2
S288C	224	.	A	G	49314	PASS	DP=3854;AF=0.996367;SB=1;DP4=7,3,2893,949
S288C	254	.	A	AGCG	1203	PASS	DP=5410;AF=0.120887;SB=220;DP4=2438,2364,464,190;INDEL;HRUN=4
S288C	452	.	G	C	49314	PASS	DP=10550;AF=0.766919;SB=16;DP4=1451,993,5010,3082
S288C	557	.	C	T	49314	PASS	DP=12243;AF=0.998938;SB=1;DP4=2,4,5729,6501
S288C	626	.	A	G	49314	PASS	DP=13147;AF=0.998707;SB=11;DP4=4,11,6780,6350
S288C	638	.	C	T	49314	PASS	DP=13368;AF=0.999102;SB=1;DP4=2,3,7010,6346
S288C	648	.	A	G	49314	PASS	DP=13496;AF=0.999185;SB=2;DP4=4,6,7178,6307
S288C	691	.	G	C	49314	PASS	DP=13202;AF=0.998712;SB=14;DP4=3,11,6619,6567
S288C	817	.	C	A	49314	PASS	DP=12362;AF=0.998787;SB=14;DP4=9,2,6037,6310
S288C	1069	.	A	G	49314	PASS	DP=10854;AF=0.993182;SB=6;DP4=9,16,5293,5487
S288C	1378	.	T	A	609	PASS	DP=5770;AF=0.083536;SB=364;DP4=2468,2286,107,375
S288C	1382	.	T	C	475	PASS	DP=5960;AF=0.080705;SB=460;DP4=2324,2448,153,572
S288C	1547	.	A	AATATCCTCCTCCG	68	PASS	DP=4462;AF=0.096818;SB=2;DP4=1605,2539,174,258;INDEL;HRUN=2
S288C	1547	.	A	G	813	PASS	DP=4577;AF=0.185711;SB=8;DP4=1428,2296,350,500
S288C	1552	.	T	C	31263	PASS	DP=4668;AF=0.586547;SB=111;DP4=933,996,1048,1690
S288C	1564	.	T	TTC	7224	PASS	DP=4538;AF=0.337373;SB=58;DP4=1525,1626,626,905;INDEL;HRUN=2
S288C	1570	.	CAAAAAA	C	14324	PASS	DP=3374;AF=0.546532;SB=41;DP4=648,880,908,936;INDEL;HRUN=17
S288C	1671	.	T	C	49314	PASS	DP=7760;AF=0.998711;SB=1;DP4=4,4,4698,3052
S288C	1703	.	A	G	49314	PASS	DP=6266;AF=0.997127;SB=1;DP4=7,6,3727,2521
S288C	1720	.	T	G	49314	PASS	DP=6379;AF=0.998589;SB=1;DP4=5,2,3626,2745
S288C	1759	.	ACCGCGTCGCCGCGTCG	A	3163	PASS	DP=3557;AF=0.439696;SB=45;DP4=1127,921,750,814;INDEL;HRUN=2
S288C	1830	.	G	GTA	49314	PASS	DP=6772;AF=0.865919;SB=13;DP4=497,467,3227,2637;INDEL;HRUN=1
S288C	1912	.	G	C	49314	PASS	DP=8067;AF=0.997645;SB=12;DP4=9,1,4761,3287
S288C	1979	.	C	CCACTAT	11752	PASS	DP=5202;AF=0.508843;SB=9;DP4=1004,837,1379,1268;INDEL;HRUN=4
S288C	2045	.	AT	A	49314	PASS	DP=10367;AF=0.909038;SB=5;DP4=530,427,5056,4368;INDEL;HRUN=8
S288C	2182	.	C	CAAAT	49314	PASS	DP=11102;AF=0.906323;SB=37;DP4=595,528,4735,5327;INDEL;HRUN=3
S288C	2227	.	C	T	49314	PASS	DP=6776;AF=0.998377;SB=2;DP4=0,2,2928,3837
S288C	2255	.	A	AT	1234	PASS	DP=3577;AF=0.476377;SB=127;DP4=1058,890,717,987;INDEL;HRUN=16
S288C	2261	.	T	A	1119	PASS	DP=3906;AF=0.557860;SB=11;DP4=3,8,1208,980
S288C	2277	.	CAAATAGT	C	49314	PASS	DP=3322;AF=0.860325;SB=25;DP4=292,195,1506,1352;INDEL;HRUN=3
S288C	2331	.	A	G	49314	PASS	DP=10244;AF=0.982917;SB=12;DP4=106,66,5446,4623
S288C	2348	.	T	C	49314	PASS	DP=11955;AF=0.997992;SB=7;DP4=7,12,6529,5402
S288C	2407	.	A	G	598	PASS	DP=11484;AF=0.010101;SB=5;DP4=5845,5523,66,50
S288C	3777	.	C	T	114	PASS	DP=11602;AF=0.004310;SB=2;DP4=6066,5482,24,26
S288C	5949	.	TA	T	49314	PASS	DP=12100;AF=0.920413;SB=5;DP4=521,572,5501,5636;INDEL;HRUN=7
S288C	6033	.	G	GA	49314	PASS	DP=12498;AF=0.846455;SB=2;DP4=865,888,5306,5273;INDEL;HRUN=8
S288C	6033	.	G	GAA	3017	PASS	DP=12498;AF=0.023604;SB=9;DP4=865,888,130,165;INDEL;HRUN=8
S288C	6042	.	C	A	726	PASS	DP=12710;AF=0.014870;SB=43;DP4=6302,6211,126,67
S288C	6337	.	G	A	49314	PASS	DP=13978;AF=0.998498;SB=0;DP4=9,7,7837,6120
S288C	7325	.	TC	T	84	PASS	DP=10519;AF=0.001806;SB=14;DP4=5586,4995,15,4;INDEL;HRUN=6
S288C	8455	.	A	G	49314	PASS	DP=13668;AF=0.998829;SB=1;DP4=3,6,5659,7993
S288C	8467	.	T	TA	8353	PASS	DP=13278;AF=0.056710;SB=24;DP4=5325,7337,276,477;INDEL;HRUN=6
S288C	8471	.	AAAG	A	49314	PASS	DP=12793;AF=0.866411;SB=2;DP4=804,1125,4691,6393;INDEL;HRUN=6
S288C	8478	.	G	C	202	PASS	DP=12876;AF=0.011883;SB=36;DP4=5538,7175,44,109
S288C	8491	.	CTTT	C	49314	PASS	DP=13001;AF=0.851396;SB=60;DP4=775,1187,5036,6033;INDEL;HRUN=11
S288C	8493	.	TT	T	379	PASS	DP=12912;AF=0.009836;SB=32;DP4=5856,7090,77,50;INDEL;HRUN=11
S288C	8728	.	T	C	49314	PASS	DP=11843;AF=0.998227;SB=0;DP4=7,8,5214,6608
S288C	8934	.	G	A	49314	PASS	DP=8336;AF=0.999040;SB=9;DP4=0,7,2568,5760
S288C	9131	.	T	TTCGCATGAAG	308	PASS	DP=1144;AF=0.041958;SB=0;DP4=3,972,0,48;INDEL;HRUN=3
S288C	9131	.	T	TTCGCATGAAGTACC	2663	PASS	DP=1144;AF=0.161713;SB=0;DP4=3,972,0,185;INDEL;HRUN=3
S288C	9132	.	T	TCGCATGA	169	PASS	DP=1046;AF=0.033461;SB=0;DP4=1,839,0,35;INDEL;HRUN=1
S288C	9132	.	T	TCGCATGAAGTAC	179	PASS	DP=1046;AF=0.034417;SB=0;DP4=1,839,0,36;INDEL;HRUN=1
S288C	9133	.	C	CGCAT	473	PASS	DP=990;AF=0.061616;SB=0;DP4=2,810,0,61;INDEL;HRUN=1
S288C	9133	.	C	CGCATG	527	PASS	DP=990;AF=0.065657;SB=0;DP4=2,810,0,65;INDEL;HRUN=1
S288C	9133	.	C	CGCATGAA	70	PASS	DP=990;AF=0.023232;SB=0;DP4=2,810,0,23;INDEL;HRUN=1
S288C	9133	.	C	CGCATGAAGT	297	PASS	DP=990;AF=0.047475;SB=0;DP4=2,810,0,47;INDEL;HRUN=1
S288C	9133	.	C	CGCATGAAGTA	189	PASS	DP=990;AF=0.037374;SB=0;DP4=2,810,0,37;INDEL;HRUN=1
