# Supplementary material for: Varying strength of selection contributes to the intragenomic diversity of rRNA genes
Source: Nat Commun. 2022 Nov 25;13:7245. doi: 10.1038/s41467-022-34989-w (PMC9700816; doi:10.1038/s41467-022-34989-w)
Supplement: Supplementary file 6 — Source Data [file 41467_2022_34989_MOESM6_ESM.xlsx]

## Sheet: Figure 1b
Isolate	Per haploid	Total	Clade
AAA	128	128	Wine/European
AAB	166	166	Mosaic beer
AAC	27	54	Ale beer
AAD	93	186	Sake
AAE	63	63	Wine/European
AAG	74	74	Mosaic region 3
AAH	38	38	Unclustered
AAI	94	94	Wine/European
AAK	60	60	Wine/European
AAL	116	232	Mixed origin
AAM	132	132	Mixed origin
AAN	74	148	Mixed origin
AAP	56	112	Mixed origin
AAQ	110	110	Mosaic beer
AAR	121	121	Mosaic beer
AAS	58	58	Mosaic region 3
AAT	105	105	Mosaic region 3
AAV	215	215	Mosaic region 3
ABA	85	85	Mosaic region 3
ABB	93	93	Asian fermentation
ABC	72	72	Mosaic region 3
ABD	77	154	Mosaic region 3
ABE	228	228	Wine/European
ABF	90	90	Mosaic region 3
ABG	87	87	Mosaic region 3
ABH	71	71	Mosaic region 3
ABI	69	69	Mosaic region 3
ABK	78	78	Mosaic region 3
ABL	64	64	Unclustered
ABM	83	83	Alpechin
ABP	92	92	Wine/European
ABQ	82	82	Wine/European
ABR	102	102	Wine/European
ABS	182	182	Wine/European
ABT	116	116	Wine/European
ABV	134	402	Mixed origin
ACA	190	190	Mosaic region 3
ACB	89	89	Mosaic region 3
ACC	93	93	Ecuadorean
ACD	104	104	North American
ACF	97	97	Wine/European
ACG	199	199	Mosaic region 1
ACH	218	218	Mosaic region 1
ACI	73	73	Mosaic region 3
ACK	106	106	Asian fermentation
ACL	91	91	Mosaic region 3
ACM	177	177	Asian fermentation
ACN	175	175	Mosaic region 3
ACP	133	133	Wine/European
ACQ	67	67	Far East Asia
ACR	91	91	Wine/European
ACS	81	81	Mosaic region 1
ACT	86	86	Wine/European
ACV	80	80	Wine/European
ADA	105	105	Mosaic region 3
ADB	148	148	Wine/European
ADC	87	87	Wine/European
ADD	124	124	Wine/European
ADE	88	88	Unclustered
ADF	105	105	Palm wine
ADG	106	106	Unclustered
ADH	104	104	Asian fermentation
ADI	177	177	Wine/European
ADK	126	252	Mosaic region 3
ADL	62	124	Mixed origin
ADM	67	134	Mixed origin
ADN	145	145	Sake
ADP	94	188	Mixed origin
ADQ	129	129	Sake
ADR	115	115	Wine/European
ADS	141	282	Wine/European
ADT	108	108	Mosaic region 3
ADV	88	88	Palm wine
AEA	114	114	Mosaic beer
AEB	90	360	Ale beer
AEC	48	NA	Ale beer
AEE	71	213	Mosaic region 3
AEF	77	77	Sake
AEG	75	75	Brazilian bioethanol
AEH	87	87	Brazilian bioethanol
AEI	218	218	Mosaic region 3
AEK	71	71	Wine/European
AEL	126	252	Mosaic region 3
AEM	183	183	Mixed origin
AEN	190	380	African beer
AEP	185	370	Asian fermentation
AEQ	201	201	Mosaic beer
AER	151	151	Mosaic region 2
AES	222	222	Wine/European
AET	149	149	Wine/European
AEV	80	160	Mixed origin
AFA	99	198	Mosaic beer
AFB	61	61	Mosaic beer
AFC	19	38	Mixed origin
AFD	106	106	Brazilian bioethanol
AFE	103	206	Mixed origin
AFF	152	152	Mixed origin
AFG	45	45	Mosaic region 3
AFH	118	118	Asian fermentation
AFI	66	66	Wine/European
AFK	119	238	Asian islands
AFL	71	71	African beer
AFM	133	133	Sake
AFN	79	79	Sake
AFP	97	194	Mosaic beer
AFQ	67	67	Mosaic region 2
AFR	103	103	Brazilian bioethanol
AFS	130	260	Unclustered
AFT	42	168	Mixed origin
AFV	139	278	Wine/European
AGA	134	268	Wine/European
AGB	110	220	Ale beer
AGC	245	245	Unclustered
AGE	196	392	Mixed origin
AGF	94	94	Wine/European
AGG	70	140	Asian fermentation
AGH	67	67	Wine/European
AGI	47	94	Wine/European
AGK	77	77	Mixed origin
AGL	69	69	Wine/European
AGM	156	156	Brazilian bioethanol
AGN	118	118	Mosaic region 1
AGP	82	82	Mosaic region 3
AGR	82	82	Asian islands
AGS	86	86	Wine/European
AGT	159	159	Mosaic region 3
AGV	114	114	Wine/European
AHA	152	152	Mosaic region 3
AHB	69	69	Unclustered
AHC	171	171	Brazilian bioethanol
AHD	101	101	Wine/European
AHE	36	36	Wine/European
AHF	164	164	Mosaic region 1
AHG	66	66	Wine/European
AHH	96	96	Asian islands
AHI	97	97	Wine/European
AHK	154	154	Wine/European
AHL	140	140	Alpechin
AHM	106	106	Alpechin
AHN	98	98	Wine/European
AHP	104	208	Wine/European
AHQ	84	84	Asian fermentation
AHR	29	29	Wine/European
AHS	48	48	Palm wine
AHT	103	103	Wine/European
AHV	72	72	Mixed origin
AIA	115	115	Wine/European
AIB	40	40	Wine/European
AIC	49	49	Wine/European
AID	70	140	Alpechin
AIE	92	92	Alpechin
AIF	168	336	Wine/European
AIG	120	120	Mosaic beer
AII	71	142	Wine/European
AIK	135	270	Wine/European
AIL	105	210	Wine/European
AIM	87	174	Wine/European
AIN	102	204	Wine/European
AIP	98	196	Wine/European
AIQ	82	164	Wine/European
AIR	96	192	Wine/European
AIT	163	326	Wine/European
AKB	100	200	Palm wine
AKC	121	363	Palm wine
AKD	128	384	Palm wine
AKE	135	270	Palm wine
AKG	86	172	Palm wine
AKH	108	216	Palm wine
AKI	139	278	Mosaic region 3
AKL	102	204	Asian fermentation
AKM	107	214	Malaysian
AKN	88	176	North American
AKP	89	178	Wine/European
AKQ	83	166	Mosaic region 3
AKR	92	184	Asian fermentation
AKS	73	146	Mosaic region 3
AKT	125	250	Mixed origin
AKV	115	230	Wine/European
ALA	125	250	Asian fermentation
ALB	98	196	Asian fermentation
ALC	121	242	Asian fermentation
ALD	59	118	French dairy
ALE	88	176	Wine/European
ALG	98	196	Mosaic region 3
ALH	160	320	Asian fermentation
ALI	106	212	Unclustered
ALK	110	220	Asian fermentation
ALL	91	182	Wine/European
ALM	94	188	Wine/European
ALN	109	218	Mixed origin
ALP	128	256	Mixed origin
ALQ	141	282	Wine/European
ALR	111	333	Mosaic region 3
ALS	107	214	Wine/European
ALT	129	258	Wine/European
ALV	113	339	Mixed origin
AMA	92	276	Wine/European
AMB	102	204	Unclustered
AMC	73	146	Unclustered
AMD	93	186	Unclustered
AMF	92	184	Unclustered
AMG	117	351	Mixed origin
AMH	64	128	Taiwanese
AMI	122	366	Mixed origin
AMK	70	210	Mixed origin
AML	185	555	Mixed origin
AMM	98	196	Unclustered
AMN	122	488	Mixed origin
AMP	145	290	Mosaic region 1
AMQ	155	465	Mixed origin
AMR	96	192	Wine/European
AMS	119	238	Wine/European
AMT	88	176	Wine/European
ANA	57	114	Mosaic region 3
ANC	87	174	North American
AND	90	180	North American
ANE	98	196	North American
ANF	99	198	North American
ANG	96	192	North American
ANH	89	178	North American
ANI	97	194	North American
ANK	57	114	North American
ANL	127	508	African beer
ANM	105	420	African beer
ANN	153	306	West African cocoa
ANP	140	280	Mixed origin
ANQ	148	296	Wine/European
ANR	91	182	Sake
ANS	136	272	Sake
ANT	100	200	Sake
ANV	70	140	Sake
APA	133	266	Sake
APC	157	314	Sake
APD	115	230	Sake
APE	107	214	Sake
APF	120	240	Sake
APG	93	93	Brazilian bioethanol
APH	115	230	Brazilian bioethanol
API	118	236	Mixed origin
APK	86	258	Mixed origin
APL	122	244	Mixed origin
APM	117	234	Mixed origin
APN	63	189	Mixed origin
APP	94	282	Mosaic beer
APQ	129	258	Palm wine
APR	70	140	Palm wine
APS	135	270	Wine/European
APT	72	144	Wine/European
APV	86	172	Wine/European
AQA	90	180	Alpechin
AQB	125	250	Wine/European
AQC	154	308	Wine/European

## Sheet: Figure 1c
POSITION	iVF		POSITION	iVFP,n
557	0.99881		12	0
638	0.998471		13	0
648	0.997793		14	1
817	0.998855		15	3
1435	0.225855		16	11
1983	0.94947		17	0
1985	0.963587		18	1
2073	0.998694		19	0
2227	0.997827		20	0
5192	0.014547		21	0
6007	0.198166		22	0
130	0.997717		23	3
227	0.997349		24	0
557	0.999186		25	0
638	0.998907		26	3
817	0.999525		27	0
1983	0.938154		28	3
1985	0.956663		29	0
2073	0.998956		30	1
7701	0.995279		31	0
9019	0.998215		32	3
130	0.987179		33	132
227	0.997268		34	0
272	0.971922		35	0
557	1		36	4
602	0.024303		37	0
607	0.941558		38	0
623	0.031847		39	1
638	0.999431		40	7
700	0.959148		41	0
743	0.988527		42	27
817	0.998745		43	0
975	0.051457		44	0
1117	0.995034		45	1
1157	0.028327		46	0
1234	0.921116		47	0
1486	0.06447		48	0
1487	0.062902		49	0
1488	0.062767		50	0
1489	0.067954		51	0
1638	0.993496		52	0
1645	0.916996		53	0
1683	0.994334		54	0
1720	0.992678		55	0
1730	0.989848		56	0
1757	0.85023		57	0
1773	0.549858		58	0
1830	0.929772		59	0
1897	0.105697		60	0
1912	0.904		61	0
2117	0.99631		62	0
2181	0.054502		63	0
2208	0.991736		64	0
2227	0.996753		65	0
2290	0.913043		66	3
2302	0.595628		67	0
2304	0.978622		68	6
2392	0.934573		69	1
2478	0.982563		70	0
4486	0.052778		71	0
6358	0.886091		72	0
6360	0.028419		73	0
6847	0.977181		74	0
7274	0.023256		75	0
8509	0.983344		76	1
8742	0.95734		77	0
8866	0.953088		78	0
217	0.964333		79	0
224	0.995775		80	3
429	0.997943		81	0
557	0.999072		82	0
626	0.997032		83	0
638	0.998725		84	3
648	0.998156		85	0
691	0.997905		86	0
817	0.999401		87	6
1069	0.993983		88	0
1671	0.998338		89	1
1703	0.997575		90	1
1720	0.997867		91	0
1830	0.85931		92	0
1912	0.997914		93	0
2162	0.981754		94	27
2227	0.997853		95	12
2277	0.791579		96	1
2331	0.054679		97	0
2348	0.997723		98	0
6337	0.998308		99	1
8455	0.314925		100	0
8728	0.997214		101	3
8934	0.997488		102	0
172	0.99703		103	1
313	0.983268		104	0
328	0.86822		105	10
557	0.998644		106	2
630	0.997365		107	0
638	0.998898		108	1
648	0.997719		109	11
817	0.999111		110	7
923	0.995949		111	2
1235	0.917831		112	2
1881	0.995084		113	1
1890	0.024783		114	0
2227	0.997352		115	3
2289	0.626555		116	0
2302	0.545036		117	0
2304	0.966531		118	1
5321	0.919426		119	1
5323	0.021959		120	0
5626	0.994789		121	32
6497	0.7935		122	0
6502	0.044261		123	0
6509	0.114837		124	0
6509	0.079353		125	0
6512	0.075229		126	0
6512	0.076788		127	9
6512	0.080101		128	2
6744	0.029145		129	0
272	0.378322		130	134
1736	0.030664		131	0
1830	0.192432		132	0
2073	0.031652		133	2
2189	0.031236		134	0
2227	0.043891		135	3
2277	0.035124		136	0
2304	0.022719		137	2
2664	0.028421		138	0
5362	0.048584		139	0
7701	0.06145		140	0
8900	0.065517		141	0
8934	0.629362		142	0
130	0.98928		143	0
227	0.988111		144	0
272	0.925744		145	0
377	0.967304		146	9
557	0.999097		147	0
607	0.969085		148	0
626	0.954574		149	0
638	0.999022		150	0
648	0.957019		151	0
743	0.992871		152	1
817	0.998521		153	0
1069	0.939042		154	1
1117	0.050168		155	3
1222	0.034466		156	0
1545	0.139353		157	1
1547	0.101276		158	0
1547	0.182072		159	0
1552	0.512687		160	7
1564	0.299778		161	0
1638	0.053406		162	0
1671	0.99496		163	0
1720	0.991524		164	0
1730	0.987621		165	0
1830	0.915091		166	0
1912	0.948628		167	0
2073	0.040223		168	1
2227	0.956532		169	1
2277	0.693805		170	0
2348	0.948703		171	0
2662	0.943965		172	115
6094	0.89817		173	0
6337	0.895657		174	0
6358	0.088885		175	0
6407	0.843341		176	0
8509	0.451599		177	0
8915	0.920928		178	0
8934	0.914925		179	0
557	0.999413		180	0
638	0.99942		181	0
648	0.999134		182	0
817	0.999393		183	0
1983	0.938134		184	0
1985	0.95672		185	0
2073	0.998845		186	0
5776	0.054108		187	0
172	0.995966		188	0
313	0.997194		189	8
328	0.866375		190	0
557	0.998829		191	0
630	0.994519		192	0
638	0.999334		193	0
648	0.996757		194	1
817	0.99916		195	1
923	0.99601		196	0
1235	0.917392		197	2
1881	0.996097		198	1
1983	0.928743		199	2
1985	0.956522		200	0
2227	0.997044		201	1
2239	0.2747		202	0
2302	0.413212		203	2
2304	0.107354		204	2
3723	0.084372		205	1
4482	0.997436		206	0
5321	0.927584		207	0
5323	0.020063		208	0
5626	0.997193		209	0
6509	0.91749		210	0
6511	0.025372		211	0
6744	0.027968		212	2
552	0.059746		213	0
557	0.890149		214	0
607	0.646334		215	20
626	0.642119		216	1
638	0.757367		217	146
648	0.755344		218	0
743	0.155281		219	0
817	0.746075		220	10
981	0.213947		221	3
1117	0.682309		222	0
1671	0.260888		223	0
1720	0.60443		224	62
1730	0.573967		225	3
1830	0.622627		226	7
1881	0.272929		227	142
1897	0.41971		228	0
1912	0.307934		229	0
2073	0.141181		230	0
2227	0.851848		231	0
2304	0.047077		232	8
2392	0.505805		233	0
5950	0.005295		234	5
6321	0.494652		235	1
6358	0.46049		236	2
6358	0.016563		237	0
6360	0.015068		238	0
7701	0.054031		239	0
8509	0.493236		240	0
8934	0.128236		241	0
557	0.908889		242	2
607	0.85162		243	19
626	0.854173		244	0
638	0.913778		245	0
648	0.91342		246	0
743	0.165904		247	0
817	0.916268		248	7
981	0.236209		249	12
1117	0.920914		250	0
1538	0.021026		251	0
1638	0.905991		252	0
1671	0.259104		253	0
1720	0.873513		254	0
1730	0.858114		255	1
1830	0.824074		256	0
1881	0.248782		257	0
1897	0.633701		258	0
1912	0.29791		259	0
1982	0.204647		260	1
1983	0.699794		261	1
1988	0.168861		262	1
2073	0.091817		263	0
2117	0.618611		264	0
2227	0.907954		265	0
2288	0.209156		266	1
2290	0.424811		267	1
2302	0.4432		268	0
2304	0.056026		269	1
2304	0.790742		270	0
2392	0.65224		271	0
2603	0.008473		272	142
5636	0.035173		273	0
6321	0.65396		274	0
6358	0.608017		275	1
6360	0.019188		276	0
7701	0.169623		277	3
8509	0.738607		278	1
8934	0.17394		279	0
272	0.619716		280	3
557	0.864383		281	3
607	0.810592		282	0
638	0.874396		283	31
743	0.726674		284	6
817	0.870135		285	10
1117	0.826063		286	0
1638	0.777855		287	0
1683	0.780344		288	0
1720	0.721168		289	0
1730	0.696881		290	3
1830	0.696772		291	0
2073	0.008715		292	0
2117	0.782841		293	0
2208	0.724763		294	0
2227	0.992393		295	9
2290	0.573372		296	0
2302	0.509111		297	0
2304	0.05743		298	12
2304	0.89698		299	0
2392	0.776311		300	0
3338	0.007914		301	0
6023	0.022737		302	0
6358	0.696692		303	0
6360	0.022391		304	0
8558	0.157344		305	0
227	0.769148		306	1
272	0.707252		307	7
557	0.905728		308	0
607	0.841909		309	0
626	0.009091		310	0
638	0.909758		311	0
648	0.010033		312	0
743	0.836623		313	50
817	0.912837		314	1
1117	0.893807		315	2
1638	0.842694		316	0
1683	0.835412		317	0
1720	0.790749		318	8
1730	0.76884		319	0
1830	0.756833		320	0
2073	0.010865		321	0
2117	0.854244		322	0
2208	0.845985		323	0
2227	0.988681		324	0
2290	0.673616		325	5
2302	0.558952		326	13
2304	0.063718		327	0
2304	0.965254		328	56
2392	0.845216		329	0
6023	0.04816		330	5
6358	0.772458		331	0
6360	0.022357		332	7
8558	0.100089		333	1
110	0.187243		334	0
130	0.63801		335	0
227	0.698689		336	0
243	0.216365		337	5
557	0.999038		338	0
607	0.572956		339	1
626	0.15585		340	0
638	0.999028		341	0
648	0.152306		342	0
743	0.568675		343	0
817	0.999464		344	0
1638	0.846298		345	0
1671	0.558983		346	0
1683	0.427415		347	0
1720	0.984161		348	1
1730	0.980111		349	0
1816	0.403459		350	0
1830	0.922922		351	0
1897	0.416837		352	7
1912	0.571323		353	0
1983	0.569184		354	1
1985	0.965246		355	0
2073	0.585309		356	0
2117	0.422469		357	7
2227	0.849732		358	5
2304	0.031402		359	6
4021	0.015046		360	18
4730	0.016897		361	0
6923	0.428892		362	37
8509	0.422259		363	0
9019	0.5551		364	0
227	0.134218		365	1
431	0.890023		366	0
557	0.998959		367	0
638	0.999255		368	0
743	0.253955		369	25
817	0.999548		370	1
1117	0.199764		371	0
1222	0.196846		372	0
1638	0.998269		373	0
1671	0.200285		374	0
1683	0.798023		375	0
1720	0.998372		376	0
1730	0.996827		377	1
1830	0.922221		378	0
1912	0.801686		379	0
1983	0.943294		380	0
1985	0.962156		381	0
2073	0.998682		382	0
2152	0.194433		383	0
2227	0.727096		384	0
6597	0.032254		385	0
9019	0.99066		386	0
217	0.075361		387	38
227	0.095384		388	1
272	0.045845		389	0
285	0.112327		390	0
307	0.106381		391	1
557	0.999178		392	0
638	0.998988		393	1
648	0.997486		394	0
817	0.999142		395	3
924	0.043312		396	0
1132	0.260053		397	0
1671	0.253129		398	0
1720	0.25142		399	1
1830	0.18561		400	13
1983	0.94926		401	0
1985	0.967282		402	0
2073	0.760686		403	0
2189	0.233044		404	3
2227	0.263647		405	1
2277	0.06189		406	0
2620	0.028042		407	1
5870	0.111077		408	0
6285	0.215925		409	0
6331	0.24601		410	0
6337	0.272266		411	0
6518	0.696707		412	0
8934	0.240529		413	2
557	0.998635		414	0
638	0.999097		415	0
648	0.574083		416	0
817	0.998981		417	10
1983	0.946716		418	0
1985	0.963047		419	14
2073	0.998081		420	6
2227	0.394895		421	0
5870	0.064034		422	0
6518	0.66608		423	0
7292	0.023182		424	0
7558	0.418763		425	2
557	0.999285		426	0
638	0.999402		427	0
648	0.021433		428	0
817	0.999024		429	53
1983	0.930888		430	0
1985	0.950513		431	12
2073	0.999021		432	1
2227	0.987967		433	1
6518	0.008832		434	0
7558	0.066153		435	0
557	0.999192		436	3
638	0.999039		437	0
648	0.792023		438	0
817	0.999533		439	0
1983	0.949214		440	0
1985	0.966136		441	0
2073	0.998883		442	32
2227	0.088474		443	2
5633	0.031634		444	0
6337	0.031282		445	2
6518	0.965844		446	0
217	0.953065		447	0
224	0.822327		448	0
557	0.999029		449	0
626	0.909772		450	2
638	0.998982		451	0
648	0.174472		452	23
753	0.218335		453	1
817	0.999079		454	0
1468	0.109119		455	1
1671	0.997306		456	0
1703	0.78473		457	1
1720	0.996572		458	0
1830	0.854354		459	0
1912	0.924161		460	0
2189	0.074825		461	0
2227	0.997637		462	0
2277	0.7277		463	0
2331	0.786643		464	0
2348	0.805624		465	2
5053	0.011235		466	0
5990	0.75826		467	0
5993	0.019088		468	0
6337	0.997644		469	0
6728	0.804097		470	0
8728	0.816076		471	4
8934	0.997829		472	1
130	0.997821		473	0
227	0.994781		474	1
2227	0.998002		475	0
2277	0.163516		476	0
2302	0.449572		477	1
2304	0.05274		478	0
2304	0.770012		479	1
8934	0.997793		480	0
227	0.744806		481	0
557	0.197918		482	0
638	0.178519		483	0
648	0.17758		484	0
817	0.175848		485	0
2073	0.483064		486	0
2227	0.745008		487	0
5633	0.02744		488	0
5870	0.02893		489	1
6518	0.323572		490	4
8934	0.841573		491	2
557	0.999152		492	0
638	0.99916		493	0
648	0.998897		494	0
817	0.999301		495	1
1983	0.944694		496	0
1985	0.963252		497	0
2073	0.998825		498	0
2718	0.007599		499	0
3136	0.014812		500	0
3668	0.014522		501	0
4542	0.027942		502	0
5575	0.038925		503	0
6822	0.053144		504	0
8522	0.155399		505	0
217	0.95265		506	0
285	0.994311		507	0
307	0.012046		508	1
557	0.015551		509	0
638	0.017748		510	0
648	0.016019		511	0
817	0.02303		512	3
1132	0.018741		513	0
1233	0.10983		514	0
1671	0.124044		515	0
1720	0.128574		516	1
1830	0.299237		517	0
2189	0.014549		518	0
2227	0.996584		519	0
2288	0.486974		520	0
2302	0.547038		521	1
2304	0.072021		522	1
2304	0.943373		523	1
2371	0.046938		524	0
6285	0.265374		525	0
6331	0.268042		526	0
6337	0.99676		527	0
7063	0.963808		528	0
8542	0.021179		529	0
8558	0.874108		530	2
8934	0.996263		531	1
33	0.229922		532	7
227	0.164571		533	0
557	0.999008		534	0
638	0.999079		535	0
648	0.9889		536	0
664	0.202207		537	0
665	0.013375		538	9
744	0.222684		539	0
817	0.9992		540	1
1032	0.219029		541	0
1132	0.337968		542	0
1671	0.546453		543	0
1720	0.323741		544	1
1830	0.234479		545	0
1912	0.221597		546	0
1983	0.947216		547	1
1985	0.964527		548	0
2073	0.484787		549	0
2189	0.290661		550	0
2227	0.520025		551	0
2277	0.188282		552	3
2296	0.118436		553	0
6285	0.343538		554	0
6331	0.343295		555	0
6337	0.56016		556	0
6518	0.431058		557	925
7558	0.040418		558	0
7649	0.049573		559	0
8934	0.520151		560	0
133	0.105067		561	0
172	0.883109		562	0
557	0.998847		563	1
638	0.999033		564	0
648	0.998595		565	0
817	0.998704		566	0
1070	0.664932		567	3
1983	0.93323		568	0
1985	0.951955		569	1
2073	0.998388		570	0
2227	0.125008		571	1
9007	0.451709		572	0
33	0.990087		573	0
557	0.998903		574	0
638	0.998935		575	0
648	0.999239		576	1
664	0.913572		577	0
744	0.992453		578	0
817	0.99909		579	0
1032	0.99075		580	0
1671	0.993352		581	0
1912	0.99308		582	0
1983	0.954456		583	5
1985	0.971888		584	0
2227	0.991795		585	21
6337	0.994034		586	0
7174	0.098277		587	0
8934	0.992493		588	0
557	0.99904		589	9
638	0.9993		590	3
648	0.395716		591	1
817	0.999504		592	0
1983	0.937547		593	0
1985	0.954106		594	3
2073	0.996364		595	0
2227	0.598849		596	2
5633	0.03381		597	0
6337	0.037583		598	0
6518	0.386293		599	1
7558	0.529719		600	0
217	0.963152		601	3
557	0.998847		602	2
638	0.999163		603	0
648	0.998302		604	0
817	0.999077		605	0
1671	0.997438		606	4
1912	0.997249		607	190
1983	0.953548		608	4
1985	0.970578		609	24
2227	0.998006		610	0
6337	0.997679		611	0
8737	0.996416		612	1
8934	0.998064		613	0
95	0.894276		614	0
249	0.560873		615	0
249	0.032215		616	0
557	0.999137		617	0
638	0.998963		618	13
648	0.999126		619	0
817	0.999203		620	3
823	0.997712		621	21
1063	0.351935		622	0
1983	0.935274		623	3
1985	0.952961		624	2
2073	0.998533		625	30
2227	0.334535		626	260
5322	0.996142		627	6
5338	0.996605		628	0
5343	0.996538		629	0
5349	0.99672		630	83
5360	0.996551		631	0
33	0.995961		632	0
557	0.998652		633	0
638	0.998395		634	0
648	0.998497		635	0
817	0.998849		636	0
1032	0.996596		637	0
1117	0.9973		638	908
1145	0.996293		639	0
1495	0.997652		640	0
1602	0.996278		641	0
1606	0.220738		642	0
1671	0.996545		643	1
1897	0.996069		644	0
1927	0.992934		645	0
1982	0.97541		646	0
1988	0.532899		647	0
2083	0.997469		648	858
2166	0.993976		649	0
2171	0.993771		650	0
2227	0.996692		651	0
2277	0.744722		652	0
3864	0.088585		653	0
5305	0.040809		654	0
6337	0.997438		655	0
7525	0.207961		656	0
8934	0.997852		657	0
557	0.998595		658	0
638	0.997916		659	1
648	0.997907		660	27
817	0.998603		661	0
1983	0.950673		662	0
1985	0.968609		663	0
2073	0.998386		664	8
6518	0.997682		665	1
557	0.998387		666	6
638	0.998448		667	0
648	0.998586		668	18
817	0.998444		669	1
1983	0.952913		670	2
1985	0.970033		671	0
2073	0.998097		672	0
6518	0.997238		673	0
172	0.638381		674	0
557	0.999044		675	0
638	0.998924		676	1
648	0.998573		677	1
817	0.998895		678	0
1474	0.195518		679	0
1983	0.930998		680	0
1985	0.950422		681	1
2031	0.763393		682	0
2073	0.998487		683	0
8558	0.021688		684	0
557	0.998969		685	0
638	0.999071		686	0
648	0.998667		687	0
817	0.998549		688	1
1617	0.216585		689	0
1983	0.94721		690	11
1985	0.96473		691	59
2073	0.998706		692	12
2227	0.372023		693	0
227	0.950008		694	0
557	0.976847		695	0
607	0.864918		696	0
626	0.295502		697	0
638	0.979522		698	0
648	0.289956		699	0
743	0.609292		700	7
817	0.978571		701	0
1010	0.053727		702	0
1117	0.972594		703	0
1638	0.980433		704	0
1645	0.047591		705	0
1683	0.984669		706	3
1720	0.364613		707	0
1730	0.353251		708	0
1757	0.65242		709	2
1897	0.847329		710	0
1982	0.507296		711	0
2117	0.958117		712	0
2208	0.874197		713	0
2227	0.909655		714	0
2289	0.385579		715	0
2290	0.589324		716	0
2302	0.55239		717	1
2304	0.065284		718	0
2304	0.968361		719	0
2392	0.422738		720	1
2456	0.548537		721	0
2620	0.106233		722	0
4073	0.017248		723	0
6321	0.270601		724	0
6337	0.498713		725	0
6358	0.420502		726	2
6358	0.014759		727	0
6360	0.013597		728	23
6421	0.061793		729	0
7701	0.570028		730	0
8509	0.837255		731	2
217	0.041329		732	0
307	0.037272		733	0
557	0.041873		734	0
638	0.038389		735	0
648	0.038991		736	0
817	0.0412		737	0
1132	0.037396		738	0
1671	0.03805		739	0
1720	0.040677		740	0
1830	0.026604		741	0
1983	0.042583		742	2
2064	0.015776		743	190
2189	0.041708		744	16
2302	0.162713		745	0
2304	0.020099		746	0
8934	0.041976		747	0
217	0.161955		748	32
285	0.171599		749	0
307	0.163226		750	0
557	0.175743		751	0
638	0.175375		752	0
648	0.176755		753	5
817	0.171148		754	0
1132	0.165956		755	24
1671	0.159976		756	0
1720	0.171092		757	0
1830	0.130624		758	0
2189	0.186569		759	0
2227	0.108293		760	0
2277	0.050706		761	0
8934	0.167408		762	1
33	0.994396		763	1
557	0.99884		764	0
638	0.998474		765	0
648	0.998074		766	0
664	0.919083		767	2
744	0.995759		768	15
817	0.998986		769	0
1032	0.995779		770	1
1671	0.998083		771	0
1912	0.9964		772	0
1983	0.950085		773	0
1985	0.969597		774	0
2227	0.997589		775	0
6337	0.997657		776	0
7390	0.079689		777	0
8934	0.998093		778	0
429	0.99057		779	0
557	0.994583		780	0
638	0.993826		781	0
648	0.994096		782	1
817	0.993799		783	0
895	0.990852		784	0
1671	0.99215		785	2
1819	0.992169		786	0
1897	0.991621		787	0
1983	0.945147		788	1
1985	0.964151		789	3
2083	0.992199		790	1
2227	0.99583		791	0
3071	0.015758		792	4
6337	0.992021		793	4
8934	0.993048		794	0
33	0.445019		795	1
42	0.454545		796	0
94	0.491723		797	1
557	0.998684		798	0
638	0.998265		799	1
648	0.998327		800	0
817	0.998676		801	3
1324	0.059811		802	2
1983	0.947652		803	0
1985	0.964845		804	0
2073	0.996421		805	0
2227	0.093679		806	1
6518	0.011224		807	0
7817	0.258868		808	1
8934	0.482713		809	1
272	0.047501		810	0
557	0.998159		811	0
638	0.998331		812	1
648	0.998612		813	0
817	0.998786		814	2
924	0.701052		815	0
1983	0.92249		816	3
1985	0.949214		817	909
2073	0.997614		818	0
2227	0.711241		819	0
2666	0.014316		820	7
6346	0.010405		821	0
8558	0.287845		822	9
9088	0.058021		823	15
272	0.056273		824	0
557	0.998647		825	0
638	0.997984		826	0
648	0.998372		827	0
817	0.999068		828	4
924	0.632226		829	0
1983	0.923473		830	0
1985	0.948943		831	0
2073	0.998145		832	1
2227	0.652129		833	0
6346	0.007297		834	0
8558	0.354968		835	0
9088	0.074628		836	0
217	0.955341		837	0
557	0.997842		838	2
626	0.996303		839	0
638	0.998069		840	1
648	0.9976		841	0
817	0.998385		842	33
1123	0.956325		843	32
1547	0.155633		844	0
1671	0.997521		845	0
1720	0.9909		846	1
1741	0.271048		847	1
1767	0.546746		848	0
1772	0.594068		849	0
1775	0.661726		850	0
1830	0.873884		851	1
1983	0.945354		852	0
1985	0.96338		853	0
2227	0.997386		854	0
2289	0.981252		855	1
2296	0.911132		856	2
2371	0.975003		857	0
2865	0.023495		858	1
4121	0.070157		859	0
6147	0.128598		860	0
6337	0.996647		861	0
6493	0.078478		862	0
8934	0.997067		863	0
217	0.95479		864	0
224	0.76097		865	2
557	0.998526		866	0
626	0.936611		867	2
638	0.998339		868	0
648	0.243251		869	0
753	0.133134		870	0
817	0.999137		871	3
1468	0.072021		872	3
1671	0.997714		873	1
1703	0.702184		874	0
1720	0.99669		875	1
1830	0.845241		876	0
1912	0.797074		877	0
2189	0.180132		878	0
2227	0.997239		879	0
2331	0.708969		880	0
2348	0.733333		881	0
5053	0.010584		882	1
5058	0.009356		883	0
5059	0.009463		884	0
5060	0.009701		885	1
5137	0.009393		886	0
5990	0.707179		887	0
5993	0.017673		888	2
6337	0.998022		889	0
6728	0.752325		890	0
8728	0.74999		891	0
8934	0.997864		892	0
216	0.016021		893	0
217	0.943223		894	1
269	0.015542		895	11
557	0.998064		896	0
626	0.996698		897	0
638	0.997938		898	0
648	0.997395		899	1
817	0.998574		900	0
1547	0.148017		901	2
1564	0.320121		902	0
1671	0.996197		903	1
1720	0.993842		904	0
1854	0.613512		905	4
1983	0.944336		906	0
1985	0.962942		907	0
2182	0.89129		908	1
2227	0.997713		909	5
2371	0.995211		910	0
6337	0.996197		911	0
8677	0.979153		912	2
8934	0.982516		913	1
217	0.956323		914	1
224	0.835152		915	0
557	0.99821		916	0
626	0.943062		917	0
638	0.998304		918	11
648	0.162527		919	0
753	0.096746		920	0
817	0.99868		921	0
1468	0.059237		922	1
1671	0.997712		923	100
1703	0.798892		924	30
1720	0.997146		925	0
1830	0.854035		926	0
1912	0.885214		927	2
2227	0.997157		928	3
2277	0.770538		929	0
4428	0.011395		930	0
5990	0.780001		931	0
5993	0.020589		932	0
6337	0.99765		933	1
6728	0.839274		934	0
8728	0.840305		935	0
8934	0.997923		936	0
9058	0.015633		937	0
557	0.908889		938	0
607	0.834861		939	0
626	0.832644		940	0
638	0.908187		941	0
648	0.908086		942	0
743	0.819855		943	1
817	0.908908		944	0
981	0.793822		945	0
1117	0.798504		946	0
1454	0.124364		947	0
2073	0.939686		948	1
2227	0.998621		949	0
5901	0.026941		950	0
6518	0.789865		951	0
8871	0.855183		952	1
557	0.999223		953	0
638	0.998951		954	0
648	0.999006		955	4
817	0.999205		956	3
1983	0.934345		957	0
1985	0.952003		958	11
2073	0.998894		959	0
33	0.995968		960	0
281	0.995809		961	4
425	0.996081		962	3
557	0.997992		963	0
585	0.995182		964	2
638	0.999222		965	0
648	0.9981		966	0
668	0.993205		967	0
755	0.996798		968	0
817	0.999784		969	0
822	0.994829		970	0
958	0.996716		971	0
1032	0.99591		972	0
1117	0.998105		973	0
1185	0.995797		974	0
1602	0.996697		975	1
1616	0.996194		976	0
1671	0.998187		977	0
2108	0.994283		978	1
2173	0.993714		979	0
2195	0.984131		980	0
2227	0.998841		981	44
2277	0.788326		982	8
2343	0.908872		983	5
2369	0.991687		984	2
6337	0.996338		985	0
8934	0.99613		986	0
557	0.998718		987	0
638	0.999017		988	0
648	0.998794		989	0
817	0.998733		990	0
923	0.052248		991	0
1983	0.934227		992	0
1985	0.952475		993	1
2073	0.998269		994	0
2227	0.896002		995	4
5993	0.304481		996	1
557	0.999288		997	0
599	0.166204		998	0
638	0.998958		999	0
648	0.998932		1000	1
817	0.99942		1001	0
1983	0.93469		1002	0
1985	0.952146		1003	11
2073	0.997331		1004	0
557	0.999307		1005	0
638	0.999334		1006	0
648	0.999148		1007	1
817	0.99929		1008	0
1983	0.933875		1009	0
1985	0.952165		1010	25
2073	0.998738		1011	0
557	0.99913		1012	0
638	0.998835		1013	0
648	0.999083		1014	0
817	0.998849		1015	0
1983	0.932714		1016	0
1985	0.951619		1017	0
2073	0.99405		1018	0
7265	0.07246		1019	25
362	0.998856		1020	1
557	0.999386		1021	0
609	0.998492		1022	0
638	0.998465		1023	0
648	0.999397		1024	0
817	0.999022		1025	0
1043	0.997704		1026	0
1117	0.999359		1027	5
1691	0.998371		1028	0
1983	0.952933		1029	21
1985	0.971627		1030	0
2227	0.999699		1031	1
2277	0.726792		1032	122
4270	0.018519		1033	0
5633	0.997892		1034	0
6337	0.998581		1035	0
6455	0.674039		1036	0
8934	0.99948		1037	4
103	0.107139		1038	5
217	0.879104		1039	0
557	0.998842		1040	0
626	0.914644		1041	0
638	0.999178		1042	0
648	0.999012		1043	9
690	0.076203		1044	0
817	0.998997		1045	9
1671	0.877382		1046	0
1720	0.778779		1047	0
1772	0.413359		1048	0
1775	0.485533		1049	2
1983	0.94842		1050	2
1985	0.966588		1051	2
2073	0.106857		1052	1
2227	0.889958		1053	0
2371	0.899701		1054	0
4019	0.028326		1055	0
5310	0.056928		1056	0
6337	0.931921		1057	0
6976	0.011248		1058	0
8934	0.91801		1059	1
87	0.976851		1060	1
172	0.996667		1061	0
557	0.999086		1062	3
638	0.998871		1063	10
648	0.998881		1064	0
817	0.999061		1065	0
1983	0.949867		1066	0
1985	0.966911		1067	3
2015	0.99724		1068	1
2073	0.998606		1069	62
332	0.296017		1070	5
465	0.0088		1071	0
557	0.999116		1072	0
583	0.013687		1073	0
638	0.998959		1074	0
648	0.999121		1075	0
817	0.998762		1076	0
1642	0.139742		1077	2
1983	0.931464		1078	0
1985	0.950351		1079	1
2073	0.998705		1080	0
2227	0.611341		1081	0
4964	0.014056		1082	4
5993	0.391053		1083	0
5993	0.008007		1084	0
6345	0.013207		1085	9
8428	0.020595		1086	0
33	0.997201		1087	6
557	0.999072		1088	0
638	0.99864		1089	6
648	0.998939		1090	0
768	0.997227		1091	0
817	0.999442		1092	1
1007	0.02768		1093	0
1032	0.99676		1094	0
1117	0.997483		1095	2
1145	0.996747		1096	0
1411	0.985566		1097	0
1424	0.996227		1098	0
1495	0.997958		1099	8
1521	0.99764		1100	2
1602	0.996884		1101	10
1671	0.997362		1102	0
1897	0.996755		1103	0
1982	0.973838		1104	0
1988	0.518132		1105	0
2083	0.997612		1106	2
2156	0.995144		1107	0
2166	0.997107		1108	0
2227	0.997826		1109	1
2275	0.971311		1110	0
2434	0.99826		1111	0
6337	0.998037		1112	1
8513	0.992068		1113	0
8934	0.997944		1114	0
220	0.996749		1115	0
226	0.997962		1116	0
362	0.997714		1117	342
557	0.998938		1118	0
638	0.998362		1119	0
648	0.999089		1120	0
817	0.998824		1121	7
1117	0.997904		1122	0
1434	0.11144		1123	17
1553	0.998282		1124	1
1648	0.873979		1125	1
1671	0.998552		1126	0
1897	0.997622		1127	0
1912	0.997734		1128	0
1979	0.981261		1129	0
1982	0.730612		1130	1
1988	0.344196		1131	1
2059	0.979407		1132	26
2227	0.998326		1133	0
2277	0.750191		1134	0
6337	0.998775		1135	0
8934	0.998495		1136	0
337	0.997304		1137	0
532	0.996308		1138	1
557	0.999088		1139	0
638	0.998284		1140	2
648	0.99875		1141	0
817	0.99888		1142	0
1671	0.998803		1143	0
1897	0.989661		1144	0
1983	0.950947		1145	72
1985	0.969968		1146	0
2199	0.996754		1147	0
2227	0.998602		1148	1
6337	0.998989		1149	0
8934	0.998344		1150	0
217	0.955466		1151	1
224	0.748461		1152	0
557	0.999031		1153	0
626	0.939388		1154	0
638	0.999146		1155	5
648	0.243874		1156	0
753	0.15444		1157	34
817	0.998766		1158	2
1468	0.073384		1159	0
1671	0.997981		1160	0
1703	0.701369		1161	1
1720	0.997139		1162	2
1912	0.801626		1163	0
2189	0.181095		1164	0
2227	0.998586		1165	0
2331	0.709933		1166	0
2348	0.73383		1167	0
5990	0.699219		1168	0
5993	0.017841		1169	3
6337	0.998354		1170	0
6728	0.745758		1171	0
8728	0.748279		1172	3
8934	0.998605		1173	0
332	0.408446		1174	0
557	0.998761		1175	1
583	0.015985		1176	0
638	0.998624		1177	3
648	0.999147		1178	9
817	0.998289		1179	0
1983	0.93332		1180	4
1985	0.958057		1181	0
2073	0.998165		1182	0
2227	0.642844		1183	1
5993	0.458942		1184	0
5993	0.013443		1185	11
5996	0.00995		1186	12
8428	0.026789		1187	0
227	0.395194		1188	0
272	0.296425		1189	0
284	0.554764		1190	0
362	0.023346		1191	0
387	0.516004		1192	0
557	0.999289		1193	0
609	0.387757		1194	0
638	0.999135		1195	0
648	0.845889		1196	0
817	0.999128		1197	2
1117	0.610734		1198	0
1180	0.142871		1199	0
1404	0.067438		1200	0
1500	0.360124		1201	0
1553	0.487967		1202	26
1691	0.93313		1203	0
1983	0.917208		1204	1
1985	0.940428		1205	1
2227	0.9987		1206	1
2392	0.179917		1207	3
2620	0.020823		1208	1
3001	0.007067		1209	0
4222	0.108033		1210	2
4307	0.204743		1211	3
5633	0.07285		1212	0
6337	0.805528		1213	0
7701	0.403574		1214	0
8902	0.006992		1215	0
8934	0.885201		1216	0
130	0.805377		1217	0
227	0.945685		1218	0
557	0.999021		1219	42
607	0.611721		1220	0
626	0.031466		1221	1
638	0.998764		1222	10
648	0.034171		1223	1
743	0.864656		1224	0
817	0.999276		1225	0
1010	0.061208		1226	0
1117	0.993812		1227	1
1638	0.991969		1228	0
1645	0.138142		1229	0
1683	0.992171		1230	0
1720	0.940644		1231	0
1730	0.932277		1232	0
1830	0.902646		1233	1
1897	0.770313		1234	1
1982	0.421532		1235	52
2117	0.990527		1236	0
2208	0.987402		1237	0
2227	0.998468		1238	8
2289	0.528148		1239	27
2290	0.449179		1240	0
2302	0.549224		1241	0
2304	0.949754		1242	0
2392	0.180481		1243	0
2456	0.792678		1244	2
2519	0.017462		1245	0
2620	0.047626		1246	0
2803	0.116281		1247	0
3193	0.086156		1248	0
4070	0.008996		1249	1
4256	0.00811		1250	0
4714	0.015516		1251	2
5288	0.338331		1252	0
6337	0.704204		1253	0
6358	0.270732		1254	0
6358	0.009297		1255	0
6360	0.008931		1256	1
6421	0.057467		1257	0
6837	0.009258		1258	3
7701	0.809293		1259	0
8509	0.64983		1260	0
557	0.872787		1261	0
607	0.856577		1262	0
638	0.881677		1263	0
743	0.79552		1264	0
817	0.872277		1265	0
1117	0.867888		1266	0
1638	0.806789		1267	0
1683	0.800408		1268	0
1720	0.737242		1269	0
1730	0.714526		1270	0
1830	0.709225		1271	1
2117	0.782267		1272	0
2208	0.848581		1273	0
2227	0.998539		1274	0
2290	0.555556		1275	0
2302	0.508753		1276	0
2304	0.864676		1277	1
2392	0.842651		1278	0
6023	0.315983		1279	0
6260	0.015394		1280	0
6358	0.769742		1281	0
6360	0.024716		1282	0
7317	0.021285		1283	0
8558	0.166799		1284	1
217	0.960413		1285	0
224	0.992908		1286	0
429	0.997021		1287	0
557	0.998882		1288	0
626	0.997051		1289	0
638	0.998871		1290	0
648	0.99897		1291	0
691	0.997341		1292	0
817	0.999308		1293	0
1069	0.99203		1294	0
1671	0.998764		1295	0
1703	0.996877		1296	0
1720	0.99666		1297	0
1830	0.849126		1298	0
1912	0.996744		1299	0
2162	0.994852		1300	0
2227	0.998553		1301	0
2277	0.808363		1302	0
2348	0.997021		1303	0
6337	0.998666		1304	0
8455	0.996301		1305	0
8728	0.996374		1306	0
8934	0.998139		1307	0
272	0.680617		1308	0
557	0.933255		1309	0
607	0.90489		1310	0
626	0.428902		1311	0
638	0.937363		1312	0
648	0.466413		1313	0
743	0.47061		1314	0
817	0.940992		1315	0
1117	0.90309		1316	1
1638	0.888818		1317	0
1683	0.880408		1318	0
1720	0.836029		1319	0
1730	0.814579		1320	0
1830	0.796268		1321	0
1897	0.377327		1322	1
1982	0.097004		1323	1
2117	0.870195		1324	1
2208	0.851619		1325	0
2288	0.322381		1326	0
2290	0.675916		1327	0
2302	0.567251		1328	0
2304	0.065613		1329	0
2304	0.973655		1330	0
2392	0.867449		1331	2
6321	0.370207		1332	0
6358	0.784753		1333	0
6360	0.024292		1334	0
8509	0.404753		1335	0
217	0.956788		1336	0
224	0.99547		1337	0
429	0.997365		1338	0
557	0.998754		1339	0
626	0.99756		1340	0
638	0.998922		1341	0
648	0.998811		1342	0
691	0.99766		1343	3
817	0.998891		1344	0
1069	0.058358		1345	0
1077	0.056602		1346	0
1180	0.105334		1347	0
1671	0.998005		1348	0
1703	0.995307		1349	0
1720	0.997243		1350	0
1830	0.85818		1351	0
1912	0.997552		1352	0
2162	0.4647		1353	0
2227	0.998672		1354	0
2277	0.799522		1355	0
2331	0.051402		1356	0
2348	0.997703		1357	0
6337	0.998757		1358	1
8728	0.997649		1359	1
8934	0.998466		1360	0
172	0.996453		1361	1
557	0.999117		1362	0
638	0.998508		1363	0
648	0.998393		1364	0
817	0.999134		1365	0
1983	0.948716		1366	0
1985	0.968266		1367	5
2015	0.997203		1368	0
2073	0.997054		1369	0
332	0.064202		1370	0
557	0.998669		1371	0
638	0.998528		1372	0
648	0.998777		1373	0
817	0.999067		1374	0
1983	0.927471		1375	0
1985	0.947015		1376	0
2073	0.997945		1377	0
2227	0.607018		1378	0
2432	0.00686		1379	0
3549	0.013288		1380	0
4460	0.551209		1381	0
6287	0.026795		1382	0
6561	0.241878		1383	0
217	0.020835		1384	0
285	0.021483		1385	0
307	0.013991		1386	0
557	0.02584		1387	0
638	0.025418		1388	0
648	0.022887		1389	0
817	0.025651		1390	0
1671	0.016457		1391	0
1720	0.017897		1392	0
1830	0.012622		1393	0
1983	0.0214		1394	0
2189	0.016121		1395	0
314	0.749976		1396	0
362	0.793859		1397	0
432	0.216288		1398	0
557	0.998164		1399	0
621	0.99598		1400	0
638	0.998125		1401	0
648	0.997687		1402	0
817	0.99845		1403	0
1117	0.998061		1404	4
1983	0.949579		1405	0
1985	0.971906		1406	0
2227	0.997684		1407	0
2417	0.012875		1408	0
2432	0.995199		1409	1
6337	0.997442		1410	0
6612	0.071317		1411	13
8934	0.997106		1412	0
130	0.042518		1413	0
227	0.113022		1414	1
431	0.908791		1415	0
557	0.99891		1416	0
607	0.04051		1417	0
638	0.999061		1418	0
743	0.088788		1419	0
817	0.999099		1420	0
1117	0.04937		1421	0
1222	0.048865		1422	1
1638	0.998136		1423	0
1671	0.08893		1424	2
1683	0.911699		1425	0
1720	0.99777		1426	1
1730	0.996142		1427	0
1830	0.926312		1428	0
1912	0.912205		1429	0
1983	0.915586		1430	0
1985	0.968139		1431	6
2073	0.948784		1432	0
2117	0.049456		1433	0
2152	0.049052		1434	2
2227	0.942051		1435	11
5082	0.01006		1436	0
6597	0.039851		1437	0
7164	0.014954		1438	1
8509	0.04411		1439	0
9019	0.946236		1440	0
9025	0.009346		1441	1
130	0.99507		1442	2
215	0.3372		1443	0
227	0.992195		1444	0
272	0.98531		1445	0
557	0.999103		1446	0
601	0.186683		1447	0
607	0.19308		1448	0
638	0.999275		1449	1
743	0.997774		1450	0
817	0.999098		1451	0
1117	0.998057		1452	0
1358	0.014295		1453	0
1638	0.997648		1454	16
1645	0.257596		1455	1
1683	0.997364		1456	0
1720	0.997211		1457	0
1730	0.996126		1458	0
1773	0.526363		1459	0
1830	0.945942		1460	0
1897	0.266893		1461	0
1912	0.499939		1462	3
2117	0.997225		1463	0
2208	0.997039		1464	1
2227	0.998501		1465	3
2288	0.342228		1466	5
2290	0.738249		1467	4
2302	0.577186		1468	5
2304	0.99312		1469	0
2392	0.998228		1470	0
2478	0.447809		1471	1
2620	0.16935		1472	1
3828	0.20865		1473	1
3834	0.785933		1474	1
3904	0.005162		1475	0
5185	0.449728		1476	2
5949	0.011657		1477	1
5957	0.007413		1478	1
6358	0.73571		1479	2
6360	0.022016		1480	0
6597	0.048177		1481	2
7751	0.692105		1482	0
8509	0.652454		1483	1
130	0.993805		1484	0
227	0.994275		1485	2
557	0.999497		1486	4
607	0.996969		1487	7
638	0.999073		1488	4
743	0.99789		1489	8
817	0.999054		1490	1
1082	0.090769		1491	1
1117	0.997846		1492	0
1638	0.996769		1493	0
1645	0.117693		1494	0
1671	0.080151		1495	51
1683	0.919392		1496	7
1720	0.997362		1497	4
1730	0.996276		1498	1
1816	0.804534		1499	5
1830	0.946747		1500	9
1897	0.789691		1501	1
1912	0.203875		1502	9
2117	0.997167		1503	0
2202	0.799798		1504	0
2208	0.993886		1505	0
2227	0.998943		1506	5
2290	0.722396		1507	0
2302	0.582835		1508	0
2304	0.990734		1509	0
2392	0.847161		1510	0
2456	0.042738		1511	3
6358	0.916578		1512	5
6360	0.031342		1513	6
6597	0.035762		1514	0
7701	0.111283		1515	0
8509	0.994556		1516	2
217	0.962906		1517	0
224	0.993267		1518	0
429	0.997136		1519	0
523	0.014172		1520	0
557	0.999274		1521	5
626	0.997305		1522	0
638	0.998975		1523	0
648	0.99899		1524	0
691	0.997462		1525	0
817	0.99906		1526	1
1069	0.386691		1527	0
1547	0.199342		1528	0
1671	0.996992		1529	0
1703	0.994997		1530	0
1720	0.995926		1531	2
1830	0.844201		1532	0
1912	0.996466		1533	0
2162	0.664312		1534	0
2227	0.998234		1535	0
2277	0.801191		1536	0
2331	0.634049		1537	0
2348	0.997406		1538	1
6337	0.998152		1539	0
8455	0.928812		1540	2
8728	0.996757		1541	0
8934	0.997152		1542	0
227	0.742043		1543	1
557	0.948545		1544	0
607	0.951475		1545	20
626	0.952486		1546	0
638	0.954601		1547	88
648	0.953507		1548	0
743	0.951537		1549	0
817	0.951778		1550	0
981	0.948904		1551	0
1117	0.838021		1552	11
1983	0.919066		1553	15
1985	0.933805		1554	0
2073	0.948767		1555	0
2227	0.99824		1556	0
2277	0.024757		1557	0
6337	0.757353		1558	0
7701	0.900236		1559	0
8934	0.885447		1560	0
557	0.99843		1561	6
607	0.930737		1562	0
626	0.928115		1563	0
638	0.998972		1564	49
648	0.997624		1565	0
743	0.930895		1566	0
817	0.999132		1567	0
981	0.925489		1568	0
1117	0.929406		1569	0
1454	0.075527		1570	0
1983	0.859568		1571	0
1985	0.875567		1572	0
2073	0.99747		1573	0
2227	0.998455		1574	0
6518	0.916924		1575	0
8871	0.92441		1576	0
105	0.733877		1577	0
110	0.224351		1578	0
227	0.974857		1579	0
557	0.999222		1580	0
607	0.830356		1581	0
608	0.126196		1582	0
638	0.999225		1583	0
743	0.997933		1584	0
817	0.999278		1585	0
1117	0.994724		1586	0
1222	0.052287		1587	0
1638	0.99826		1588	0
1671	0.993419		1589	0
1720	0.991152		1590	0
1730	0.990278		1591	0
1773	0.429563		1592	0
1775	0.673456		1593	0
1784	0.200689		1594	0
1816	0.240737		1595	0
1830	0.926093		1596	0
1897	0.264706		1597	0
1912	0.641709		1598	0
2202	0.628692		1599	0
2208	0.864549		1600	0
2227	0.861521		1601	0
2302	0.404175		1602	81
2304	0.045949		1603	0
4687	0.005045		1604	0
5778	0.024889		1605	0
5946	0.008536		1606	1
6337	0.053498		1607	0
6358	0.667659		1608	0
6360	0.021483		1609	1
6509	0.053465		1610	0
7701	0.20743		1611	0
8509	0.947287		1612	0
8934	0.00913		1613	0
9025	0.038978		1614	0
313	0.997303		1615	1
328	0.855936		1616	11
557	0.999098		1617	4
630	0.996386		1618	0
638	0.999102		1619	1
648	0.997232		1620	0
817	0.999048		1621	0
923	0.995771		1622	3
1235	0.91843		1623	0
1239	0.014114		1624	1
1881	0.994754		1625	0
2227	0.998744		1626	0
2289	0.611202		1627	0
2290	0.404489		1628	0
2302	0.513589		1629	0
2304	0.075298		1630	0
2304	0.973637		1631	0
3723	0.069961		1632	0
4120	0.033839		1633	0
4274	0.191505		1634	0
5198	0.933459		1635	0
5321	0.923914		1636	2
5323	0.019556		1637	2
5626	0.995336		1638	160
6497	0.941899		1639	1
6509	0.096425		1640	0
6512	0.088324		1641	0
6512	0.088324		1642	8
6512	0.090238		1643	18
6744	0.029483		1644	0
7375	0.056228		1645	41
8111	0.032923		1646	0
8652	0.064795		1647	0
130	0.996677		1648	28
227	0.995524		1649	0
557	0.999039		1650	0
607	0.553271		1651	1
638	0.999215		1652	0
670	0.009195		1653	0
743	0.997697		1654	0
817	0.999354		1655	0
1082	0.408358		1656	0
1117	0.998018		1657	0
1487	0.009025		1658	0
1638	0.997822		1659	0
1645	0.737013		1660	0
1662	0.225801		1661	0
1671	0.049339		1662	82
1683	0.949816		1663	0
1720	0.984786		1664	0
1730	0.981166		1665	0
1816	0.185215		1666	0
1830	0.89901		1667	0
1897	0.574839		1668	0
1912	0.337079		1669	0
1982	0.228256		1670	0
1983	0.692577		1671	328
1988	0.191248		1672	0
2117	0.997384		1673	0
2208	0.995802		1674	0
2227	0.998677		1675	2
2289	0.437453		1676	4
2302	0.598126		1677	1
2304	0.990923		1678	0
2392	0.990945		1679	0
2620	0.006504		1680	0
6360	0.031484		1681	2
7701	0.94776		1682	0
8509	0.992322		1683	155
227	0.795489		1684	0
272	0.790257		1685	19
557	0.913969		1686	0
607	0.861495		1687	1
638	0.919596		1688	0
743	0.920727		1689	0
817	0.928262		1690	0
1117	0.927489		1691	25
1638	0.921964		1692	0
1683	0.923513		1693	0
1720	0.892512		1694	0
1730	0.879868		1695	0
1830	0.851733		1696	0
1983	0.872896		1697	4
2117	0.914522		1698	0
2208	0.898515		1699	5
2227	0.998625		1700	4
2290	0.648084		1701	0
2302	0.584475		1702	0
2304	0.982044		1703	74
2392	0.896993		1704	0
6358	0.881169		1705	0
6360	0.026121		1706	0
7109	0.017872		1707	0
8558	0.076067		1708	0
32	0.9707		1709	0
272	0.984844		1710	0
387	0.996557		1711	0
557	0.999166		1712	0
625	0.995667		1713	0
638	0.999114		1714	0
648	0.998357		1715	0
817	0.999154		1716	0
1117	0.998286		1717	0
2073	0.991652		1718	0
2154	0.054627		1719	6
2166	0.990658		1720	271
2171	0.990669		1721	2
2179	0.990195		1722	29
2227	0.999311		1723	0
2290	0.8735		1724	0
2302	0.572965		1725	0
2304	0.989516		1726	0
2479	0.997111		1727	0
2620	0.991616		1728	0
3947	0.00659		1729	0
5333	0.839922		1730	140
5362	0.996317		1731	14
5415	0.796121		1732	0
6055	0.020776		1733	11
6415	0.01053		1734	0
8575	0.997465		1735	0
8936	0.995707		1736	6
9020	0.997458		1737	0
217	0.956616		1738	0
224	0.992288		1739	0
429	0.997051		1740	0
557	0.998857		1741	4
626	0.996425		1742	0
638	0.998983		1743	0
648	0.996746		1744	0
691	0.996493		1745	0
817	0.999263		1746	5
1069	0.310639		1747	0
1132	0.692175		1748	4
1662	0.994738		1749	0
1671	0.996847		1750	0
1720	0.998241		1751	0
1748	0.99549		1752	0
1775	0.675781		1753	0
1830	0.926516		1754	0
1912	0.997606		1755	0
2227	0.999169		1756	0
2348	0.63484		1757	57
2429	0.621638		1758	0
6337	0.997097		1759	0
6728	0.369104		1760	0
8637	0.995694		1761	0
8934	0.997346		1762	0
8959	0.996791		1763	0
130	0.201411		1764	0
243	0.084282		1765	0
557	0.998908		1766	0
607	0.204313		1767	15
638	0.999231		1768	0
743	0.21812		1769	0
817	0.999261		1770	1
1117	0.017901		1771	0
1222	0.018175		1772	13
1638	0.998723		1773	21
1671	0.211145		1774	1
1683	0.787016		1775	54
1720	0.998619		1776	1
1730	0.996705		1777	0
1816	0.168286		1778	1
1830	0.926796		1779	0
1897	0.19613		1780	1
1912	0.800293		1781	0
1983	0.785917		1782	0
1985	0.96935		1783	0
2073	0.822296		1784	2
2117	0.180234		1785	0
2152	0.018344		1786	0
2227	0.976579		1787	0
3110	0.008361		1788	0
6597	0.036551		1789	0
6656	0.01498		1790	0
7810	0.005858		1791	3
8509	0.197103		1792	0
9019	0.795603		1793	3
9025	0.005794		1794	0
362	0.787066		1795	0
557	0.796413		1796	0
609	0.786799		1797	0
638	0.787257		1798	0
648	0.786192		1799	0
817	0.7972		1800	0
1720	0.702317		1801	0
1730	0.699721		1802	0
1775	0.261022		1803	1
1912	0.813214		1804	0
2227	0.998604		1805	0
2620	0.072741		1806	3
3539	0.012056		1807	0
5089	0.019574		1808	0
8569	0.78488		1809	0
8934	0.786998		1810	0
9088	0.209468		1811	0
172	0.086199		1812	0
313	0.996781		1813	0
328	0.842142		1814	0
557	0.99812		1815	0
630	0.996114		1816	39
638	0.998363		1817	0
648	0.998043		1818	0
817	0.999263		1819	11
923	0.996128		1820	0
1235	0.915259		1821	0
1881	0.995701		1822	0
2227	0.998908		1823	0
2239	0.258384		1824	0
2277	0.19		1825	0
2302	0.428668		1826	1
5198	0.911403		1827	0
5318	0.011087		1828	0
5321	0.919307		1829	0
5323	0.020767		1830	260
5626	0.995932		1831	0
6509	0.907212		1832	0
6511	0.02806		1833	0
6744	0.031562		1834	0
313	0.998159		1835	0
328	0.845768		1836	0
557	0.998811		1837	0
630	0.997931		1838	0
638	0.999072		1839	0
648	0.998911		1840	0
817	0.999338		1841	0
923	0.997601		1842	0
1101	0.996365		1843	0
1235	0.912892		1844	0
1239	0.014962		1845	0
1881	0.997179		1846	0
2073	0.998132		1847	1
2227	0.99853		1848	0
2302	0.574476		1849	0
2304	0.068121		1850	0
2304	0.979638		1851	0
5198	0.996164		1852	0
5318	0.011153		1853	0
5321	0.923978		1854	33
5323	0.021074		1855	0
6509	0.098432		1856	0
6512	0.092236		1857	0
6512	0.081798		1858	0
6578	0.432309		1859	0
6744	0.029942		1860	0
130	0.384526		1861	1
227	0.992483		1862	0
557	0.998661		1863	0
607	0.607085		1864	0
638	0.998818		1865	0
743	0.945954		1866	3
817	0.99911		1867	0
1117	0.9951		1868	0
1638	0.996883		1869	0
1662	0.331221		1870	0
1683	0.996969		1871	0
1757	0.305238		1872	0
1816	0.294241		1873	0
1830	0.906002		1874	3
1897	0.187904		1875	1
1983	0.838853		1876	0
1985	0.875635		1877	0
2117	0.996064		1878	0
2208	0.987717		1879	0
2227	0.996359		1880	0
2290	0.733653		1881	71
2302	0.583389		1882	3
2304	0.978447		1883	0
2392	0.842953		1884	0
2456	0.155063		1885	3
2620	0.046429		1886	0
2803	0.139807		1887	0
5266	0.006081		1888	0
6321	0.044899		1889	0
6337	0.145164		1890	1
6358	0.784717		1891	0
6360	0.027545		1892	2
6421	0.045717		1893	0
7044	0.007082		1894	1
7701	0.197766		1895	0
8509	0.159139		1896	0
243	0.064775		1897	156
431	0.771761		1898	0
557	0.969346		1899	2
607	0.180619		1900	0
638	0.998605		1901	0
648	0.030588		1902	0
743	0.192242		1903	0
817	0.998525		1904	0
1032	0.03123		1905	0
1117	0.03841		1906	0
1145	0.028544		1907	0
1222	0.008252		1908	0
1431	0.03074		1909	0
1495	0.031149		1910	0
1638	0.970174		1911	3
1671	0.034016		1912	207
1683	0.965479		1913	0
1720	0.716389		1914	0
1730	0.714805		1915	0
1757	0.249924		1916	0
1983	0.930127		1917	0
1985	0.953466		1918	0
2073	0.970345		1919	0
2083	0.028313		1920	0
2152	0.00846		1921	0
2166	0.028805		1922	0
2171	0.028543		1923	0
2227	0.211557		1924	0
2277	0.023097		1925	0
2297	0.033352		1926	0
6337	0.026429		1927	1
8708	0.052282		1928	0
8934	0.028307		1929	4
9019	0.78222		1930	0
243	0.270558		1931	0
557	0.956345		1932	3
607	0.940791		1933	0
626	0.030139		1934	0
638	0.998314		1935	0
648	0.084994		1936	1
743	0.945386		1937	0
817	0.998584		1938	0
981	0.025673		1939	1
1032	0.047104		1940	0
1117	0.072919		1941	0
1145	0.044164		1942	0
1431	0.055317		1943	0
1495	0.056971		1944	0
1638	0.91364		1945	0
1671	0.05229		1946	0
1683	0.916165		1947	0
1757	0.885534		1948	0
1897	0.045201		1949	0
1983	0.922333		1950	0
1985	0.945699		1951	0
2073	0.943635		1952	0
2083	0.053675		1953	0
2166	0.056005		1954	0
2171	0.056287		1955	0
2227	0.998439		1956	0
2277	0.042815		1957	0
2297	0.062396		1958	0
6337	0.040733		1959	0
6518	0.027641		1960	0
8871	0.030044		1961	0
8934	0.042557		1962	0
227	0.847401		1963	0
272	0.825887		1964	0
557	0.946362		1965	0
607	0.748483		1966	0
638	0.954056		1967	0
743	0.932189		1968	0
817	0.955713		1969	0
1117	0.942342		1970	0
1638	0.93865		1971	0
1662	0.157517		1972	0
1683	0.931883		1973	0
1720	0.909576		1974	0
1730	0.898526		1975	0
1816	0.119596		1976	3
1830	0.850023		1977	0
1983	0.89657		1978	0
1985	0.920218		1979	8
2073	0.029358		1980	0
2117	0.924102		1981	0
2208	0.92754		1982	108
2227	0.983353		1983	559
2290	0.638254		1984	0
2302	0.529177		1985	436
2304	0.042754		1986	1
2304	0.928986		1987	0
2392	0.891507		1988	101
6023	0.058452		1989	0
6358	0.84552		1990	0
6360	0.029245		1991	0
8558	0.042093		1992	17
557	0.997645		1993	4
607	0.962466		1994	0
626	0.961498		1995	0
638	0.998415		1996	0
648	0.995211		1997	0
743	0.952104		1998	0
817	0.998595		1999	0
981	0.941439		2000	0
1117	0.942537		2001	0
1454	0.054429		2002	0
1983	0.91336		2003	1
1985	0.935176		2004	0
2073	0.99823		2005	0
2227	0.997484		2006	0
2398	0.009432		2007	0
2456	0.009359		2008	0
6518	0.943345		2009	0
8871	0.99572		2010	0
[truncated: 19,563 more rows]

## Sheet: Figure 1d
Isolate	Total rDNA		Isolate	NTS		Isolate	ETS+ITS		Isolate	rRNA
AAA	5		AAA	3		AAA	1		AAA	1
AAB	2		AAB	2		AAC	8		AAC	3
AAC	30		AAC	19		AAD	2		AAE	3
AAD	7		AAD	5		AAE	10		AAG	3
AAE	17		AAE	4		AAG	3		AAH	1
AAG	13		AAG	7		AAH	8		AAI	1
AAH	28		AAH	19		AAK	4		AAK	4
AAI	3		AAI	2		AAL	9		AAL	1
AAK	13		AAK	5		AAM	11		AAM	3
AAL	29		AAL	19		AAN	9		AAN	1
AAM	38		AAM	24		AAP	9		AAQ	3
AAN	26		AAN	16		AAQ	3		AAS	2
AAP	28		AAP	19		AAR	2		AAT	3
AAQ	28		AAQ	22		AAS	5		AAV	1
AAR	15		AAR	13		AAT	1		ABA	1
AAS	23		AAS	16		AAV	1		ABB	2
AAT	8		AAT	4		ABA	2		ABD	2
AAV	6		AAV	4		ABB	5		ABE	6
ABA	7		ABA	4		ABC	3		ABF	1
ABB	18		ABB	11		ABD	2		ABG	2
ABC	4		ABC	1		ABE	1		ABI	1
ABD	11		ABD	7		ABF	9		ABK	2
ABE	9		ABE	2		ABG	6		ABP	3
ABF	22		ABF	12		ABH	1		ABV	3
ABG	26		ABG	18		ABK	2		ACC	1
ABH	7		ABH	6		ABS	1		ACD	1
ABI	4		ABI	3		ABV	14		ACF	2
ABK	8		ABK	4		ACA	3		ACG	1
ABL	3		ABL	3		ACB	1		ACI	3
ABM	7		ABM	7		ACF	2		ACK	6
ABP	7		ABP	4		ACG	3		ACM	2
ABQ	2		ABQ	2		ACH	3		ACV	1
ABR	2		ABR	2		ACI	4		ADA	1
ABS	6		ABS	5		ACK	5		ADB	3
ABT	4		ABT	4		ACL	2		ADD	2
ABV	38		ABV	21		ACM	4		ADH	1
ACA	16		ACA	13		ACN	3		ADI	1
ACB	15		ACB	14		ACQ	1		ADK	6
ACC	4		ACC	3		ACR	1		ADL	10
ACD	3		ACD	2		ADA	1		ADM	2
ACF	10		ACF	6		ADB	3		ADS	2
ACG	9		ACG	5		ADD	3		AEA	2
ACH	8		ACH	5		ADH	5		AEB	7
ACI	17		ACI	10		ADI	3		AEE	1
ACK	21		ACK	10		ADK	4		AEG	1
ACL	11		ACL	9		ADL	12		AEI	3
ACM	16		ACM	10		ADM	8		AEK	9
ACN	14		ACN	11		ADP	10		AEL	2
ACP	2		ACP	2		ADQ	1		AEM	1
ACQ	3		ACQ	2		ADS	3		AEN	5
ACR	5		ACR	4		ADV	2		AEP	1
ACS	3		ACS	3		AEA	4		AEQ	3
ACT	2		ACT	2		AEB	11		AER	3
ACV	3		ACV	2		AEE	9		AES	5
ADA	5		ADA	3		AEF	2		AET	4
ADB	18		ADB	12		AEG	2		AEV	5
ADC	3		ADC	3		AEH	2		AFF	3
ADD	12		ADD	7		AEI	10		AFG	1
ADE	5		ADE	5		AEK	11		AFI	6
ADF	7		ADF	7		AEL	6		AFL	3
ADG	3		ADG	3		AEM	7		AFN	1
ADH	15		ADH	9		AEN	6		AFP	1
ADI	9		ADI	5		AEP	4		AFR	2
ADK	25		ADK	15		AEQ	4		AFS	1
ADL	38		ADL	16		AER	3		AFT	1
ADM	23		ADM	13		AES	3		AFV	6
ADN	5		ADN	5		AET	7		AGA	1
ADP	28		ADP	18		AEV	11		AGB	2
ADQ	8		ADQ	7		AFA	5		AGC	4
ADR	2		ADR	2		AFB	5		AGF	2
ADS	9		ADS	4		AFC	9		AGH	1
ADT	12		ADT	12		AFD	3		AGI	1
ADV	7		ADV	5		AFE	9		AGL	2
AEA	23		AEA	17		AFF	4		AGM	5
AEB	30		AEB	12		AFG	4		AGN	2
AEE	22		AEE	12		AFH	2		AGP	1
AEF	9		AEF	7		AFI	4		AGS	2
AEG	17		AEG	14		AFL	7		AGT	4
AEH	10		AEH	8		AFM	1		AGV	2
AEI	33		AEI	20		AFP	2		AHA	2
AEK	23		AEK	3		AFR	4		AHB	1
AEL	27		AEL	19		AFS	4		AHC	4
AEM	24		AEM	16		AFT	10		AHD	2
AEN	20		AEN	9		AFV	9		AHF	3
AEP	17		AEP	12		AGA	1		AHK	5
AEQ	25		AEQ	18		AGB	11		AHL	1
AER	16		AER	10		AGC	2		AHN	1
AES	13		AES	5		AGE	8		AHP	6
AET	14		AET	3		AGF	5		AHV	1
AEV	28		AEV	12		AGG	4		AIA	5
AFA	32		AFA	27		AGK	7		AIB	3
AFB	29		AFB	24		AGL	3		AIC	3
AFC	29		AFC	20		AGM	2		AID	6
AFD	11		AFD	8		AGT	6		AIE	1
AFE	27		AFE	18		AHA	3		AIF	1
AFF	27		AFF	20		AHB	1		AIG	7
AFG	20		AFG	15		AHC	3		AIK	1
AFH	11		AFH	9		AHE	4		AIL	1
AFI	13		AFI	3		AHF	4		AIM	6
AFK	10		AFK	10		AHG	1		AIP	8
AFL	20		AFL	10		AHI	1		AIQ	2
AFM	9		AFM	8		AHK	8		AIR	1
AFN	9		AFN	8		AHP	10		AIT	1
AFP	24		AFP	21		AHQ	1		AKD	1
AFQ	3		AFQ	3		AHT	1		AKE	1
AFR	27		AFR	21		AHV	10		AKG	3
AFS	27		AFS	22		AIA	11		AKI	1
AFT	36		AFT	25		AIB	3		AKL	3
AFV	26		AFV	11		AIC	11		AKP	1
AGA	6		AGA	4		AID	1		AKQ	2
AGB	34		AGB	21		AIE	2		AKR	2
AGC	22		AGC	16		AIF	1		AKS	4
AGE	33		AGE	25		AIG	3		AKT	3
AGF	19		AGF	12		AII	3		AKV	1
AGG	20		AGG	16		AIK	2		ALA	2
AGH	6		AGH	5		AIL	3		ALB	3
AGI	3		AGI	2		AIM	8		ALC	2
AGK	17		AGK	10		AIP	12		ALD	5
AGL	16		AGL	11		AIQ	5		ALE	1
AGM	26		AGM	19		AIR	1		ALH	1
AGN	4		AGN	2		AIT	1		ALI	2
AGP	10		AGP	9		AKB	2		ALK	1
AGR	5		AGR	5		AKG	1		ALN	3
AGS	4		AGS	2		AKI	1		ALQ	3
AGT	26		AGT	16		AKL	6		ALS	1
AGV	5		AGV	3		AKR	2		ALT	2
AHA	12		AHA	7		AKT	13		ALV	3
AHB	3		AHB	1		ALA	4		AMA	2
AHC	11		AHC	4		ALB	2		AMF	1
AHD	7		AHD	5		ALC	2		AMG	3
AHE	22		AHE	18		ALD	17		AMH	1
AHF	25		AHF	18		ALI	8		AMI	2
AHG	3		AHG	2		ALK	4		AML	2
AHH	5		AHH	5		ALL	3		AMM	2
AHI	3		AHI	2		ALM	4		AMN	2
AHK	16		AHK	3		ALN	12		AMP	5
AHL	3		AHL	2		ALP	7		AMQ	3
AHM	6		AHM	6		ALR	6		AMS	1
AHN	2		AHN	1		ALV	13		AMT	1
AHP	18		AHP	2		AMB	1		ANA	3
AHQ	7		AHQ	6		AMF	1		AND	1
AHR	1		AHR	1		AMG	11		ANE	1
AHS	1		AHS	1		AMH	10		ANF	1
AHT	3		AHT	2		AMI	12		ANG	1
AHV	37		AHV	26		AMK	9		ANH	1
AIA	20		AIA	4		AML	10		ANI	1
AIB	11		AIB	5		AMN	13		ANL	19
AIC	17		AIC	3		AMP	4		ANM	13
AID	13		AID	6		AMQ	12		ANN	4
AIE	11		AIE	8		AMR	1		ANP	2
AIF	6		AIF	4		AMS	3		ANQ	4
AIG	27		AIG	17		AMT	1		ANT	1
AII	10		AII	7		ANA	11		APE	1
AIK	6		AIK	3		ANF	1		APG	1
AIL	11		AIL	7		ANG	1		APH	1
AIM	25		AIM	11		ANL	17		API	2
AIN	4		AIN	4		ANM	18		APK	3
AIP	29		AIP	9		ANN	5		APL	5
AIQ	27		AIQ	20		ANP	9		APN	1
AIR	8		AIR	6		ANR	1		APP	11
AIT	8		AIT	6		ANS	2		APR	1
AKB	12		AKB	10		ANT	1		APS	1
AKC	12		AKC	12		ANV	1		APT	1
AKD	10		AKD	9		APA	2		AQA	6
AKE	6		AKE	5		APC	1		AQC	7
AKG	14		AKG	10		APD	2		AQD	1
AKH	4		AKH	4		APE	2		AQE	10
AKI	4		AKI	2		APF	6		AQG	3
AKL	22		AKL	13		APG	2		AQH	12
AKM	8		AKM	8		APH	3		AQP	6
AKN	2		AKN	2		API	9		AQQ	1
AKP	4		AKP	3		APK	10		AQR	2
AKQ	7		AKQ	5		APL	12		AQS	1
AKR	17		AKR	13		APM	9		AQT	7
AKS	7		AKS	3		APN	10		ARA	3
AKT	39		AKT	23		APP	6		ARB	4
AKV	3		AKV	2		APQ	1		ARG	1
ALA	19		ALA	13		APR	1		ARL	1
ALB	18		ALB	13		APS	1		ARN	2
ALC	19		ALC	15		APV	1		ARP	1
ALD	43		ALD	21		AQA	1		ARR	3
ALE	8		ALE	7		AQB	1		ARS	2
ALG	3		ALG	3		AQC	7		ART	5
ALH	7		ALH	6		AQD	3		ARV	1
ALI	33		ALI	23		AQE	10		ASA	10
ALK	17		ALK	12		AQG	11		ASB	2
ALL	13		ALL	10		AQH	3		ASC	5
ALM	15		ALM	11		AQI	7		ASG	2
ALN	40		ALN	25		AQM	6		ASH	5
ALP	24		ALP	17		AQN	2		ASM	2
ALQ	6		ALQ	3		AQP	8		ASN	3
ALR	21		ALR	15		AQQ	3		ASP	1
ALS	3		ALS	2		AQR	1		ASR	3
ALT	7		ALT	5		AQS	1		AST	2
ALV	42		ALV	26		AQT	10		ASV	5
AMA	5		AMA	3		ARA	11		ATB	2
AMB	3		AMB	2		ARB	14		ATC	10
AMC	2		AMC	2		ARC	1		ATE	1
AMD	3		AMD	3		ARE	7		ATH	3
AMF	5		AMF	3		ARG	2		ATM	2
AMG	32		AMG	18		ARH	1		ATN	1
AMH	24		AMH	13		ARI	2		ATP	1
AMI	32		AMI	18		ARK	1		ATQ	1
AMK	29		AMK	20		ARL	1		ATR	1
AML	21		AML	9		ARN	9		ATS	1
AMM	8		AMM	6		ARP	2		ATV	2
AMN	36		AMN	21		ARQ	2		AVB	3
AMP	26		AMP	17		ARR	9		AVH	1
AMQ	30		AMQ	15		ARS	1		AVI	2
AMR	5		AMR	4		ART	9		AVK	1
AMS	11		AMS	7		ASA	11		AVN	16
AMT	5		AMT	3		ASC	11		AVP	16
ANA	26		ANA	12		ASD	1		AVQ	18
ANC	2		ANC	2		ASE	1		AVR	18
AND	3		AND	2		ASH	10		AVS	17
ANE	3		ANE	2		ASL	8		AVT	17
ANF	4		ANF	2		ASM	7		BAB	1
ANG	5		ANG	3		ASN	13		BAD	1
ANH	4		ANH	3		ASP	8		BAF	1
ANI	4		ANI	3		ASR	4		BAH	1
ANK	2		ANK	2		ASS	1		BAI	1
ANL	60		ANL	24		AST	1		BAM	40
ANM	49		ANM	18		ASV	1		BAP	2
ANN	24		ANN	15		ATA	2		BAR	1
ANP	32		ANP	21		ATB	2		BAS	2
ANQ	7		ANQ	3		ATC	2		BAV	1
ANR	9		ANR	8		ATE	1		BBA	2
ANS	8		ANS	6		ATM	1		BBB	2
ANT	11		ANT	9		ATN	2		BBC	2
ANV	6		ANV	5		ATP	1		BBD	3
APA	9		APA	7		ATQ	2		BBF	3
APC	8		APC	7		ATR	7		BBG	5
APD	12		APD	10		ATS	7		BBI	1
APE	15		APE	12		ATV	11		BBK	2
APF	20		APF	14		AVB	1		BBL	1
APG	13		APG	10		AVC	2		BBP	1
APH	11		APH	7		AVD	2		BBQ	2
API	27		API	16		AVH	2		BBR	1
APK	31		APK	18		AVK	1		BBT	3
APL	28		APL	11		AVL	2		BBV	1
APM	26		APM	17		AVM	2		BCB	7
APN	28		APN	17		AVN	21		BCC	3
APP	39		APP	22		AVP	21		BCD	3
APQ	4		APQ	3		AVQ	23		BCE	4
APR	5		APR	3		AVR	19		BCG	4
APS	5		APS	3		AVS	22		BCH	2
APT	7		APT	6		AVT	20		BCI	5
APV	4		APV	3		AVV	2		BCK	2
AQA	13		AQA	6		BAA	2		BCL	1
AQB	4		AQB	3		BAB	3		BCM	7
AQC	23		AQC	9		BAC	3		BCN	1
AQD	8		AQD	4		BAD	2		BCP	3
AQE	22		AQE	2		BAE	4		BCQ	1
AQG	32		AQG	18		BAF	5		BCR	1
AQH	40		AQH	25		BAG	2		BCS	1
AQI	23		AQI	16		BAH	2		BCT	1
AQM	8		AQM	2		BAL	2		BCV	15
AQN	9		AQN	7		BAM	7		BDA	5
AQP	19		AQP	5		BAP	1		BDB	7
AQQ	7		AQQ	3		BAQ	2		BDC	3
AQR	7		AQR	4		BAV	5		BDD	7
AQS	9		AQS	7		BBB	4		BDE	6
AQT	29		AQT	12		BBC	12		BDF	3
ARA	21		ARA	7		BBD	12		BDG	3
ARB	42		ARB	24		BBE	4		BDH	7
ARC	5		ARC	4		BBF	11		BDI	6
ARE	31		ARE	24		BBG	10		BDK	2
ARG	13		ARG	10		BBL	2		BDL	6
ARH	12		ARH	11		BBM	3		BDM	2
ARI	13		ARI	11		BBP	9		BDN	2
ARK	4		ARK	3		BBQ	4		BDP	4
ARL	6		ARL	4		BBT	7		BDQ	7
ARM	10		ARM	10		BBV	5		BDR	2
ARN	15		ARN	4		BCA	1		BDS	3
ARP	11		ARP	8		BCB	5		BDT	3
ARQ	5		ARQ	3		BCC	9		BDV	1
ARR	18		ARR	6		BCD	10		BEA	4
ARS	8		ARS	5		BCE	4		BEB	4
ART	20		ART	6		BCF	2		BEC	4
ARV	4		ARV	3		BCG	12		BED	3
ASA	25		ASA	4		BCH	3		BEE	4
ASB	14		ASB	12		BCI	12		BEG	1
ASC	27		ASC	11		BCK	9		BEI	11
ASD	5		ASD	4		BCL	1		BEK	8
ASE	6		ASE	5		BCM	4		BEM	7
ASG	4		ASG	2		BCN	9		BEN	11
ASH	38		ASH	23		BCP	8		BEP	1
ASL	26		ASL	18		BCQ	9		BER	2
ASM	23		ASM	14		BCR	8		BES	1
ASN	31		ASN	15		BCS	9		BET	2
ASP	30		ASP	21		BCT	8		BEV	3
ASR	17		ASR	10		BCV	3		BFA	1
ASS	6		ASS	5		BDA	3		BFC	2
AST	9		AST	6		BDB	3		BFE	8
ASV	11		ASV	5		BDC	2		BFG	6
ATA	4		ATA	2		BDD	3		BFH	3
ATB	10		ATB	6		BDE	5		BFK	3
ATC	19		ATC	7		BDF	2		BFL	1
ATD	7		ATD	7		BDG	2		BFM	8
ATE	4		ATE	2		BDH	2		BFN	9
ATH	6		ATH	3		BDI	5		BFP	1
ATM	10		ATM	7		BDK	3		BFR	1
ATN	6		ATN	3		BDL	12		BFS	6
ATP	4		ATP	2		BDM	3		BFT	5
ATQ	7		ATQ	4		BDN	7		BFV	6
ATR	26		ATR	18		BDP	3		BGA	4
ATS	28		ATS	20		BDQ	12		BGB	4
ATV	29		ATV	16		BDR	3		BGC	6
AVB	10		AVB	6		BDS	8		BGD	5
AVC	10		AVC	8		BDT	8		BGE	5
AVD	15		AVD	13		BDV	10		BGF	4
AVH	10		AVH	7		BEA	2		BGG	6
AVI	5		AVI	3		BEB	10		BGH	4
AVK	8		AVK	6		BEC	5		BGI	4
AVL	12		AVL	10		BED	12		BGK	4
AVM	16		AVM	14		BEE	6		BGL	7
AVN	65		AVN	28		BEF	3		BGM	17
AVP	68		AVP	31		BEI	8		BGN	5
AVQ	75		AVQ	34		BEK	8		BGP	13
AVR	69		AVR	32		BEM	9		BGQ	5
AVS	70		AVS	31		BEN	5		BGR	6
AVT	65		AVT	28		BEP	2		BGS	3
AVV	12		AVV	10		BEQ	4		BGT	5
BAA	11		BAA	9		BER	1		BGV	4
BAB	14		BAB	10		BES	1		BHA	10
BAC	14		BAC	11		BET	1		BHB	2
BAD	14		BAD	11		BEV	1		BHC	2
BAE	14		BAE	10		BFA	1		BHF	1
BAF	25		BAF	19		BFB	2		BHG	8
BAG	7		BAG	5		BFC	1		BHH	3
BAH	8		BAH	5		BFD	1		BHI	4
BAI	6		BAI	5		BFE	10		BHK	9
BAK	4		BAK	4		BFG	10		BHL	2
BAL	6		BAL	4		BFH	5		BHM	2
BAM	67		BAM	20		BFK	3		BHN	2
BAN	3		BAN	3		BFM	8		BHP	1
BAP	5		BAP	2		BFN	10		BHQ	1
BAQ	6		BAQ	4		BFQ	1		BHR	3
BAR	4		BAR	3		BFR	3		BHS	2
BAS	5		BAS	3		BFS	13		BHT	6
BAT	3		BAT	3		BFT	10		BIA	1
BAV	14		BAV	8		BFV	11		BIB	1
BBA	5		BBA	3		BGA	11		BIC	1
BBB	15		BBB	9		BGB	8		BID	1
BBC	40		BBC	26		BGC	11		BIE	2
BBD	41		BBD	26		BGD	14		BIF	3
BBE	15		BBE	11		BGE	12		BIG	4
BBF	37		BBF	23		BGF	13		BIH	1
BBG	30		BBG	15		BGG	13		BII	1
BBH	2		BBH	2		BGH	8		BIL	1
BBI	5		BBI	4		BGI	7		BIM	1
BBK	7		BBK	5		BGK	14		BIN	1
BBL	7		BBL	4		BGL	12		BIP	2
BBM	11		BBM	8		BGM	15		BIQ	4
BBP	36		BBP	26		BGN	6		BIR	6
BBQ	20		BBQ	14		BGP	15		BIS	4
BBR	3		BBR	2		BGQ	12		BIT	3
BBS	2		BBS	2		BGR	14		BKA	1
BBT	27		BBT	17		BGS	17		BKC	2
BBV	8		BBV	2		BGT	12		BKD	2
BCA	4		BCA	3		BGV	11		BKE	1
BCB	26		BCB	14		BHA	6		BKF	2
BCC	27		BCC	15		BHB	5		BKG	2
BCD	30		BCD	17		BHC	3		BKH	3
BCE	12		BCE	4		BHD	5		BKI	1
BCF	7		BCF	5		BHE	3		BKM	3
BCG	29		BCG	13		BHF	1		BKN	3
BCH	9		BCH	4		BHG	4		BKQ	4
BCI	29		BCI	12		BHH	4		BKR	1
BCK	24		BCK	13		BHI	4		BKS	3
BCL	12		BCL	10		BHK	2		BLC	2
BCM	22		BCM	11		BHL	1		BLD	3
BCN	24		BCN	14		BHM	4		BLE	2
BCP	24		BCP	13		BHP	3		BLF	2
BCQ	22		BCQ	12		BHQ	2		BLG	2
BCR	32		BCR	23		BHR	2		BLI	2
BCS	32		BCS	22		BHS	3		BLL	5
BCT	22		BCT	13		BHT	1		BLM	2
BCV	30		BCV	12		BHV	4		BLN	3
BDA	20		BDA	12		BIA	2		BLP	4
BDB	21		BDB	11		BIB	2		BLQ	1
BDC	27		BDC	22		BIC	1		BLR	2
BDD	22		BDD	12		BID	1		BLS	4
BDE	24		BDE	13		BIE	8		BLT	5
BDF	29		BDF	24		BIF	1		BLV	1
BDG	30		BDG	25		BIG	2		BMA	1
BDH	21		BDH	12		BIH	3		BME	11
BDI	25		BDI	14		BII	3		BMF	1
BDK	21		BDK	16		BIP	2		BMH	1
BDL	32		BDL	14		BIQ	2		BMI	1
BDM	21		BDM	16		BIR	4		BMK	1
BDN	16		BDN	7		BIT	1		BML	5
BDP	19		BDP	12		BKC	3		BMM	4
BDQ	32		BDQ	13		BKD	3		BMQ	10
BDR	8		BDR	3		BKE	3		BMR	3
BDS	24		BDS	13		BKF	2		BMV	2
BDT	24		BDT	13		BKG	3		BNA	4
BDV	23		BDV	12		BKK	2		BNB	4
BEA	17		BEA	11		BKL	2		BNC	1
BEB	29		BEB	15		BKN	4		BND	1
BEC	20		BEC	11		BKQ	1		BNE	1
BED	24		BED	9		BKR	1		BNG	5
BEE	20		BEE	10		BKS	4		BNH	2
BEF	17		BEF	14		BKT	3		BNI	1
BEG	3		BEG	2		BLB	4		BNL	1
BEH	6		BEH	6		BLC	2		BNM	3
BEI	34		BEI	15		BLD	1		BNN	1
BEK	19		BEK	3		BLE	1		BNP	6
BEM	20		BEM	4		BLF	2		BNQ	3
BEN	31		BEN	15		BLG	3		BNT	3
BEP	17		BEP	14		BLH	1		BPA	5
BEQ	16		BEQ	12		BLI	3		BPB	1
BER	12		BER	9		BLL	1		BPC	4
BES	4		BES	2		BLM	1		BPF	3
BET	6		BET	3		BLN	5		BPI	9
BEV	8		BEV	4		BLP	5		BPL	7
BFA	4		BFA	2		BLQ	2		BPM	2
BFB	6		BFB	4		BLR	2		BPN	9
BFC	13		BFC	10		BLS	3		BPP	1
BFD	4		BFD	3		BLT	1		BPQ	1
BFE	41		BFE	23		BMD	6		BPR	10
BFG	35		BFG	19		BME	14		BPV	2
BFH	11		BFH	3		BMF	12		BQA	1
BFK	17		BFK	11		BMG	5		BQC	1
BFL	3		BFL	2		BMH	3		BQE	2
BFM	35		BFM	19		BMI	3		BQG	1
BFN	40		BFN	21		BMK	3		BQH	4
BFP	6		BFP	5		BML	12		BQI	3
BFQ	5		BFQ	4		BMM	13		BQM	1
BFR	12		BFR	8		BMN	1		BQN	1
BFS	33		BFS	14		BMQ	7		BQP	2
BFT	30		BFT	15		BMR	1		BQQ	1
BFV	28		BFV	11		BMV	11		BQR	5
BGA	29		BGA	14		BNA	10		BQS	1
BGB	19		BGB	7		BNB	13		BQT	1
BGC	31		BGC	14		BNC	3		BRB	1
BGD	35		BGD	16		BND	3		BRD	2
BGE	35		BGE	18		BNF	1		BRE	1
BGF	30		BGF	13		BNG	7		BRG	1
BGG	32		BGG	13		BNH	2		BRK	4
BGH	19		BGH	7		BNI	2		BRM	2
BGI	16		BGI	5		BNK	2		BRP	5
BGK	29		BGK	11		BNM	2		BRQ	5
BGL	33		BGL	14		BNN	1		BRV	1
BGM	51		BGM	19		BNP	3		BSA	3
BGN	24		BGN	13		BNQ	3		BSB	1
BGP	50		BGP	22		BNR	2		BSC	2
BGQ	30		BGQ	13		BNT	4		BSD	3
BGR	43		BGR	23		BPA	8		BSE	1
BGS	33		BGS	13		BPB	2		BSG	2
BGT	31		BGT	14		BPC	3		BSI	3
BGV	27		BGV	12		BPF	2		BSL	1
BHA	29		BHA	13		BPI	7		BSM	1
BHB	17		BHB	10		BPK	2		BSN	1
BHC	13		BHC	8		BPL	7		BSR	5
BHD	27		BHD	22		BPN	8		BSS	5
BHE	21		BHE	18		BPP	3		BST	2
BHF	6		BHF	4		BPR	9		BTB	2
BHG	25		BHG	13		BPT	1		BTD	7
BHH	19		BHH	12		BPV	4		BTE	5
BHI	21		BHI	13		BQA	2		BTG	1
BHK	13		BHK	2		BQB	2		BTH	1
BHL	6		BHL	3		BQC	1		BTL	3
BHM	18		BHM	12		BQG	1		BTN	1
BHN	4		BHN	2		BQH	2		BTR	2
BHP	14		BHP	10		BQI	1		BTT	4
BHQ	12		BHQ	9		BQM	4		BTV	5
BHR	15		BHR	10		BQP	2		BVA	4
BHS	14		BHS	9		BQT	1		BVB	3
BHT	15		BHT	8		BRA	1		BVC	3
BHV	28		BHV	24		BRB	4		BVD	3
BIA	5		BIA	2		BRD	2		BVF	4
BIB	5		BIB	2		BRE	2		BVG	1
BIC	6		BIC	4		BRF	4		BVH	4
BID	7		BID	5		BRG	2		BVK	2
BIE	33		BIE	23		BRH	1		BVM	1
BIF	6		BIF	2		BRL	1		BVT	5
BIG	13		BIG	7		BRM	3		BVV	5
BIH	8		BIH	4		BRP	8		CAA	5
BII	9		BII	5		BRQ	12		CAB	7
BIK	3		BIK	3		BRV	1		CAC	5
BIL	3		BIL	2		BSA	2		CAD	6
BIM	5		BIM	4		BSD	2		CAE	1
BIN	5		BIN	4		BSI	7		CAF	2
BIP	5		BIP	1		BSL	4		CAI	4
BIQ	7		BIQ	1		BSM	6		CAK	5
BIR	13		BIR	3		BSN	6		CAL	5
BIS	8		BIS	4		BSP	2		CAM	5
BIT	7		BIT	3		BSR	5		CAN	8
BKA	5		BKA	4		BSS	7		CAP	7
BKC	10		BKC	5		BST	1		CAQ	5
BKD	8		BKD	3		BTA	3		CAR	4
BKE	9		BKE	5		BTB	9		CAS	5
BKF	10		BKF	6		BTC	12		CAT	5
BKG	11		BKG	6		BTD	9		CAV	4
BKH	7		BKH	4		BTE	11		CBA	2
BKI	5		BKI	4		BTF	6		CBB	5
BKK	4		BKK	2		BTH	1		CBC	5
BKL	4		BKL	2		BTI	2		CBD	4
BKM	8		BKM	5		BTL	1		CBE	5
BKN	13		BKN	6		BTN	3		CBF	5
BKP	3		BKP	3		BTR	1		CBG	1
BKQ	13		BKQ	8		BTS	2		CBH	1
BKR	11		BKR	9		BTT	6		CBI	3
BKS	21		BKS	14		BTV	7		CBK	1
BKT	5		BKT	2		BVA	4		CBL	1
BLA	2		BLA	2		BVB	5		CBM	2
BLB	15		BLB	11		BVC	7		CBN	2
BLC	7		BLC	3		BVD	3		CBR	5
BLD	7		BLD	3		BVE	2		CCC	1
BLE	6		BLE	3		BVF	7		CCD	1
BLF	7		BLF	3		BVG	3		CCE	1
BLG	12		BLG	7		BVH	5		CCF	1
BLH	4		BLH	3		BVK	5		CCG	1
BLI	10		BLI	5		BVT	5		CCH	2
BLK	3		BLK	3		BVV	4		CCI	1
BLL	14		BLL	8		CAA	5		CCM	2
BLM	6		BLM	3		CAB	11		CCS	2
BLN	22		BLN	14		CAC	5		CCV	1
BLP	24		BLP	15		CAD	2		CDD	1
BLQ	5		BLQ	2		CAE	6		CDE	1
BLR	8		BLR	4		CAF	5		CDN	2
BLS	10		BLS	3		CAH	2		CDR	1
BLT	11		BLT	5		CAI	4		CDV	3
BLV	3		BLV	2		CAK	2		CEA	1
BMA	16		BMA	15		CAL	3		CEC	1
BMB	6		BMB	6		CAM	9		CED	4
BMC	6		BMC	6		CAN	10		CEE	1
BMD	18		BMD	12		CAP	7		CEF	3
BME	42		BME	17		CAQ	10		CEG	3
BMF	34		BMF	21		CAR	6		CEH	1
BMG	16		BMG	11		CAS	6		CEI	4
BMH	10		BMH	6		CAT	7		CEK	1
BMI	9		BMI	5		CAV	5		CEL	1
BMK	10		BMK	6		CBA	2		CEM	1
BML	41		BML	24		CBB	7		CEP	2
BMM	42		BMM	25		CBC	6		CEQ	3
BMN	4		BMN	3		CBD	6		CER	10
BMQ	44		BMQ	27		CBE	7		CES	9
BMR	6		BMR	2		CBF	12		CET	7
BMV	21		BMV	8		CBG	2		CEV	1
BNA	25		BNA	11		CBH	3		CFA	2
BNB	28		BNB	11		CBK	1		CFC	2
BNC	7		BNC	3		CBL	4		CFD	6
BND	18		BND	14		CBM	4		CFE	3
BNE	3		BNE	2		CBR	9		CFF	1
BNF	6		BNF	5		CCC	1		CFG	4
BNG	23		BNG	11		CCE	1		CFH	5
BNH	21		BNH	17		CCF	1		CFI	4
BNI	6		BNI	3		CCM	2		CFM	2
BNK	9		BNK	7		CCN	1		CFN	3
BNL	3		BNL	2		CCR	2		CFP	3
BNM	9		BNM	4		CCS	1		CFT	1
BNN	4		BNN	2		CCT	4		CGC	7
BNP	13		BNP	4		CCV	6		CGD	7
BNQ	12		BNQ	6		CDA	1		CGE	7
BNR	9		BNR	7		CDB	4		CGG	3
BNT	10		BNT	3		CDD	3		CGH	6
BNV	2		BNV	2		CDE	2		CGI	2
BPA	33		BPA	20		CDF	2		CGK	1
BPB	6		BPB	3		CDG	2		CGL	2
BPC	9		BPC	2		CDH	3		CGN	1
BPF	9		BPF	4		CDI	2		CGP	2
BPG	3		BPG	3		CDK	2		CGQ	1
BPH	4		BPH	4		CDM	2		CGR	5
BPI	29		BPI	13		CDP	1		CGS	1
BPK	6		BPK	4		CDR	9		CGV	2
BPL	20		BPL	6		CDT	1		CHA	2
BPM	8		BPM	6		CDV	2		CHB	1
BPN	41		BPN	24		CEA	2		CHC	1
BPP	7		BPP	3		CEB	2		CHD	5
BPQ	4		BPQ	3		CEC	2		CHE	1
BPR	29		BPR	10		CED	5		CHF	11
BPT	6		BPT	5		CEE	2		CHG	6
BPV	14		BPV	8		CEF	5		CHH	3
BQA	13		BQA	10		CEG	8		CHK	4
BQB	7		BQB	5		CEH	1		CHL	1
BQC	4		BQC	2		CEI	12		CHM	1
BQE	6		BQE	4		CEK	2		CHN	3
BQG	4		BQG	2		CEL	1		CHP	2
BQH	12		BQH	6		CEM	5		CHR	6
BQI	8		BQI	4		CEN	4		CHS	2
BQM	15		BQM	10		CEP	1		CHT	1
BQN	4		BQN	3		CEQ	13		CIA	2
BQP	7		BQP	3		CER	17		CIB	1
BQQ	3		BQQ	2		CES	18		CIC	1
BQR	10		BQR	5		CET	9		CID	6
BQS	7		BQS	6		CEV	1		CIF	1
BQT	6		BQT	4		CFB	1		CIG	2
BRA	5		BRA	4		CFC	7		CIH	5
BRB	8		BRB	3		CFD	12		CII	4
BRC	2		BRC	2		CFE	5		CIK	2
BRD	10		BRD	6		CFF	2		CIL	1
BRE	8		BRE	5		CFG	11		CIM	1
BRF	9		BRF	5		CFH	13		CIP	1
BRG	15		BRG	12		CFI	9		CIR	1
BRH	4		BRH	3		CFM	8		CKA	2
BRK	7		BRK	3		CFN	9		CKI	1
BRL	7		BRL	6		CFP	12		CKK	4
BRM	22		BRM	17		CFT	1		CKN	2
BRP	30		BRP	17		CFV	1		CKP	1
BRQ	28		BRQ	11		CGB	3		CKQ	1
BRV	7		BRV	5		CGC	7		CKR	4
BSA	7		BSA	2		CGD	1		CKS	4
BSB	4		BSB	3		CGE	1		CKT	1
BSC	7		BSC	5		CGG	7		CKV	4
BSD	10		BSD	5		CGH	10		CLA	6
BSE	6		BSE	5		CGI	3		CLD	2
BSG	3		BSG	1		CGK	2		CLG	3
BSI	28		BSI	18		CGL	4		CLI	1
BSK	4		BSK	4		CGN	3		CLK	1
BSL	16		BSL	11		CGP	5		CLL	1
BSM	14		BSM	7		CGQ	4		CLM	1
BSN	14		BSN	7		CGR	2		CLN	1
BSP	7		BSP	5		CGT	1		CLS	1
BSR	20		BSR	10		CGV	2		CLV	1
BSS	22		BSS	10		CHE	2		CMB	1
BST	8		BST	5		CHF	10		CMD	1
BTA	11		BTA	8		CHG	8		CMG	4
BTB	29		BTB	18		CHH	12		CMK	1
BTC	37		BTC	25		CHI	8		CML	9
BTD	37		BTD	21		CHK	9		CMM	4
BTE	41		BTE	25		CHL	9		CMN	1
BTF	22		BTF	16		CHM	4		CMP	3
BTG	6		BTG	5		CHN	12		CMQ	2
BTH	4		BTH	2		CHP	6		CMT	2
BTI	10		BTI	8		CHQ	4		CNB	2
BTL	6		BTL	2		CHR	13		CNC	5
BTN	11		BTN	7		CHV	1		CNE	4
BTP	3		BTP	3		CIB	4		CNF	2
BTR	15		BTR	12		CIC	8		CNG	2
BTS	12		BTS	10		CID	7		CNH	4
BTT	26		BTT	16		CIE	12		CNI	1
BTV	34		BTV	22		CIF	13		CNK	1
BVA	20		BVA	12		CIG	6		CNL	2
BVB	21		BVB	13		CIH	6		CNM	3
BVC	35		BVC	25		CII	5		CNN	5
BVD	15		BVD	9		CIK	3		CNP	1
BVE	11		BVE	9		CIL	7		CNQ	4
BVF	11		BVG	11		CIM	1		CNR	2
BVG	15		BVH	23		CIN	1		CNT	9
BVH	32		BVK	2		CIP	6		CNV	1
BVK	9		BVM	3		CIQ	2		CPA	4
BVM	4		BVT	9		CIR	1		CPB	4
BVT	19		BVV	6		CIS	1		CPC	1
BVV	15		CAA	5		CIT	1		CPD	2
CAA	15		CAB	10		CIV	1		CPF	4
CAB	28		CAC	4		CKA	7		CPG	3
CAC	14		CAD	9		CKB	1		CPI	1
CAD	17		CAE	8		CKC	1		CPK	4
CAE	15		CAF	7		CKD	1		CPL	4
CAF	14		CAH	8		CKE	1		CPM	2
CAH	10		CAI	14		CKF	1		CPN	2
CAI	22		CAK	14		CKG	1		CPQ	3
CAK	21		CAL	14		CKH	1		CPR	3
CAL	22		CAM	10		CKI	1		CPS	3
CAM	24		CAN	13		CKK	11		CPT	1
CAN	31		CAP	10		CKL	1		CQA	2
CAP	24		CAQ	12		CKM	1		CQB	5
CAQ	27		CAR	4		CKN	8		CQE	1
CAR	14		CAS	8		CKP	1		CQF	3
CAS	19		CAT	10		CKQ	1		CQG	2
CAT	22		CAV	3		CKR	5		CQI	5
CAV	12		CBA	8		CKS	11		CQK	3
CBA	12		CBB	6		CKT	2		CQM	2
CBB	18		CBC	4		CKV	11		CQN	6
CBC	15		CBD	3		CLA	12		CQP	3
CBD	13		CBE	9		CLC	1		CQT	3
CBE	21		CBF	24		CLD	7		CRA	3
CBF	41		CBG	5		CLG	7		CRB	2
CBG	8		CBH	3		CLH	1		CRE	10
CBH	7		CBI	3		CLI	2		CRG	3
CBI	6		CBK	2		CLK	2		CRK	1
CBK	4		CBL	10		CLL	4		CRL	1
CBL	15		CBM	9		CLM	1
CBM	15		CBN	2		CLN	2
CBN	4		CBR	16		CLP	4
CBR	30		CCC	4		CLQ	2
CCC	6		CCD	3		CLR	3
CCD	4		CCE	6		CLS	2
CCE	8		CCF	3		CLT	6
CCF	5		CCG	3		CLV	1
CCG	4		CCH	3		CMB	5
CCH	5		CCI	4		CMC	7
CCI	5		CCL	3		CMD	7
CCL	3		CCM	3		CME	3
CCM	7		CCN	6		CMF	5
CCN	7		CCP	5		CMG	16
CCP	5		CCQ	3		CMH	5
CCQ	3		CCR	4		CMI	3
CCR	6		CCS	5		CMK	6
CCS	8		CCT	8		CML	9
CCT	12		CCV	14		CMM	2
CCV	21		CDA	7		CMN	3
CDA	8		CDB	3		CMP	2
CDB	7		CDC	2		CMQ	1
CDC	2		CDD	2		CMS	1
CDD	6		CDE	2		CMT	6
CDE	5		CDF	6		CNB	4
CDF	8		CDG	6		CNC	5
CDG	8		CDH	8		CNE	4
CDH	11		CDI	7		CNF	4
CDI	9		CDK	6		CNG	3
CDK	8		CDL	5		CNH	2
CDL	5		CDM	4		CNI	1
CDM	6		CDN	2		CNK	3
CDN	4		CDP	3		CNL	3
CDP	4		CDQ	3		CNM	7
CDQ	3		CDR	22		CNN	4
CDR	32		CDS	3		CNP	3
CDS	3		CDT	3		CNQ	6
CDT	4		CDV	14		CNR	8
CDV	19		CEA	3		CNS	2
CEA	6		CEB	3		CNT	3
CEB	5		CEC	12		CNV	4
CEC	15		CED	14		CPA	4
CED	23		CEE	2		CPB	3
CEE	5		CEF	15		CPC	6
CEF	23		CEG	40		CPD	6
CEG	51		CEH	3		CPE	1
CEH	5		CEI	37		CPF	1
CEI	53		CEK	7		CPI	8
CEK	10		CEL	4		CPK	8
CEL	6		CEM	10		CPL	8
CEM	16		CEN	13		CPM	10
CEN	17		CEP	7		CPN	10
CEP	10		CEQ	18		CPQ	10
CEQ	34		CER	23		CPR	9
CER	50		CES	29		CPS	10
CES	56		CET	21		CPT	4
CET	37		CEV	5		CQA	2
CEV	7		CFA	13		CQB	6
CFA	15		CFB	4		CQC	5
CFB	5		CFC	13		CQD	5
CFC	22		CFD	16		CQE	5
CFD	34		CFE	2		CQF	5
CFE	10		CFF	11		CQG	11
CFF	14		CFG	19		CQH	6
CFG	34		CFH	20		CQI	8
CFH	38		CFI	19		CQK	5
CFI	32		CFM	2		CQL	6
CFM	12		CFN	14		CQM	6
CFN	26		CFP	23		CQN	5
CFP	38		CFQ	3		CQP	5
CFQ	3		CFR	2		CQQ	2
CFR	2		CFS	4		CQR	1
CFS	4		CFT	4		CQS	2
CFT	6		CFV	5		CQT	2
CFV	6		CGB	4		CRA	3
CGB	7		CGC	9		CRD	1
CGC	23		CGD	5		CRE	11
CGD	13		CGE	5		CRG	1
CGE	13		CGG	15		CRH	1
CGG	25		CGH	16		CRL	2
CGH	32		CGI	12
CGI	17		CGK	14
CGK	17		CGL	8
CGL	14		CGN	11
CGN	15		CGP	8
CGP	15		CGQ	13
CGQ	18		CGR	7
CGR	14		CGS	4
CGS	5		CGT	4
CGT	5		CGV	6
CGV	10		CHA	5
CHA	7		CHB	5
CHB	6		CHC	3
CHC	4		CHD	4
CHD	9		CHE	7
CHE	10		CHF	18
CHF	39		CHG	22
CHG	36		CHH	16
CHH	31		CHI	18
CHI	26		CHK	16
CHK	29		CHL	20
CHL	30		CHM	19
CHM	24		CHN	23
CHN	38		CHP	16
CHP	24		CHQ	13
CHQ	17		CHR	22
CHR	41		CHS	8
CHS	10		CHT	7
CHT	8		CHV	6
CHV	7		CIA	5
CIA	7		CIB	9
CIB	14		CIC	19
CIC	28		CID	18
CID	31		CIE	20
CIE	32		CIF	25
CIF	39		CIG	14
CIG	22		CIH	23
CIH	34		CII	8
CII	17		CIK	8
CIK	13		CIL	12
CIL	20		CIM	7
CIM	9		CIN	3
CIN	4		CIP	10
CIP	17		CIQ	7
CIQ	9		CIR	5
CIR	7		CIS	3
CIS	4		CIT	3
CIT	4		CIV	7
CIV	8		CKA	21
CKA	30		CKB	3
CKB	4		CKC	4
CKC	5		CKD	3
CKD	4		CKE	3
CKE	4		CKF	4
CKF	5		CKG	4
CKG	5		CKH	3
CKH	4		CKI	3
CKI	5		CKK	23
CKK	38		CKL	3
CKL	4		CKM	3
CKM	4		CKN	25
CKN	35		CKP	3
CKP	5		CKQ	3
CKQ	5		CKR	10
CKR	19		CKS	19
CKS	34		CKT	3
CKT	6		CKV	13
CKV	28		CLA	28
CLA	46		CLB	4
CLB	4		CLC	11
CLC	12		CLD	19
CLD	28		CLG	16
CLG	26		CLH	3
CLH	4		CLI	7
CLI	10		CLK	10
CLK	13		CLL	11
CLL	16		CLM	5
CLM	7		CLN	8
CLN	11		CLP	17
CLP	21		CLQ	4
CLQ	6		CLR	9
CLR	12		CLS	10
CLS	13		CLT	14
CLT	20		CLV	9
CLV	11		CMB	14
CMB	20		CMC	18
CMC	25		CMD	12
CMD	20		CME	12
CME	15		CMF	15
CMF	20		CMG	23
CMG	43		CMH	9
CMH	14		CMI	7
CMI	10		CMK	17
CMK	24		CML	13
CML	31		CMM	5
CMM	11		CMN	12
CMN	16		CMP	5
CMP	10		CMQ	12
CMQ	15		CMS	6
CMS	7		CMT	7
CMT	15		CNB	11
CNB	17		CNC	21
CNC	31		CNE	11
CNE	19		CNF	11
CNF	17		CNG	8
CNG	13		CNH	14
CNH	20		CNI	10
CNI	12		CNK	10
CNK	14		CNL	11
CNL	16		CNM	14
CNM	24		CNN	9
CNN	18		CNP	11
CNP	15		CNQ	18
CNQ	28		CNR	13
CNR	23		CNS	11
CNS	13		CNT	9
CNT	21		CNV	10
CNV	15		CPA	10
CPA	18		CPB	19
CPB	26		CPC	15
CPC	22		CPD	11
CPD	19		CPE	3
CPE	4		CPF	2
CPF	7		CPG	3
CPG	6		CPI	23
CPI	32		CPK	26
CPK	38		CPL	29
CPL	41		CPM	24
CPM	36		CPN	28
CPN	40		CPQ	29
CPQ	42		CPR	29
CPR	41		CPS	15
CPS	28		CPT	9
CPT	14		CQA	8
CQA	12		CQB	14
CQB	25		CQC	5
CQC	10		CQD	5
CQD	10		CQE	11
CQE	17		CQF	12
CQF	20		CQG	13
CQG	26		CQH	14
CQH	20		CQI	10
CQI	23		CQK	13
CQK	21		CQL	14
CQL	20		CQM	17
CQM	25		CQN	12
CQN	23		CQP	13
CQP	21		CQQ	9
CQQ	11		CQR	10
CQR	11		CQS	12
CQS	14		CQT	8
CQT	13		CQV	3
CQV	3		CRA	2
CRA	8		CRB	5
CRB	7		CRC	7
CRC	7		CRD	4
CRD	5		CRE	27
CRE	48		CRG	5
CRG	9		CRH	4
CRH	5		CRI	2
CRI	2		CRK	3
CRK	4		CRL	10
CRL	13

## Sheet: Figure 1e
Element length
REGION	Real_length	Adjusted_length	Fraction
NTS1	915	790	0.0890643
NTS2	1243	1208	0.136189
ETS1	700	635	0.0715896
ETS2	211	201	0.0226607
ITS1	361	347	0.0391206
ITS2	232	220	0.0248027
5S	121	121	0.0136415
5.8S	158	158	0.0178129
18S	1800	1800	0.202931
25S	3396	3390	0.382187
Polymorphic sites
REGION	Number_of_poly_sites	Frequency
NTS1	223	0.282278
NTS2	414	0.342715
ETS1	163	0.256693
ETS2	86	0.427861
ITS1	108	0.311239
ITS2	57	0.259091
5S	17	0.140496
5.8S	21	0.132911
18S	269	0.149444
25S	573	0.169027
Variants
REGION	SNV	INDEL	SNV_frac	INDEL_frac
NTS1	225	33	0.872093	0.127907
NTS2	449	21	0.955319	0.0446809
ETS1	168	9	0.949153	0.0508475
ETS2	84	26	0.763636	0.236364
ITS1	107	19	0.849206	0.150794
ITS2	57	7	0.890625	0.109375
5S	18	1	0.947368	0.0526316
5.8S	23	0	1	0
18S	273	7	0.975	0.025
25S	578	24	0.960133	0.0398671
iVFPs
REGION	SNV	INDEL	SNV_frac	INDEL_frac
NTS1	5059	1359	0.788252	0.211748
NTS2	7817	429	0.947975	0.0520252
ETS1	1348	11	0.991906	0.00809419
ETS2	1184	410	0.742785	0.257215
ITS1	1129	245	0.821689	0.178311
ITS2	195	44	0.8159	0.1841
5S	23	1	0.958333	0.0416667
5.8S	38	0	1	0
18S	628	11	0.982786	0.0172144
25S	1497	134	0.917842	0.0821582
iVFP by category
iVF	REGION	COUNT	Fraction
low	NTS1	304	0.0473668
med	NTS1	3220	0.501714
hi	NTS1	2894	0.450919
low	NTS2	748	0.0907106
med	NTS2	2503	0.303541
hi	NTS2	4995	0.605748
low	ETS1	296	0.217807
med	ETS1	580	0.426784
hi	ETS1	483	0.355408
low	ETS2	153	0.0959849
med	ETS2	1011	0.634253
hi	ETS2	430	0.269762
low	ITS1	461	0.335517
med	ITS1	585	0.425764
hi	ITS1	328	0.238719
low	ITS2	156	0.65272
med	ITS2	80	0.334728
hi	ITS2	3	0.0125523
low	5S	23	0.958333
med	5S	1	0.0416667
hi	5S	0	0
low	5.8S	23	0.605263
med	5.8S	15	0.394737
hi	5.8S	0	0
low	18S	379	0.593114
med	18S	224	0.350548
hi	18S	36	0.056338
low	25S	881	0.540159
med	25S	509	0.312078
hi	25S	241	0.147762

## Sheet: Figure 1f
NTS						ETS+ITS						rRNA
NAME	POSITION	REFERENCE	ISOLATE	iVF		NAME	POSITION	REFERENCE	ISOLATE	iVF		NAME	POSITION	REFERENCE	ISOLATE	iVF
AAA	557	C	T	0.99881		AAA	6007	C	T	0.198166		AAA	5192	G	A	0.014547
AAA	638	C	T	0.998471		AAB	9019	A	G	0.998215		AAB	7701	T	C	0.995279
AAA	648	A	G	0.997793		AAC	2290	G	A	0.913043		AAC	4486	T	C	0.052778
AAA	817	C	A	0.998855		AAC	2302	C	CCA	0.595628		AAC	6847	G	A	0.977181
AAA	1435	C	A	0.225855		AAC	2304	T	A	0.978622		AAC	7274	C	A	0.023256
AAA	1983	TG	T	0.94947		AAC	2392	A	G	0.934573		AAE	5321	C	CA	0.919426
AAA	1985	T	A	0.963587		AAC	2478	A	G	0.982563		AAE	5323	C	A	0.021959
AAA	2073	G	A	0.998694		AAC	6358	T	TA	0.886091		AAE	5626	A	G	0.994789
AAA	2227	C	T	0.997827		AAC	6360	C	A	0.028419		AAE	6744	T	C	0.029145
AAB	130	C	T	0.997717		AAC	8509	T	C	0.983344		AAG	2664	T	C	0.028421
AAB	227	A	T	0.997349		AAC	8742	T	G	0.95734		AAG	5362	G	C	0.048584
AAB	557	C	T	0.999186		AAC	8866	T	C	0.953088		AAG	7701	T	C	0.06145
AAB	638	C	T	0.998907		AAD	2331	A	G	0.054679		AAH	2662	G	A	0.943965
AAB	817	C	A	0.999525		AAD	2348	T	C	0.997723		AAI	5776	G	A	0.054108
AAB	1983	TG	T	0.938154		AAD	6337	G	A	0.998308		AAK	3723	T	C	0.084372
AAB	1985	T	A	0.956663		AAD	8455	A	G	0.314925		AAK	4482	A	G	0.997436
AAB	2073	G	A	0.998956		AAD	8728	T	C	0.997214		AAK	5321	C	CA	0.927584
AAC	130	C	T	0.987179		AAD	8934	G	A	0.997488		AAK	5323	C	A	0.020063
AAC	227	A	T	0.997268		AAE	2289	A	G	0.626555		AAK	5626	A	G	0.997193
AAC	272	GAACATACAA	G	0.971922		AAE	2302	C	CCA	0.545036		AAK	6744	T	C	0.027968
AAC	557	C	T	1		AAE	2304	T	A	0.966531		AAL	7701	T	C	0.054031
AAC	602	C	T	0.024303		AAE	6497	A	C	0.7935		AAM	2603	C	G	0.008473
AAC	607	G	A	0.941558		AAE	6502	A	ATCT	0.044261		AAM	5636	C	A	0.035173
AAC	623	G	T	0.031847		AAE	6509	A	AG	0.114837		AAM	7701	T	C	0.169623
AAC	638	C	T	0.999431		AAE	6509	AGCC	A	0.079353		AAN	3338	C	A	0.007914
AAC	700	C	T	0.959148		AAE	6512	C	CGTTTGGAA	0.075229		AAQ	4021	G	A	0.015046
AAC	743	T	C	0.988527		AAE	6512	C	CTGGAA	0.076788		AAQ	4730	C	T	0.016897
AAC	817	C	A	0.998745		AAE	6512	C	CTTTGGAA	0.080101		AAQ	6923	T	C	0.428892
AAC	975	T	C	0.051457		AAG	2304	T	TA	0.022719		AAS	2620	T	C	0.028042
AAC	1117	G	C	0.995034		AAG	8900	C	T	0.065517		AAS	5870	C	T	0.111077
AAC	1157	G	A	0.028327		AAG	8934	G	A	0.629362		AAT	5870	C	T	0.064034
AAC	1234	T	G	0.921116		AAH	2348	T	C	0.948703		AAT	7292	C	A	0.023182
AAC	1486	T	A	0.06447		AAH	6094	C	T	0.89817		AAT	7558	G	A	0.418763
AAC	1487	T	G	0.062902		AAH	6337	G	A	0.895657		AAV	7558	G	A	0.066153
AAC	1488	C	A	0.062767		AAH	6358	T	TA	0.088885		ABA	5633	T	C	0.031634
AAC	1489	T	A	0.067954		AAH	6407	T	TA	0.843341		ABB	5053	A	G	0.011235
AAC	1638	A	C	0.993496		AAH	8509	T	C	0.451599		ABB	6728	A	G	0.804097
AAC	1645	T	C	0.916996		AAH	8915	G	A	0.920928		ABD	5633	T	C	0.02744
AAC	1683	A	T	0.994334		AAH	8934	G	A	0.914925		ABD	5870	C	T	0.02893
AAC	1720	T	G	0.992678		AAK	2302	C	CA	0.413212		ABE	2718	A	G	0.007599
AAC	1730	T	C	0.989848		AAK	2304	T	TA	0.107354		ABE	3136	C	T	0.014812
AAC	1757	A	G	0.85023		AAK	6509	A	AG	0.91749		ABE	3668	T	C	0.014522
AAC	1773	TC	T	0.549858		AAK	6511	C	G	0.025372		ABE	4542	C	T	0.027942
AAC	1830	G	GTA	0.929772		AAL	2304	T	TA	0.047077		ABE	5575	G	A	0.038925
AAC	1897	T	C	0.105697		AAL	2392	A	G	0.505805		ABE	6822	C	T	0.053144
AAC	1912	G	C	0.904		AAL	5950	A	T	0.005295		ABF	7063	T	C	0.963808
AAC	2117	C	A	0.99631		AAL	6321	A	G	0.494652		ABG	7558	G	A	0.040418
AAC	2181	G	A	0.054502		AAL	6358	T	TA	0.46049		ABG	7649	T	C	0.049573
AAC	2208	T	C	0.991736		AAL	6358	T	A	0.016563		ABI	7174	C	A	0.098277
AAC	2227	C	T	0.996753		AAL	6360	C	A	0.015068		ABK	5633	T	C	0.03381
AAD	217	GT	G	0.964333		AAL	8509	T	C	0.493236		ABK	7558	G	A	0.529719
AAD	224	A	G	0.995775		AAL	8934	G	A	0.128236		ABM	5322	A	G	0.996142
AAD	429	G	C	0.997943		AAM	2288	T	A	0.209156		ABM	5338	A	C	0.996605
AAD	557	C	T	0.999072		AAM	2290	G	A	0.424811		ABM	5343	G	A	0.996538
AAD	626	A	G	0.997032		AAM	2302	C	CCA	0.4432		ABM	5349	C	T	0.99672
AAD	638	C	T	0.998725		AAM	2304	T	TA	0.056026		ABM	5360	T	C	0.996551
AAD	648	A	G	0.998156		AAM	2304	T	A	0.790742		ABP	3864	GC	G	0.088585
AAD	691	G	C	0.997905		AAM	2392	A	G	0.65224		ABP	5305	C	T	0.040809
AAD	817	C	A	0.999401		AAM	6321	A	G	0.65396		ABP	7525	C	T	0.207961
AAD	1069	A	G	0.993983		AAM	6358	T	TA	0.608017		ABV	2620	T	C	0.106233
AAD	1671	T	C	0.998338		AAM	6360	C	A	0.019188		ABV	4073	T	C	0.017248
AAD	1703	A	G	0.997575		AAM	8509	T	C	0.738607		ABV	7701	T	C	0.570028
AAD	1720	T	G	0.997867		AAM	8934	G	A	0.17394		ACC	7390	C	T	0.079689
AAD	1830	G	GTA	0.85931		AAN	2290	G	A	0.573372		ACD	3071	C	T	0.015758
AAD	1912	G	C	0.997914		AAN	2302	C	CCA	0.509111		ACF	1324	T	C	0.059811
AAD	2162	C	T	0.981754		AAN	2304	T	TA	0.05743		ACF	7817	T	C	0.258868
AAD	2227	C	T	0.997853		AAN	2304	T	A	0.89698		ACG	2666	G	C	0.014316
AAD	2277	CAAATAGT	C	0.791579		AAN	2392	A	G	0.776311		ACI	2865	C	T	0.023495
AAE	172	A	G	0.99703		AAN	6023	C	T	0.022737		ACI	4121	C	A	0.070157
AAE	313	A	G	0.983268		AAN	6358	T	TA	0.696692		ACI	6147	G	A	0.128598
AAE	328	C	A	0.86822		AAN	6360	C	A	0.022391		ACK	5053	A	G	0.010584
AAE	557	C	T	0.998644		AAN	8558	T	C	0.157344		ACK	5058	A	G	0.009356
AAE	630	T	C	0.997365		AAP	2290	G	A	0.673616		ACK	5059	T	C	0.009463
AAE	638	C	T	0.998898		AAP	2302	C	CCA	0.558952		ACK	5060	T	C	0.009701
AAE	648	A	G	0.997719		AAP	2304	T	TA	0.063718		ACK	5137	C	T	0.009393
AAE	817	C	A	0.999111		AAP	2304	T	A	0.965254		ACK	6728	A	G	0.752325
AAE	923	G	C	0.995949		AAP	2392	A	G	0.845216		ACM	4428	G	A	0.011395
AAE	1235	T	TA	0.917831		AAP	6023	C	T	0.04816		ACM	6728	A	G	0.839274
AAE	1881	A	C	0.995084		AAP	6358	T	TA	0.772458		ACV	7265	G	A	0.07246
AAE	1890	ATCC	A	0.024783		AAP	6360	C	A	0.022357		ADA	4270	C	G	0.018519
AAE	2227	C	T	0.997352		AAP	8558	T	C	0.100089		ADA	5633	T	C	0.997892
AAG	272	GAACATACAA	G	0.378322		AAQ	2304	T	A	0.031402		ADB	4019	C	T	0.028326
AAG	1736	T	C	0.030664		AAQ	8509	T	C	0.422259		ADB	5310	G	A	0.056928
AAG	1830	G	GTA	0.192432		AAQ	9019	A	G	0.5551		ADB	6976	C	T	0.011248
AAG	2073	G	A	0.031652		AAR	6597	C	A	0.032254		ADD	4964	G	A	0.014056
AAG	2189	T	C	0.031236		AAR	9019	A	G	0.99066		ADD	8428	C	G	0.020595
AAG	2227	C	T	0.043891		AAS	6285	T	C	0.215925		ADH	6728	A	G	0.745758
AAG	2277	CAAATAGT	C	0.035124		AAS	6331	T	C	0.24601		ADI	8428	C	G	0.026789
AAH	130	C	T	0.98928		AAS	6337	G	A	0.272266		ADK	2620	T	C	0.020823
AAH	227	A	T	0.988111		AAS	6518	A	C	0.696707		ADK	3001	A	G	0.007067
AAH	272	GAACATACAA	G	0.925744		AAS	8934	G	A	0.240529		ADK	4222	G	A	0.108033
AAH	377	A	T	0.967304		AAT	6518	A	C	0.66608		ADK	4307	T	C	0.204743
AAH	557	C	T	0.999097		AAV	6518	A	C	0.008832		ADK	5633	T	C	0.07285
AAH	607	G	A	0.969085		ABA	6337	G	A	0.031282		ADK	7701	T	C	0.403574
AAH	626	A	G	0.954574		ABA	6518	A	C	0.965844		ADL	2519	A	G	0.017462
AAH	638	C	T	0.999022		ABB	2331	A	G	0.786643		ADL	2620	T	C	0.047626
AAH	648	A	G	0.957019		ABB	2348	T	C	0.805624		ADL	2803	G	C	0.116281
AAH	743	T	C	0.992871		ABB	5990	G	GTA	0.75826		ADL	3193	T	A	0.086156
AAH	817	C	A	0.998521		ABB	5993	C	T	0.019088		ADL	4070	C	T	0.008996
AAH	1069	A	G	0.939042		ABB	6337	G	A	0.997644		ADL	4256	G	T	0.00811
AAH	1117	G	C	0.050168		ABB	8728	T	C	0.816076		ADL	4714	A	G	0.015516
AAH	1222	C	T	0.034466		ABB	8934	G	A	0.997829		ADL	5288	G	A	0.338331
AAH	1545	A	C	0.139353		ABC	2302	C	CCA	0.449572		ADL	6837	C	T	0.009258
AAH	1547	A	AATATCCTCCTCCG	0.101276		ABC	2304	T	TA	0.05274		ADL	7701	T	C	0.809293
AAH	1547	A	G	0.182072		ABC	2304	T	A	0.770012		ADM	6260	T	C	0.015394
AAH	1552	T	C	0.512687		ABC	8934	G	A	0.997793		ADM	7317	G	C	0.021285
AAH	1564	T	TTC	0.299778		ABD	6518	A	C	0.323572		ADS	3549	G	A	0.013288
AAH	1638	A	C	0.053406		ABD	8934	G	A	0.841573		ADS	4460	A	G	0.551209
AAH	1671	T	C	0.99496		ABE	8522	T	C	0.155399		AEA	5082	C	A	0.01006
AAH	1720	T	G	0.991524		ABF	2288	T	A	0.486974		AEA	7164	G	GCAC	0.014954
AAH	1730	T	C	0.987621		ABF	2302	C	CCA	0.547038		AEB	1358	G	A	0.014295
AAH	1830	G	GTA	0.915091		ABF	2304	T	TA	0.072021		AEB	2620	T	C	0.16935
AAH	1912	G	C	0.948628		ABF	2304	T	A	0.943373		AEB	3828	A	G	0.20865
AAH	2073	G	A	0.040223		ABF	2371	T	C	0.046938		AEB	3834	G	A	0.785933
AAH	2227	C	T	0.956532		ABF	6285	T	C	0.265374		AEB	3904	C	A	0.005162
AAH	2277	CAAATAGT	C	0.693805		ABF	6331	T	C	0.268042		AEB	5185	G	A	0.449728
AAI	557	C	T	0.999413		ABF	6337	G	A	0.99676		AEB	7751	C	T	0.692105
AAI	638	C	T	0.99942		ABF	8542	T	C	0.021179		AEE	7701	T	C	0.111283
AAI	648	A	G	0.999134		ABF	8558	T	C	0.874108		AEG	7701	T	C	0.900236
AAI	817	C	A	0.999393		ABF	8934	G	A	0.996263		AEI	4687	T	A	0.005045
AAI	1983	TG	T	0.938134		ABG	2296	T	TA	0.118436		AEI	5778	T	C	0.024889
AAI	1985	T	A	0.95672		ABG	6285	T	C	0.343538		AEI	7701	T	C	0.20743
AAI	2073	G	A	0.998845		ABG	6331	T	C	0.343295		AEK	3723	T	C	0.069961
AAK	172	A	G	0.995966		ABG	6337	G	A	0.56016		AEK	4120	G	A	0.033839
AAK	313	A	G	0.997194		ABG	6518	A	C	0.431058		AEK	4274	T	C	0.191505
AAK	328	C	A	0.866375		ABG	8934	G	A	0.520151		AEK	5198	A	C	0.933459
AAK	557	C	T	0.998829		ABH	9007	G	A	0.451709		AEK	5321	C	CA	0.923914
AAK	630	T	C	0.994519		ABI	6337	G	A	0.994034		AEK	5323	C	A	0.019556
AAK	638	C	T	0.999334		ABI	8934	G	A	0.992493		AEK	5626	A	G	0.995336
AAK	648	A	G	0.996757		ABK	6337	G	A	0.037583		AEK	6744	T	C	0.029483
AAK	817	C	A	0.99916		ABK	6518	A	C	0.386293		AEK	7375	A	AT	0.056228
AAK	923	G	C	0.99601		ABL	6337	G	A	0.997679		AEK	8111	A	C	0.032923
AAK	1235	T	TA	0.917392		ABL	8737	T	C	0.996416		AEL	2620	T	C	0.006504
AAK	1881	A	C	0.996097		ABL	8934	G	A	0.998064		AEL	7701	T	C	0.94776
AAK	1983	TG	T	0.928743		ABP	6337	G	A	0.997438		AEM	7109	T	C	0.017872
AAK	1985	T	A	0.956522		ABP	8934	G	A	0.997852		AEN	2620	T	C	0.991616
AAK	2227	C	T	0.997044		ABQ	6518	A	C	0.997682		AEN	3947	C	T	0.00659
AAK	2239	G	GGT	0.2747		ABR	6518	A	C	0.997238		AEN	5333	T	C	0.839922
AAL	552	A	G	0.059746		ABS	8558	T	C	0.021688		AEN	5362	G	C	0.996317
AAL	557	C	T	0.890149		ABV	2289	A	G	0.385579		AEN	5415	T	C	0.796121
AAL	607	G	A	0.646334		ABV	2290	G	A	0.589324		AEP	6728	A	G	0.369104
AAL	626	A	G	0.642119		ABV	2302	C	CCA	0.55239		AEQ	3110	C	A	0.008361
AAL	638	C	T	0.757367		ABV	2304	T	TA	0.065284		AEQ	6656	T	C	0.01498
AAL	648	A	G	0.755344		ABV	2304	T	A	0.968361		AEQ	7810	C	A	0.005858
AAL	743	T	C	0.155281		ABV	2392	A	G	0.422738		AER	2620	T	C	0.072741
AAL	817	C	A	0.746075		ABV	2456	G	A	0.548537		AER	3539	T	C	0.012056
AAL	981	T	G	0.213947		ABV	6321	A	G	0.270601		AER	5089	C	T	0.019574
AAL	1117	G	C	0.682309		ABV	6337	G	A	0.498713		AES	5198	A	C	0.911403
AAL	1671	T	C	0.260888		ABV	6358	T	TA	0.420502		AES	5318	T	TC	0.011087
AAL	1720	T	G	0.60443		ABV	6358	T	A	0.014759		AES	5321	C	CA	0.919307
AAL	1730	T	C	0.573967		ABV	6360	C	A	0.013597		AES	5323	C	A	0.020767
AAL	1830	G	GTA	0.622627		ABV	6421	A	G	0.061793		AES	5626	A	G	0.995932
AAL	1881	A	G	0.272929		ABV	8509	T	C	0.837255		AES	6744	T	C	0.031562
AAL	1897	T	C	0.41971		ACA	2302	C	CCA	0.162713		AET	5198	A	C	0.996164
AAL	1912	G	C	0.307934		ACA	2304	T	TA	0.020099		AET	5318	T	TC	0.011153
AAL	2073	G	A	0.141181		ACA	8934	G	A	0.041976		AET	5321	C	CA	0.923978
AAL	2227	C	T	0.851848		ACB	8934	G	A	0.167408		AET	5323	C	A	0.021074
AAM	557	C	T	0.908889		ACC	6337	G	A	0.997657		AET	6744	T	C	0.029942
AAM	607	G	A	0.85162		ACC	8934	G	A	0.998093		AEV	2620	T	C	0.046429
AAM	626	A	G	0.854173		ACD	6337	G	A	0.992021		AEV	2803	G	C	0.139807
AAM	638	C	T	0.913778		ACD	8934	G	A	0.993048		AEV	5266	T	C	0.006081
AAM	648	A	G	0.91342		ACF	6518	A	C	0.011224		AEV	7044	C	A	0.007082
AAM	743	T	C	0.165904		ACF	8934	G	A	0.482713		AEV	7701	T	C	0.197766
AAM	817	C	A	0.916268		ACG	6346	G	C	0.010405		AFF	2603	C	G	0.007235
AAM	981	T	G	0.236209		ACG	8558	T	C	0.287845		AFF	7701	T	C	0.071306
AAM	1117	G	C	0.920914		ACG	9088	C	T	0.058021		AFF	8122	T	C	0.013235
AAM	1538	T	C	0.021026		ACH	6346	G	C	0.007297		AFG	7701	T	C	0.559356
AAM	1638	A	C	0.905991		ACH	8558	T	C	0.354968		AFI	2739	A	G	0.053026
AAM	1671	T	C	0.259104		ACH	9088	C	T	0.074628		AFI	5198	A	C	0.588716
AAM	1720	T	G	0.873513		ACI	2289	A	G	0.981252		AFI	5321	C	CA	0.921899
AAM	1730	T	C	0.858114		ACI	2296	T	TA	0.911132		AFI	5323	C	A	0.020192
AAM	1830	G	GTA	0.824074		ACI	2371	T	C	0.975003		AFI	5626	A	G	0.995669
AAM	1881	A	G	0.248782		ACI	6337	G	A	0.996647		AFI	6744	T	C	0.03111
AAM	1897	T	C	0.633701		ACI	6493	AAG	A	0.078478		AFI	7946	T	TG	0.068295
AAM	1912	G	C	0.29791		ACI	8934	G	A	0.997067		AFL	2620	T	C	0.925134
AAM	1982	CTGTT	C	0.204647		ACK	2331	A	G	0.708969		AFL	3808	C	T	0.045004
AAM	1983	TG	T	0.699794		ACK	2348	T	C	0.733333		AFL	5333	T	C	0.619694
AAM	1988	ACTGT	A	0.168861		ACK	5990	G	GTA	0.707179		AFL	5362	G	C	0.992532
AAM	2073	G	A	0.091817		ACK	5993	C	T	0.017673		AFL	5415	T	C	0.992374
AAM	2117	C	A	0.618611		ACK	6337	G	A	0.998022		AFN	5298	T	C	0.104009
AAM	2227	C	T	0.907954		ACK	8728	T	C	0.74999		AFP	2661	T	A	0.041599
AAN	272	GAACATACAA	G	0.619716		ACK	8934	G	A	0.997864		AFR	2620	T	C	0.896544
AAN	557	C	T	0.864383		ACL	2371	T	C	0.995211		AFR	7701	T	C	0.117867
AAN	607	G	A	0.810592		ACL	6337	G	A	0.996197		AFS	5524	C	T	0.007986
AAN	638	C	T	0.874396		ACL	8677	T	C	0.979153		AFT	7701	T	C	0.0417
AAN	743	T	C	0.726674		ACL	8934	G	A	0.982516		AFV	5318	T	TC	0.010718
AAN	817	C	A	0.870135		ACM	5990	G	GTA	0.780001		AFV	5321	C	CA	0.913874
AAN	1117	G	C	0.826063		ACM	5993	C	T	0.020589		AFV	5323	C	A	0.023068
AAN	1638	A	C	0.777855		ACM	6337	G	A	0.99765		AFV	5626	A	G	0.993821
AAN	1683	A	T	0.780344		ACM	8728	T	C	0.840305		AFV	6744	T	C	0.029353
AAN	1720	T	G	0.721168		ACM	8934	G	A	0.997923		AFV	7425	T	C	0.093848
AAN	1730	T	C	0.696881		ACM	9058	T	C	0.015633		AGA	7100	G	A	0.01412
AAN	1830	G	GTA	0.696772		ACN	5901	T	A	0.026941		AGB	5288	G	A	0.233534
AAN	2073	G	A	0.008715		ACN	6518	A	C	0.789865		AGB	5513	T	C	0.006563
AAN	2117	C	A	0.782841		ACN	8871	A	G	0.855183		AGC	3449	T	G	0.038746
AAN	2208	T	C	0.724763		ACQ	2343	GTA	G	0.908872		AGC	3537	G	C	0.011169
AAN	2227	C	T	0.992393		ACQ	2369	C	T	0.991687		AGC	4703	T	C	0.03692
AAP	227	A	T	0.769148		ACQ	6337	G	A	0.996338		AGC	7701	T	C	0.805364
AAP	272	GAACATACAA	G	0.707252		ACQ	8934	G	A	0.99613		AGF	5503	T	C	0.032958
AAP	557	C	T	0.905728		ACR	5993	C	CT	0.304481		AGF	6161	C	T	0.024604
AAP	607	G	A	0.841909		ADA	6337	G	A	0.998581		AGH	7709	C	T	0.033419
AAP	626	A	G	0.009091		ADA	6455	T	C	0.674039		AGI	2644	T	C	0.1565
AAP	638	C	T	0.909758		ADA	8934	G	A	0.99948		AGL	4460	A	G	0.703195
AAP	648	A	G	0.010033		ADB	2371	T	C	0.899701		AGL	7006	A	G	0.338965
AAP	743	T	C	0.836623		ADB	6337	G	A	0.931921		AGM	2814	T	C	0.006414
AAP	817	C	A	0.912837		ADB	8934	G	A	0.91801		AGM	2819	A	G	0.006178
AAP	1117	G	C	0.893807		ADD	5993	C	CT	0.391053		AGM	3980	G	T	0.010857
AAP	1638	A	C	0.842694		ADD	5993	C	T	0.008007		AGM	8312	T	A	0.045169
AAP	1683	A	T	0.835412		ADD	6345	T	C	0.013207		AGM	8434	G	A	0.016617
AAP	1720	T	G	0.790749		ADE	2434	C	T	0.99826		AGN	3686	C	T	0.021541
AAP	1730	T	C	0.76884		ADE	6337	G	A	0.998037		AGN	7862	C	T	0.015041
AAP	1830	G	GTA	0.756833		ADE	8513	C	A	0.992068		AGP	5362	G	C	0.885581
AAP	2073	G	A	0.010865		ADE	8934	G	A	0.997944		AGS	6161	C	T	0.018333
AAP	2117	C	A	0.854244		ADF	6337	G	A	0.998775		AGS	6785	G	A	0.02183
AAP	2208	T	C	0.845985		ADF	8934	G	A	0.998495		AGT	2726	G	A	0.903397
AAP	2227	C	T	0.988681		ADG	6337	G	A	0.998989		AGT	2814	T	C	0.006955
AAQ	110	T	G	0.187243		ADG	8934	G	A	0.998344		AGT	2819	A	G	0.006845
AAQ	130	C	T	0.63801		ADH	2331	A	G	0.709933		AGT	5654	G	A	0.89641
AAQ	227	A	T	0.698689		ADH	2348	T	C	0.73383		AGV	4460	A	G	0.167827
AAQ	243	G	GCGGAAGCGGAAAATA	0.216365		ADH	5990	G	GTA	0.699219		AGV	8152	G	A	0.019994
AAQ	557	C	T	0.999038		ADH	5993	C	T	0.017841		AHA	4654	C	A	0.027497
AAQ	607	G	A	0.572956		ADH	6337	G	A	0.998354		AHA	7701	T	C	0.054653
AAQ	626	A	G	0.15585		ADH	8728	T	C	0.748279		AHB	8346	T	C	0.146115
AAQ	638	C	T	0.999028		ADH	8934	G	A	0.998605		AHC	3836	C	T	0.007281
AAQ	648	A	G	0.152306		ADI	5993	C	CT	0.458942		AHC	4321	T	C	0.032755
AAQ	743	T	C	0.568675		ADI	5993	C	T	0.013443		AHC	6171	G	A	0.07844
AAQ	817	C	A	0.999464		ADI	5996	G	T	0.00995		AHC	7779	G	A	0.020187
AAQ	1638	A	C	0.846298		ADK	2392	A	G	0.179917		AHD	3272	C	T	0.026828
AAQ	1671	T	C	0.558983		ADK	6337	G	A	0.805528		AHD	5855	A	G	0.03724
AAQ	1683	A	T	0.427415		ADK	8902	G	T	0.006992		AHF	5415	T	C	0.982681
AAQ	1720	T	G	0.984161		ADK	8934	G	A	0.885201		AHF	7385	C	A	0.013713
AAQ	1730	T	C	0.980111		ADL	2289	A	G	0.528148		AHF	7701	T	C	0.980127
AAQ	1816	T	C	0.403459		ADL	2290	G	A	0.449179		AHK	5318	T	TC	0.011757
AAQ	1830	G	GTA	0.922922		ADL	2302	C	CCA	0.549224		AHK	5321	C	CA	0.922469
AAQ	1897	T	C	0.416837		ADL	2304	T	A	0.949754		AHK	5323	C	A	0.021744
AAQ	1912	G	C	0.571323		ADL	2392	A	G	0.180481		AHK	5626	A	G	0.997019
AAQ	1983	TG	T	0.569184		ADL	2456	G	A	0.792678		AHK	6744	T	C	0.028572
AAQ	1985	T	A	0.965246		ADL	6337	G	A	0.704204		AHK	7605	A	G	0.03084
AAQ	2073	G	A	0.585309		ADL	6358	T	TA	0.270732		AHL	3220	T	C	0.133988
AAQ	2117	C	A	0.422469		ADL	6358	T	A	0.009297		AHL	5322	A	G	0.995454
AAQ	2227	C	T	0.849732		ADL	6360	C	A	0.008931		AHL	5338	A	C	0.997343
AAR	227	A	T	0.134218		ADL	6421	A	G	0.057467		AHL	5343	G	A	0.997247
AAR	431	T	C	0.890023		ADL	8509	T	C	0.64983		AHL	5349	C	T	0.997113
AAR	557	C	T	0.998959		ADM	2290	G	A	0.555556		AHL	5360	T	C	0.997565
AAR	638	C	T	0.999255		ADM	2302	C	CCA	0.508753		AHM	5322	A	G	0.995867
AAR	743	T	C	0.253955		ADM	2304	T	A	0.864676		AHM	5338	A	C	0.997274
AAR	817	C	A	0.999548		ADM	2392	A	G	0.842651		AHM	5343	G	A	0.998231
AAR	1117	G	C	0.199764		ADM	6023	C	T	0.315983		AHM	5349	C	T	0.99721
AAR	1222	C	T	0.196846		ADM	6358	T	TA	0.769742		AHM	5360	T	C	0.997853
AAR	1638	A	C	0.998269		ADM	6360	C	A	0.024716		AHN	4190	T	C	0.055896
AAR	1671	T	C	0.200285		ADM	8558	T	C	0.166799		AHP	2739	A	G	0.243793
AAR	1683	A	T	0.798023		ADN	2348	T	C	0.997021		AHP	5069	G	A	0.008795
AAR	1720	T	G	0.998372		ADN	6337	G	A	0.998666		AHP	5198	A	C	0.996173
AAR	1730	T	C	0.996827		ADN	8455	A	G	0.996301		AHP	5318	T	TC	0.009517
AAR	1830	G	GTA	0.922221		ADN	8728	T	C	0.996374		AHP	5321	C	CA	0.925497
AAR	1912	G	C	0.801686		ADN	8934	G	A	0.998139		AHP	5323	C	A	0.019568
AAR	1983	TG	T	0.943294		ADP	2288	T	A	0.322381		AHP	5626	A	G	0.997406
AAR	1985	T	A	0.962156		ADP	2290	G	A	0.675916		AHP	6744	T	C	0.029684
AAR	2073	G	A	0.998682		ADP	2302	C	CCA	0.567251		AHS	8236	T	C	0.99511
AAR	2152	A	G	0.194433		ADP	2304	T	TA	0.065613		AHV	7701	T	C	0.0951
AAR	2227	C	T	0.727096		ADP	2304	T	A	0.973655		AIA	5318	T	TC	0.011209
AAS	217	GT	G	0.075361		ADP	2392	A	G	0.867449		AIA	5321	C	CA	0.925839
AAS	227	A	T	0.095384		ADP	6321	A	G	0.370207		AIA	5323	C	A	0.019548
AAS	272	GAACATACAA	G	0.045845		ADP	6358	T	TA	0.784753		AIA	5626	A	G	0.996029
AAS	285	A	T	0.112327		ADP	6360	C	A	0.024292		AIA	6744	T	C	0.027699
AAS	307	A	G	0.106381		ADP	8509	T	C	0.404753		AIA	7581	A	T	0.020731
AAS	557	C	T	0.999178		ADQ	2331	A	G	0.051402		AIB	5321	C	CA	0.917403
AAS	638	C	T	0.998988		ADQ	2348	T	C	0.997703		AIB	5323	C	A	0.025467
AAS	648	A	G	0.997486		ADQ	6337	G	A	0.998757		AIB	5626	A	G	0.993748
AAS	817	C	A	0.999142		ADQ	8728	T	C	0.997649		AIB	8013	T	C	0.283817
AAS	924	C	T	0.043312		ADQ	8934	G	A	0.998466		AIC	5321	C	CA	0.923002
AAS	1132	T	C	0.260053		ADS	2432	T	G	0.00686		AIC	5323	C	A	0.021352
AAS	1671	T	C	0.253129		ADS	6287	A	T	0.026795		AIC	5626	A	G	0.996858
AAS	1720	T	G	0.25142		ADS	6561	T	C	0.241878		AIC	6744	T	C	0.028
AAS	1830	G	GTA	0.18561		ADV	2417	G	A	0.012875		AID	2726	G	A	0.007201
AAS	1983	TG	T	0.94926		ADV	2432	T	G	0.995199		AID	2727	A	G	0.007165
AAS	1985	T	A	0.967282		ADV	6337	G	A	0.997442		AID	2800	T	G	0.010258
AAS	2073	G	A	0.760686		ADV	6612	C	A	0.071317		AID	2814	T	C	0.011035
AAS	2189	T	C	0.233044		ADV	8934	G	A	0.997106		AID	2819	A	G	0.011944
AAS	2227	C	T	0.263647		AEA	6597	C	A	0.039851		AID	5031	C	T	0.012973
AAS	2277	CAAATAGT	C	0.06189		AEA	8509	T	C	0.04411		AIE	2688	C	T	0.019217
AAT	557	C	T	0.998635		AEA	9019	A	G	0.946236		AIF	7029	C	T	0.010329
AAT	638	C	T	0.999097		AEA	9025	T	C	0.009346		AIG	2609	G	A	0.027997
AAT	648	A	G	0.574083		AEB	2288	T	A	0.342228		AIG	3304	G	T	0.010817
AAT	817	C	A	0.998981		AEB	2290	G	A	0.738249		AIG	3852	C	G	0.02635
AAT	1983	TG	T	0.946716		AEB	2302	C	CCA	0.577186		AIG	3956	A	T	0.013768
AAT	1985	T	A	0.963047		AEB	2304	T	A	0.99312		AIG	5707	G	A	0.022534
AAT	2073	G	A	0.998081		AEB	2392	A	G	0.998228		AIG	6940	C	G	0.042143
AAT	2227	C	T	0.394895		AEB	2478	A	G	0.447809		AIG	7404	G	T	0.008011
AAV	557	C	T	0.999285		AEB	5949	T	A	0.011657		AIK	3937	A	G	0.029746
AAV	638	C	T	0.999402		AEB	5957	G	A	0.007413		AIL	5518	T	C	0.077809
AAV	648	A	G	0.021433		AEB	6358	T	TA	0.73571		AIM	5318	T	TC	0.00722
AAV	817	C	A	0.999024		AEB	6360	C	A	0.022016		AIM	5321	C	CA	0.581189
AAV	1983	TG	T	0.930888		AEB	6597	C	A	0.048177		AIM	5323	C	A	0.013924
AAV	1985	T	A	0.950513		AEB	8509	T	C	0.652454		AIM	6744	T	C	0.017308
AAV	2073	G	A	0.999021		AEE	2290	G	A	0.722396		AIM	8062	G	A	0.00951
AAV	2227	C	T	0.987967		AEE	2302	C	CCA	0.582835		AIM	8303	T	C	0.599403
ABA	557	C	T	0.999192		AEE	2304	T	A	0.990734		AIP	2683	G	A	0.010034
ABA	638	C	T	0.999039		AEE	2392	A	G	0.847161		AIP	5198	A	C	0.131658
ABA	648	A	G	0.792023		AEE	2456	G	A	0.042738		AIP	5318	T	TC	0.01111
ABA	817	C	A	0.999533		AEE	6358	T	TA	0.916578		AIP	5321	C	CA	0.925036
ABA	1983	TG	T	0.949214		AEE	6360	C	A	0.031342		AIP	5323	C	A	0.019865
ABA	1985	T	A	0.966136		AEE	6597	C	A	0.035762		AIP	5626	A	G	0.244613
ABA	2073	G	A	0.998883		AEE	8509	T	C	0.994556		AIP	6744	T	C	0.0282
ABA	2227	C	T	0.088474		AEF	2331	A	G	0.634049		AIP	8191	T	C	0.116523
ABB	217	GT	G	0.953065		AEF	2348	T	C	0.997406		AIQ	2626	G	A	0.031447
ABB	224	A	G	0.822327		AEF	6337	G	A	0.998152		AIQ	6949	A	G	0.008731
ABB	557	C	T	0.999029		AEF	8455	A	G	0.928812		AIR	7619	C	T	0.023961
ABB	626	A	G	0.909772		AEF	8728	T	C	0.996757		AIT	7619	C	T	0.021521
ABB	638	C	T	0.998982		AEF	8934	G	A	0.997152		AKD	7240	C	T	0.005182
ABB	648	A	G	0.174472		AEG	6337	G	A	0.757353		AKE	5374	C	T	0.021042
ABB	753	A	G	0.218335		AEG	8934	G	A	0.885447		AKG	4422	T	A	0.058725
ABB	817	C	A	0.999079		AEH	6518	A	C	0.916924		AKG	5198	A	G	0.149983
ABB	1468	T	C	0.109119		AEH	8871	A	G	0.92441		AKG	7701	T	C	0.08759
ABB	1671	T	C	0.997306		AEI	2302	C	CCA	0.404175		AKI	2709	T	C	0.009195
ABB	1703	A	G	0.78473		AEI	2304	T	TA	0.045949		AKI	5633	T	C	0.997709
ABB	1720	T	G	0.996572		AEI	5946	G	T	0.008536		AKL	4428	G	A	0.008803
ABB	1830	G	GTA	0.854354		AEI	6337	G	A	0.053498		AKL	5774	G	A	0.005393
ABB	1912	G	C	0.924161		AEI	6358	T	TA	0.667659		AKL	6728	A	G	0.691772
ABB	2189	T	C	0.074825		AEI	6360	C	A	0.021483		AKP	7265	G	A	0.222077
ABB	2227	C	T	0.997637		AEI	6509	A	G	0.053465		AKQ	6761	G	A	0.120217
ABB	2277	CAAATAGT	C	0.7277		AEI	8509	T	C	0.947287		AKQ	7849	G	A	0.052104
ABC	130	C	T	0.997821		AEI	8934	G	A	0.00913		AKR	4702	G	A	0.006046
ABC	227	A	T	0.994781		AEI	9025	T	C	0.038978		AKR	4910	G	A	0.116828
ABC	2227	C	T	0.998002		AEK	2289	A	G	0.611202		AKS	3302	C	T	0.011237
ABC	2277	CAAATAGT	C	0.163516		AEK	2290	G	A	0.404489		AKS	5640	G	A	0.008925
ABD	227	A	T	0.744806		AEK	2302	C	CCA	0.513589		AKS	5691	C	G	0.008575
ABD	557	C	T	0.197918		AEK	2304	T	TA	0.075298		AKS	7747	G	A	0.014711
ABD	638	C	T	0.178519		AEK	2304	T	A	0.973637		AKT	2519	A	G	0.014962
ABD	648	A	G	0.17758		AEK	6497	A	C	0.941899		AKT	5288	G	A	0.264063
ABD	817	C	A	0.175848		AEK	6509	AGCC	A	0.096425		AKT	7701	T	C	0.45503
ABD	2073	G	A	0.483064		AEK	6512	C	CGTTTGGAA	0.088324		AKV	7265	G	A	0.206795
ABD	2227	C	T	0.745008		AEK	6512	C	CTTTGGAA	0.088324		ALA	4341	T	C	0.014897
ABE	557	C	T	0.999152		AEK	6512	C	CTGGAA	0.090238		ALA	4910	G	A	0.027741
ABE	638	C	T	0.99916		AEK	8652	A	C	0.064795		ALB	3111	G	A	0.005374
ABE	648	A	G	0.998897		AEL	2289	A	G	0.437453		ALB	4341	T	C	0.010075
ABE	817	C	A	0.999301		AEL	2302	C	CCA	0.598126		ALB	4910	G	A	0.039958
ABE	1983	TG	T	0.944694		AEL	2304	T	A	0.990923		ALC	4341	T	C	0.008822
ABE	1985	T	A	0.963252		AEL	2392	A	G	0.990945		ALC	4910	G	A	0.037285
ABE	2073	G	A	0.998825		AEL	6360	C	A	0.031484		ALD	2620	T	C	0.987154
ABF	217	GT	G	0.95265		AEL	8509	T	C	0.992322		ALD	3828	A	G	0.065009
ABF	285	A	T	0.994311		AEM	2290	G	A	0.648084		ALD	5154	C	CG	0.063766
ABF	307	A	G	0.012046		AEM	2302	C	CCA	0.584475		ALD	5371	T	C	0.087113
ABF	557	C	T	0.015551		AEM	2304	T	A	0.982044		ALD	7704	T	C	0.008208
ABF	638	C	T	0.017748		AEM	2392	A	G	0.896993		ALE	7265	G	A	0.159609
ABF	648	A	G	0.016019		AEM	6358	T	TA	0.881169		ALH	8004	C	A	0.105263
ABF	817	C	A	0.02303		AEM	6360	C	A	0.026121		ALI	3364	T	C	0.324001
ABF	1132	T	C	0.018741		AEM	8558	T	C	0.076067		ALI	3741	G	A	0.00602
ABF	1233	G	A	0.10983		AEN	2290	G	A	0.8735		ALI	7701	T	C	0.995131
ABF	1671	T	C	0.124044		AEN	2302	C	CCA	0.572965		ALK	4910	G	A	0.012484
ABF	1720	T	G	0.128574		AEN	2304	T	A	0.989516		ALN	2620	T	C	0.268567
ABF	1830	G	GTA	0.299237		AEN	2479	A	G	0.997111		ALN	7662	C	G	0.072261
ABF	2189	T	C	0.014549		AEN	6055	G	A	0.020776		ALN	7701	T	C	0.446497
ABF	2227	C	T	0.996584		AEN	6415	C	A	0.01053		ALQ	3188	C	T	0.006378
ABG	33	G	A	0.229922		AEN	8575	T	C	0.997465		ALQ	4271	A	G	0.007465
ABG	227	A	T	0.164571		AEN	8936	A	G	0.995707		ALQ	7909	T	C	0.038914
ABG	557	C	T	0.999008		AEN	9020	T	C	0.997458		ALS	5410	T	C	0.045053
ABG	638	C	T	0.999079		AEP	2348	T	C	0.63484		ALT	3353	C	T	0.007494
ABG	648	A	G	0.9889		AEP	2429	G	C	0.621638		ALT	6149	A	G	0.007367
ABG	664	AT	A	0.202207		AEP	6337	G	A	0.997097		ALV	2620	T	C	0.152581
ABG	665	T	A	0.013375		AEP	8637	G	A	0.995694		ALV	4073	T	C	0.023932
ABG	744	C	T	0.222684		AEP	8934	G	A	0.997346		ALV	7701	T	C	0.434566
ABG	817	C	A	0.9992		AEP	8959	T	C	0.996791		AMA	6889	G	A	0.006164
ABG	1032	C	T	0.219029		AEQ	6597	C	A	0.036551		AMA	7909	T	C	0.233366
ABG	1132	T	C	0.337968		AEQ	8509	T	C	0.197103		AMF	6189	T	C	0.017389
ABG	1671	T	C	0.546453		AEQ	9019	A	G	0.795603		AMG	7447	C	A	0.013611
ABG	1720	T	G	0.323741		AEQ	9025	T	C	0.005794		AMG	7701	T	C	0.005312
ABG	1830	G	GTA	0.234479		AER	8569	T	C	0.78488		AMG	7808	T	C	0.00625
ABG	1912	G	C	0.221597		AER	8934	G	A	0.786998		AMH	3311	C	T	0.994493
ABG	1983	TG	T	0.947216		AER	9088	C	T	0.209468		AMH	3564	C	T	0.020284
ABG	1985	T	A	0.964527		AES	2302	C	CA	0.428668		AMH	5343	G	A	0.996674
ABG	2073	G	A	0.484787		AES	6509	A	AG	0.907212		AMH	5349	C	T	0.995433
ABG	2189	T	C	0.290661		AES	6511	C	G	0.02806		AMH	5752	G	A	0.996109
ABG	2227	C	T	0.520025		AET	2302	C	CCA	0.574476		AMI	7447	C	A	0.011017
ABG	2277	CAAATAGT	C	0.188282		AET	2304	T	TA	0.068121		AMI	7701	T	C	0.005622
ABH	133	C	A	0.105067		AET	2304	T	A	0.979638		AML	4073	T	C	0.013989
ABH	172	A	G	0.883109		AET	6509	AGCC	A	0.098432		AML	7447	C	A	0.044094
ABH	557	C	T	0.998847		AET	6512	C	CTGGAA	0.092236		AMM	4168	C	T	0.009879
ABH	638	C	T	0.999033		AET	6512	C	CGTTTGGAA	0.081798		AMM	5516	C	T	0.025152
ABH	648	A	G	0.998595		AET	6578	A	G	0.432309		AMN	2620	T	C	0.150086
ABH	817	C	A	0.998704		AEV	2290	G	A	0.733653		AMN	7701	T	C	0.447849
ABH	1070	C	T	0.664932		AEV	2302	C	CCA	0.583389		AMP	2800	T	G	0.005648
ABH	1983	TG	T	0.93323		AEV	2304	T	A	0.978447		AMP	2814	T	C	0.006844
ABH	1985	T	A	0.951955		AEV	2392	A	G	0.842953		AMP	2819	A	G	0.007008
ABH	2073	G	A	0.998388		AEV	2456	G	A	0.155063		AMP	5415	T	C	0.97632
ABH	2227	C	T	0.125008		AEV	6321	A	G	0.044899		AMP	7701	T	C	0.977336
ABI	33	G	A	0.990087		AEV	6337	G	A	0.145164		AMQ	4073	T	C	0.016706
ABI	557	C	T	0.998903		AEV	6358	T	TA	0.784717		AMQ	7447	C	A	0.042224
ABI	638	C	T	0.998935		AEV	6360	C	A	0.027545		AMQ	7701	T	C	0.008658
ABI	648	A	G	0.999239		AEV	6421	A	G	0.045717		AMS	5518	T	C	0.041215
ABI	664	AT	A	0.913572		AEV	8509	T	C	0.159139		AMT	7791	C	A	0.00605
ABI	744	C	T	0.992453		AFA	2297	A	C	0.033352		ANA	2620	T	C	0.651024
ABI	817	C	A	0.99909		AFA	6337	G	A	0.026429		ANA	5333	T	C	0.720386
ABI	1032	C	T	0.99075		AFA	8708	G	A	0.052282		ANA	7701	T	C	0.87481
ABI	1671	T	C	0.993352		AFA	8934	G	A	0.028307		AND	7967	T	C	0.067355
ABI	1912	G	C	0.99308		AFA	9019	A	G	0.78222		ANE	2890	C	T	0.029324
ABI	1983	TG	T	0.954456		AFB	2297	A	C	0.062396		ANF	7967	T	C	0.076781
ABI	1985	T	A	0.971888		AFB	6337	G	A	0.040733		ANG	2890	C	T	0.171614
ABI	2227	C	T	0.991795		AFB	6518	A	C	0.027641		ANH	2890	C	T	0.061592
ABK	557	C	T	0.99904		AFB	8871	A	G	0.030044		ANI	2890	C	T	0.056578
ABK	638	C	T	0.9993		AFB	8934	G	A	0.042557		ANL	2620	T	C	0.99583
ABK	648	A	G	0.395716		AFC	2290	G	A	0.638254		ANL	3346	A	C	0.44642
ABK	817	C	A	0.999504		AFC	2302	C	CCA	0.529177		ANL	3347	T	C	0.445765
ABK	1983	TG	T	0.937547		AFC	2304	T	TAGACCAAA	0.042754		ANL	3801	T	C	0.996718
ABK	1985	T	A	0.954106		AFC	2304	T	A	0.928986		ANL	4194	G	A	0.041442
ABK	2073	G	A	0.996364		AFC	2392	A	G	0.891507		ANL	4767	T	A	0.009573
ABK	2227	C	T	0.598849		AFC	6023	C	T	0.058452		ANL	4807	T	C	0.997808
ABL	217	GT	G	0.963152		AFC	6358	T	TA	0.84552		ANL	5286	A	G	0.9778
ABL	557	C	T	0.998847		AFC	6360	C	A	0.029245		ANL	5333	T	C	0.99743
ABL	638	C	T	0.999163		AFC	8558	T	C	0.042093		ANL	5362	G	C	0.465878
ABL	648	A	G	0.998302		AFD	2398	A	G	0.009432		ANL	5415	T	C	0.997505
ABL	817	C	A	0.999077		AFD	2456	G	A	0.009359		ANL	5437	C	A	0.009022
ABL	1671	T	C	0.997438		AFD	6518	A	C	0.943345		ANL	5488	T	C	0.030146
ABL	1912	G	C	0.997249		AFD	8871	A	G	0.99572		ANL	7039	G	A	0.30298
ABL	1983	TG	T	0.953548		AFE	2288	T	A	0.35969		ANL	7385	C	A	0.012376
ABL	1985	T	A	0.970578		AFE	2290	G	A	0.75345		ANL	7501	G	A	0.019379
ABL	2227	C	T	0.998006		AFE	2302	C	CCA	0.597324		ANL	7701	T	C	0.394639
ABM	95	C	T	0.894276		AFE	2304	T	TA	0.065495		ANL	8201	G	A	0.012581
ABM	249	G	GCGGAAAATA	0.560873		AFE	2304	T	A	0.989263		ANL	8348	G	A	0.349081
ABM	249	G	GATA	0.032215		AFE	2392	A	G	0.926566		ANM	2620	T	C	0.977655
ABM	557	C	T	0.999137		AFE	6321	A	G	0.046012		ANM	3346	A	C	0.011972
ABM	638	C	T	0.998963		AFE	6360	C	A	0.033056		ANM	3347	T	C	0.01235
ABM	648	A	G	0.999126		AFE	8509	T	C	0.055659		ANM	3801	T	C	0.969266
ABM	817	C	A	0.999203		AFF	2302	C	CCA	0.453913		ANM	3870	C	T	0.005754
ABM	823	G	C	0.997712		AFF	2304	T	TA	0.052468		ANM	4807	T	C	0.991054
ABM	1063	G	C	0.351935		AFF	8558	T	C	0.228615		ANM	5286	A	G	0.990258
ABM	1983	TG	T	0.935274		AFF	8934	G	A	0.056601		ANM	5333	T	C	0.990926
ABM	1985	T	A	0.952961		AFG	2456	G	A	0.082786		ANM	5362	G	C	0.005056
ABM	2073	G	A	0.998533		AFG	6358	T	TA	0.417184		ANM	5415	T	C	0.991383
ABM	2227	C	T	0.334535		AFG	8509	T	C	0.792011		ANM	7385	C	A	0.013343
ABP	33	G	A	0.995961		AFG	9025	T	C	0.201847		ANM	7964	T	G	0.012244
ABP	557	C	T	0.998652		AFH	2348	T	C	0.997634		ANM	8201	G	A	0.852012
ABP	638	C	T	0.998395		AFH	2429	G	C	0.99013		ANN	2633	C	T	0.044562
ABP	648	A	G	0.998497		AFH	6337	G	A	0.99782		ANN	4998	A	G	0.010891
ABP	817	C	A	0.998849		AFH	8637	G	A	0.988472		ANN	6966	G	A	0.0288
ABP	1032	C	T	0.996596		AFH	8934	G	A	0.997504		ANN	7677	C	T	0.016754
ABP	1117	G	C	0.9973		AFH	8959	T	C	0.997511		ANP	4073	T	C	0.029317
ABP	1145	A	G	0.996293		AFI	2302	C	CA	0.401017		ANP	7701	T	C	0.005146
ABP	1495	G	C	0.997652		AFI	2304	T	A	0.910719		ANQ	4940	C	A	0.006631
ABP	1602	T	C	0.996278		AFI	6509	A	AG	0.911143		ANQ	4952	A	G	0.00685
ABP	1606	T	G	0.220738		AFI	6511	C	G	0.026183		ANQ	5152	T	TGG	0.116121
ABP	1671	T	C	0.996545		AFK	2371	T	C	0.997283		ANQ	5154	C	G	0.005523
ABP	1897	T	C	0.996069		AFK	6337	G	A	0.998302		ANT	8315	C	G	0.009091
ABP	1927	A	G	0.992934		AFK	8934	G	A	0.998636		APE	4638	C	A	0.009171
ABP	1982	CTGTT	C	0.97541		AFL	2288	T	A	0.488612		APG	6251	A	G	0.118586
ABP	1988	ACTGT	A	0.532899		AFL	2290	G	A	0.840222		APH	6171	G	A	0.09574
ABP	2083	G	A	0.997469		AFL	2302	C	CCA	0.583333		API	7165	C	T	0.005193
ABP	2166	A	G	0.993976		AFL	2304	T	A	0.984282		API	7292	C	A	0.006794
ABP	2171	A	T	0.993771		AFL	2479	A	G	0.994847		APK	4073	T	C	0.015383
ABP	2227	C	T	0.996692		AFL	5915	T	A	0.055372		APK	7447	C	A	0.008243
ABP	2277	CAAATAGT	C	0.744722		AFL	6055	G	A	0.020374		APK	7701	T	C	0.007871
ABQ	557	C	T	0.998595		AFL	8575	T	C	0.993178		APL	2620	T	C	0.100431
ABQ	638	C	T	0.997916		AFL	8936	A	G	0.991677		APL	2803	G	C	0.269343
ABQ	648	A	G	0.997907		AFL	9020	T	C	0.961775		APL	4248	G	A	0.00664
ABQ	817	C	A	0.998603		AFM	2331	A	G	0.881898		APL	7156	A	G	0.006541
ABQ	1983	TG	T	0.950673		AFM	2348	T	C	0.9983		APL	7701	T	C	0.194525
ABQ	1985	T	A	0.968609		AFM	6337	G	A	0.998438		APN	4073	T	C	0.12735
ABQ	2073	G	A	0.998386		AFM	8728	T	C	0.997791		APP	2531	C	G	0.005985
ABR	557	C	T	0.998387		AFM	8934	G	A	0.998551		APP	2620	T	C	0.047943
ABR	638	C	T	0.998448		AFN	2348	T	C	0.995611		APP	2664	T	C	0.166899
ABR	648	A	G	0.998586		AFN	6337	G	A	0.998294		APP	2761	G	A	0.101545
ABR	817	C	A	0.998444		AFN	8455	A	G	0.994844		APP	4261	A	T	0.049657
ABR	1983	TG	T	0.952913		AFN	8728	T	C	0.995442		APP	5034	C	G	0.005336
ABR	1985	T	A	0.970033		AFN	8934	G	A	0.998118		APP	5324	A	G	0.25521
ABR	2073	G	A	0.998097		AFP	6337	G	A	0.121514		APP	5362	G	C	0.281365
ABS	172	A	G	0.638381		AFP	8934	G	A	0.100194		APP	7482	G	A	0.005801
ABS	557	C	T	0.999044		AFR	2302	C	CCA	0.018259		APP	7701	T	C	0.937092
ABS	638	C	T	0.998924		AFR	8558	T	C	0.041681		APP	7767	C	G	0.024848
ABS	648	A	G	0.998573		AFR	8782	G	A	0.036278		APQ	5633	T	C	0.998993
ABS	817	C	A	0.998895		AFR	8871	A	G	0.074176		APR	2709	T	C	0.028057
ABS	1474	G	C	0.195518		AFS	2357	A	G	0.019069		APR	5633	T	C	0.998549
ABS	1983	TG	T	0.930998		AFS	2456	G	A	0.888914		APS	3414	G	A	0.109177
ABS	1985	T	A	0.950422		AFS	6056	G	A	0.196803		APT	4117	C	A	0.011872
ABS	2031	T	C	0.763393		AFS	8509	T	C	0.210334		AQA	5322	A	G	0.278707
ABS	2073	G	A	0.998487		AFT	2290	G	A	0.277965		AQA	5338	A	C	0.282706
ABT	557	C	T	0.998969		AFT	2302	C	CCA	0.359096		AQA	5343	G	A	0.283015
ABT	638	C	T	0.999071		AFT	2304	T	A	0.607107		AQA	5349	C	T	0.282995
ABT	648	A	G	0.998667		AFT	2392	A	G	0.447461		AQA	5360	T	C	0.280094
ABT	817	C	A	0.998549		AFT	6321	A	G	0.077165		AQA	7543	C	T	0.041255
ABT	1617	T	C	0.216585		AFT	6358	T	TA	0.542411		AQC	4532	T	TC	0.011789
ABT	1983	TG	T	0.94721		AFT	6360	C	A	0.021583		AQC	4533	C	CA	0.919437
ABT	1985	T	A	0.96473		AFT	8509	T	C	0.044199		AQC	4535	T	A	0.031367
ABT	2073	G	A	0.998706		AFT	8558	T	C	0.194155		AQC	5318	T	TC	0.011619
ABT	2227	C	T	0.372023		AFT	8934	G	A	0.016133		AQC	5321	C	CA	0.918892
ABV	227	A	T	0.950008		AFV	2290	G	A	0.363729		AQC	5323	C	A	0.023964
ABV	557	C	T	0.976847		AFV	2302	C	CCA	0.27795		AQC	5626	A	G	0.998289
ABV	607	G	A	0.864918		AFV	2302	C	CA	0.202323		AQC	6744	T	C	0.029442
ABV	626	A	G	0.295502		AFV	2304	T	TA	0.087436		AQD	5322	A	G	0.995063
ABV	638	C	T	0.979522		AFV	2304	T	A	0.916367		AQD	5338	A	C	0.99686
ABV	648	A	G	0.289956		AFV	2476	A	G	0.023769		AQD	5343	G	A	0.997288
ABV	743	T	C	0.609292		AFV	6509	A	AG	0.908765		AQD	5349	C	T	0.997674
ABV	817	C	A	0.978571		AFV	6511	C	G	0.025537		AQD	5360	T	C	0.997019
ABV	1010	T	C	0.053727		AFV	8909	T	C	0.47879		AQD	5638	A	T	0.104886
ABV	1117	G	C	0.972594		AGA	8558	T	C	0.949508		AQE	3723	T	C	0.195635
ABV	1638	A	C	0.980433		AGB	2283	G	A	0.692708		AQE	4274	T	C	0.68516
ABV	1645	T	C	0.047591		AGB	2288	T	A	0.510094		AQE	5198	A	C	0.551799
ABV	1683	A	T	0.984669		AGB	2290	G	A	0.908078		AQE	5318	T	TC	0.011407
ABV	1720	T	G	0.364613		AGB	2302	C	CCA	0.576661		AQE	5321	C	CA	0.921603
ABV	1730	T	C	0.353251		AGB	2304	T	A	0.97134		AQE	5323	C	A	0.023225
ABV	1757	A	G	0.65242		AGB	2392	A	G	0.044712		AQE	5626	A	G	0.998022
ABV	1897	T	C	0.847329		AGB	2478	A	G	0.987584		AQE	6744	T	C	0.027404
ABV	1982	CTGTT	C	0.507296		AGB	5917	T	C	0.384938		AQE	7375	A	AT	0.246527
ABV	2117	C	A	0.958117		AGB	6358	T	TA	0.893375		AQE	7378	A	T	0.019509
ABV	2208	T	C	0.874197		AGB	6359	A	AC	0.005118		AQE	7485	C	T	0.008025
ABV	2227	C	T	0.909655		AGB	6360	C	A	0.033814		AQG	2620	T	C	0.779178
ACA	217	GT	G	0.041329		AGC	6527	A	G	0.0211		AQG	7282	G	A	0.038809
ACA	307	A	G	0.037272		AGC	8509	T	C	0.924935		AQG	7955	T	C	0.023448
ACA	557	C	T	0.041873		AGE	2289	A	G	0.335053		AQH	1271	C	T	0.015257
ACA	638	C	T	0.038389		AGE	2290	G	A	0.688674		AQH	2538	G	A	0.0089
ACA	648	A	G	0.038991		AGE	2302	C	CCA	0.576208		AQH	2559	C	T	0.00618
ACA	817	C	A	0.0412		AGE	2304	T	A	0.993388		AQH	5727	C	T	0.007075
ACA	1132	T	C	0.037396		AGE	2392	A	G	0.994997		AQH	6937	G	A	0.008386
ACA	1671	T	C	0.03805		AGE	6321	A	G	0.963682		AQH	6960	C	T	0.005184
ACA	1720	T	G	0.040677		AGE	6360	C	A	0.028971		AQH	7005	C	T	0.00502
ACA	1830	G	GTA	0.026604		AGE	8509	T	C	0.892672		AQH	7164	G	GCAC	0.005415
ACA	1983	TG	T	0.042583		AGF	2326	A	G	0.032157		AQH	7261	G	A	0.006254
ACA	2064	G	T	0.015776		AGF	6337	G	A	0.224847		AQH	7482	G	A	0.007151
ACA	2189	T	C	0.041708		AGF	8558	T	C	0.066557		AQH	7496	C	T	0.007015
ACB	217	GT	G	0.161955		AGF	8934	G	A	0.238129		AQH	7814	C	T	0.006054
ACB	285	A	T	0.171599		AGF	8995	T	C	0.690799		AQM	2620	T	C	0.995796
ACB	307	A	G	0.163226		AGG	2348	T	C	0.993022		AQM	2677	T	C	0.995933
ACB	557	C	T	0.175743		AGG	2429	G	C	0.992431		AQM	3799	T	C	0.993714
ACB	638	C	T	0.175375		AGG	6337	G	A	0.993827		AQM	5362	G	C	0.995873
ACB	648	A	G	0.176755		AGG	8637	G	A	0.729696		AQM	7067	T	C	0.994363
ACB	817	C	A	0.171148		AGG	8934	G	A	0.992763		AQM	7701	T	C	0.993041
ACB	1132	T	C	0.165956		AGG	8959	T	C	0.988563		AQM	7766	A	G	0.993834
ACB	1671	T	C	0.159976		AGH	2297	A	C	0.991103		AQM	7964	T	A	0.996174
ACB	1720	T	G	0.171092		AGH	6337	G	A	0.99271		AQP	2715	T	C	0.022099
ACB	1830	G	GTA	0.130624		AGH	8934	G	A	0.99363		AQP	5198	A	C	0.683029
ACB	2189	T	C	0.186569		AGK	2288	T	A	0.341928		AQP	5318	T	TC	0.012453
ACB	2227	C	T	0.108293		AGK	2290	G	A	0.768851		AQP	5321	C	CA	0.925467
ACB	2277	CAAATAGT	C	0.050706		AGK	2302	C	CCA	0.581494		AQP	5323	C	A	0.022297
ACC	33	G	A	0.994396		AGK	2304	T	A	0.972337		AQP	5626	A	G	0.99867
ACC	557	C	T	0.99884		AGK	2392	A	G	0.991147		AQP	6744	T	C	0.027448
ACC	638	C	T	0.998474		AGK	6321	A	G	0.192179		AQQ	3980	G	T	0.006564
ACC	648	A	G	0.998074		AGK	6360	C	A	0.034534		AQR	6125	C	A	0.005545
ACC	664	AT	A	0.919083		AGK	8509	T	C	0.167556		AQR	7029	C	T	0.006837
ACC	744	C	T	0.995759		AGL	2476	A	G	0.730659		AQS	4659	G	A	0.005499
ACC	817	C	A	0.998986		AGL	6337	G	A	0.092636		AQT	2530	A	T	0.032596
ACC	1032	C	T	0.995779		AGL	8934	G	A	0.069179		AQT	3393	T	C	0.024438
ACC	1671	T	C	0.998083		AGM	6518	A	C	0.906296		AQT	3828	A	G	0.174826
ACC	1912	G	C	0.9964		AGM	8871	A	G	0.913463		AQT	3834	G	A	0.038239
ACC	1983	TG	T	0.950085		AGP	6285	T	C	0.992736		AQT	6933	T	G	0.00918
ACC	1985	T	A	0.969597		AGP	6331	T	C	0.993399		AQT	7104	A	T	0.007504
ACC	2227	C	T	0.997589		AGP	6337	G	A	0.994708		AQT	8295	C	T	0.008871
ACD	429	G	A	0.99057		AGP	8934	G	A	0.994589		ARA	2620	T	C	0.656398
ACD	557	C	T	0.994583		AGR	2371	T	C	0.995998		ARA	5193	G	A	0.454399
ACD	638	C	T	0.993826		AGR	6337	G	A	0.998511		ARA	5879	G	T	0.021628
ACD	648	A	G	0.994096		AGR	8934	G	A	0.997954		ARB	2620	T	C	0.167046
ACD	817	C	A	0.993799		AGS	8558	T	C	0.995029		ARB	3671	C	G	0.006236
ACD	895	T	C	0.990852		AGT	2302	C	CCA	0.45422		ARB	5193	G	A	0.115142
ACD	1671	T	C	0.99215		AGT	2304	T	TA	0.051216		ARB	7701	T	C	0.170127
ACD	1819	T	C	0.992169		AGT	6285	T	C	0.086273		ARG	4223	C	T	0.040942
ACD	1897	T	C	0.991621		AGT	6337	G	A	0.087139		ARL	7484	C	T	0.039031
ACD	1983	TG	T	0.945147		AGT	8754	A	T	0.012119		ARN	2620	T	C	0.008136
ACD	1985	T	A	0.964151		AGT	8934	G	A	0.084418		ARN	3799	T	C	0.99741
ACD	2083	G	A	0.992199		AHA	2304	T	TA	0.01281		ARN	4495	C	T	0.037236
ACD	2227	C	T	0.99583		AHA	8900	C	T	0.356725		ARN	5362	G	C	0.998543
ACF	33	G	A	0.445019		AHA	8934	G	A	0.649986		ARN	7701	T	C	0.998017
ACF	42	G	T	0.454545		AHB	5962	G	A	0.057813		ARN	7766	A	G	0.999087
ACF	94	G	T	0.491723		AHC	8513	C	A	0.027283		ARN	7964	T	A	0.997926
ACF	557	C	T	0.998684		AHC	8581	T	C	0.012185		ARP	7106	G	A	0.005899
ACF	638	C	T	0.998265		AHC	9062	A	G	0.00835		ARR	2620	T	C	0.99822
ACF	648	A	G	0.998327		AHD	6337	G	A	0.998072		ARR	3828	A	G	0.990552
ACF	817	C	A	0.998676		AHD	8934	G	A	0.997635		ARR	5154	C	CG	0.918373
ACF	1983	TG	T	0.947652		AHE	6337	G	A	0.047827		ARR	5156	A	G	0.045403
ACF	1985	T	A	0.964845		AHE	6518	A	C	0.313083		ARR	5371	T	C	0.997665
ACF	2073	G	A	0.996421		AHE	8934	G	A	0.065657		ARS	4609	T	C	0.110114
ACF	2227	C	T	0.093679		AHE	8995	T	C	0.606767		ARS	6842	G	T	0.015447
ACG	272	GAACATACAA	G	0.047501		AHF	5957	G	A	0.013617		ART	5318	T	TC	0.011349
ACG	557	C	T	0.998159		AHF	6318	G	T	0.009789		ART	5321	C	CA	0.924794
ACG	638	C	T	0.998331		AHF	6337	G	A	0.982753		ART	5323	C	A	0.022285
ACG	648	A	G	0.998612		AHF	8577	C	T	0.038588		ART	5626	A	G	0.998082
ACG	817	C	A	0.998786		AHG	6518	A	C	0.417758		ART	6744	T	C	0.030767
ACG	924	C	T	0.701052		AHH	2371	T	C	0.996031		ART	7425	T	C	0.078342
ACG	1983	TG	T	0.92249		AHH	6337	G	A	0.996444		ARV	3818	C	T	0.008276
ACG	1985	T	A	0.949214		AHH	8934	G	A	0.995392		ASA	3723	T	C	0.70916
ACG	2073	G	A	0.997614		AHI	5993	C	CT	0.24893		ASA	4274	T	C	0.72502
ACG	2227	C	T	0.711241		AHK	2289	A	G	0.652158		ASA	4432	AT	A	0.007203
ACH	272	GAACATACAA	G	0.056273		AHK	2290	G	A	0.362244		ASA	5198	A	C	0.545723
ACH	557	C	T	0.998647		AHK	2302	C	CCA	0.529825		ASA	5318	T	TC	0.011023
ACH	638	C	T	0.997984		AHK	2304	T	TA	0.064744		ASA	5321	C	CA	0.923607
ACH	648	A	G	0.998372		AHK	2304	T	A	0.957344		ASA	5323	C	A	0.023343
ACH	817	C	A	0.999068		AHK	6509	A	AG	0.914926		ASA	5626	A	G	0.996972
ACH	924	C	T	0.632226		AHK	6511	C	G	0.025019		ASA	6744	T	C	0.029448
ACH	1983	TG	T	0.923473		AHK	8909	T	C	0.997374		ASA	7375	A	AT	0.552323
ACH	1985	T	A	0.948943		AHK	9066	C	A	0.011802		ASA	7378	A	T	0.046508
ACH	2073	G	A	0.998145		AHP	2289	A	G	0.601546		ASB	4145	A	C	0.037368
ACH	2227	C	T	0.652129		AHP	2302	C	CCA	0.424276		ASB	6746	C	T	0.021561
ACI	217	GT	G	0.955341		AHP	2304	T	A	0.956583		ASC	2620	T	C	0.571799
ACI	557	C	T	0.997842		AHP	6497	A	C	0.688739		ASC	3808	C	T	0.40834
ACI	626	A	G	0.996303		AHP	6509	A	AG	0.19397		ASC	5333	T	C	0.397565
ACI	638	C	T	0.998069		AHP	6509	AGCC	A	0.074478		ASC	5362	G	C	0.998174
ACI	648	A	G	0.9976		AHP	6512	C	CGTTTGGAA	0.07005		ASC	5415	T	C	0.964684
ACI	817	C	A	0.998385		AHP	6512	C	CTGGAA	0.07229		ASC	8302	G	A	0.09656
ACI	1123	T	C	0.956325		AHP	8631	A	G	0.011859		ASG	4775	T	A	0.03627
ACI	1547	A	AATATTCTCCTCCG	0.155633		AHP	8652	A	C	0.132623		ASG	5351	A	C	0.440239
ACI	1671	T	C	0.997521		AHQ	6337	G	A	0.997297		ASH	2620	T	C	0.157374
ACI	1720	T	G	0.9909		AHQ	6363	C	T	0.124721		ASH	3828	A	G	0.119645
ACI	1741	C	CACTATATG	0.271048		AHQ	8728	T	C	0.997071		ASH	3834	G	A	0.682685
ACI	1767	G	T	0.546746		AHQ	8934	G	A	0.996765		ASH	5185	G	A	0.366927
ACI	1772	G	A	0.594068		AHR	6518	A	C	0.989325		ASH	7751	C	T	0.677175
ACI	1775	G	A	0.661726		AHS	2432	T	G	0.994828		ASM	3476	A	G	0.021638
ACI	1830	G	GTA	0.873884		AHS	6337	G	A	0.996024		ASM	7701	T	C	0.673611
ACI	1983	TG	T	0.945354		AHS	8934	G	A	0.995558		ASN	2620	T	C	0.995899
ACI	1985	T	A	0.96338		AHT	6518	A	C	0.793556		ASN	3828	A	G	0.456071
ACI	2227	C	T	0.997386		AHV	2288	T	A	0.207009		ASN	5154	C	CG	0.461924
ACK	217	GT	G	0.95479		AHV	2290	G	A	0.339951		ASN	5371	T	C	0.529586
ACK	224	A	G	0.76097		AHV	2302	C	CCA	0.392502		ASP	4073	T	C	0.05135
ACK	557	C	T	0.998526		AHV	2304	T	TA	0.050009		ASR	5321	C	CA	0.266884
ACK	626	A	G	0.936611		AHV	2304	T	A	0.715891		ASR	5321	C	A	0.01062
ACK	638	C	T	0.998339		AHV	2392	A	G	0.192155		ASR	5626	A	G	0.284431
ACK	648	A	G	0.243251		AHV	6321	A	G	0.199121		AST	4233	T	C	0.009311
ACK	753	A	G	0.133134		AHV	6358	T	TA	0.192415		AST	8014	G	A	0.010446
ACK	817	C	A	0.999137		AHV	8509	T	C	0.210072		ASV	2742	G	A	0.006742
ACK	1468	T	C	0.072021		AHV	8934	G	A	0.056685		ASV	3639	G	A	0.005276
ACK	1671	T	C	0.997714		AIA	2289	A	G	0.673663		ASV	4460	A	G	0.162109
ACK	1703	A	G	0.702184		AIA	2290	G	A	0.300417		ASV	7031	A	G	0.203379
ACK	1720	T	G	0.99669		AIA	2292	A	ACAC	0.229316		ASV	7735	C	T	0.007088
ACK	1830	G	GTA	0.845241		AIA	2302	C	CCA	0.301854		ATB	6727	G	A	0.00844
ACK	1912	G	C	0.797074		AIA	2302	C	CA	0.185912		ATB	6985	C	T	0.014465
ACK	2189	T	C	0.180132		AIA	2304	T	A	0.916902		ATC	2717	T	C	0.005083
ACK	2227	C	T	0.997239		AIA	6509	A	AG	0.913652		ATC	2718	A	C	0.005632
ACL	216	A	G	0.016021		AIA	6511	C	G	0.025385		ATC	2726	G	A	0.005375
ACL	217	GT	G	0.943223		AIA	8539	G	T	0.014188		ATC	2727	A	G	0.005929
ACL	269	C	A	0.015542		AIA	8909	T	C	0.51448		ATC	2733	GA	G	0.005468
ACL	557	C	T	0.998064		AIA	9066	C	A	0.023905		ATC	2800	T	G	0.007564
ACL	626	A	G	0.996698		AIB	2302	C	CA	0.462264		ATC	2814	T	C	0.008234
ACL	638	C	T	0.997938		AIB	2304	T	A	0.902287		ATC	2819	A	G	0.008159
ACL	648	A	G	0.997395		AIB	6509	A	AG	0.898339		ATC	5633	T	C	0.005652
ACL	817	C	A	0.998574		AIC	2289	A	G	0.604797		ATC	5870	C	T	0.005791
ACL	1547	A	G	0.148017		AIC	2290	G	A	0.293085		ATE	2709	T	C	0.035553
ACL	1564	T	TTC	0.320121		AIC	2292	A	ACAC	0.180964		ATE	5633	T	C	0.995568
ACL	1671	T	C	0.996197		AIC	2302	C	CCA	0.227839		ATH	1251	G	A	0.010914
ACL	1720	T	G	0.993842		AIC	2302	C	CA	0.235897		ATH	4591	G	A	0.008369
ACL	1854	C	A	0.613512		AIC	2304	T	TA	0.097008		ATH	4607	G	A	0.062379
ACL	1983	TG	T	0.944336		AIC	2304	T	TTGCAAA	0.057218		ATM	5246	G	T	0.014402
ACL	1985	T	A	0.962942		AIC	2304	T	A	0.892247		ATM	7142	T	C	0.031298
ACL	2182	C	CAAAT	0.89129		AIC	6509	A	AG	0.915849		ATN	4330	T	C	0.024522
ACL	2227	C	T	0.997713		AIC	6511	C	G	0.022701		ATP	5207	C	T	0.04163
ACM	217	GT	G	0.956323		AIC	8909	T	C	0.595346		ATP	5633	T	C	0.997878
ACM	224	A	G	0.835152		AID	6617	T	C	0.104227		ATQ	5322	A	G	0.997685
ACM	557	C	T	0.99821		AIE	6513	T	C	0.06869		ATQ	5338	A	C	0.99795
ACM	626	A	G	0.943062		AIE	6617	T	C	0.415456		ATQ	5343	G	A	0.998139
ACM	638	C	T	0.998304		AIF	8558	T	C	0.714619		ATQ	5349	C	T	0.998335
ACM	648	A	G	0.162527		AIG	6423	T	A	0.032766		ATQ	5360	T	C	0.997836
ACM	753	A	G	0.096746		AIG	8509	T	C	0.9896		ATQ	5638	A	T	0.029062
ACM	817	C	A	0.99868		AIG	9025	T	C	0.991852		ATR	3578	T	C	0.024269
ACM	1468	T	C	0.059237		AII	6518	A	C	0.268213		ATS	4073	T	C	0.133968
ACM	1671	T	C	0.997712		AII	6543	G	A	0.24611		ATV	5291	G	A	0.00718
ACM	1703	A	G	0.798892		AII	8934	G	A	0.140853		ATV	7769	C	T	0.008634
ACM	1720	T	G	0.997146		AIK	5993	C	CT	0.938654		AVB	5302	T	TC	0.753845
ACM	1830	G	GTA	0.854035		AIK	5996	G	T	0.016279		AVB	5306	A	AC	0.059752
ACM	1912	G	C	0.885214		AIL	6518	A	C	0.162497		AVB	5306	A	C	0.877555
ACM	2227	C	T	0.997157		AIL	8558	T	C	0.190037		AVH	4339	G	C	0.014502
ACM	2277	CAAATAGT	C	0.770538		AIL	8934	G	A	0.106462		AVI	3071	C	T	0.012077
ACN	557	C	T	0.908889		AIM	2289	A	G	0.16036		AVI	7541	G	A	0.011812
ACN	607	G	A	0.834861		AIM	2290	G	A	0.074169		AVK	5712	G	C	0.095203
ACN	626	A	G	0.832644		AIM	6318	G	T	0.006727		AVN	2620	T	C	0.998112
ACN	638	C	T	0.908187		AIM	6329	A	G	0.634621		AVN	3176	G	A	0.054757
ACN	648	A	G	0.908086		AIM	6509	A	AG	0.580055		AVN	3346	A	C	0.29428
ACN	743	T	C	0.819855		AIM	6511	C	G	0.016231		AVN	3347	T	C	0.293433
ACN	817	C	A	0.908908		AIM	8558	T	C	0.219403		AVN	3801	T	C	0.997393
ACN	981	T	G	0.793822		AIM	9066	C	A	0.006018		AVN	4546	A	G	0.009207
ACN	1117	G	C	0.798504		AIP	2289	A	G	0.685616		AVN	4685	T	C	0.021116
ACN	1454	A	T	0.124364		AIP	2302	C	CCA	0.476982		AVN	4807	T	C	0.997911
ACN	2073	G	A	0.939686		AIP	2304	T	A	0.957261		AVN	5286	A	G	0.644602
ACN	2227	C	T	0.998621		AIP	2388	T	C	0.879364		AVN	5333	T	C	0.981751
ACP	557	C	T	0.999223		AIP	6104	G	A	0.115665		AVN	5362	G	C	0.57396
ACP	638	C	T	0.998951		AIP	6294	C	G	0.005664		AVN	5415	T	C	0.998331
ACP	648	A	G	0.999006		AIP	6318	G	T	0.008404		AVN	5425	G	A	0.007435
ACP	817	C	A	0.999205		AIP	6329	A	G	0.757758		AVN	5452	G	A	0.005478
ACP	1983	TG	T	0.934345		AIP	6473	C	G	0.140865		AVN	5515	TCATCTTTC	T	0.009944
ACP	1985	T	A	0.952003		AIP	6479	C	T	0.020336		AVN	7025	A	G	0.007492
ACP	2073	G	A	0.998894		AIP	6509	A	AG	0.910014		AVN	7346	T	C	0.009743
ACQ	33	G	A	0.995968		AIP	6511	C	G	0.025515		AVN	7385	C	A	0.014203
ACQ	281	A	G	0.995809		AIQ	2297	A	C	0.032907		AVN	7701	T	C	0.112046
ACQ	425	T	C	0.996081		AIQ	6337	G	A	0.037956		AVN	8211	A	G	0.009142
ACQ	557	C	T	0.997992		AIQ	6518	A	C	0.280269		AVP	2620	T	C	0.98795
ACQ	585	T	C	0.995182		AIQ	8558	T	C	0.129517		AVP	3346	A	C	0.070065
ACQ	638	C	T	0.999222		AIQ	8934	G	A	0.09753		AVP	3347	T	C	0.070292
ACQ	648	A	G	0.9981		AIR	8558	T	C	0.358637		AVP	3801	T	C	0.987656
ACQ	668	G	A	0.993205		AIT	8558	T	C	0.337804		AVP	3896	C	T	0.026182
ACQ	755	C	T	0.996798		AKB	6337	G	A	0.998118		AVP	4807	T	C	0.862056
ACQ	817	C	A	0.999784		AKB	6452	C	T	0.008387		AVP	4848	A	G	0.005503
ACQ	822	T	G	0.994829		AKB	8837	A	G	0.022546		AVP	5286	A	G	0.781818
ACQ	958	T	G	0.996716		AKB	8934	G	A	0.99736		AVP	5333	T	C	0.987081
ACQ	1032	C	T	0.99591		AKC	6337	G	A	0.998601		AVP	5362	G	C	0.135982
ACQ	1117	G	C	0.998105		AKC	8934	G	A	0.998885		AVP	5415	T	C	0.986643
ACQ	1185	C	T	0.995797		AKD	6337	G	A	0.998568		AVP	7126	T	G	0.049602
ACQ	1602	T	C	0.996697		AKD	8934	G	A	0.99777		AVP	7346	T	C	0.097841
ACQ	1616	T	A	0.996194		AKE	6337	G	A	0.998528		AVP	7385	C	A	0.013604
ACQ	1671	T	C	0.998187		AKE	8934	G	A	0.998191		AVP	7701	T	C	0.026242
ACQ	2108	A	G	0.994283		AKG	2432	T	G	0.602692		AVP	7964	T	G	0.009143
ACQ	2173	C	T	0.993714		AKG	6337	G	A	0.998023		AVQ	2620	T	C	0.980789
ACQ	2195	G	A	0.984131		AKG	8934	G	A	0.99849		AVQ	3341	G	A	0.014058
ACQ	2227	C	T	0.998841		AKH	6337	G	A	0.999033		AVQ	3346	A	C	0.101208
ACQ	2277	CAAATAGT	C	0.788326		AKH	8934	G	A	0.999127		AVQ	3347	T	C	0.100336
ACR	557	C	T	0.998718		AKI	6337	G	A	0.999043		AVQ	3801	T	C	0.983242
ACR	638	C	T	0.999017		AKI	6455	T	C	0.699804		AVQ	3844	A	G	0.008632
ACR	648	A	G	0.998794		AKI	8934	G	A	0.999254		AVQ	3849	G	A	0.006864
ACR	817	C	A	0.998733		AKL	2331	A	G	0.785977		AVQ	3896	C	T	0.036668
ACR	923	G	C	0.052248		AKL	2348	T	C	0.80427		AVQ	4807	T	C	0.864832
ACR	1983	TG	T	0.934227		AKL	5990	G	GTA	0.597402		AVQ	5286	A	G	0.764485
ACR	1985	T	A	0.952475		AKL	5993	C	T	0.014435		AVQ	5333	T	C	0.981502
ACR	2073	G	A	0.998269		AKL	6337	G	A	0.998791		AVQ	5362	G	C	0.272329
ACR	2227	C	T	0.896002		AKL	6509	A	G	0.145618		AVQ	5415	T	C	0.979829
ACS	557	C	T	0.999288		AKL	8728	T	C	0.678307		AVQ	7126	T	G	0.022317
ACS	599	T	A	0.166204		AKL	8934	G	A	0.999175		AVQ	7271	C	G	0.011045
ACS	638	C	T	0.998958		AKM	2369	C	T	0.997743		AVQ	7659	A	G	0.017419
ACS	648	A	G	0.998932		AKM	6337	G	A	0.997824		AVQ	7701	T	C	0.060569
ACS	817	C	A	0.99942		AKM	8934	G	A	0.997741		AVQ	7964	T	G	0.016461
ACS	1983	TG	T	0.93469		AKN	6337	G	A	0.99929		AVR	2620	T	C	0.977062
ACS	1985	T	A	0.952146		AKN	8934	G	A	0.998535		AVR	3346	A	C	0.11748
ACS	2073	G	A	0.997331		AKR	2314	G	GTAC	0.577595		AVR	3347	T	C	0.118443
ACT	557	C	T	0.999307		AKR	6337	G	A	0.99874		AVR	3801	T	C	0.97453
ACT	638	C	T	0.999334		AKR	8641	T	C	0.378243		AVR	3896	C	T	0.019095
ACT	648	A	G	0.999148		AKR	8934	G	A	0.999073		AVR	4807	T	C	0.541022
ACT	817	C	A	0.99929		AKS	6337	G	A	0.99874		AVR	5286	A	G	0.823045
ACT	1983	TG	T	0.933875		AKS	8934	G	A	0.998918		AVR	5333	T	C	0.977147
ACT	1985	T	A	0.952165		AKT	2289	A	G	0.457674		AVR	5362	G	C	0.11825
ACT	2073	G	A	0.998738		AKT	2290	G	A	0.445677		AVR	5415	T	C	0.96245
ACV	557	C	T	0.99913		AKT	2302	C	CCA	0.534039		AVR	5874	T	C	0.005804
ACV	638	C	T	0.998835		AKT	2304	T	A	0.91224		AVR	7126	T	G	0.025691
ACV	648	A	G	0.999083		AKT	2392	A	G	0.460402		AVR	7346	T	C	0.019007
ACV	817	C	A	0.998849		AKT	2456	G	A	0.478729		AVR	7385	C	A	0.01232
ACV	1983	TG	T	0.932714		AKT	6023	C	T	0.088531		AVR	7529	A	G	0.005718
ACV	1985	T	A	0.951619		AKT	6337	G	A	0.472975		AVR	7701	T	C	0.026694
ACV	2073	G	A	0.99405		AKT	6358	T	TA	0.45834		AVR	7964	T	G	0.019021
ADA	362	A	G	0.998856		AKT	6358	T	A	0.017153		AVR	8333	T	C	0.00879
ADA	557	C	T	0.999386		AKT	6360	C	A	0.01487		AVS	2620	T	C	0.966461
ADA	609	C	A	0.998492		AKT	8509	T	C	0.321606		AVS	3346	A	C	0.097755
ADA	638	C	T	0.998465		AKT	8558	T	C	0.007846		AVS	3347	T	C	0.097483
ADA	648	A	G	0.999397		ALA	2314	G	GTAC	0.396519		AVS	3801	T	C	0.974201
ADA	817	C	A	0.999022		ALA	6337	G	A	0.998862		AVS	3896	C	T	0.065625
ADA	1043	G	C	0.997704		ALA	6509	A	G	0.007021		AVS	4370	C	T	0.005434
ADA	1117	G	C	0.999359		ALA	6519	G	A	0.007328		AVS	4807	T	C	0.88891
ADA	1691	C	G	0.998371		ALA	8641	T	C	0.432967		AVS	5077	T	C	0.010503
ADA	1983	TG	T	0.952933		ALA	8934	G	A	0.998022		AVS	5286	A	G	0.700849
ADA	1985	T	A	0.971627		ALB	2314	G	GTAC	0.282961		AVS	5333	T	C	0.967089
ADA	2227	C	T	0.999699		ALB	6337	G	A	0.998857		AVS	5362	G	C	0.300219
ADA	2277	CAAATAGT	C	0.726792		ALB	8641	T	C	0.28133		AVS	5415	T	C	0.967437
ADB	103	G	A	0.107139		ALB	8934	G	A	0.999293		AVS	5433	G	A	0.00511
ADB	217	GT	G	0.879104		ALC	2314	G	GTAC	0.442764		AVS	7126	T	G	0.052755
ADB	557	C	T	0.998842		ALC	6337	G	A	0.999072		AVS	7385	C	A	0.013992
ADB	626	A	G	0.914644		ALC	8641	T	C	0.404215		AVS	7701	T	C	0.072281
ADB	638	C	T	0.999178		ALC	8934	G	A	0.998742		AVS	7964	T	G	0.02826
ADB	648	A	G	0.999012		ALD	2289	A	G	0.608625		AVT	2620	T	C	0.991668
ADB	690	T	C	0.076203		ALD	2290	G	A	0.387982		AVT	3346	A	C	0.026228
ADB	817	C	A	0.998997		ALD	2302	C	CCA	0.55481		AVT	3347	T	C	0.026097
ADB	1671	T	C	0.877382		ALD	2304	T	A	0.972921		AVT	3801	T	C	0.994134
ADB	1720	T	G	0.778779		ALD	2374	T	C	0.145752		AVT	3834	G	A	0.010249
ADB	1772	G	A	0.413359		ALD	2383	G	A	0.050153		AVT	3896	C	T	0.118876
ADB	1775	G	A	0.485533		ALD	2415	T	G	0.741329		AVT	4807	T	C	0.968685
ADB	1983	TG	T	0.94842		ALD	2426	T	C	0.916319		AVT	5068	A	G	0.008771
ADB	1985	T	A	0.966588		ALD	2456	G	A	0.105654		AVT	5077	T	C	0.00611
ADB	2073	G	A	0.106857		ALD	6358	T	TA	0.58198		AVT	5286	A	G	0.753549
ADB	2227	C	T	0.889958		ALD	6360	C	A	0.017208		AVT	5333	T	C	0.98846
ADC	87	T	A	0.976851		ALD	6441	T	C	0.366433		AVT	5362	G	C	0.399415
ADC	172	A	G	0.996667		ALD	6567	T	C	0.188938		AVT	5415	T	C	0.994598
ADC	557	C	T	0.999086		ALD	6597	C	A	0.034677		AVT	7325	T	C	0.046402
ADC	638	C	T	0.998871		ALD	8509	T	C	0.086085		AVT	7346	T	C	0.080912
ADC	648	A	G	0.998881		ALD	8632	C	T	0.082404		AVT	7701	T	C	0.018131
ADC	817	C	A	0.999061		ALD	8929	C	T	0.01529		AVT	7842	G	C	0.006792
ADC	1983	TG	T	0.949867		ALH	6337	G	A	1		BAB	8323	C	T	0.006527
ADC	1985	T	A	0.966911		ALI	2302	C	CCA	0.514092		BAD	8323	C	T	0.010319
ADC	2015	A	C	0.99724		ALI	2304	T	A	0.980661		BAF	2539	C	T	0.005348
ADC	2073	G	A	0.998606		ALI	2313	G	A	0.988484		BAH	5536	T	G	0.18331
ADD	332	A	C	0.296017		ALI	2316	ACAC	A	0.6686		BAI	2516	C	A	0.010563
ADD	465	C	A	0.0088		ALI	2320	T	A	0.789216		BAM	3270	A	C	0.021023
ADD	557	C	T	0.999116		ALI	2402	C	T	0.049937		BAM	3283	A	C	0.016674
ADD	583	C	T	0.013687		ALI	2430	T	C	0.995818		BAM	3423	A	C	0.014882
ADD	638	C	T	0.998959		ALI	6337	G	A	0.999216		BAM	3461	A	C	0.014276
ADD	648	A	G	0.999121		ALI	6359	A	AC	0.895155		BAM	3717	A	C	0.01485
ADD	817	C	A	0.998762		ALI	6362	T	C	0.0206		BAM	3883	A	C	0.015002
ADD	1642	T	C	0.139742		ALI	8934	G	A	0.999467		BAM	3929	A	C	0.019726
ADD	1983	TG	T	0.931464		ALK	2314	G	GTAC	0.061568		BAM	3932	A	C	0.015778
ADD	1985	T	A	0.950351		ALK	6337	G	A	0.998806		BAM	3937	A	C	0.018644
ADD	2073	G	A	0.998705		ALK	6509	A	G	0.008846		BAM	3984	A	C	0.018868
ADD	2227	C	T	0.611341		ALK	6519	G	A	0.008656		BAM	4034	A	C	0.015559
ADE	33	G	A	0.997201		ALK	8641	T	C	0.056044		BAM	4147	A	C	0.014675
ADE	557	C	T	0.999072		ALK	8934	G	A	0.998549		BAM	4347	A	C	0.015931
ADE	638	C	T	0.99864		ALL	6337	G	A	0.623183		BAM	4369	A	C	0.017312
ADE	648	A	G	0.998939		ALL	6612	C	A	0.150067		BAM	4403	A	C	0.03102
ADE	768	A	G	0.997227		ALL	8954	A	G	0.157735		BAM	4439	A	C	0.020194
ADE	817	C	A	0.999442		ALM	5950	A	T	0.006436		BAM	4445	A	C	0.018843
ADE	1007	A	G	0.02768		ALM	6337	G	A	0.539245		BAM	4477	A	C	0.020958
ADE	1032	C	T	0.99676		ALM	6612	C	A	0.154938		BAM	4482	A	C	0.014126
ADE	1117	G	C	0.997483		ALM	8954	A	G	0.208147		BAM	4499	A	C	0.019877
ADE	1145	A	G	0.996747		ALN	2289	A	G	0.385326		BAM	4503	A	C	0.024773
ADE	1411	G	T	0.985566		ALN	2290	G	A	0.600632		BAM	4620	A	C	0.012552
ADE	1424	A	G	0.996227		ALN	2302	C	CCA	0.56322		BAM	4640	A	C	0.018645
ADE	1495	G	C	0.997958		ALN	2304	T	A	0.970314		BAM	4990	A	C	0.017388
ADE	1521	G	A	0.99764		ALN	2392	A	G	0.6355		BAM	5032	A	C	0.013545
ADE	1602	T	C	0.996884		ALN	2456	G	A	0.351688		BAM	5037	A	C	0.021466
ADE	1671	T	C	0.997362		ALN	6337	G	A	0.254748		BAM	5053	A	C	0.013816
ADE	1897	T	C	0.996755		ALN	6358	T	TA	0.654896		BAM	5058	A	C	0.019225
ADE	1982	CTGTT	C	0.973838		ALN	6360	C	A	0.02232		BAM	5091	A	C	0.012393
ADE	1988	ACTGT	A	0.518132		ALN	6421	A	G	0.156189		BAM	5111	A	C	0.019875
ADE	2083	G	A	0.997612		ALN	8509	T	C	0.463309		BAM	5174	A	C	0.012688
ADE	2156	C	A	0.995144		ALN	8558	T	C	0.009143		BAM	5422	A	C	0.016446
ADE	2166	A	G	0.997107		ALP	2290	G	A	0.568664		BAM	5528	A	C	0.016
ADE	2227	C	T	0.997826		ALP	2302	C	CCA	0.518713		BAM	5533	A	C	0.014446
ADE	2275	A	C	0.971311		ALP	2304	T	A	0.894114		BAM	5609	A	C	0.016898
ADF	220	C	A	0.996749		ALP	2392	A	G	0.949699		BAM	5659	A	C	0.015288
ADF	226	T	C	0.997962		ALP	6023	C	T	0.013367		BAM	7309	A	C	0.015257
ADF	362	A	G	0.997714		ALP	6360	C	A	0.028218		BAM	7323	A	C	0.022049
ADF	557	C	T	0.998938		ALP	8558	T	C	0.025869		BAM	7972	A	C	0.01887
ADF	638	C	T	0.998362		ALR	5990	G	GTA	0.923892		BAM	8064	A	C	0.014466
ADF	648	A	G	0.999089		ALR	5993	C	T	0.021176		BAP	3118	T	C	0.008326
ADF	817	C	A	0.998824		ALR	6337	G	A	0.996787		BAP	7240	C	T	0.041684
ADF	1117	G	C	0.997904		ALR	8509	T	C	0.987638		BAR	3116	A	G	0.009294
ADF	1434	A	T	0.11144		ALR	8934	G	A	0.996757		BAS	3116	A	G	0.010072
ADF	1553	C	T	0.998282		ALR	9069	A	G	0.987561		BAS	5664	A	T	0.005084
ADF	1648	T	C	0.873979		ALT	6518	A	C	0.997125		BAV	7701	T	C	0.959413
ADF	1671	T	C	0.998552		ALV	2289	A	G	0.350662		BBA	1284	G	A	0.007809
ADF	1897	T	C	0.997622		ALV	2290	G	A	0.617356		BBA	8180	G	GTTAT	0.007332
ADF	1912	G	C	0.997734		ALV	2302	C	CCA	0.552484		BBB	4953	C	T	0.006635
ADF	1979	C	T	0.981261		ALV	2304	T	A	0.964464		BBB	7701	T	C	0.850501
ADF	1982	CTGTT	C	0.730612		ALV	2392	A	G	0.540641		BBC	2620	T	C	0.308603
ADF	1988	ACTGT	A	0.344196		ALV	2456	G	A	0.40875		BBC	7701	T	C	0.479946
ADF	2059	C	CA	0.979407		ALV	6321	A	G	0.355558		BBD	2620	T	C	0.416102
ADF	2227	C	T	0.998326		ALV	6337	G	A	0.344478		BBD	4160	C	T	0.006664
ADF	2277	CAAATAGT	C	0.750191		ALV	6358	T	TA	0.556234		BBD	7701	T	C	0.443335
ADG	337	A	T	0.997304		ALV	6360	C	A	0.018394		BBF	2620	T	C	0.008006
ADG	532	C	T	0.996308		ALV	6421	A	G	0.089165		BBF	7115	G	A	0.011367
ADG	557	C	T	0.999088		ALV	8509	T	C	0.788855		BBF	7701	T	C	0.190842
ADG	638	C	T	0.998284		ALV	8934	G	A	0.00623		BBG	3828	A	G	0.17324
ADG	648	A	G	0.99875		AMB	6337	G	A	0.998046		BBG	3834	G	A	0.770727
ADG	817	C	A	0.99888		AMB	8534	A	G	0.008857		BBG	5185	G	A	0.762451
ADG	1671	T	C	0.998803		AMB	8934	G	A	0.997366		BBG	6797	G	A	0.015244
ADG	1897	T	C	0.989661		AMC	6337	G	A	0.998928		BBG	7751	C	T	0.774786
ADG	1983	TG	T	0.950947		AMC	8934	G	A	0.998497		BBI	3330	T	C	0.012089
ADG	1985	T	A	0.969968		AMD	6337	G	A	0.999337		BBK	3353	C	T	0.007516
ADG	2199	G	C	0.996754		AMD	8934	G	A	0.998789		BBK	6149	A	G	0.011168
ADG	2227	C	T	0.998602		AMF	6337	G	A	0.998644		BBL	5391	G	A	0.009647
ADH	217	GT	G	0.955466		AMF	6617	T	C	0.078181		BBP	7701	T	C	0.01186
ADH	224	A	G	0.748461		AMF	8934	G	A	0.998483		BBQ	7750	C	T	0.011802
ADH	557	C	T	0.999031		AMG	2290	G	A	0.754703		BBQ	7751	C	T	0.012092
ADH	626	A	G	0.939388		AMG	2302	C	CCA	0.572011		BBR	6140	G	A	0.008712
ADH	638	C	T	0.999146		AMG	2304	T	TA	0.072875		BBT	2853	G	A	0.010115
ADH	648	A	G	0.243874		AMG	2304	T	A	0.975793		BBT	7534	C	A	0.00829
ADH	753	A	G	0.15444		AMG	2392	A	G	0.814225		BBT	7701	T	C	0.437994
ADH	817	C	A	0.998766		AMG	6321	A	G	0.587286		BBV	2564	T	C	0.014552
ADH	1468	T	C	0.073384		AMG	6358	T	TA	0.76906		BCB	2507	A	G	0.031962
ADH	1671	T	C	0.997981		AMG	6360	C	A	0.025791		BCB	2641	C	T	0.013536
ADH	1703	A	G	0.701369		AMG	8509	T	C	0.585584		BCB	3201	T	C	0.048301
ADH	1720	T	G	0.997139		AMG	8558	T	C	0.137692		BCB	3798	T	C	0.187321
ADH	1912	G	C	0.801626		AMG	8934	G	A	0.013065		BCB	3814	T	C	0.996974
ADH	2189	T	C	0.181095		AMH	2324	A	T	0.690141		BCB	6268	T	C	0.037119
ADH	2227	C	T	0.998586		AMH	2337	C	A	0.979519		BCB	7701	T	C	0.309841
ADI	332	A	C	0.408446		AMH	2343	GTA	G	0.447485		BCB	7709	C	A	0.020059
ADI	557	C	T	0.998761		AMH	2352	A	T	0.558787		BCC	3798	T	C	0.039068
ADI	583	C	T	0.015985		AMH	2353	ATAG	A	0.41421		BCC	3814	T	C	0.994387
ADI	638	C	T	0.998624		AMH	2356	G	A	0.62428		BCC	7701	T	C	0.276545
ADI	648	A	G	0.999147		AMH	2360	T	C	0.990771		BCC	7720	A	G	0.109827
ADI	817	C	A	0.998289		AMH	2362	T	C	0.989862		BCD	3798	T	C	0.028377
ADI	1983	TG	T	0.93332		AMH	2369	C	T	0.991745		BCD	3814	T	C	0.999127
ADI	1985	T	A	0.958057		AMH	6337	G	A	0.999149		BCD	7098	AG	A	0.009065
ADI	2073	G	A	0.998165		AMH	6474	T	C	0.996257		BCD	7701	T	C	0.014744
ADI	2227	C	T	0.642844		AMH	6512	C	T	0.997327		BCE	2507	A	G	0.017631
ADK	227	A	T	0.395194		AMH	8561	A	T	0.995552		BCE	3814	T	C	0.998077
ADK	272	GAACATACAA	G	0.296425		AMH	8911	A	T	0.045458		BCE	5120	A	C	0.023755
ADK	284	C	T	0.554764		AMH	8934	G	A	0.998899		BCE	6852	T	C	0.015478
ADK	362	A	G	0.023346		AMI	2288	T	A	0.334511		BCE	7989	G	A	0.006775
ADK	387	T	C	0.516004		AMI	2290	G	A	0.722222		BCF	3814	T	C	0.998847
ADK	557	C	T	0.999289		AMI	2302	C	CCA	0.564167		BCG	2507	A	G	0.982902
ADK	609	C	A	0.387757		AMI	2304	T	TA	0.072546		BCG	3672	T	C	0.005909
ADK	638	C	T	0.999135		AMI	2304	T	A	0.978396		BCG	3814	T	C	0.998939
ADK	648	A	G	0.845889		AMI	2392	A	G	0.832433		BCG	5870	C	A	0.009876
ADK	817	C	A	0.999128		AMI	6321	A	G	0.546991		BCG	7701	T	C	0.99252
ADK	1117	G	C	0.610734		AMI	6358	T	TA	0.792992		BCH	3316	A	G	0.235548
ADK	1180	A	G	0.142871		AMI	6360	C	A	0.028269		BCH	3814	T	C	0.997669
ADK	1404	G	C	0.067438		AMI	8509	T	C	0.525005		BCH	4236	A	G	0.007735
ADK	1500	G	A	0.360124		AMI	8558	T	C	0.082319		BCI	2979	C	A	0.005113
ADK	1553	C	T	0.487967		AMI	8934	G	A	0.014348		BCI	3158	ACT	A	0.013763
ADK	1691	C	G	0.93313		AMK	2290	G	A	0.678291		BCI	3814	T	C	0.998587
ADK	1983	TG	T	0.917208		AMK	2302	C	CCA	0.556534		BCI	4768	G	A	0.013459
ADK	1985	T	A	0.940428		AMK	2304	T	A	0.948166		BCI	7049	G	T	0.019158
ADK	2227	C	T	0.9987		AMK	2392	A	G	0.715015		BCI	7701	T	C	0.32441
ADL	130	C	T	0.805377		AMK	6321	A	G	0.071701		BCK	3181	C	T	0.029983
ADL	227	A	T	0.945685		AMK	6358	T	TA	0.690704		BCK	3814	T	C	0.99872
ADL	557	C	T	0.999021		AMK	6360	C	A	0.023321		BCK	7701	T	C	0.515642
ADL	607	G	A	0.611721		AMK	8509	T	C	0.07128		BCL	3814	T	C	0.998188
ADL	626	A	G	0.031466		AMK	8558	T	C	0.249095		BCL	6970	AGC	A	0.007572
ADL	638	C	T	0.998764		AML	2290	G	A	0.742186		BCM	2507	A	G	0.016748
ADL	648	A	G	0.034171		AML	2302	C	CCA	0.581814		BCM	3798	T	C	0.067439
ADL	743	T	C	0.864656		AML	2304	T	TA	0.064792		BCM	3814	T	C	0.99918
ADL	817	C	A	0.999276		AML	2304	T	A	0.981741		BCM	4024	C	T	0.055354
ADL	1010	T	C	0.061208		AML	2392	A	G	0.805595		BCM	4692	T	C	0.022283
ADL	1117	G	C	0.993812		AML	6321	A	G	0.730931		BCM	6163	C	G	0.006258
ADL	1638	A	C	0.991969		AML	6358	T	TA	0.737911		BCM	6651	G	A	0.006656
ADL	1645	T	C	0.138142		AML	6360	C	A	0.024813		BCM	7701	T	C	0.019801
ADL	1683	A	T	0.992171		AML	8509	T	C	0.702365		BCN	3814	T	C	0.998456
ADL	1720	T	G	0.940644		AML	8558	T	C	0.127638		BCN	7701	T	C	0.651294
ADL	1730	T	C	0.932277		AMM	6337	G	A	0.997477		BCP	2504	C	A	0.009222
ADL	1830	G	GTA	0.902646		AMM	8934	G	A	0.998084		BCP	3814	T	C	0.998173
ADL	1897	T	C	0.770313		AMN	2289	A	G	0.333749		BCP	6919	A	G	0.040673
ADL	1982	CTGTT	C	0.421532		AMN	2290	G	A	0.527692		BCP	7701	T	C	0.32855
ADL	2117	C	A	0.990527		AMN	2302	C	CCA	0.530807		BCQ	3814	T	C	0.998847
ADL	2208	T	C	0.987402		AMN	2304	T	A	0.901456		BCQ	7701	T	C	0.3321
ADL	2227	C	T	0.998468		AMN	2392	A	G	0.516479		BCR	7701	T	C	0.382184
ADM	557	C	T	0.872787		AMN	2456	G	A	0.417263		BCS	7701	T	C	0.426566
ADM	607	G	A	0.856577		AMN	6023	C	T	0.01056		BCT	7701	T	C	0.227545
ADM	638	C	T	0.881677		AMN	6337	G	A	0.341224		BCV	2620	T	C	0.005888
ADM	743	T	C	0.79552		AMN	6358	T	TA	0.530726		BCV	2625	A	G	0.006137
ADM	817	C	A	0.872277		AMN	6360	C	A	0.018562		BCV	2653	T	A	0.005674
ADM	1117	G	C	0.867888		AMN	6421	A	G	0.102326		BCV	2664	T	C	0.005028
ADM	1638	A	C	0.806789		AMN	8509	T	C	0.440972		BCV	2665	A	G	0.005249
ADM	1683	A	T	0.800408		AMN	8558	T	C	0.034491		BCV	2669	T	C	0.005315
ADM	1720	T	G	0.737242		AMP	5957	G	A	0.014117		BCV	2678	T	C	0.005012
ADM	1730	T	C	0.714526		AMP	6318	G	T	0.009447		BCV	2717	T	C	0.005201
ADM	1830	G	GTA	0.709225		AMP	6337	G	A	0.979154		BCV	2718	A	C	0.005115
ADM	2117	C	A	0.782267		AMP	8577	C	T	0.042103		BCV	2727	A	G	0.005253
ADM	2208	T	C	0.848581		AMQ	2288	T	A	0.319441		BCV	2800	T	G	0.008364
ADM	2227	C	T	0.998539		AMQ	2290	G	A	0.676818		BCV	2814	T	C	0.009546
ADN	217	GT	G	0.960413		AMQ	2302	C	CCA	0.572123		BCV	2819	A	G	0.009684
ADN	224	A	G	0.992908		AMQ	2304	T	TA	0.069751		BCV	3317	A	T	0.119392
ADN	429	G	C	0.997021		AMQ	2304	T	A	0.980716		BCV	7701	T	C	0.718962
ADN	557	C	T	0.998882		AMQ	2392	A	G	0.842191		BDA	2800	T	G	0.006722
ADN	626	A	G	0.997051		AMQ	6321	A	G	0.794232		BDA	2814	T	C	0.007756
ADN	638	C	T	0.998871		AMQ	6358	T	TA	0.789862		BDA	2819	A	G	0.007402
ADN	648	A	G	0.99897		AMQ	6360	C	A	0.027672		BDA	3317	A	T	0.109386
ADN	691	G	C	0.997341		AMQ	8509	T	C	0.75594		BDA	7701	T	C	0.673377
ADN	817	C	A	0.999308		AMQ	8558	T	C	0.064682		BDB	2800	T	G	0.005086
ADN	1069	A	G	0.99203		AMQ	8934	G	A	0.020232		BDB	2814	T	C	0.005507
ADN	1671	T	C	0.998764		AMR	6405	G	A	0.009198		BDB	2819	A	G	0.006188
ADN	1703	A	G	0.996877		AMS	6518	A	C	0.163402		BDB	3317	A	T	0.07852
ADN	1720	T	G	0.99666		AMS	8558	T	C	0.215736		BDB	3511	C	T	0.006578
ADN	1830	G	GTA	0.849126		AMS	8934	G	A	0.106449		BDB	7701	T	C	0.581065
ADN	1912	G	C	0.996744		AMT	6561	T	C	0.460735		BDB	7770	G	A	0.005043
ADN	2162	C	T	0.994852		ANA	2304	T	A	0.260404		BDC	3317	A	T	0.060243
ADN	2227	C	T	0.998553		ANA	2374	T	C	0.706749		BDC	5362	G	C	0.563898
ADN	2277	CAAATAGT	C	0.808363		ANA	2432	T	G	0.293186		BDC	7701	T	C	0.920985
ADP	272	GAACATACAA	G	0.680617		ANA	2479	A	G	0.70402		BDD	2727	A	G	0.005148
ADP	557	C	T	0.933255		ANA	6055	G	A	0.016381		BDD	2800	T	G	0.006684
ADP	607	G	A	0.90489		ANA	6337	G	A	0.08372		BDD	2814	T	C	0.007445
ADP	626	A	G	0.428902		ANA	6415	C	A	0.010802		BDD	2819	A	G	0.00755
ADP	638	C	T	0.937363		ANA	8575	T	C	0.942289		BDD	3317	A	T	0.052837
ADP	648	A	G	0.466413		ANA	8934	G	A	0.095735		BDD	7701	T	C	0.77509
ADP	743	T	C	0.47061		ANA	8936	A	G	0.901869		BDD	7770	G	A	0.005708
ADP	817	C	A	0.940992		ANA	9020	T	C	0.918362		BDE	2727	A	G	0.005005
ADP	1117	G	C	0.90309		ANC	6337	G	A	0.996926		BDE	2800	T	G	0.00682
ADP	1638	A	C	0.888818		ANC	8934	G	A	0.997199		BDE	2814	T	C	0.007956
ADP	1683	A	T	0.880408		AND	6337	G	A	0.997483		BDE	2819	A	G	0.007819
ADP	1720	T	G	0.836029		AND	8934	G	A	0.997242		BDE	3317	A	T	0.104027
ADP	1730	T	C	0.814579		ANE	6337	G	A	0.998114		BDE	7701	T	C	0.863157
ADP	1830	G	GTA	0.796268		ANE	8934	G	A	0.998638		BDF	3317	A	T	0.075727
ADP	1897	T	C	0.377327		ANF	6337	G	A	0.997259		BDF	5362	G	C	0.542291
ADP	1982	CTGTT	C	0.097004		ANF	8747	G	C	0.008295		BDF	7701	T	C	0.930252
ADP	2117	C	A	0.870195		ANF	8934	G	A	0.997189		BDG	3317	A	T	0.092942
ADP	2208	T	C	0.851619		ANG	2421	C	T	0.01576		BDG	5362	G	C	0.447602
ADQ	217	GT	G	0.956788		ANG	6337	G	A	0.997365		BDG	7701	T	C	0.901957
ADQ	224	A	G	0.99547		ANG	8934	G	A	0.99755		BDH	2800	T	G	0.00627
ADQ	429	G	C	0.997365		ANH	6337	G	A	0.997541		BDH	2814	T	C	0.007202
ADQ	557	C	T	0.998754		ANH	8934	G	A	0.996968		BDH	2819	A	G	0.006747
ADQ	626	A	G	0.99756		ANI	6337	G	A	0.99886		BDH	3317	A	T	0.070125
ADQ	638	C	T	0.998922		ANI	8934	G	A	0.998849		BDH	7701	T	C	0.777137
ADQ	648	A	G	0.998811		ANK	6337	G	A	0.996875		BDH	7770	G	A	0.00524
ADQ	691	G	C	0.99766		ANK	8934	G	A	0.997457		BDH	7777	T	A	0.007526
ADQ	817	C	A	0.998891		ANL	2292	A	ACAC	0.260943		BDI	2800	T	G	0.006519
ADQ	1069	A	G	0.058358		ANL	2302	C	CCA	0.581668		BDI	2814	T	C	0.007546
ADQ	1077	C	T	0.056602		ANL	2304	T	A	0.990891		BDI	2819	A	G	0.008027
ADQ	1180	A	C	0.105334		ANL	2404	A	G	0.99773		BDI	3317	A	T	0.165186
ADQ	1671	T	C	0.998005		ANL	2479	A	G	0.996306		BDI	7701	T	C	0.79688
ADQ	1703	A	G	0.995307		ANL	5957	G	A	0.009931		BDI	7777	T	A	0.010659
ADQ	1720	T	G	0.997243		ANL	6055	G	A	0.024876		BDK	2620	T	C	0.081794
ADQ	1830	G	GTA	0.85818		ANL	6318	G	T	0.009941		BDK	3317	A	T	0.265322
ADQ	1912	G	C	0.997552		ANL	6407	T	C	0.996116		BDL	2519	A	G	0.00819
ADQ	2162	C	T	0.4647		ANL	6415	C	A	0.009995		BDL	2620	T	C	0.019258
ADQ	2227	C	T	0.998672		ANL	6424	G	GTGT	0.089798		BDL	2803	G	C	0.107702
ADQ	2277	CAAATAGT	C	0.799522		ANL	6559	T	C	0.077982		BDL	3193	T	A	0.038843
ADR	172	A	G	0.996453		ANL	6597	C	A	0.016255		BDL	5288	G	A	0.372495
ADR	557	C	T	0.999117		ANL	8534	A	G	0.4996		BDL	7701	T	C	0.812718
ADR	638	C	T	0.998508		ANL	8569	T	C	0.647343		BDM	4208	T	C	0.345461
ADR	648	A	G	0.998393		ANL	8575	T	C	0.997432		BDM	7701	T	C	0.010476
ADR	817	C	A	0.999134		ANL	8936	A	G	0.996563		BDN	2620	T	C	0.995981
ADR	1983	TG	T	0.948716		ANM	2289	A	G	0.62351		BDN	3844	A	G	0.996572
ADR	1985	T	A	0.968266		ANM	2292	A	ACAC	0.279804		BDN	5333	T	C	0.997628
ADR	2015	A	C	0.997203		ANM	2302	C	CCA	0.575301		BDN	5362	G	C	0.997218
ADR	2073	G	A	0.997054		ANM	2304	T	A	0.992206		BDN	5415	T	C	0.99691
ADS	332	A	C	0.064202		ANM	2404	A	G	0.997667		BDN	7385	C	A	0.012826
ADS	557	C	T	0.998669		ANM	2479	A	G	0.965447		BDN	7515	T	C	0.539366
ADS	638	C	T	0.998528		ANM	5963	C	T	0.041157		BDN	7701	T	C	0.996688
ADS	648	A	G	0.998777		ANM	6055	G	A	0.020234		BDP	3814	T	C	0.996982
ADS	817	C	A	0.999067		ANM	6318	G	T	0.009041		BDP	3838	T	C	0.013004
ADS	1983	TG	T	0.927471		ANM	6407	T	C	0.970419		BDP	6124	A	G	0.006102
ADS	1985	T	A	0.947015		ANM	6415	C	A	0.010202		BDP	7879	G	A	0.006867
ADS	2073	G	A	0.997945		ANM	6424	G	GTGT	0.008152		BDP	8249	G	T	0.152052
ADS	2227	C	T	0.607018		ANM	8534	A	G	0.115335		BDQ	3814	T	C	0.94588
ADT	217	GT	G	0.020835		ANM	8569	T	C	0.865792		BDQ	4580	C	T	0.050104
ADT	285	A	T	0.021483		ANM	8575	T	C	0.997995		BDQ	5287	C	A	0.008202
ADT	307	A	G	0.013991		ANM	8936	A	G	0.973441		BDQ	5773	T	C	0.067822
ADT	557	C	T	0.02584		ANM	8997	T	A	0.007015		BDQ	7543	C	A	0.028425
ADT	638	C	T	0.025418		ANM	9028	C	T	0.018715		BDQ	7701	T	C	0.198753
ADT	648	A	G	0.022887		ANN	2353	A	G	0.016121		BDQ	7964	T	A	0.050673
ADT	817	C	A	0.025651		ANN	6337	G	A	0.593852		BDR	1249	CG	C	0.037692
ADT	1671	T	C	0.016457		ANN	6518	A	C	0.119674		BDR	3814	T	C	0.998093
ADT	1720	T	G	0.017897		ANN	8771	G	A	0.018076		BDR	7701	T	C	0.035427
ADT	1830	G	GTA	0.012622		ANN	8934	G	A	0.851969		BDS	3814	T	C	0.998406
ADT	1983	TG	T	0.0214		ANP	2290	G	A	0.756119		BDS	7701	T	C	0.141627
ADT	2189	T	C	0.016121		ANP	2302	C	CCA	0.569266		BDS	8205	G	A	0.008205
ADV	314	A	G	0.749976		ANP	2304	T	TA	0.066588		BDS	8375	C	A	0.00505
ADV	362	A	G	0.793859		ANP	2304	T	A	0.988754		BDT	3798	T	C	0.470228
ADV	432	T	C	0.216288		ANP	2392	A	G	0.939812		BDT	3814	T	C	0.999269
ADV	557	C	T	0.998164		ANP	6321	A	G	0.6028		BDT	4692	T	C	0.061045
ADV	621	A	G	0.99598		ANP	6358	T	TA	0.892922		BDT	7701	T	C	0.047669
ADV	638	C	T	0.998125		ANP	6360	C	A	0.029797		BDV	3814	T	C	0.99897
ADV	648	A	G	0.997687		ANP	8509	T	C	0.61094		BDV	7701	T	C	0.580413
ADV	817	C	A	0.99845		ANR	2331	A	G	0.087046		BEA	2507	A	G	0.00534
ADV	1117	G	C	0.998061		ANR	2348	T	C	0.99832		BEA	3814	T	C	0.99899
ADV	1983	TG	T	0.949579		ANR	6337	G	A	0.998258		BEA	6243	A	G	0.067495
ADV	1985	T	A	0.971906		ANR	8455	A	G	0.997568		BEA	6908	G	A	0.03191
ADV	2227	C	T	0.997684		ANR	8728	T	C	0.998356		BEA	7701	T	C	0.038118
AEA	130	C	T	0.042518		ANR	8934	G	A	0.998242		BEB	3814	T	C	0.89414
AEA	227	A	T	0.113022		ANS	2331	A	G	0.702433		BEB	4587	C	T	0.030388
AEA	431	T	C	0.908791		ANS	2348	T	C	0.997302		BEB	7701	T	C	0.400246
AEA	557	C	T	0.99891		ANS	6337	G	A	0.998108		BEB	7964	T	A	0.096132
AEA	607	G	A	0.04051		ANS	8455	A	G	0.896062		BEC	2507	A	G	0.042015
AEA	638	C	T	0.999061		ANS	8728	T	C	0.997627		BEC	3798	T	C	0.720669
AEA	743	T	C	0.088788		ANS	8934	G	A	0.997848		BEC	3814	T	C	0.998292
AEA	817	C	A	0.999099		ANT	2331	A	G	0.130182		BEC	4404	C	T	0.023527
AEA	1117	G	C	0.04937		ANT	2348	T	C	0.998001		BEC	7701	T	C	0.030006
AEA	1222	C	T	0.048865		ANT	6337	G	A	0.997874		BED	3798	T	C	0.606073
AEA	1638	A	C	0.998136		ANT	8455	A	G	0.997175		BED	3814	T	C	0.998529
AEA	1671	T	C	0.08893		ANT	8728	T	C	0.99763		BED	7701	T	C	0.324877
AEA	1683	A	T	0.911699		ANT	8934	G	A	0.997779		BED	8017	T	C	0.037303
AEA	1720	T	G	0.99777		ANV	2331	A	G	0.148778		BEE	2507	A	G	0.018725
AEA	1730	T	C	0.996142		ANV	2348	T	C	0.997636		BEE	3814	T	C	0.999026
AEA	1830	G	GTA	0.926312		ANV	6337	G	A	0.999231		BEE	4544	T	C	0.041859
AEA	1912	G	C	0.912205		ANV	8455	A	G	0.996926		BEE	5508	G	T	0.011685
AEA	1983	TG	T	0.915586		ANV	8728	T	C	0.997614		BEE	7701	T	C	0.052365
AEA	1985	T	A	0.968139		ANV	8934	G	A	0.998931		BEG	2827	G	A	0.010103
AEA	2073	G	A	0.948784		APA	2348	T	C	0.998441		BEI	1343	C	T	0.020713
AEA	2117	C	A	0.049456		APA	6337	G	A	0.997956		BEI	2620	T	C	0.764368
AEA	2152	A	G	0.049052		APA	8455	A	G	0.997559		BEI	3436	C	T	0.09849
AEA	2227	C	T	0.942051		APA	8568	T	C	0.077136		BEI	3687	A	G	0.005534
AEB	130	C	T	0.99507		APA	8650	A	G	0.11862		BEI	3844	A	G	0.342815
AEB	215	C	A	0.3372		APA	8728	T	C	0.997397		BEI	4318	A	G	0.060324
AEB	227	A	T	0.992195		APA	8934	G	A	0.998129		BEI	4807	T	C	0.998723
AEB	272	GAACATACAA	G	0.98531		APC	2331	A	G	0.988864		BEI	5286	A	G	0.476122
AEB	557	C	T	0.999103		APC	2348	T	C	0.99886		BEI	5333	T	C	0.524261
AEB	601	T	A	0.186683		APC	6337	G	A	0.999181		BEI	5415	T	C	0.163034
AEB	607	G	A	0.19308		APC	8455	A	G	0.998859		BEI	5496	T	C	0.005358
AEB	638	C	T	0.999275		APC	8728	T	C	0.998719		BEI	7701	T	C	0.995818
AEB	743	T	C	0.997774		APC	8934	G	A	0.999398		BEI	7964	T	G	0.997959
AEB	817	C	A	0.999098		APD	2331	A	G	0.982917		BEK	2620	T	C	0.998884
AEB	1117	G	C	0.998057		APD	2348	T	C	0.997992		BEK	4318	A	G	0.349587
AEB	1638	A	C	0.997648		APD	2407	A	G	0.010101		BEK	4807	T	C	0.961333
AEB	1645	T	C	0.257596		APD	6337	G	A	0.998498		BEK	5286	A	G	0.958651
AEB	1683	A	T	0.997364		APD	8455	A	G	0.998829		BEK	5333	T	C	0.736038
AEB	1720	T	G	0.997211		APD	8728	T	C	0.998227		BEK	5362	G	C	0.262665
AEB	1730	T	C	0.996126		APD	8934	G	A	0.99904		BEK	5404	C	T	0.242092
AEB	1773	TC	T	0.526363		APE	2331	A	G	0.98403		BEK	5415	T	C	0.998503
AEB	1830	G	GTA	0.945942		APE	2348	T	C	0.997718		BEK	7385	C	A	0.012437
AEB	1897	T	C	0.266893		APE	2407	A	G	0.005827		BEK	7964	T	G	0.065471
AEB	1912	G	C	0.499939		APE	6337	G	A	0.998624		BEM	2620	T	C	0.99928
AEB	2117	C	A	0.997225		APE	8455	A	G	0.997193		BEM	4318	A	G	0.419379
AEB	2208	T	C	0.997039		APE	8728	T	C	0.997734		BEM	4807	T	C	0.845251
AEB	2227	C	T	0.998501		APE	8934	G	A	0.998221		BEM	5286	A	G	0.833349
AEE	130	C	T	0.993805		APF	2331	A	G	0.983261		BEM	5333	T	C	0.582688
AEE	227	A	T	0.994275		APF	2348	T	C	0.995568		BEM	5362	G	C	0.422323
AEE	557	C	T	0.999497		APF	2407	A	G	0.00506		BEM	5415	T	C	0.998563
AEE	607	G	A	0.996969		APF	6337	G	A	0.997632		BEM	7385	C	A	0.012881
AEE	638	C	T	0.999073		APF	6612	C	A	0.009188		BEM	7964	T	G	0.230198
AEE	743	T	C	0.99789		APF	8455	A	G	0.995541		BEN	1343	C	T	0.025365
AEE	817	C	A	0.999054		APF	8728	T	C	0.995685		BEN	2620	T	C	0.743627
AEE	1082	C	T	0.090769		APF	8934	G	A	0.996874		BEN	3436	C	T	0.10947
AEE	1117	G	C	0.997846		APG	6518	A	C	0.843807		BEN	3687	A	G	0.006988
AEE	1638	A	C	0.996769		APG	8871	A	G	0.803608		BEN	3844	A	G	0.325702
AEE	1645	T	C	0.117693		APH	2302	C	CCA	0.439727		BEN	4318	A	G	0.07843
AEE	1671	T	C	0.080151		APH	2304	T	TA	0.050066		BEN	4807	T	C	0.998577
AEE	1683	A	T	0.919392		APH	8513	C	A	0.040582		BEN	5286	A	G	0.50935
AEE	1720	T	G	0.997362		API	2288	T	A	0.362805		BEN	5333	T	C	0.491812
AEE	1730	T	C	0.996276		API	2290	G	A	0.74224		BEN	5415	T	C	0.187323
AEE	1816	T	C	0.804534		API	2302	C	CCA	0.582009		BEN	5496	T	C	0.006395
AEE	1830	G	GTA	0.946747		API	2304	T	TA	0.063998		BEN	7377	T	A	0.005684
AEE	1897	T	C	0.789691		API	2304	T	A	0.980335		BEN	7701	T	C	0.998014
AEE	1912	G	C	0.203875		API	2392	A	G	0.69173		BEN	7964	T	G	0.998265
AEE	2117	C	A	0.997167		API	6358	T	TA	0.639049		BEP	7877	C	A	0.005292
AEE	2202	A	G	0.799798		API	6360	C	A	0.021646		BER	3722	C	T	0.013972
AEE	2208	T	C	0.993886		API	8558	T	C	0.092036		BER	7039	G	A	0.168783
AEE	2227	C	T	0.998943		APK	2290	G	A	0.716539		BES	3214	T	C	0.006454
AEF	217	GT	G	0.962906		APK	2302	C	CCA	0.574884		BET	6162	G	A	0.230132
AEF	224	A	G	0.993267		APK	2304	T	TA	0.07067		BET	8004	C	T	0.009785
AEF	429	G	C	0.997136		APK	2304	T	A	0.97486		BEV	4460	A	G	0.010455
AEF	523	G	C	0.014172		APK	6321	A	G	0.518985		BEV	6162	G	A	0.206804
AEF	557	C	T	0.999274		APK	6358	T	TA	0.730252		BEV	8004	C	T	0.016702
AEF	626	A	G	0.997305		APK	6360	C	A	0.024228		BFA	7793	G	A	0.013806
AEF	638	C	T	0.998975		APK	8509	T	C	0.471441		BFC	4710	C	A	0.017857
AEF	648	A	G	0.99899		APK	8558	T	C	0.179897		BFC	8097	T	C	0.011735
AEF	691	G	C	0.997462		APK	8934	G	A	0.016488		BFE	2578	C	A	0.010129
AEF	817	C	A	0.99906		APL	2288	T	A	0.343359		BFE	2620	T	C	0.029011
AEF	1069	A	G	0.386691		APL	2290	G	A	0.737425		BFE	2803	G	C	0.037351
AEF	1547	A	AATATCCTCCTCCG	0.199342		APL	2302	C	CCA	0.590839		BFE	3193	T	A	0.033088
AEF	1671	T	C	0.996992		APL	2304	T	A	0.987157		BFE	4378	T	C	0.006373
AEF	1703	A	G	0.994997		APL	2392	A	G	0.895351		BFE	4659	G	A	0.009108
AEF	1720	T	G	0.995926		APL	2456	G	A	0.103072		BFE	5288	G	A	0.230727
AEF	1830	G	GTA	0.844201		APL	6321	A	G	0.025229		BFE	7701	T	C	0.741649
AEF	1912	G	C	0.996466		APL	6337	G	A	0.106668		BFG	2620	T	C	0.018068
AEF	2162	C	T	0.664312		APL	6358	T	TA	0.824013		BFG	2803	G	C	0.030309
AEF	2227	C	T	0.998234		APL	6360	C	A	0.02677		BFG	3193	T	A	0.024217
AEF	2277	CAAATAGT	C	0.801191		APL	6421	A	G	0.04665		BFG	4378	T	C	0.012015
AEG	227	A	T	0.742043		APL	8509	T	C	0.089777		BFG	5288	G	A	0.251598
AEG	557	C	T	0.948545		APM	2288	T	A	0.350827		BFG	7701	T	C	0.670939
AEG	607	G	A	0.951475		APM	2290	G	A	0.737968		BFH	2620	T	C	0.995801
AEG	626	A	G	0.952486		APM	2302	C	CCA	0.580967		BFH	2807	C	A	0.012517
AEG	638	C	T	0.954601		APM	2304	T	TA	0.073959		BFH	5154	C	CG	0.928986
AEG	648	A	G	0.953507		APM	2304	T	A	0.979012		BFH	5156	A	G	0.041012
AEG	743	T	C	0.951537		APM	2392	A	G	0.937397		BFH	5371	T	C	0.996082
AEG	817	C	A	0.951778		APM	6358	T	TA	0.864049		BFK	3451	A	G	0.01299
AEG	981	T	G	0.948904		APM	6360	C	A	0.027523		BFK	4742	C	T	0.023846
AEG	1117	G	C	0.838021		APM	8558	T	C	0.046087		BFK	6639	A	G	0.014826
AEG	1983	TG	T	0.919066		APN	2290	G	A	0.731162		BFL	7431	G	A	0.065873
AEG	1985	T	A	0.933805		APN	2302	C	CCA	0.565425		BFM	2519	A	G	0.006839
AEG	2073	G	A	0.948767		APN	2304	T	TA	0.066923		BFM	2620	T	C	0.022795
AEG	2227	C	T	0.99824		APN	2304	T	A	0.969136		BFM	2803	G	C	0.033252
AEG	2277	CAAATAGT	C	0.024757		APN	2392	A	G	0.855288		BFM	3193	T	A	0.034726
AEH	557	C	T	0.99843		APN	6321	A	G	0.687232		BFM	4378	T	C	0.009634
AEH	607	G	A	0.930737		APN	6358	T	TA	0.748363		BFM	4714	A	G	0.008372
AEH	626	A	G	0.928115		APN	6360	C	A	0.0276		BFM	5288	G	A	0.24881
AEH	638	C	T	0.998972		APN	8509	T	C	0.650859		BFM	7701	T	C	0.616405
AEH	648	A	G	0.997624		APN	8558	T	C	0.112997		BFN	2620	T	C	0.994264
AEH	743	T	C	0.930895		APP	6055	G	A	0.005327		BFN	2677	T	C	0.562951
AEH	817	C	A	0.999132		APP	6337	G	A	0.598366		BFN	3799	T	C	0.772744
AEH	981	T	G	0.925489		APP	6513	T	C	0.279897		BFN	5362	G	C	0.416655
AEH	1117	G	C	0.929406		APP	8577	C	T	0.029583		BFN	5407	G	A	0.049707
AEH	1454	A	T	0.075527		APP	8934	G	A	0.839129		BFN	6165	A	G	0.219771
AEH	1983	TG	T	0.859568		APP	9004	T	C	0.110277		BFN	7067	T	C	0.462531
AEH	1985	T	A	0.875567		APQ	6337	G	A	0.998757		BFN	7701	T	C	0.415224
AEH	2073	G	A	0.99747		APQ	6455	T	C	0.482044		BFN	7766	A	G	0.419273
AEH	2227	C	T	0.998455		APQ	8934	G	A	0.998817		BFN	7964	T	A	0.427762
AEI	105	C	A	0.733877		APR	6337	G	A	0.9983		BFP	5529	C	T	0.010779
AEI	110	T	G	0.224351		APR	6455	T	C	0.566252		BFR	3763	C	T	0.011292
AEI	227	A	T	0.974857		APR	8934	G	A	0.997864		BFS	2620	T	C	0.666826
AEI	557	C	T	0.999222		APS	8784	C	A	0.010189		BFS	3828	A	G	0.680614
AEI	607	G	A	0.830356		APT	6337	G	A	0.99864		BFS	5154	C	CG	0.605552
AEI	608	A	G	0.126196		APT	8934	G	A	0.999055		BFS	5156	A	G	0.029731
AEI	638	C	T	0.999225		APV	8558	T	C	0.963464		BFS	5371	T	C	0.646359
AEI	743	T	C	0.997933		AQA	6617	T	C	0.540266		BFS	7104	A	G	0.318448
AEI	817	C	A	0.999278		AQB	6626	A	G	0.501171		BFT	2620	T	C	0.998518
AEI	1117	G	C	0.994724		AQC	2302	C	CA	0.412038		BFT	3731	G	T	0.013136
AEI	1222	C	T	0.052287		AQC	2304	T	TTGCAAA	0.107026		BFT	3828	A	G	0.996482
AEI	1638	A	C	0.99826		AQC	2304	T	A	0.889076		BFT	5154	C	CG	0.921946
AEI	1671	T	C	0.993419		AQC	6497	A	C	0.932187		BFT	5156	A	G	0.04603
AEI	1720	T	G	0.991152		AQC	6509	AGCC	A	0.09616		BFT	5371	T	C	0.584767
AEI	1730	T	C	0.990278		AQC	6512	C	CGTTTGGAA	0.069007		BFT	8056	G	A	0.035516
AEI	1773	TC	T	0.429563		AQC	6512	C	CTGGAA	0.073766		BFV	2620	T	C	0.553288
AEI	1775	G	A	0.673456		AQD	6002	T	C	0.009568		BFV	3553	A	G	0.04689
AEI	1784	C	T	0.200689		AQD	6428	T	C	0.097335		BFV	3828	A	G	0.047056
AEI	1816	T	C	0.240737		AQD	6549	A	G	0.10029		BFV	5154	C	CG	0.037384
AEI	1830	G	GTA	0.926093		AQE	2302	C	CCA	0.484902		BFV	5349	C	T	0.019793
AEI	1897	T	C	0.264706		AQE	2304	T	TA	0.069863		BFV	5371	T	C	0.068124
AEI	1912	G	C	0.641709		AQE	2304	T	A	0.96676		BGA	2620	T	C	0.998323
AEI	2202	A	G	0.628692		AQE	6497	A	C	0.938144		BGA	3553	A	G	0.937506
AEI	2208	T	C	0.864549		AQE	6509	AGCC	A	0.109139		BGA	3828	A	G	0.939098
AEI	2227	C	T	0.861521		AQE	6512	C	CTTTGGAA	0.094402		BGA	5154	C	CG	0.09753
AEK	313	A	G	0.997303		AQE	6512	C	CGTTTGGAA	0.072581		BGA	5371	T	C	0.513521
AEK	328	C	A	0.855936		AQE	6512	C	CTGGAA	0.076534		BGB	2620	T	C	0.999208
AEK	557	C	T	0.999098		AQE	8652	A	C	0.416289		BGB	3828	A	G	0.997464
AEK	630	T	C	0.996386		AQE	9066	C	A	0.039683		BGB	4716	C	T	0.006857
AEK	638	C	T	0.999102		AQG	2289	A	G	0.368675		BGB	5154	C	CG	0.92037
AEK	648	A	G	0.997232		AQG	2290	G	A	0.433249		BGB	5156	A	G	0.047211
AEK	817	C	A	0.999048		AQG	2302	C	CCA	0.540984		BGB	5371	T	C	0.997827
AEK	923	G	C	0.995771		AQG	2304	T	A	0.879334		BGB	8311	C	T	0.033112
AEK	1235	T	TA	0.91843		AQG	2456	G	A	0.155077		BGC	2620	T	C	0.696483
AEK	1239	C	A	0.014114		AQG	6358	T	TA	0.107056		BGC	3553	A	G	0.013177
AEK	1881	A	C	0.994754		AQG	6574	C	G	0.125053		BGC	3828	A	G	0.091482
AEK	2227	C	T	0.998744		AQG	6597	C	A	0.037022		BGC	5154	C	CG	0.104309
AEL	130	C	T	0.996677		AQG	8509	T	C	0.12129		BGC	5371	T	C	0.115639
AEL	227	A	T	0.995524		AQG	8577	C	T	0.043114		BGC	6641	T	C	0.012863
AEL	557	C	T	0.999039		AQG	9025	T	C	0.119289		BGD	2620	T	C	0.98251
AEL	607	G	A	0.553271		AQH	8509	T	C	0.092315		BGD	3049	T	C	0.014697
AEL	638	C	T	0.999215		AQH	8592	C	T	0.009507		BGD	3828	A	G	0.277492
AEL	670	C	T	0.009195		AQH	9019	A	G	0.628826		BGD	5154	C	CG	0.037435
AEL	743	T	C	0.997697		AQI	2302	C	CCA	0.578263		BGD	5371	T	C	0.096094
AEL	817	C	A	0.999354		AQI	2304	T	TA	0.064082		BGE	2620	T	C	0.998346
AEL	1082	C	T	0.408358		AQI	2304	T	A	0.987677		BGE	3828	A	G	0.997307
AEL	1117	G	C	0.998018		AQI	2392	A	G	0.705149		BGE	5041	T	C	0.020198
AEL	1487	T	C	0.009025		AQI	6358	T	TA	0.808989		BGE	5154	C	CG	0.918767
AEL	1638	A	C	0.997822		AQI	6360	C	A	0.024928		BGE	5156	A	G	0.045291
AEL	1645	T	C	0.737013		AQI	8558	T	C	0.21229		BGE	5371	T	C	0.470122
AEL	1662	A	G	0.225801		AQM	2288	T	A	0.1456		BGE	8056	G	A	0.032038
AEL	1671	T	C	0.049339		AQM	2289	A	G	0.776667		BGF	2620	T	C	0.970441
AEL	1683	A	T	0.949816		AQM	2290	G	A	0.23447		BGF	3828	A	G	0.017301
AEL	1720	T	G	0.984786		AQM	2302	C	CCA	0.492084		BGF	5154	C	CG	0.068115
AEL	1730	T	C	0.981166		AQM	2304	T	TA	0.075421		BGF	5371	T	C	0.070971
AEL	1816	T	C	0.185215		AQM	2304	T	A	0.973381		BGG	2620	T	C	0.82255
AEL	1830	G	GTA	0.89901		AQM	2374	T	C	0.996482		BGG	4864	G	A	0.009026
AEL	1897	T	C	0.574839		AQM	8534	A	G	0.996378		BGG	5154	C	CG	0.032736
AEL	1912	G	C	0.337079		AQM	8575	T	C	0.996968		BGG	5371	T	C	0.038342
AEL	1982	CTGTT	C	0.228256		AQM	8645	T	C	0.995905		BGG	5795	C	T	0.009069
AEL	1983	TG	T	0.692577		AQM	8818	T	C	0.997175		BGG	7025	A	C	0.017964
AEL	1988	ACTGT	A	0.191248		AQM	8953	T	C	0.99635		BGH	2620	T	C	0.998701
AEL	2117	C	A	0.997384		AQM	8984	T	C	0.996532		BGH	3828	A	G	0.976853
AEL	2208	T	C	0.995802		AQN	2331	A	G	0.809718		BGH	4327	C	A	0.012063
AEL	2227	C	T	0.998677		AQN	2348	T	C	0.99912		BGH	5154	C	CG	0.916019
AEM	227	A	T	0.795489		AQN	6337	G	A	0.999317		BGH	5156	A	G	0.047424
AEM	272	GAACATACAA	G	0.790257		AQN	8455	A	G	0.276158		BGH	5371	T	C	0.993235
AEM	557	C	T	0.913969		AQN	8728	T	C	0.999251		BGI	1361	A	G	0.016402
AEM	607	G	A	0.861495		AQN	8934	G	A	0.999389		BGI	2620	T	C	0.991694
AEM	638	C	T	0.919596		AQP	2302	C	CA	0.401452		BGI	3850	C	G	0.008482
AEM	743	T	C	0.920727		AQP	2304	T	TTGCAAA	0.114587		BGI	6220	G	C	0.011283
AEM	817	C	A	0.928262		AQP	2304	T	A	0.882209		BGK	2620	T	C	0.998347
AEM	1117	G	C	0.927489		AQP	6497	A	C	0.320677		BGK	3828	A	G	0.021841
AEM	1638	A	C	0.921964		AQP	6509	AGCC	A	0.048654		BGK	4212	C	T	0.019979
AEM	1683	A	T	0.923513		AQP	6512	C	CGTTTGGAA	0.029773		BGK	5154	C	CG	0.254284
AEM	1720	T	G	0.892512		AQP	6512	C	CTGGAA	0.031707		BGK	5371	T	C	0.259887
AEM	1730	T	C	0.879868		AQP	6512	C	CTTTGGAA	0.046426		BGL	2620	T	C	0.257211
AEM	1830	G	GTA	0.851733		AQQ	6518	A	C	0.965991		BGL	3178	G	T	0.010258
AEM	1983	TG	T	0.872896		AQQ	6561	T	C	0.026349		BGL	3533	G	A	0.038385
AEM	2117	C	A	0.914522		AQQ	8929	C	T	0.04142		BGL	3828	A	G	0.194509
AEM	2208	T	C	0.898515		AQR	8558	T	C	0.728108		BGL	5154	C	CG	0.172067
AEM	2227	C	T	0.998625		AQS	5999	T	G	0.005849		BGL	5371	T	C	0.181656
AEN	32	T	C	0.9707		AQS	6337	G	A	0.99873		BGL	7831	C	T	0.125742
AEN	272	GAACATACAA	G	0.984844		AQS	6509	A	G	0.998555		BGM	2598	C	T	0.105786
AEN	387	T	C	0.996557		AQS	8934	G	A	0.998924		BGM	2620	T	C	0.526448
AEN	557	C	T	0.999166		AQT	2290	G	A	0.913587		BGM	2677	T	C	0.2451
AEN	625	A	C	0.995667		AQT	2302	C	CCA	0.573183		BGM	3318	T	TG	0.21743
AEN	638	C	T	0.999114		AQT	2304	T	TA	0.069716		BGM	3799	T	C	0.281654
AEN	648	A	G	0.998357		AQT	2304	T	A	0.993132		BGM	3980	G	T	0.012657
AEN	817	C	A	0.999154		AQT	2392	A	G	0.99866		BGM	5362	G	C	0.333421
AEN	1117	G	C	0.998286		AQT	2478	A	G	0.22072		BGM	5665	T	C	0.153575
AEN	2073	G	A	0.991652		AQT	6014	G	A	0.037108		BGM	5745	G	A	0.013467
AEN	2154	A	C	0.054627		AQT	6337	G	A	0.817984		BGM	5843	A	G	0.019056
AEN	2166	A	G	0.990658		AQT	6358	T	TA	0.909568		BGM	7067	T	C	0.290425
AEN	2171	A	T	0.990669		AQT	6360	C	A	0.035046		BGM	7104	A	G	0.232925
AEN	2179	G	A	0.990195		AQT	6597	C	A	0.02515		BGM	7701	T	C	0.2997
AEN	2227	C	T	0.999311		ARA	2289	A	G	0.594135		BGM	7766	A	G	0.295376
AEP	217	GT	G	0.956616		ARA	2290	G	A	0.432591		BGM	7964	T	A	0.286883
AEP	224	A	G	0.992288		ARA	2302	C	CCA	0.555722		BGM	8048	C	G	0.048124
AEP	429	G	C	0.997051		ARA	2304	T	A	0.982031		BGM	8249	G	A	0.025095
AEP	557	C	T	0.998857		ARA	2392	A	G	0.25612		BGN	2554	C	A	0.020188
AEP	626	A	G	0.996425		ARA	2456	G	A	0.789536		BGN	2620	T	C	0.999479
AEP	638	C	T	0.998983		ARA	6358	T	TA	0.576558		BGN	3024	C	A	0.011191
AEP	648	A	G	0.996746		ARA	6360	C	A	0.025512		BGN	3828	A	G	0.378365
AEP	691	G	C	0.996493		ARA	6597	C	A	0.029736		BGN	5154	C	CG	0.354259
AEP	817	C	A	0.999263		ARA	8509	T	C	0.493637		BGN	5371	T	C	0.344398
AEP	1069	A	G	0.310639		ARA	9025	T	C	0.080096		BGP	2598	C	T	0.024958
AEP	1132	T	C	0.692175		ARB	2290	G	A	0.772896		BGP	2620	T	C	0.363952
AEP	1662	A	G	0.994738		ARB	2302	C	CCA	0.593968		BGP	2677	T	C	0.275967
AEP	1671	T	C	0.996847		ARB	2304	T	A	0.986529		BGP	3318	T	TG	0.268531
AEP	1720	T	G	0.998241		ARB	2392	A	G	0.96111		BGP	3628	T	C	0.02763
AEP	1748	C	T	0.99549		ARB	2456	G	A	0.070112		BGP	3799	T	C	0.29426
AEP	1775	G	A	0.675781		ARB	5977	A	C	0.04493		BGP	5061	C	G	0.024747
AEP	1830	G	GTA	0.926516		ARB	6279	A	G	0.006261		BGP	5362	G	C	0.280566
AEP	1912	G	C	0.997606		ARB	6321	A	G	0.07344		BGP	7067	T	C	0.348271
AEP	2227	C	T	0.999169		ARB	6358	T	TA	0.812518		BGP	7104	A	G	0.391595
AEQ	130	C	T	0.201411		ARB	6360	C	A	0.025395		BGP	7701	T	C	0.345396
AEQ	243	G	GCGGAAGCGGAAAATA	0.084282		ARB	6421	A	G	0.624096		BGP	7766	A	G	0.340043
AEQ	557	C	T	0.998908		ARB	8509	T	C	0.269624		BGP	7964	T	A	0.340101
AEQ	607	G	A	0.204313		ARB	8642	C	A	0.006753		BGQ	2620	T	C	0.64201
AEQ	638	C	T	0.999231		ARB	9025	T	C	0.61555		BGQ	3553	A	G	0.019089
AEQ	743	T	C	0.21812		ARC	2432	T	C	0.059518		BGQ	3828	A	G	0.075958
AEQ	817	C	A	0.999261		ARE	2439	CT	C	0.924151		BGQ	5154	C	CG	0.102189
AEQ	1117	G	C	0.017901		ARE	6097	C	A	0.009825		BGQ	5371	T	C	0.104524
AEQ	1222	C	T	0.018175		ARE	6337	G	A	0.224084		BGR	2620	T	C	0.998707
AEQ	1638	A	C	0.998723		ARE	6550	C	T	0.023388		BGR	3828	A	G	0.563535
AEQ	1671	T	C	0.211145		ARE	8509	T	C	0.84046		BGR	4609	T	C	0.019907
AEQ	1683	A	T	0.787016		ARE	8585	T	C	0.120792		BGR	4665	C	A	0.018319
AEQ	1720	T	G	0.998619		ARE	9025	T	C	0.982618		BGR	5154	C	CG	0.675563
AEQ	1730	T	C	0.996705		ARG	2305	T	C	0.842782		BGR	5156	A	G	0.033717
AEQ	1816	T	C	0.168286		ARG	2371	T	C	0.998073		BGR	5371	T	C	0.208841
AEQ	1830	G	GTA	0.926796		ARG	6337	G	A	0.998541		BGS	2620	T	C	0.998685
AEQ	1897	T	C	0.19613		ARG	8480	A	G	0.093904		BGS	3828	A	G	0.111943
AEQ	1912	G	C	0.800293		ARG	8934	G	A	0.998		BGS	5154	C	CG	0.106205
AEQ	1983	TG	T	0.785917		ARH	2371	T	C	0.99836		BGS	5371	T	C	0.118604
AEQ	1985	T	A	0.96935		ARH	6337	G	A	0.999869		BGT	2620	T	C	0.096711
AEQ	2073	G	A	0.822296		ARH	8744	AGAG	A	0.00613		BGT	3828	A	G	0.334899
AEQ	2117	C	A	0.180234		ARH	8880	G	A	0.997584		BGT	4649	G	A	0.152807
AEQ	2152	A	G	0.018344		ARH	8934	G	A	0.998846		BGT	5371	T	C	0.294399
AEQ	2227	C	T	0.976579		ARI	2371	T	C	0.93666		BGT	5574	T	G	0.017577
AER	362	A	G	0.787066		ARI	6337	G	A	0.997004		BGV	2620	T	C	0.04552
AER	557	C	T	0.796413		ARI	6509	A	G	0.296031		BGV	3553	A	G	0.024351
AER	609	C	A	0.786799		ARI	8934	G	A	0.995456		BGV	3828	A	G	0.024534
AER	638	C	T	0.787257		ARK	8558	T	C	0.821286		BGV	5505	A	G	0.283709
AER	648	A	G	0.786192		ARL	6561	T	C	0.289513		BHA	1343	C	T	0.031966
AER	817	C	A	0.7972		ARM	2331	A	G	0.998302		BHA	2620	T	C	0.725797
AER	1720	T	G	0.702317		ARM	2348	T	C	0.99872		BHA	3436	C	T	0.086761
AER	1730	T	C	0.699721		ARM	6337	G	A	0.998621		BHA	3844	A	G	0.344124
AER	1775	G	A	0.261022		ARM	8728	T	C	0.99838		BHA	4318	A	G	0.063099
AER	1912	G	C	0.813214		ARM	8934	G	A	0.998547		BHA	4807	T	C	0.998465
AER	2227	C	T	0.998604		ARN	2288	T	A	0.31063		BHA	5286	A	G	0.529006
AES	172	A	G	0.086199		ARN	2289	A	G	0.481743		BHA	5333	T	C	0.470387
AES	313	A	G	0.996781		ARN	2290	G	A	0.513981		BHA	5415	T	C	0.209465
AES	328	C	A	0.842142		ARN	2302	C	CCA	0.490298		BHA	7377	T	A	0.006971
AES	557	C	T	0.99812		ARN	2304	T	A	0.987936		BHA	7701	T	C	0.996532
AES	630	T	C	0.996114		ARN	2374	T	C	0.993973		BHA	7964	T	G	0.99852
AES	638	C	T	0.998363		ARN	2383	G	A	0.994871		BHB	5321	C	CA	0.125254
AES	648	A	G	0.998043		ARN	6055	G	A	0.021717		BHB	5626	A	G	0.127116
AES	817	C	A	0.999263		ARN	6337	G	A	0.999114		BHC	3059	C	A	0.01046
AES	923	G	C	0.996128		ARN	6482	T	C	0.998988		BHC	6931	C	T	0.029767
AES	1235	T	TA	0.915259		ARN	6489	T	C	0.998659		BHF	3604	C	T	0.017185
AES	1881	A	C	0.995701		ARN	6597	C	A	0.04773		BHG	2717	T	C	0.005083
AES	2227	C	T	0.998908		ARN	8575	T	C	0.99906		BHG	2718	A	C	0.005129
AES	2239	G	GGT	0.258384		ARP	2348	T	C	0.995124		BHG	2726	G	A	0.005201
AES	2277	CAAATAGT	C	0.19		ARP	6337	G	A	0.996277		BHG	2727	A	G	0.00545
AET	313	A	G	0.998159		ARP	6627	T	A	0.00516		BHG	2800	T	G	0.00695
AET	328	C	A	0.845768		ARP	8455	A	G	0.994943		BHG	2814	T	C	0.007685
AET	557	C	T	0.998811		ARP	8728	T	C	0.995422		BHG	2819	A	G	0.007496
AET	630	T	C	0.997931		ARP	8934	G	A	0.996266		BHG	7590	G	A	0.032246
AET	638	C	T	0.999072		ARQ	6518	A	C	0.58743		BHH	2800	T	G	0.006185
AET	648	A	G	0.998911		ARQ	8542	T	C	0.005028		BHH	2814	T	C	0.006541
AET	817	C	A	0.999338		ARR	2289	A	G	0.591731		BHH	2819	A	G	0.006522
AET	923	G	C	0.997601		ARR	2290	G	A	0.419133		BHI	2800	T	G	0.006528
AET	1101	T	G	0.996365		ARR	2302	C	CCA	0.55221		BHI	2814	T	C	0.006696
AET	1235	T	TA	0.912892		ARR	2304	T	TA	0.069995		BHI	2819	A	G	0.006874
AET	1239	C	A	0.014962		ARR	2304	T	A	0.983156		BHI	7590	G	A	0.007561
AET	1881	A	C	0.997179		ARR	2415	T	G	0.748542		BHK	2717	T	C	0.007917
AET	2073	G	A	0.998132		ARR	2426	T	C	0.246701		BHK	2718	A	C	0.008083
AET	2227	C	T	0.99853		ARR	2456	G	A	0.985763		BHK	2726	G	A	0.007903
AEV	130	C	T	0.384526		ARR	6441	T	C	0.998217		BHK	2727	A	G	0.008126
AEV	227	A	T	0.992483		ARR	6597	C	A	0.045888		BHK	2733	GA	G	0.007617
AEV	557	C	T	0.998661		ARR	8509	T	C	0.996807		BHK	2800	T	G	0.011348
AEV	607	G	A	0.607085		ARR	8632	C	T	0.997964		BHK	2814	T	C	0.012149
AEV	638	C	T	0.998818		ARS	2302	C	CCA	0.655591		BHK	2819	A	G	0.012601
AEV	743	T	C	0.945954		ARS	2374	T	C	0.999825		BHK	7701	T	C	0.524287
AEV	817	C	A	0.99911		ART	2289	A	G	0.615883		BHL	3450	C	A	0.007619
AEV	1117	G	C	0.9951		ART	2292	A	ACAC	0.186813		BHL	7307	T	C	0.206002
AEV	1638	A	C	0.996883		ART	2302	C	CCA	0.128852		BHM	5834	C	A	0.009576
AEV	1662	A	G	0.331221		ART	2302	C	CA	0.321392		BHM	6755	G	T	0.014953
AEV	1683	A	T	0.996969		ART	2304	T	TA	0.101074		BHN	4276	C	T	0.021326
AEV	1757	A	G	0.305238		ART	2304	T	TTGCAAA	0.080911		BHN	6693	C	A	0.010399
AEV	1816	T	C	0.294241		ART	2304	T	A	0.901453		BHP	2793	T	C	0.023289
AEV	1830	G	GTA	0.906002		ART	8538	A	G	0.008233		BHQ	3604	C	T	0.008726
AEV	1897	T	C	0.187904		ART	8909	T	C	0.260219		BHR	2793	T	C	0.078074
AEV	1983	TG	T	0.838853		ASA	2289	A	G	0.622672		BHR	3916	G	T	0.014426
AEV	1985	T	A	0.875635		ASA	2302	C	CCA	0.433145		BHR	7854	G	A	0.010536
AEV	2117	C	A	0.996064		ASA	2304	T	TA	0.078673		BHS	2793	T	C	0.015591
AEV	2208	T	C	0.987717		ASA	2304	T	A	0.959397		BHS	6661	C	T	0.011228
AEV	2227	C	T	0.996359		ASA	6509	A	AG	0.501029		BHT	2717	T	C	0.005432
AFA	243	G	GCGGAAGCGGAAAATA	0.064775		ASA	6509	AGCC	A	0.048425		BHT	2718	A	C	0.005519
AFA	431	T	C	0.771761		ASA	6512	C	CGTTTGGAA	0.032597		BHT	2726	G	A	0.005484
AFA	557	C	T	0.969346		ASA	6512	C	CTGGAA	0.034982		BHT	2727	A	G	0.006024
AFA	607	G	A	0.180619		ASA	6512	C	CTTTGGAA	0.040547		BHT	2766	A	G	0.085186
AFA	638	C	T	0.998605		ASA	8652	A	C	0.237812		BHT	5310	G	A	0.007277
AFA	648	A	G	0.030588		ASA	9066	C	A	0.039		BIA	4760	C	G	0.005148
AFA	743	T	C	0.192242		ASC	2288	T	A	0.527617		BIB	4079	C	T	0.013271
AFA	817	C	A	0.998525		ASC	2290	G	A	0.855895		BIC	3414	G	T	0.056381
AFA	1032	C	T	0.03123		ASC	2302	C	CCA	0.553472		BID	8102	C	G	0.023742
AFA	1117	G	C	0.03841		ASC	2304	T	TA	0.072187		BIE	4830	T	C	0.975432
AFA	1145	A	G	0.028544		ASC	2304	T	A	0.992612		BIE	7701	T	C	0.027746
AFA	1222	C	T	0.008252		ASC	2479	A	G	0.998184		BIF	4646	A	G	0.013659
AFA	1431	A	G	0.03074		ASC	5915	T	A	0.564366		BIF	4820	A	G	0.013271
AFA	1495	G	C	0.031149		ASC	6055	G	A	0.021981		BIF	5842	T	A	0.009134
AFA	1638	A	C	0.970174		ASC	6415	C	A	0.010607		BIG	4485	G	C	0.014171
AFA	1671	T	C	0.034016		ASC	8575	T	C	0.998616		BIG	4548	G	A	0.071666
AFA	1683	A	T	0.965479		ASC	8705	G	A	0.027173		BIG	5823	C	T	0.00807
AFA	1720	T	G	0.716389		ASC	8936	A	G	0.875895		BIG	6162	G	A	0.009215
AFA	1730	T	C	0.714805		ASC	9020	T	C	0.459897		BIH	4843	A	G	0.015005
AFA	1757	A	G	0.249924		ASD	6518	A	C	0.998017		BII	4574	C	T	0.013286
AFA	1983	TG	T	0.930127		ASD	8724	C	T	0.00832		BIL	2698	C	A	0.049854
AFA	1985	T	A	0.953466		ASE	6518	A	C	0.998577		BIM	4247	C	T	0.018725
AFA	2073	G	A	0.970345		ASE	8724	C	T	0.00867		BIN	4247	C	T	0.030865
AFA	2083	G	A	0.028313		ASH	2288	T	A	0.345402		BIP	3283	A	G	0.06209
AFA	2152	A	G	0.00846		ASH	2290	G	A	0.758326		BIP	3513	G	A	0.998081
AFA	2166	A	G	0.028805		ASH	2302	C	CCA	0.580864		BIP	4526	A	G	0.996455
AFA	2171	A	T	0.028543		ASH	2304	T	A	0.990382		BIP	6171	G	A	0.044058
AFA	2227	C	T	0.211557		ASH	2392	A	G	0.997925		BIQ	3283	A	G	0.057069
AFA	2277	CAAATAGT	C	0.023097		ASH	2478	A	G	0.411235		BIQ	3513	G	A	0.998524
AFB	243	G	GCGGAAGCGGAAAATA	0.270558		ASH	5992	A	T	0.040638		BIQ	4526	A	G	0.996745
AFB	557	C	T	0.956345		ASH	6358	T	TA	0.661578		BIQ	5644	C	T	0.016822
AFB	607	G	A	0.940791		ASH	6360	C	A	0.021229		BIQ	5871	T	A	0.015109
AFB	626	A	G	0.030139		ASH	8509	T	C	0.683258		BIQ	6171	G	A	0.030868
AFB	638	C	T	0.998314		ASL	2290	G	A	0.762717		BIR	2696	C	T	0.022833
AFB	648	A	G	0.084994		ASL	2302	C	CCA	0.570035		BIR	2953	T	A	0.00857
AFB	743	T	C	0.945386		ASL	2304	T	TA	0.070766		BIR	5880	G	A	0.0051
AFB	817	C	A	0.998584		ASL	2304	T	A	0.978382		BIR	6977	G	A	0.007051
AFB	981	T	G	0.025673		ASL	2392	A	G	0.687265		BIR	8237	C	T	0.022462
AFB	1032	C	T	0.047104		ASL	6358	T	TA	0.612343		BIR	8405	A	G	0.025294
AFB	1117	G	C	0.072919		ASL	6360	C	A	0.019178		BIS	3587	C	T	0.017552
AFB	1145	A	G	0.044164		ASL	8558	T	C	0.18879		BIS	4574	C	T	0.01117
AFB	1431	A	G	0.055317		ASM	2398	A	G	0.465015		BIS	8087	G	A	0.027104
AFB	1495	G	C	0.056971		ASM	2421	C	T	0.464129		BIS	8101	C	T	0.029712
AFB	1638	A	C	0.91364		ASM	2446	C	T	0.470504		BIT	3159	C	T	0.050475
AFB	1671	T	C	0.05229		ASM	6005	C	G	0.398964		BIT	4746	G	T	0.014839
AFB	1683	A	T	0.916165		ASM	6031	T	TG	0.005249		BIT	5678	T	C	0.011126
AFB	1757	A	G	0.885534		ASM	6337	G	A	0.998829		BKA	4247	C	T	0.020289
AFB	1897	T	C	0.045201		ASM	6474	T	C	0.810573		BKC	4843	A	G	0.010961
AFB	1983	TG	T	0.922333		ASM	8984	T	TAAAC	0.775		BKC	7540	T	C	0.006667
AFB	1985	T	A	0.945699		ASN	2289	A	G	0.607581		BKD	3466	A	G	0.024797
AFB	2073	G	A	0.943635		ASN	2290	G	A	0.383124		BKD	4460	A	G	0.234141
AFB	2083	G	A	0.053675		ASN	2302	C	CCA	0.566597		BKE	5875	T	C	0.009197
AFB	2166	A	G	0.056005		ASN	2304	T	A	0.976005		BKF	4460	A	G	0.46418
AFB	2171	A	T	0.056287		ASN	2374	T	C	0.503921		BKF	5748	C	T	0.035419
AFB	2227	C	T	0.998439		ASN	2415	T	G	0.327313		BKG	2743	C	T	0.007254
AFB	2277	CAAATAGT	C	0.042815		ASN	2426	T	C	0.164016		BKG	4460	A	G	0.338574
AFC	227	A	T	0.847401		ASN	2456	G	A	0.478943		BKH	4327	C	T	0.013634
AFC	272	GAACATACAA	G	0.825887		ASN	6358	T	TA	0.287098		BKH	4460	A	G	0.871105
AFC	557	C	T	0.946362		ASN	6441	T	C	0.664862		BKH	5694	G	A	0.021113
AFC	607	G	A	0.748483		ASN	6567	T	C	0.17944		BKI	6891	T	C	0.037975
AFC	638	C	T	0.954056		ASN	8509	T	C	0.534692		BKM	4473	C	T	0.040556
AFC	743	T	C	0.932189		ASN	8632	C	T	0.50979		BKM	5707	G	A	0.009276
AFC	817	C	A	0.955713		ASP	2288	T	A	0.35717		BKM	7519	T	C	0.012686
AFC	1117	G	C	0.942342		ASP	2290	G	A	0.742704		BKN	3924	C	T	0.061696
AFC	1638	A	C	0.93865		ASP	2302	C	CCA	0.583513		BKN	4460	A	G	0.560246
AFC	1662	A	G	0.157517		ASP	2304	T	A	0.973856		BKN	6786	G	A	0.024489
AFC	1683	A	T	0.931883		ASP	2392	A	G	0.893676		BKQ	1323	G	A	0.010069
AFC	1720	T	G	0.909576		ASP	6321	A	G	0.645196		BKQ	2753	T	G	0.005814
AFC	1730	T	C	0.898526		ASP	6360	C	A	0.025095		BKQ	4037	T	C	0.07091
AFC	1816	T	C	0.119596		ASP	8509	T	C	0.557816		BKQ	8432	C	A	0.005202
AFC	1830	G	GTA	0.850023		ASR	5911	G	A	0.017937		BKR	4460	A	G	0.110637
AFC	1983	TG	T	0.89657		ASR	6509	A	AG	0.272504		BKS	4169	C	T	0.01509
AFC	1985	T	A	0.920218		ASR	6509	A	G	0.012517		BKS	4795	G	A	0.155358
AFC	2073	G	A	0.029358		ASR	8909	T	C	0.018155		BKS	7584	A	G	0.011208
AFC	2117	C	A	0.924102		ASS	2290	G	A	0.043184		BLC	2844	G	A	0.014936
AFC	2208	T	C	0.92754		AST	2290	G	A	0.038768		BLC	4460	A	G	0.981508
AFC	2227	C	T	0.983353		ASV	8558	T	C	0.84143		BLD	2850	A	G	0.054597
AFD	557	C	T	0.997645		ATA	8558	T	C	0.732148		BLD	5001	G	A	0.034846
AFD	607	G	A	0.962466		ATA	8852	A	G	0.022246		BLD	5876	T	C	0.035688
AFD	626	A	G	0.961498		ATB	8558	T	C	0.361397		BLE	4335	C	T	0.080806
AFD	638	C	T	0.998415		ATB	8934	G	A	0.624902		BLE	4883	A	T	0.009973
AFD	648	A	G	0.995211		ATC	6518	A	C	0.202905		BLF	5704	C	T	0.0337
AFD	743	T	C	0.952104		ATC	8934	G	A	0.858403		BLF	8359	G	T	0.008268
AFD	817	C	A	0.998595		ATD	6518	A	C	0.996899		BLG	2811	G	A	0.007658
AFD	981	T	G	0.941439		ATE	6337	G	A	0.995409		BLG	3863	C	G	0.011272
AFD	1117	G	C	0.942537		ATE	6455	T	C	0.754532		BLI	2811	G	A	0.007151
AFD	1454	A	T	0.054429		ATE	8934	G	A	0.996323		BLI	3863	C	G	0.01084
AFD	1983	TG	T	0.91336		ATH	6518	A	C	0.995799		BLL	4460	A	G	0.227867
AFD	1985	T	A	0.935176		ATH	8934	G	A	0.998142		BLL	4882	C	T	0.00802
AFD	2073	G	A	0.99823		ATM	6079	A	G	0.006831		BLL	5748	C	T	0.020927
AFD	2227	C	T	0.997484		ATN	5950	A	T	0.005863		BLL	7500	C	T	0.023304
AFE	227	A	T	0.576269		ATN	6518	A	C	0.679464		BLL	8307	G	A	0.005023
AFE	272	GAACATACAA	G	0.448843		ATP	6337	G	A	0.998724		BLM	5307	G	A	0.017301
AFE	557	C	T	0.730704		ATP	6455	T	C	0.209175		BLM	6770	C	T	0.009149
AFE	607	G	A	0.168528		ATP	8934	G	A	0.998176		BLN	4795	G	A	0.056358
AFE	626	A	G	0.033921		ATQ	6428	T	C	0.028175		BLN	7083	G	A	0.01776
AFE	638	C	T	0.743928		ATQ	6549	A	G	0.027363		BLN	7584	A	G	0.012956
AFE	648	A	G	0.034571		ATR	2290	G	A	0.664093		BLP	4169	C	T	0.013806
AFE	743	T	C	0.715903		ATR	2302	C	CCA	0.546559		BLP	4795	G	A	0.130889
AFE	817	C	A	0.763632		ATR	2304	T	A	0.973171		BLP	7083	G	A	0.017269
AFE	1117	G	C	0.753016		ATR	2392	A	G	0.835858		BLP	7584	A	G	0.005113
AFE	1497	T	C	0.009537		ATR	6358	T	TA	0.757307		BLQ	4079	C	T	0.010012
AFE	1638	A	C	0.997443		ATR	6360	C	A	0.037764		BLR	2667	C	T	0.013428
AFE	1662	A	G	0.643819		ATR	8558	T	C	0.187773		BLR	7322	T	C	0.0075
AFE	1683	A	T	0.997808		ATS	2290	G	A	0.70969		BLS	2746	T	C	0.00772
AFE	1720	T	G	0.997846		ATS	2302	C	CCA	0.562268		BLS	3234	G	A	0.005821
AFE	1730	T	C	0.99559		ATS	2304	T	A	0.967082		BLS	4843	A	G	0.011008
AFE	1816	T	C	0.441076		ATS	2392	A	G	0.984013		BLS	7053	C	G	0.008
AFE	1830	G	GTA	0.930818		ATS	6321	A	G	0.522424		BLT	3200	C	T	0.020497
AFE	1897	T	C	0.146614		ATS	6360	C	A	0.028531		BLT	5388	C	T	0.01791
AFE	1983	TG	T	0.902665		ATS	8509	T	C	0.385127		BLT	7106	G	A	0.013301
AFE	1985	T	A	0.922805		ATV	2288	T	A	0.552367		BLT	7310	G	T	0.018432
AFE	2117	C	A	0.997524		ATV	2290	G	A	0.937595		BLT	7612	A	G	0.018228
AFE	2208	T	C	0.994579		ATV	2302	C	CCA	0.591777		BLV	7430	C	T	0.0168
AFE	2227	C	T	0.998533		ATV	2304	T	A	0.99249		BMA	4131	G	A	0.279337
AFF	272	GAACATACAA	G	0.030368		ATV	2392	A	G	0.098249		BME	2620	T	C	0.830464
AFF	552	A	G	0.031621		ATV	2478	A	G	0.993357		BME	2677	T	C	0.82119
AFF	557	C	T	0.246268		ATV	5917	T	C	0.185945		BME	3181	C	T	0.011741
AFF	607	G	A	0.080954		ATV	5957	G	A	0.007514		BME	3318	T	TG	0.868735
AFF	626	A	G	0.082049		ATV	6358	T	TA	0.669099		BME	3322	A	G	0.00917
AFF	638	C	T	0.152462		ATV	6360	C	A	0.021894		BME	3799	T	C	0.839081
AFF	648	A	G	0.153677		ATV	8578	A	T	0.284153		BME	5362	G	C	0.84762
AFF	743	T	C	0.085905		AVB	8630	G	C	0.133337		BME	5371	T	C	0.146235
AFF	817	C	A	0.158236		AVC	2331	A	G	0.981987		BME	7067	T	C	0.834431
AFF	981	T	G	0.140888		AVC	2348	T	C	0.99833		BME	7739	A	G	0.831487
AFF	1117	G	C	0.146977		AVC	2407	A	G	0.010526		BME	7964	T	A	0.801937
AFF	1638	A	C	0.146608		AVC	6337	G	A	0.998725		BMF	2620	T	C	0.919871
AFF	1671	T	C	0.141636		AVC	8455	A	G	0.997784		BMH	3869	G	T	0.024594
AFF	1720	T	G	0.104109		AVC	8728	T	C	0.998765		BMI	5853	T	C	0.005578
AFF	1730	T	C	0.094934		AVC	8934	G	A	0.998702		BMK	8428	C	G	0.01782
AFF	1830	G	GTA	0.099365		AVD	2331	A	G	0.985149		BML	2519	A	G	0.071407
AFF	1881	A	G	0.127965		AVD	2348	T	C	0.996905		BML	2620	T	C	0.04671
AFF	1912	G	C	0.133358		AVD	2407	A	G	0.005242		BML	3193	T	A	0.114504
AFF	2073	G	A	0.095178		AVD	6337	G	A	0.997897		BML	5288	G	A	0.410158
AFF	2227	C	T	0.901508		AVD	8455	A	G	0.99723		BML	7701	T	C	0.711652
AFG	105	C	A	0.349252		AVD	8728	T	C	0.99741		BMM	2519	A	G	0.012059
AFG	110	T	G	0.459555		AVD	8934	G	A	0.998249		BMM	3193	T	A	0.013512
AFG	227	A	T	0.993167		AVH	6518	A	C	0.53133		BMM	5288	G	A	0.239418
AFG	557	C	T	0.998121		AVH	8934	G	A	0.585775		BMM	7701	T	C	0.552533
AFG	607	G	A	0.810143		AVI	6337	G	A	0.997839		BMQ	2684	A	G	0.005112
AFG	638	C	T	0.998592		AVI	8934	G	A	0.998198		BMQ	2717	T	C	0.005298
AFG	743	T	C	0.996503		AVK	6518	A	C	0.206448		BMQ	2718	A	C	0.005363
AFG	817	C	A	0.998359		AVL	2331	A	G	0.984714		BMQ	2726	G	A	0.005293
AFG	1117	G	C	0.97849		AVL	2348	T	C	0.997412		BMQ	2727	A	G	0.005747
AFG	1222	C	T	0.200311		AVL	2407	A	G	0.005583		BMQ	2800	T	G	0.008276
AFG	1638	A	C	0.973598		AVL	6337	G	A	0.998842		BMQ	2814	T	C	0.009864
AFG	1671	T	C	0.974898		AVL	8455	A	G	0.997557		BMQ	2819	A	G	0.00953
AFG	1720	T	G	0.965283		AVL	8728	T	C	0.997763		BMQ	3844	A	G	0.021398
AFG	1730	T	C	0.958889		AVL	8934	G	A	0.999042		BMQ	7701	T	C	0.025809
AFG	1775	G	A	0.647421		AVM	2331	A	G	0.984188		BMR	2694	G	A	0.00728
AFG	1784	C	T	0.416995		AVM	2348	T	C	0.998609		BMR	3814	T	C	0.995698
AFG	1816	T	C	0.453905		AVM	2407	A	G	0.015766		BMR	7701	T	C	0.219342
AFG	1830	G	GTA	0.90253		AVM	6337	G	A	0.999012		BMR	7702	G	A	0.012573
AFG	1897	T	C	0.47289		AVM	8455	A	G	0.998143		BMV	2507	A	G	0.997634
AFG	1912	G	C	0.114779		AVM	8728	T	C	0.998361		BMV	3783	T	G	0.008523
AFG	2202	A	G	0.106937		AVM	8934	G	A	0.99924		BMV	3814	T	C	0.997877
AFH	127	T	C	0.00966		AVN	2289	A	G	0.651906		BMV	7701	T	C	0.996808
AFH	217	GT	G	0.961356		AVN	2292	A	ACAC	0.296595		BMV	7720	A	G	0.132574
AFH	224	A	G	0.981017		AVN	2304	T	A	0.985643		BNA	3685	G	A	0.010696
AFH	429	G	C	0.009183		AVN	2374	T	C	0.253992		BNA	3814	T	C	0.996409
AFH	557	C	T	0.998414		AVN	2404	A	G	0.650361		BNA	4988	A	C	0.010315
AFH	626	A	G	0.997208		AVN	2479	A	G	0.998423		BNA	7701	T	C	0.997336
AFH	638	C	T	0.998577		AVN	5957	G	A	0.010986		BNA	7720	A	G	0.116255
AFH	648	A	G	0.997707		AVN	6055	G	A	0.025137		BNA	7779	G	A	0.015594
AFH	817	C	A	0.998912		AVN	6315	T	C	0.047845		BNB	2507	A	G	0.892352
AFH	1132	T	C	0.511757		AVN	6317	T	TG	0.062242		BNB	3487	C	T	0.026534
AFH	1662	A	G	0.993889		AVN	6407	T	C	0.149448		BNB	3814	T	C	0.997324
AFH	1671	T	C	0.997264		AVN	6424	G	GT	0.018712		BNB	4719	A	T	0.015733
AFH	1720	T	G	0.99645		AVN	6431	A	T	0.030477		BNB	7701	T	C	0.926533
AFH	1748	C	T	0.996085		AVN	8481	A	G	0.322699		BNC	3814	T	C	0.997212
AFH	1767	G	T	0.301116		AVN	8534	A	G	0.25008		BNC	4646	A	G	0.049181
AFH	1775	G	A	0.687222		AVN	8569	T	C	0.963325		BND	2931	T	C	0.016432
AFH	1830	G	GTA	0.921412		AVN	8574	T	C	0.088301		BND	3814	T	C	0.995805
AFH	1912	G	C	0.9975		AVN	8575	T	C	0.998341		BNE	5497	CTCTTTTCAAAGT	C	0.008861
AFH	2227	C	T	0.998774		AVN	8619	T	C	0.411502		BNG	5198	A	C	0.752023
AFH	2277	CAAATAGT	C	0.734918		AVN	8856	C	A	0.007832		BNG	5318	T	TC	0.008775
AFI	172	A	G	0.423921		AVN	8936	A	G	0.997475		BNG	5321	C	CA	0.698949
AFI	313	A	G	0.996933		AVN	8991	G	T	0.018575		BNG	5323	C	A	0.017309
AFI	328	C	A	0.843135		AVN	9020	T	C	0.112222		BNG	6744	T	C	0.023578
AFI	557	C	T	0.998492		AVN	9045	T	C	0.00509		BNH	4460	A	G	0.058513
AFI	630	T	C	0.995769		AVP	2292	A	ACAC	0.266548		BNH	4638	C	G	0.00889
AFI	638	C	T	0.998973		AVP	2304	T	A	0.985087		BNI	2708	A	C	0.012204
AFI	648	A	G	0.998503		AVP	2374	T	C	0.29677		BNL	2667	C	T	0.031045
AFI	817	C	A	0.999226		AVP	2404	A	G	0.69997		BNM	4460	A	G	0.69434
AFI	923	G	C	0.996641		AVP	2479	A	G	0.989465		BNM	5168	A	G	0.230505
AFI	1235	T	TA	0.906133		AVP	5957	G	A	0.012463		BNM	6745	T	C	0.087002
AFI	1881	A	C	0.995964		AVP	6315	T	C	0.167574		BNN	7329	C	T	0.010041
AFI	2227	C	T	0.998896		AVP	6317	T	TG	0.023511		BNP	3225	C	T	0.008762
AFK	217	GT	G	0.956202		AVP	6337	G	A	0.008655		BNP	3466	A	G	0.02017
AFK	557	C	T	0.998328		AVP	6407	T	C	0.196656		BNP	4076	C	G	0.041218
AFK	626	A	G	0.998002		AVP	6415	C	A	0.011335		BNP	4270	C	T	0.0058
AFK	638	C	T	0.998961		AVP	6424	G	GTGT	0.73749		BNP	4460	A	G	0.071123
AFK	648	A	G	0.998297		AVP	6424	G	GT	0.014731		BNP	7206	A	G	0.015052
AFK	817	C	A	0.999023		AVP	6431	A	T	0.030051		BNQ	3924	C	T	0.24573
AFK	1123	T	C	0.190061		AVP	8534	A	G	0.786965		BNQ	4460	A	G	0.286969
AFK	1547	A	G	0.132122		AVP	8569	T	C	0.977309		BNQ	6786	G	A	0.068239
AFK	1564	T	TTC	0.274623		AVP	8574	T	C	0.008045		BNT	4544	T	C	0.123737
AFK	1638	A	C	0.997227		AVP	8575	T	C	0.99739		BNT	5431	A	G	0.18678
AFK	1683	A	T	0.997653		AVP	8619	T	C	0.883603		BNT	8011	G	A	0.016265
AFK	1720	T	G	0.99796		AVP	8936	A	G	0.987852		BPA	4830	T	C	0.97952
AFK	1757	A	G	0.943503		AVP	9020	T	C	0.008663		BPA	6787	T	C	0.010734
AFK	1773	TC	T	0.512616		AVP	9045	T	C	0.01518		BPA	7701	T	C	0.024344
AFK	1830	G	GTA	0.926266		AVQ	2292	A	ACAC	0.293012		BPA	7976	C	G	0.008981
AFK	2182	C	CAAAT	0.883887		AVQ	2304	T	A	0.990387		BPA	8427	T	G	0.016011
AFK	2183	A	AAATA	0.007878		AVQ	2374	T	C	0.246501		BPB	3284	C	T	0.124496
AFK	2187	C	A	0.038409		AVQ	2404	A	G	0.729303		BPC	3324	C	G	0.008304
AFK	2227	C	T	0.998447		AVQ	2479	A	G	0.982432		BPC	4120	G	C	0.011426
AFL	32	T	C	0.938865		AVQ	5957	G	A	0.011672		BPC	4460	A	G	0.870753
AFL	272	GAACATACAA	G	0.973051		AVQ	6315	T	C	0.133068		BPC	5346	A	G	0.010288
AFL	387	T	C	0.9937		AVQ	6317	T	TG	0.01026		BPF	2641	C	A	0.00951
AFL	557	C	T	0.997852		AVQ	6405	GAT	G	0.007694		BPF	2986	C	A	0.010364
AFL	612	C	T	0.025211		AVQ	6407	T	C	0.176523		BPF	6215	G	C	0.02169
AFL	621	A	G	0.321029		AVQ	6415	C	A	0.011443		BPI	2583	A	G	0.006708
AFL	625	A	C	0.993208		AVQ	6424	G	GTGT	0.766914		BPI	2620	T	C	0.968493
AFL	638	C	T	0.998928		AVQ	6424	G	GT	0.014211		BPI	2800	T	G	0.006985
AFL	648	A	G	0.997692		AVQ	6431	A	T	0.029255		BPI	2814	T	C	0.007998
AFL	817	C	A	0.998996		AVQ	8534	A	G	0.798357		BPI	2819	A	G	0.008075
AFL	1117	G	A	0.028729		AVQ	8569	T	C	0.980296		BPI	2897	C	A	0.010073
AFL	1117	G	C	0.967198		AVQ	8574	T	C	0.047556		BPI	3999	A	G	0.269896
AFL	2073	G	A	0.937319		AVQ	8575	T	C	0.998681		BPI	7377	T	A	0.00856
AFL	2166	A	G	0.934764		AVQ	8619	T	C	0.883098		BPI	7701	T	C	0.271827
AFL	2171	A	T	0.933507		AVQ	8635	G	A	0.098508		BPL	3787	T	C	0.024194
AFL	2179	G	A	0.751489		AVQ	8909	T	C	0.005845		BPL	5198	A	C	0.717076
AFL	2227	C	T	0.998616		AVQ	8936	A	G	0.979038		BPL	5318	T	TC	0.010533
AFM	197	C	T	0.116139		AVQ	9034	T	C	0.016138		BPL	5321	C	CA	0.923554
AFM	217	GT	G	0.966124		AVQ	9045	T	C	0.029923		BPL	5323	C	A	0.025118
AFM	224	A	G	0.994632		AVR	2289	A	G	0.597475		BPL	5626	A	G	0.501028
AFM	429	G	C	0.787486		AVR	2290	G	A	0.400127		BPL	6744	T	C	0.0294
AFM	557	C	T	0.998736		AVR	2292	A	ACAC	0.244314		BPM	4460	A	G	0.562439
AFM	626	A	G	0.997973		AVR	2304	T	A	0.983564		BPM	6717	T	C	0.005493
AFM	638	C	T	0.999106		AVR	2344	T	G	0.030963		BPN	2583	A	G	0.008715
AFM	648	A	G	0.998868		AVR	2374	T	C	0.208691		BPN	2620	T	C	0.905633
AFM	691	G	C	0.639914		AVR	2404	A	G	0.811577		BPN	2800	T	G	0.010852
AFM	817	C	A	0.999364		AVR	2479	A	G	0.978899		BPN	2814	T	C	0.011259
AFM	1069	A	G	0.523784		AVR	5957	G	A	0.010201		BPN	2819	A	G	0.011108
AFM	1671	T	C	0.998295		AVR	6315	T	C	0.47553		BPN	2897	C	A	0.014762
AFM	1703	A	G	0.996991		AVR	6407	T	C	0.481719		BPN	3814	T	C	0.007441
AFM	1720	T	G	0.998094		AVR	6424	G	GTGT	0.498794		BPN	3999	A	G	0.162234
AFM	1775	G	A	0.382075		AVR	6424	G	GT	0.011197		BPN	7701	T	C	0.283902
AFM	1912	G	C	0.997541		AVR	8534	A	G	0.833738		BPP	4020	T	C	0.005067
AFM	2162	C	T	0.121234		AVR	8569	T	C	0.977492		BPQ	2663	C	T	0.073759
AFM	2227	C	T	0.998708		AVR	8574	T	C	0.014256		BPR	3194	G	A	0.021287
AFM	2277	CAAATAGT	C	0.840587		AVR	8575	T	C	0.997527		BPR	3723	T	C	0.028222
AFN	217	GT	G	0.956232		AVR	8619	T	C	0.824767		BPR	4274	T	C	0.014601
AFN	224	A	G	0.987863		AVR	8936	A	G	0.976762		BPR	5198	A	C	0.024964
AFN	429	G	C	0.996516		AVR	9045	T	C	0.036512		BPR	5318	T	TC	0.012747
AFN	557	C	T	0.998639		AVS	2289	A	G	0.610407		BPR	5321	C	CA	0.905146
AFN	626	A	G	0.995412		AVS	2292	A	ACAC	0.264915		BPR	5323	C	A	0.027159
AFN	638	C	T	0.998686		AVS	2304	T	A	0.988332		BPR	5626	A	G	0.988967
AFN	648	A	G	0.999207		AVS	2374	T	C	0.302711		BPR	6744	T	C	0.03248
AFN	691	G	C	0.995746		AVS	2404	A	G	0.589985		BPR	7581	A	T	0.064278
AFN	817	C	A	0.999051		AVS	2479	A	G	0.972225		BPV	7074	C	T	0.027701
AFN	1069	A	G	0.989628		AVS	5957	G	A	0.010906		BPV	7701	T	C	0.680905
AFN	1547	A	AATATCCTCCTCCG	0.11223		AVS	6315	T	C	0.199562		BQA	5638	A	G	0.581095
AFN	1547	A	G	0.203876		AVS	6407	T	C	0.226557		BQC	7974	T	C	0.029196
AFN	1552	T	C	0.552419		AVS	6415	C	A	0.010106		BQE	5828	C	T	0.026793
AFN	1564	T	TTC	0.321377		AVS	6424	G	GTGT	0.708498		BQE	6201	G	A	0.024593
AFN	1671	T	C	0.998306		AVS	6424	G	GT	0.012711		BQG	4302	G	A	0.012906
AFN	1703	A	G	0.994669		AVS	6431	A	T	0.026948		BQH	3360	C	A	0.11075
AFN	1720	T	G	0.995291		AVS	6631	A	T	0.014686		BQH	4151	C	T	0.009061
AFN	1830	G	GTA	0.851101		AVS	8534	A	G	0.905963		BQH	7402	T	C	0.129746
AFN	1912	G	C	0.995078		AVS	8569	T	C	0.966938		BQH	8334	T	G	0.162199
AFN	2162	C	T	0.021685		AVS	8574	T	C	0.007563		BQI	3549	G	A	0.008974
AFN	2227	C	T	0.99835		AVS	8575	T	C	0.998574		BQI	3980	G	T	0.006405
AFN	2277	CAAATAGT	C	0.804865		AVS	8619	T	C	0.846512		BQI	4700	G	A	0.00953
AFP	33	G	A	0.108529		AVS	8635	G	A	0.006723		BQM	7354	T	C	0.027586
AFP	243	G	GCGGAAGCGGAAAATA	0.267923		AVS	8936	A	G	0.968762		BQN	7909	T	C	0.204493
AFP	557	C	T	0.891064		AVS	9010	G	A	0.007775		BQP	4302	G	A	0.078854
AFP	607	G	A	0.888051		AVS	9045	T	C	0.008345		BQP	7983	G	A	0.034791
AFP	638	C	T	0.999026		AVT	2289	A	G	0.674454		BQQ	2614	T	G	0.673448
AFP	648	A	G	0.11386		AVT	2292	A	ACAC	0.316864		BQR	2695	A	G	0.037054
AFP	743	T	C	0.889623		AVT	2304	T	A	0.976889		BQR	2839	T	C	0.025853
AFP	817	C	A	0.999191		AVT	2374	T	C	0.181545		BQR	5421	C	T	0.040153
AFP	905	A	G	0.00898		AVT	2404	A	G	0.776116		BQR	5546	C	G	0.00527
AFP	1032	C	T	0.111736		AVT	2479	A	G	0.993672		BQR	7866	G	A	0.005404
AFP	1117	G	C	0.109963		AVT	5957	G	A	0.011233		BQS	7401	G	A	0.055457
AFP	1145	A	G	0.108371		AVT	6315	T	C	0.124142		BQT	7951	C	T	0.11124
AFP	1431	A	G	0.120332		AVT	6407	T	C	0.194676		BRB	4612	G	A	0.119446
AFP	1495	G	C	0.11647		AVT	6424	G	GTGT	0.749687		BRD	3456	G	A	0.045324
AFP	1602	T	C	0.110061		AVT	6424	G	GT	0.018219		BRD	4118	C	A	0.017005
AFP	1638	A	C	0.896586		AVT	6431	A	T	0.030915		BRE	5586	C	T	0.005929
AFP	1897	T	C	0.086557		AVT	8534	A	G	0.815119		BRG	4859	A	G	0.009746
AFP	1983	TG	T	0.915603		AVT	8569	T	C	0.990855		BRK	2800	T	G	0.007546
AFP	1985	T	A	0.935415		AVT	8574	T	C	0.0135		BRK	2814	T	C	0.009574
AFP	2073	G	A	0.857875		AVT	8575	T	C	0.996357		BRK	2819	A	G	0.009796
AFP	2083	G	A	0.142846		AVT	8619	T	C	0.974529		BRK	3220	T	C	0.015518
AFP	2166	A	G	0.139804		AVT	8635	G	A	0.027727		BRK	5322	A	G	0.994833
AFP	2171	A	T	0.139111		AVT	8936	A	G	0.992294		BRK	5338	A	C	0.996045
AFP	2227	C	T	0.998659		AVT	8953	T	C	0.024356		BRK	5343	G	A	0.997017
AFQ	557	C	T	0.998814		AVV	2371	T	C	0.997664		BRK	5349	C	T	0.99733
AFQ	638	C	T	0.99863		AVV	2432	T	G	0.981149		BRK	5360	T	C	0.996924
AFQ	648	A	G	0.998484		AVV	6337	G	A	0.999061		BRM	4446	C	T	0.014261
AFQ	690	T	C	0.023821		AVV	6461	A	G	0.076655		BRM	7164	G	GCAC	0.032173
AFQ	817	C	A	0.999063		AVV	8934	G	A	0.998774		BRP	1316	C	G	0.014958
AFQ	1983	TG	T	0.93528		BAA	2371	T	C	0.997924		BRP	3834	G	A	0.073336
AFQ	1985	T	A	0.953969		BAA	2432	T	G	0.979145		BRP	5192	G	A	0.069876
AFQ	2073	G	A	0.997769		BAA	6337	G	A	0.999279		BRP	6815	G	A	0.038374
AFR	284	C	T	0.919168		BAA	6461	A	G	0.075412		BRP	7751	C	T	0.095335
AFR	387	T	C	0.932651		BAA	8934	G	A	0.999222		BRQ	3321	G	C	0.008997
AFR	557	C	T	0.99038		BAB	2371	T	C	0.996502		BRQ	3410	C	T	0.011177
AFR	626	A	G	0.010367		BAB	2432	T	G	0.981647		BRQ	3828	A	G	0.574309
AFR	638	C	T	0.989772		BAB	6109	T	C	0.010041		BRQ	3834	G	A	0.226251
AFR	648	A	G	0.041994		BAB	6337	G	A	0.99873		BRQ	7751	C	T	0.650048
AFR	817	C	A	0.989711		BAB	6461	A	G	0.033315		BRV	7558	G	A	0.069919
AFR	995	A	G	0.867997		BAB	8934	G	A	0.997818		BSA	4460	A	G	0.022368
AFR	1032	C	T	0.871377		BAC	2371	T	C	0.995232		BSA	6683	T	G	0.016382
AFR	1117	G	C	0.945087		BAC	2432	T	G	0.975971		BSA	7328	C	T	0.028677
AFR	1145	A	G	0.868177		BAC	6109	T	C	0.02077		BSB	7846	T	C	0.036242
AFR	1180	A	G	0.077997		BAC	6337	G	A	0.996923		BSC	3816	T	C	0.063663
AFR	1211	C	T	0.8683		BAC	6461	A	G	0.026991		BSC	4460	A	G	0.395797
AFR	1404	G	C	0.084704		BAC	8934	G	A	0.996807		BSD	5362	G	C	0.800768
AFR	1411	G	T	0.856682		BAD	2371	T	C	0.99771		BSD	7377	T	A	0.007901
AFR	1495	G	C	0.8759		BAD	2432	T	G	0.974795		BSD	8076	C	T	0.008931
AFR	1602	T	C	0.889225		BAD	6337	G	A	0.99819		BSE	4460	A	G	0.996957
AFR	1671	T	C	0.029		BAD	6461	A	G	0.103116		BSE	6930	A	G	0.027738
AFR	1983	TG	T	0.854385		BAD	8934	G	A	0.997528		BSG	3641	C	A	0.008038
AFR	1985	T	A	0.905111		BAE	2371	T	C	0.997445		BSG	4190	T	C	0.019733
AFR	2031	T	C	0.025434		BAE	2432	T	G	0.984134		BSI	3834	G	A	0.023374
AFR	2227	C	T	0.939088		BAE	6109	T	C	0.058677		BSI	5192	G	A	0.041457
AFS	105	C	A	0.08566		BAE	6337	G	A	0.999018		BSI	7751	C	T	0.310172
AFS	130	C	T	0.086057		BAE	6461	A	G	0.030091		BSL	4632	G	A	0.013989
AFS	227	A	T	0.954149		BAE	8484	G	C	0.011026		BSM	4505	C	T	0.019239
AFS	272	GAACATACAA	G	0.920319		BAE	8934	G	A	0.998586		BSN	4505	C	T	0.019163
AFS	557	C	T	0.998516		BAF	2371	T	C	0.907312		BSR	5321	C	CA	0.456418
AFS	607	G	A	0.989141		BAF	2432	T	G	0.9084		BSR	5321	C	A	0.021205
AFS	638	C	T	0.999101		BAF	6337	G	A	0.999136		BSR	5323	C	A	0.012711
AFS	648	A	G	0.010599		BAF	8460	C	CA	0.088276		BSR	5626	A	G	0.488329
AFS	690	T	C	0.009697		BAF	8934	G	A	0.909384		BSR	6744	T	C	0.0152
AFS	743	T	C	0.988311		BAF	8955	T	C	0.839624		BSS	5321	C	CA	0.391747
AFS	817	C	A	0.999101		BAG	2343	GTA	G	0.94614		BSS	5321	C	A	0.016878
AFS	1117	G	C	0.967306		BAG	2347	A	G	0.972592		BSS	5323	C	A	0.011455
AFS	1638	A	C	0.991279		BAG	2369	C	T	0.998637		BSS	5626	A	G	0.411589
AFS	1671	T	C	0.992739		BAG	6337	G	A	0.999316		BSS	6744	T	C	0.011671
AFS	1720	T	G	0.989199		BAG	8788	T	C	0.998358		BST	6162	G	A	0.220011
AFS	1730	T	C	0.985572		BAG	8934	G	A	0.998951		BST	8004	C	T	0.009734
AFS	1773	TC	T	0.424275		BAH	2343	GTA	G	0.946814		BTB	7701	T	C	0.994261
AFS	1775	G	A	0.634572		BAH	2347	A	G	0.970939		BTB	8046	C	T	0.008996
AFS	1830	G	GTA	0.909066		BAH	2369	C	T	0.997773		BTD	2620	T	C	0.037445
AFS	1912	G	C	0.360083		BAH	6337	G	A	0.998892		BTD	2803	G	C	0.04636
AFS	1983	TG	T	0.762776		BAH	8788	T	C	0.99831		BTD	3193	T	A	0.038886
AFS	2117	C	A	0.992117		BAH	8934	G	A	0.999202		BTD	4378	T	C	0.005993
AFS	2202	A	G	0.97706		BAI	2369	C	T	0.997716		BTD	4714	A	G	0.006681
AFS	2208	T	C	0.977822		BAI	6337	G	A	0.998086		BTD	5288	G	A	0.145367
AFS	2227	C	T	0.982152		BAI	8934	G	A	0.998331		BTD	7701	T	C	0.490895
AFT	130	C	T	0.110696		BAK	2369	C	T	0.998114		BTE	2519	A	G	0.00788
AFT	227	A	T	0.257771		BAK	6337	G	A	0.998772		BTE	2620	T	C	0.005727
AFT	272	GAACATACAA	G	0.236603		BAK	8934	G	A	0.998439		BTE	3193	T	A	0.039438
AFT	557	C	T	0.562489		BAL	2284	T	C	0.567193		BTE	5288	G	A	0.256027
AFT	607	G	A	0.438916		BAL	2311	A	C	0.996562		BTE	7701	T	C	0.42819
AFT	626	A	G	0.120321		BAL	2318	ACT	A	0.962176		BTG	5475	C	T	0.038963
AFT	638	C	T	0.568469		BAL	2343	GTA	G	0.995486		BTH	5742	C	T	0.784145
AFT	648	A	G	0.246232		BAL	2369	C	T	0.998396		BTL	1322	A	C	0.009688
AFT	743	T	C	0.40242		BAL	5924	C	T	0.997034		BTL	7031	A	G	0.031726
AFT	817	C	A	0.553957		BAL	6337	G	A	0.998806		BTL	7852	C	G	0.013772
AFT	981	T	G	0.079384		BAL	6511	C	T	0.995477		BTN	4094	G	A	0.008162
AFT	1117	G	C	0.606237		BAL	8934	G	A	0.999111		BTR	5321	C	CA	0.072995
AFT	1638	A	C	0.464289		BAM	2345	A	AT	0.885739		BTR	5626	A	G	0.069216
AFT	1671	T	C	0.101236		BAM	2349	T	A	0.885603		BTT	3301	C	T	0.054024
AFT	1683	A	T	0.360391		BAM	2352	A	AG	0.861751		BTT	4751	T	C	0.047924
AFT	1720	T	G	0.372368		BAM	2356	G	T	0.89391		BTT	5424	G	A	0.018873
AFT	1730	T	C	0.350507		BAM	2369	C	T	0.986675		BTT	6171	G	A	0.151709
AFT	1830	G	GTA	0.375141		BAM	5948	AT	A	0.008071		BTV	3367	T	A	0.013704
AFT	1881	A	G	0.104454		BAM	6337	G	A	0.994904		BTV	4751	T	C	0.009032
AFT	1897	T	C	0.039859		BAM	6383	T	C	0.995423		BTV	6171	G	A	0.160565
AFT	1912	G	C	0.113021		BAM	8561	A	T	0.999064		BTV	7583	T	C	0.0129
AFT	2073	G	A	0.159055		BAM	8934	G	A	0.988918		BTV	7701	T	C	0.015047
AFT	2117	C	A	0.410999		BAN	2371	T	C	0.995806		BVA	4712	G	A	0.011077
AFT	2208	T	C	0.394345		BAN	6337	G	A	0.999124		BVA	5801	C	CTA	0.025191
AFT	2227	C	T	0.837019		BAN	8934	G	A	0.999236		BVA	6171	G	A	0.22842
AFV	172	A	G	0.991476		BAP	2296	T	TA	0.427081		BVA	6961	C	T	0.018495
AFV	313	A	G	0.493709		BAP	6337	G	A	0.999283		BVB	4306	G	A	0.008535
AFV	328	C	A	0.806903		BAP	8934	G	A	0.998866		BVB	5633	T	C	0.025752
AFV	557	C	T	0.99607		BAQ	2352	A	AG	0.690298		BVB	7703	G	T	0.014243
AFV	630	T	C	0.993687		BAQ	2356	G	T	0.734573		BVC	5657	A	T	0.008298
AFV	638	C	T	0.995881		BAQ	6337	G	A	0.99868		BVC	7469	G	C	0.010564
AFV	648	A	G	0.995709		BAQ	6383	T	C	0.996769		BVC	7701	T	C	0.243079
AFV	817	C	A	0.99649		BAQ	8561	A	T	0.99458		BVD	2814	T	C	0.005497
AFV	923	G	C	0.99434		BAQ	8934	G	A	0.99927		BVD	2819	A	G	0.006207
AFV	1235	T	TA	0.899776		BAV	2289	A	G	0.755098		BVD	6872	A	G	0.01101
AFV	1239	C	A	0.015335		BAV	2292	A	ACAC	0.27781		BVF	2727	A	G	0.007079
AFV	1881	A	C	0.994328		BAV	2304	T	A	0.823919		BVF	2800	T	G	0.008882
AFV	2227	C	T	0.989017		BAV	2343	GTATAT	G	0.877942		BVF	2814	T	C	0.00996
AGA	306	C	A	0.013465		BAV	8934	G	A	0.031308		BVF	2819	A	G	0.010004
AGA	557	C	G	0.996899		BBB	2289	A	G	0.488557		BVG	2620	T	C	0.077265
AGA	638	C	T	0.998293		BBB	2343	GTATAT	G	0.664285		BVH	2620	T	C	0.071142
AGA	648	A	G	0.998571		BBB	6597	C	A	0.039104		BVH	2800	T	G	0.005382
AGA	817	C	A	0.99936		BBB	8934	G	A	0.075997		BVH	2814	T	C	0.005984
AGA	1983	TG	T	0.936172		BBC	2289	A	G	0.302288		BVH	2819	A	G	0.006786
AGA	1985	T	A	0.958766		BBC	2290	G	A	0.498967		BVK	2564	T	C	0.027195
AGA	2073	G	A	0.997573		BBC	2302	C	CCA	0.513021		BVK	3486	T	C	0.013806
AGA	2227	C	T	0.889375		BBC	2304	T	A	0.880124		BVM	7973	C	T	0.036643
AGB	130	C	T	0.989945		BBC	2392	A	G	0.480522		BVT	5318	T	TC	0.013167
AGB	227	A	T	0.978094		BBC	2456	G	A	0.449398		BVT	5321	C	CA	0.921832
AGB	272	GAACATACAA	G	0.92556		BBC	6321	A	G	0.278096		BVT	5323	C	A	0.023671
AGB	557	C	T	0.996285		BBC	6337	G	A	0.254575		BVT	5626	A	G	0.995823
AGB	607	G	A	0.869666		BBC	6358	T	TA	0.661114		BVT	6744	T	C	0.027133
AGB	638	C	T	0.996079		BBC	6360	C	A	0.020074		BVT	8191	T	C	0.168867
AGB	700	C	T	0.186559		BBC	6421	A	G	0.220329		BVV	5318	T	TC	0.012984
AGB	743	T	C	0.990984		BBC	8509	T	C	0.739721		BVV	5321	C	CA	0.915532
AGB	817	C	A	0.997225		BBD	2290	G	A	0.552735		BVV	5323	C	A	0.02744
AGB	1117	G	C	0.993952		BBD	2302	C	CCA	0.517591		BVV	5626	A	G	0.993413
AGB	1638	A	C	0.990348		BBD	2304	T	A	0.89158		BVV	6744	T	C	0.029819
AGB	1645	T	C	0.888363		BBD	2392	A	G	0.547622		BVV	7581	A	T	0.090078
AGB	1683	A	T	0.992171		BBD	2456	G	A	0.368805		CAA	5318	T	TC	0.016524
AGB	1720	T	G	0.988938		BBD	6337	G	A	0.266076		CAA	5321	C	CA	0.915853
AGB	1730	T	C	0.987522		BBD	6358	T	TA	0.476128		CAA	5323	C	A	0.025227
AGB	1757	A	G	0.796625		BBD	6358	T	A	0.018737		CAA	5626	A	G	0.993053
AGB	1773	TC	T	0.549469		BBD	6360	C	A	0.014022		CAA	6223	T	C	0.016073
AGB	1830	G	GTA	0.917821		BBD	6421	A	G	0.147713		CAA	6744	T	C	0.027617
AGB	1912	G	C	0.990884		BBD	8509	T	C	0.512189		CAB	5318	T	TC	0.011294
AGB	2117	C	A	0.991977		BBD	8558	T	C	0.039421		CAB	5321	C	CA	0.922218
AGB	2181	G	A	0.93581		BBE	2302	C	CCA	0.242241		CAB	5323	C	A	0.024901
AGB	2202	A	G	0.93799		BBE	2304	T	A	0.426531		CAB	5626	A	G	0.718778
AGB	2208	T	C	0.98372		BBE	2392	A	G	0.223915		CAB	6744	T	C	0.028823
AGB	2227	C	T	0.99242		BBE	8558	T	C	0.21222		CAB	8191	T	C	0.640277
AGC	130	C	T	0.905205		BBF	2288	T	A	0.312977		CAB	8222	A	T	0.058501
AGC	227	A	T	0.824484		BBF	2290	G	A	0.647293		CAC	5318	T	TC	0.015519
AGC	272	GAACATACAA	G	0.773854		BBF	2302	C	CCA	0.56737		CAC	5321	C	CA	0.917046
AGC	557	C	T	0.996768		BBF	2304	T	A	0.975363		CAC	5323	C	A	0.025777
AGC	638	C	T	0.996033		BBF	2392	A	G	0.700544		CAC	5626	A	G	0.994848
AGC	648	A	G	0.084875		BBF	2456	G	A	0.226678		CAC	6744	T	C	0.021425
AGC	690	T	C	0.084487		BBF	6337	G	A	0.224793		CAC	7581	A	T	0.060029
AGC	743	T	C	0.907868		BBF	6358	T	TA	0.642321		CAD	5318	T	TC	0.014382
AGC	762	A	C	0.009254		BBF	6360	C	A	0.020657		CAD	5321	C	CA	0.912459
AGC	817	C	A	0.996358		BBF	8509	T	C	0.333016		CAD	5323	C	A	0.023137
AGC	1082	C	T	0.906156		BBF	8558	T	C	0.076972		CAD	5626	A	G	0.98818
AGC	1117	G	C	0.906543		BBG	2289	A	G	0.383037		CAD	6744	T	C	0.029188
AGC	1683	A	T	0.901563		BBG	2290	G	A	0.636325		CAD	7581	A	T	0.040281
AGC	1730	T	C	0.844872		BBG	2302	C	CCA	0.583607		CAE	7701	T	C	0.965748
AGC	1830	G	GTA	0.798157		BBG	2304	T	A	0.989739		CAF	3436	CCT	C	0.012322
AGC	1897	T	C	0.902872		BBG	2392	A	G	0.997387		CAF	7701	T	C	0.963878
AGC	1982	CTGTT	C	0.628378		BBG	2478	A	G	0.857934		CAI	4632	G	A	0.015096
AGC	2073	G	A	0.106718		BBG	5957	G	A	0.009819		CAI	5321	C	CA	0.13254
AGC	2227	C	T	0.90821		BBG	6358	T	TA	0.872649		CAI	5321	C	A	0.008228
AGE	130	C	T	0.879695		BBG	6360	C	A	0.026838		CAI	5626	A	G	0.131592
AGE	227	A	T	0.98782		BBG	6597	C	A	0.035963		CAK	2987	T	C	0.011364
AGE	557	C	T	0.994134		BBG	8509	T	C	0.821696		CAK	4632	G	A	0.026081
AGE	607	G	A	0.988912		BBK	6518	A	C	0.997427		CAK	5321	C	CA	0.085998
AGE	626	A	G	0.911523		BBL	6329	A	G	0.995423		CAK	5626	A	G	0.090108
AGE	638	C	T	0.994635		BBL	6337	G	A	0.996503		CAK	7481	C	A	0.015109
AGE	648	A	G	0.891196		BBM	2323	T	C	0.996403		CAL	2987	T	C	0.011222
AGE	743	T	C	0.100063		BBM	2361	A	ATC	0.875873		CAL	4632	G	A	0.039853
AGE	817	C	A	0.994567		BBM	6322	A	T	0.021819		CAL	5321	C	CA	0.102863
AGE	1117	G	C	0.994111		BBM	6337	G	A	0.998736		CAL	5626	A	G	0.112525
AGE	1638	A	C	0.993663		BBM	6520	A	G	0.019636		CAL	7481	C	A	0.008777
AGE	1645	T	C	0.055549		BBM	8934	G	A	0.997117		CAM	5318	T	TC	0.014256
AGE	1662	A	G	0.91027		BBP	2290	G	A	0.749017		CAM	5321	C	CA	0.918662
AGE	1683	A	T	0.993889		BBP	2302	C	CCA	0.574752		CAM	5323	C	A	0.025786
AGE	1720	T	G	0.991347		BBP	2304	T	A	0.978459		CAM	5626	A	G	0.995765
AGE	1730	T	C	0.989556		BBP	2392	A	G	0.951781		CAM	6744	T	C	0.0273
AGE	1773	TC	T	0.420109		BBP	6321	A	G	0.633806		CAM	8191	T	C	0.299803
AGE	1775	G	A	0.637996		BBP	6358	T	TA	0.873237		CAN	2683	G	A	0.009802
AGE	1830	G	GTA	0.914683		BBP	6360	C	A	0.028574		CAN	5198	A	C	0.120784
AGE	1897	T	C	0.954247		BBP	8509	T	C	0.510916		CAN	5318	T	TC	0.016381
AGE	1982	CTGTT	C	0.768826		BBP	8934	G	A	0.029354		CAN	5321	C	CA	0.909961
AGE	1988	ACTGT	A	0.499085		BBQ	2297	A	C	0.993726		CAN	5323	C	A	0.02453
AGE	1992	T	A	0.321927		BBQ	6337	G	A	0.98971		CAN	5626	A	G	0.20025
AGE	2117	C	A	0.993954		BBQ	6358	T	TA	0.007927		CAN	6744	T	C	0.022967
AGE	2208	T	C	0.991302		BBQ	8509	T	C	0.008901		CAN	8191	T	C	0.090334
AGE	2227	C	T	0.998623		BBQ	8934	G	A	0.988395		CAP	5318	T	TC	0.015326
AGF	33	G	A	0.220414		BBR	6337	G	A	0.997886		CAP	5321	C	CA	0.917333
AGF	42	G	T	0.229746		BBR	8934	G	A	0.99797		CAP	5323	C	A	0.02966
AGF	94	G	T	0.250452		BBS	2297	A	C	0.997019		CAP	5626	A	G	0.793228
AGF	278	A	G	0.018478		BBS	6337	G	A	0.997889		CAP	6744	T	C	0.027622
AGF	557	C	T	0.995986		BBS	8934	G	A	0.99843		CAP	8191	T	C	0.685253
AGF	585	T	C	0.215143		BBT	2290	G	A	0.053747		CAP	8222	A	T	0.009364
AGF	648	A	G	0.995203		BBT	5950	A	T	0.005789		CAQ	5318	T	TC	0.012674
AGF	817	C	A	0.996779		BBT	6358	T	TA	0.765287		CAQ	5321	C	CA	0.91855
AGF	1032	C	T	0.217078		BBT	6360	C	A	0.02412		CAQ	5323	C	A	0.027693
AGF	1045	C	T	0.21808		BBT	6597	C	A	0.042372		CAQ	5626	A	G	0.992601
AGF	1489	T	C	0.051272		BBT	8509	T	C	0.822413		CAQ	6744	T	C	0.025728
AGF	1495	G	C	0.235649		BBT	8934	G	A	0.223789		CAQ	8191	T	C	0.283246
AGF	1602	T	C	0.226802		BBV	5993	C	CT	0.536995		CAR	5318	T	TC	0.013178
AGF	1897	T	C	0.199727		BBV	5996	G	T	0.011462		CAR	5321	C	CA	0.916134
AGF	1985	T	A	0.903542		BBV	8599	T	C	0.023288		CAR	5323	C	A	0.023889
AGG	127	T	C	0.314042		BBV	8844	A	C	0.079156		CAR	5626	A	G	0.996482
AGG	217	GT	G	0.95247		BBV	8871	A	G	0.438994		CAR	6744	T	C	0.029774
AGG	224	A	G	0.977204		BCA	6561	T	C	0.45161		CAS	5318	T	TC	0.007638
AGG	557	C	T	0.996981		BCB	2383	G	C	0.019775		CAS	5321	C	CA	0.935813
AGG	626	A	G	0.992314		BCB	2384	A	G	0.974625		CAS	5323	C	A	0.021086
AGG	638	C	T	0.994696		BCB	2430	T	C	0.997992		CAS	5626	A	G	0.992176
AGG	648	A	G	0.995175		BCB	6337	G	A	0.998755		CAS	6744	T	C	0.017379
AGG	817	C	A	0.996098		BCB	6371	C	CGA	0.866285		CAT	5318	T	TC	0.013393
AGG	1132	T	C	0.725462		BCB	8513	C	A	0.312198		CAT	5321	C	CA	0.909548
AGG	1552	T	C	0.16799		BCB	8609	T	C	0.688147		CAT	5323	C	A	0.027255
AGG	1564	T	TTC	0.297672		BCB	8934	G	A	0.998668		CAT	5626	A	G	0.9918
AGG	1662	A	G	0.988682		BCC	2351	TAATAGATATATAC	T	0.039228		CAT	6744	T	C	0.032692
AGG	1671	T	C	0.992982		BCC	2364	C	T	0.051504		CAV	5318	T	TC	0.014301
AGG	1720	T	G	0.988025		BCC	2383	G	C	0.14885		CAV	5321	C	CA	0.918421
AGG	1748	C	T	0.989303		BCC	2384	A	G	0.841659		CAV	5323	C	A	0.026316
AGG	1775	G	A	0.669069		BCC	2430	T	C	0.992773		CAV	5626	A	G	0.997631
AGG	1830	G	GTA	0.898923		BCC	6337	G	A	0.997334		CAV	6744	T	C	0.030041
AGG	1912	G	C	0.99194		BCC	6371	C	CGA	0.642606		CBA	5552	C	G	0.012341
AGG	2227	C	T	0.992826		BCC	6374	T	G	0.028251		CBA	8384	G	A	0.010075
AGG	2277	CAAATAGT	C	0.740601		BCC	8513	C	A	0.235416		CBB	2739	A	G	0.039171
AGH	33	G	A	0.991613		BCC	8609	T	C	0.754697		CBB	5318	T	TC	0.008361
AGH	260	G	A	0.13958		BCC	8934	G	A	0.997663		CBB	5321	C	CA	0.925188
AGH	557	C	T	0.996234		BCD	2351	TAATAGATATATAC	T	0.013501		CBB	5323	C	A	0.024407
AGH	638	C	T	0.994767		BCD	2364	C	T	0.020117		CBB	5626	A	G	0.996393
AGH	648	A	G	0.99525		BCD	2383	G	C	0.061653		CBB	6744	T	C	0.031282
AGH	817	C	A	0.99625		BCD	2384	A	G	0.936314		CBC	5318	T	TC	0.013545
AGH	1027	C	A	0.039058		BCD	2430	T	C	0.999553		CBC	5321	C	CA	0.912247
AGH	1032	C	T	0.99182		BCD	6337	G	A	0.999439		CBC	5323	C	A	0.029083
AGH	1117	G	C	0.993148		BCD	6371	C	CGA	0.700232		CBC	5626	A	G	0.994485
AGH	1145	A	G	0.990757		BCD	6374	T	G	0.031679		CBC	6744	T	C	0.034151
AGH	1495	G	C	0.992712		BCD	8513	C	A	0.005318		CBC	8205	G	T	0.014205
AGH	1602	T	C	0.990391		BCD	8609	T	C	0.993346		CBD	5318	T	TC	0.011595
AGH	1671	T	C	0.991743		BCD	8934	G	A	0.999563		CBD	5321	C	CA	0.917024
AGH	1897	T	C	0.990981		BCD	8973	C	T	0.039794		CBD	5323	C	A	0.027638
AGH	1982	CTGTT	C	0.946598		BCD	9012	T	C	0.024365		CBD	5626	A	G	0.997039
AGH	1988	ACTGT	A	0.547114		BCE	2384	A	G	0.992823		CBD	6744	T	C	0.030793
AGH	2083	G	A	0.992706		BCE	2430	T	C	0.999129		CBE	2739	A	G	0.055224
AGH	2166	A	G	0.990028		BCE	6025	T	C	0.28381		CBE	5318	T	TC	0.012467
AGH	2171	A	T	0.99129		BCE	6337	G	A	0.999466		CBE	5321	C	CA	0.910438
AGH	2227	C	T	0.993024		BCE	6371	C	CGA	0.89992		CBE	5323	C	A	0.027247
AGH	2277	CAAATAGT	C	0.730255		BCE	6374	T	G	0.041937		CBE	5626	A	G	0.994146
AGI	557	C	T	0.995604		BCE	8609	T	C	0.998556		CBE	6744	T	C	0.029943
AGI	638	C	T	0.99441		BCE	8934	G	A	0.999519		CBF	2519	A	G	0.01995
AGI	648	A	G	0.995559		BCF	2384	A	G	0.999233		CBF	2620	T	C	0.007898
AGI	817	C	A	0.99636		BCF	2430	T	C	0.999119		CBF	3193	T	A	0.047289
AGI	1983	TG	T	0.923072		BCF	6337	G	A	0.999699		CBF	5288	G	A	0.275516
AGI	1985	T	A	0.948197		BCF	6371	C	CGA	0.903346		CBF	7701	T	C	0.447757
AGI	2073	G	A	0.993327		BCF	6374	T	G	0.039371		CBG	1359	C	G	0.044239
AGK	227	A	T	0.985198		BCF	8609	T	C	0.998863		CBH	4460	A	G	0.302187
AGK	272	GAACATACAA	G	0.907768		BCF	8934	G	A	0.999702		CBI	7010	C	CTGT	0.008298
AGK	557	C	T	0.996711		BCG	2300	T	C	0.6625		CBI	7710	A	G	0.008464
AGK	607	G	A	0.985069		BCG	2320	T	A	0.4375		CBI	7909	T	C	0.119088
AGK	626	A	G	0.15008		BCG	2351	TAATAGATATATAC	T	0.692469		CBK	2709	T	C	0.013434
AGK	638	C	T	0.99635		BCG	2361	A	AT	0.329529		CBK	5633	T	C	0.997904
AGK	648	A	G	0.154911		BCG	2364	C	T	0.523077		CBL	5633	T	C	0.404638
AGK	743	T	C	0.832212		BCG	2383	G	C	0.974674		CBM	2709	T	C	0.005213
AGK	817	C	A	0.996216		BCG	2430	T	C	0.9992		CBM	5633	T	C	0.459941
AGK	1117	G	C	0.992972		BCG	6006	T	C	0.234908		CBN	4562	A	AAT	0.006703
AGK	1638	A	C	0.991415		BCG	6337	G	A	0.999425		CBN	7284	C	T	0.02587
AGK	1683	A	T	0.993833		BCG	6371	C	CGA	0.689221		CBR	3150	G	C	0.03878
AGK	1720	T	G	0.990439		BCG	6374	T	G	0.030196		CBR	4192	A	G	0.022338
AGK	1730	T	C	0.988129		BCG	8513	C	A	0.216352		CBR	4486	T	C	0.310079
AGK	1830	G	GTA	0.898601		BCG	8609	T	C	0.791566		CBR	4639	G	A	0.325115
AGK	1897	T	C	0.129026		BCG	8842	G	T	0.020455		CBR	4710	C	T	0.029732
AGK	1983	TG	T	0.896897		BCG	8934	G	A	0.999541		CCC	2597	C	T	0.011014
AGK	1985	T	A	0.921057		BCH	2384	A	G	0.995812		CCD	4139	C	T	0.010367
AGK	2117	C	A	0.991996		BCH	2430	T	C	0.998907		CCE	5033	C	T	0.038178
AGK	2208	T	C	0.989604		BCH	6337	G	A	0.999039		CCF	5033	C	T	0.045637
AGK	2227	C	T	0.994537		BCH	6371	C	CGA	0.901751		CCG	3002	G	A	0.011704
AGL	33	G	A	0.071213		BCH	6374	T	G	0.041644		CCH	3311	C	G	0.060096
AGL	42	G	T	0.071743		BCH	6543	G	T	0.011288		CCH	6638	T	C	0.009144
AGL	94	G	T	0.080327		BCH	8609	T	C	0.998692		CCI	3002	G	A	0.010658
AGL	557	C	T	0.99793		BCH	8934	G	A	0.99858		CCM	3426	T	TATTCTACA	0.009729
AGL	585	T	C	0.086023		BCI	2351	TAATAGATATATAC	T	0.047441		CCM	7909	T	C	0.013473
AGL	638	C	T	0.996969		BCI	2361	A	AT	0.041476		CCS	2693	G	A	0.00898
AGL	648	A	G	0.99835		BCI	2364	C	T	0.069061		CCS	3427	A	T	0.254449
AGL	817	C	A	0.998421		BCI	2383	G	C	0.191193		CCV	7568	G	C	0.010362
AGL	1032	C	T	0.068344		BCI	2384	A	G	0.804591		CDD	5727	C	T	0.010525
AGL	1045	C	T	0.068734		BCI	2430	T	C	0.999186		CDE	5727	C	T	0.009371
AGL	1495	G	C	0.079882		BCI	6337	G	A	0.999582		CDN	6982	G	A	0.006467
AGL	1671	T	C	0.072021		BCI	6371	C	CGA	0.49362		CDN	7326	C	T	0.448461
AGL	1897	T	C	0.065784		BCI	6371	C	A	0.020688		CDR	1331	G	T	0.025529
AGL	1983	TG	T	0.919152		BCI	6374	T	G	0.022757		CDV	4169	C	T	0.02362
AGL	1985	T	A	0.939509		BCI	8513	C	A	0.288612		CDV	7083	G	A	0.053282
AGL	2227	C	T	0.997811		BCI	8609	T	C	0.714325		CDV	7584	A	G	0.024863
AGM	272	GAACATACAA	G	0.014789		BCI	8934	G	A	0.968649		CEA	5704	C	T	0.025793
AGM	557	C	T	0.977996		BCI	8934	G	C	0.030486		CEC	4460	A	G	0.135054
AGM	607	G	A	0.911377		BCK	2351	TAATAGATATATAC	T	0.055731		CED	4169	C	T	0.007481
AGM	626	A	G	0.937146		BCK	2361	A	AT	0.04817		CED	4795	G	A	0.030693
AGM	638	C	T	0.975824		BCK	2364	C	T	0.080136		CED	7083	G	A	0.0083
AGM	648	A	G	0.97633		BCK	2383	G	C	0.210539		CED	7584	A	G	0.026593
AGM	743	T	C	0.906897		BCK	2384	A	G	0.785294		CEE	4460	A	G	0.98414
AGM	817	C	A	0.962633		BCK	2430	T	C	0.998745		CEF	4795	G	A	0.157276
AGM	924	C	T	0.032473		BCK	6337	G	A	0.999313		CEF	7083	G	A	0.015967
AGM	981	T	G	0.889166		BCK	6371	C	CGA	0.567724		CEF	7584	A	G	0.010044
AGM	1117	G	C	0.879912		BCK	6374	T	G	0.025553		CEG	3311	C	T	0.997797
AGM	1123	T	C	0.031226		BCK	8513	C	A	0.326073		CEG	5237	G	GTGAAAT	0.006772
AGM	1671	T	C	0.025535		BCK	8609	T	C	0.670915		CEG	5343	G	A	0.995272
AGM	1720	T	G	0.018515		BCK	8934	G	A	0.999488		CEG	5349	C	T	0.992718
AGM	1730	T	C	0.01558		BCL	2384	A	G	0.997649		CEG	5752	G	A	0.990315
AGM	1830	G	GTA	0.019194		BCL	2430	T	C	0.997388		CEH	6189	T	C	0.009839
AGM	1983	TG	T	0.918229		BCL	6337	G	A	0.99892		CEI	2939	G	A	0.005906
AGM	2073	G	A	0.962617		BCL	6371	C	CGA	0.899841		CEI	3311	C	T	0.995615
AGM	2227	C	T	0.134161		BCL	8609	T	C	0.996383		CEI	5343	G	A	0.997056
AGN	172	A	G	0.995419		BCL	8934	G	A	0.998982		CEI	5349	C	T	0.996305
AGN	557	C	T	0.997334		BCM	2383	G	C	0.009069		CEI	5752	G	A	0.996612
AGN	638	C	T	0.996967		BCM	2384	A	G	0.990335		CEK	6831	C	T	0.037201
AGN	648	A	G	0.997558		BCM	2430	T	C	0.999692		CEL	6831	C	T	0.500996
AGN	817	C	A	0.998025		BCM	6337	G	A	0.999313		CEM	4641	C	T	0.016883
AGN	1983	TG	T	0.950368		BCM	6371	C	CGA	0.89078		CEP	4998	A	G	0.071546
AGN	1985	T	A	0.968735		BCM	6374	T	G	0.036605		CEP	8047	T	C	0.019902
AGN	2015	A	C	0.995955		BCM	8609	T	C	0.998818		CEQ	2620	T	C	0.258238
AGN	2073	G	A	0.997649		BCM	8934	G	A	0.999096		CEQ	4126	G	A	0.752412
AGP	227	A	T	0.988824		BCN	2351	TAATAGATATATAC	T	0.153428		CEQ	4752	T	C	0.009254
AGP	272	GAACATACAA	G	0.917416		BCN	2361	A	AT	0.123573		CER	2620	T	C	0.986366
AGP	557	C	T	0.994787		BCN	2364	C	T	0.197508		CER	2639	G	A	0.060879
AGP	638	C	T	0.994086		BCN	2383	G	C	0.470807		CER	4191	T	TAA	0.110611
AGP	648	A	G	0.995508		BCN	2384	A	G	0.522921		CER	4588	A	G	0.057233
AGP	817	C	A	0.995777		BCN	2430	T	C	0.999444		CER	5333	T	C	0.989205
AGP	1132	T	C	0.969575		BCN	6337	G	A	0.999415		CER	5362	G	C	0.986674
AGP	1671	T	C	0.50565		BCN	6371	C	CGA	0.379836		CER	5415	T	C	0.987604
AGP	1720	T	G	0.537576		BCN	6374	T	G	0.017007		CER	7064	G	A	0.164044
AGP	1830	G	GTA	0.82137		BCN	8513	C	A	0.653461		CER	7377	T	A	0.012161
AGP	2073	G	A	0.05387		BCN	8609	T	C	0.345649		CER	7701	T	C	0.988465
AGP	2189	T	C	0.734303		BCN	8934	G	A	0.99923		CES	2620	T	C	0.974318
AGP	2227	C	T	0.741409		BCP	2351	TAATAGATATATAC	T	0.051609		CES	2639	G	A	0.04834
AGP	2277	CAAATAGT	C	0.352871		BCP	2364	C	T	0.065142		CES	4191	T	TAA	0.032391
AGR	217	GT	G	0.963058		BCP	2383	G	C	0.189097		CES	5147	C	CCT	0.006048
AGR	557	C	T	0.999043		BCP	2384	A	G	0.807225		CES	5333	T	C	0.975159
AGR	626	A	G	0.997894		BCP	2430	T	C	0.999484		CES	5362	G	C	0.977367
AGR	638	C	T	0.999572		BCP	6337	G	A	0.999543		CES	5415	T	C	0.978672
AGR	648	A	G	0.998417		BCP	6371	C	CGA	0.63378		CES	7064	G	A	0.197096
AGR	817	C	A	0.999343		BCP	6374	T	G	0.028836		CES	7701	T	C	0.977352
AGR	1123	T	C	0.996574		BCP	8513	C	A	0.346482		CET	2620	T	C	0.992858
AGR	1671	T	C	0.997559		BCP	8609	T	C	0.645709		CET	2639	G	A	0.10608
AGR	1720	T	G	0.998185		BCP	8934	G	A	0.999605		CET	4191	T	TAA	0.148605
AGR	1830	G	GTA	0.861056		BCQ	2351	TAATAGATATATAC	T	0.03131		CET	5333	T	C	0.994282
AGR	1983	TG	T	0.932693		BCQ	2364	C	T	0.045039		CET	5362	G	C	0.993905
AGR	1985	T	A	0.956765		BCQ	2383	G	C	0.127262		CET	5415	T	C	0.990986
AGR	2182	C	CAAAT	0.902624		BCQ	2384	A	G	0.870055		CET	5658	C	T	0.01138
AGR	2227	C	T	0.998586		BCQ	2430	T	C	0.999329		CET	7064	G	A	0.737776
AGS	557	C	G	0.996512		BCQ	6006	T	C	0.046602		CET	7701	T	C	0.990594
AGS	638	C	T	0.997679		BCQ	6337	G	A	0.999418		CEV	6728	A	G	0.779893
AGS	648	A	G	0.998692		BCQ	6371	C	CGA	0.644566		CFA	2730	A	G	0.019666
AGS	817	C	A	0.997784		BCQ	6374	T	G	0.028729		CFA	4639	G	T	0.183904
AGS	1983	TG	T	0.930116		BCQ	8513	C	A	0.261208		CFC	3834	G	A	0.127187
AGS	1985	T	A	0.950538		BCQ	8609	T	C	0.733585		CFC	3922	G	A	0.120981
AGS	2073	G	A	0.998026		BCQ	8934	G	A	0.999297		CFD	3303	C	T	0.007457
AGS	2227	C	T	0.99759		BCR	2290	G	A	0.707383		CFD	3834	G	A	0.978569
AGT	217	GT	G	0.040683		BCR	2302	C	CCA	0.561985		CFD	5704	C	G	0.007785
AGT	557	C	T	0.088413		BCR	2304	T	A	0.966667		CFD	6847	G	A	0.987712
AGT	626	A	G	0.085408		BCR	2392	A	G	0.966021		CFD	7428	G	T	0.011705
AGT	638	C	T	0.087237		BCR	6321	A	G	0.4444		CFD	7797	C	T	0.012236
AGT	648	A	G	0.088253		BCR	6360	C	A	0.030391		CFE	2564	T	C	0.04294
AGT	755	C	A	0.090384		BCR	8509	T	C	0.058571		CFE	3486	T	C	0.005263
AGT	817	C	A	0.090083		BCR	8934	G	A	0.258728		CFE	6715	A	C	0.008502
AGT	1123	T	C	0.08603		BCS	2290	G	A	0.709781		CFF	7701	T	C	0.50584
AGT	1547	A	AATATTCTCCTCCG	0.020729		BCS	2302	C	CCA	0.558824		CFG	3150	G	C	0.132793
AGT	1671	T	C	0.07538		BCS	2304	T	TA	0.065556		CFG	4486	T	C	0.117647
AGT	1703	A	G	0.065152		BCS	2304	T	A	0.970881		CFG	4639	G	A	0.198088
AGT	1720	T	G	0.065256		BCS	2392	A	G	0.906903		CFG	4710	C	T	0.075809
AGT	1830	G	GTA	0.059852		BCS	6321	A	G	0.712348		CFH	4486	T	C	0.088465
AGT	1912	G	C	0.083115		BCS	6360	C	A	0.027824		CFH	4639	G	A	0.279802
AGT	2073	G	A	0.009952		BCS	8509	T	C	0.288297		CFH	4650	C	T	0.28303
AGT	2227	C	T	0.998114		BCS	8934	G	A	0.09908		CFH	4710	C	T	0.036234
AGT	2277	CAAATAGT	C	0.101665		BCT	2290	G	A	0.689873		CFH	5303	C	T	0.028499
AGV	557	C	T	0.99766		BCT	2302	C	CCA	0.534521		CFI	2620	T	C	0.015243
AGV	638	C	T	0.997589		BCT	2304	T	A	0.923529		CFI	2803	G	C	0.083338
AGV	648	A	G	0.998332		BCT	2392	A	G	0.964408		CFI	7701	T	C	0.021556
AGV	817	C	A	0.998082		BCT	6321	A	G	0.436744		CFI	7979	C	A	0.024477
AGV	1983	TG	T	0.938464		BCT	6358	T	TA	0.892662		CFM	3834	G	A	0.989078
AGV	1985	T	A	0.959613		BCT	6360	C	A	0.027702		CFM	6847	G	A	0.996141
AGV	2073	G	A	0.998091		BCT	8509	T	C	0.274486		CFM	7458	C	A	0.009383
AGV	2227	C	T	0.59054		BCV	2304	T	TA	0.027958		CFN	2620	T	C	0.010449
AHA	272	GAACATACAA	G	0.409079		BCV	6337	G	A	0.009663		CFN	2803	G	C	0.109818
AHA	557	C	T	0.008492		BCV	8934	G	A	0.736039		CFN	7701	T	C	0.022642
AHA	638	C	T	0.007079		BDA	2304	T	TA	0.029951		CFP	2620	T	C	0.141328
AHA	817	C	A	0.00782		BDA	6337	G	A	0.007459		CFP	6802	G	A	0.006243
AHA	1830	G	GTA	0.384508		BDA	8934	G	A	0.74675		CFP	7701	T	C	0.482742
AHA	1830	G	A	0.013154		BDB	2304	T	TA	0.018224		CFT	4398	T	C	0.016008
AHA	2227	C	T	0.017096		BDB	6337	G	A	0.007111		CGC	2620	T	C	0.0084
AHB	557	C	T	0.997846		BDB	8934	G	A	0.592045		CGC	3828	A	G	0.102866
AHB	638	C	T	0.996432		BDC	6337	G	A	0.704532		CGC	3834	G	A	0.279212
AHB	648	A	G	0.998317		BDC	8934	G	A	0.334142		CGC	4476	G	T	0.005537
AHB	817	C	A	0.998272		BDD	2304	T	TA	0.032633		CGC	6761	G	A	0.29925
AHB	1454	A	T	0.481593		BDD	6337	G	A	0.007586		CGC	7751	C	T	0.855734
AHB	2073	G	A	0.997862		BDD	8934	G	A	0.782386		CGC	7945	A	G	0.00773
AHB	2227	C	T	0.998233		BDE	2288	T	A	0.261063		CGD	2814	T	C	0.008042
AHC	557	C	T	0.998157		BDE	2302	C	CCA	0.415577		CGD	3474	T	A	0.010641
AHC	638	C	T	0.99739		BDE	2304	T	TA	0.042591		CGD	5322	A	G	0.161295
AHC	648	A	G	0.998628		BDE	6337	G	A	0.00815		CGD	5338	A	C	0.16038
AHC	817	C	A	0.998039		BDE	8934	G	A	0.901458		CGD	5343	G	A	0.162258
[truncated: 12,666 more rows]

## Sheet: Figure 1g
NTS							ETS+ITS							rRNA
NAME	POSITION	REFERENCE	ISOLATE	iVF	Ecological.origins		NAME	POSITION	REFERENCE	ISOLATE	iVF	Ecological.origins		NAME	POSITION	REFERENCE	ISOLATE	iVF	Ecological.origins
AAA	557	C	T	0.99881	Wine		AAA	6007	C	T	0.198166	Wine		AAA	5192	G	A	0.014547	Wine
AAA	638	C	T	0.998471	Wine		AAB	9019	A	G	0.998215	Beer		AAB	7701	T	C	0.995279	Beer
AAA	648	A	G	0.997793	Wine		AAC	2290	G	A	0.913043	Beer		AAC	4486	T	C	0.052778	Beer
AAA	817	C	A	0.998855	Wine		AAC	2302	C	CCA	0.595628	Beer		AAC	6847	G	A	0.977181	Beer
AAA	1435	C	A	0.225855	Wine		AAC	2304	T	A	0.978622	Beer		AAC	7274	C	A	0.023256	Beer
AAA	1983	TG	T	0.94947	Wine		AAC	2392	A	G	0.934573	Beer		AAE	5321	C	CA	0.919426	Wine
AAA	1985	T	A	0.963587	Wine		AAC	2478	A	G	0.982563	Beer		AAE	5323	C	A	0.021959	Wine
AAA	2073	G	A	0.998694	Wine		AAC	6358	T	TA	0.886091	Beer		AAE	5626	A	G	0.994789	Wine
AAA	2227	C	T	0.997827	Wine		AAC	6360	C	A	0.028419	Beer		AAE	6744	T	C	0.029145	Wine
AAB	130	C	T	0.997717	Beer		AAC	8509	T	C	0.983344	Beer		AAG	2664	T	C	0.028421	Unknown
AAB	227	A	T	0.997349	Beer		AAC	8742	T	G	0.95734	Beer		AAG	5362	G	C	0.048584	Unknown
AAB	557	C	T	0.999186	Beer		AAC	8866	T	C	0.953088	Beer		AAG	7701	T	C	0.06145	Unknown
AAB	638	C	T	0.998907	Beer		AAD	2331	A	G	0.054679	Sake		AAH	2662	G	A	0.943965	Unknown
AAB	817	C	A	0.999525	Beer		AAD	2348	T	C	0.997723	Sake		AAI	5776	G	A	0.054108	Distillery
AAB	1983	TG	T	0.938154	Beer		AAD	6337	G	A	0.998308	Sake		AAK	3723	T	C	0.084372	Wine
AAB	1985	T	A	0.956663	Beer		AAD	8455	A	G	0.314925	Sake		AAK	4482	A	G	0.997436	Wine
AAB	2073	G	A	0.998956	Beer		AAD	8728	T	C	0.997214	Sake		AAK	5321	C	CA	0.927584	Wine
AAC	130	C	T	0.987179	Beer		AAD	8934	G	A	0.997488	Sake		AAK	5323	C	A	0.020063	Wine
AAC	227	A	T	0.997268	Beer		AAE	2289	A	G	0.626555	Wine		AAK	5626	A	G	0.997193	Wine
AAC	272	GAACATACAA	G	0.971922	Beer		AAE	2302	C	CCA	0.545036	Wine		AAK	6744	T	C	0.027968	Wine
AAC	557	C	T	1	Beer		AAE	2304	T	A	0.966531	Wine		AAL	7701	T	C	0.054031	Bakery
AAC	602	C	T	0.024303	Beer		AAE	6497	A	C	0.7935	Wine		AAM	2603	C	G	0.008473	Bakery
AAC	607	G	A	0.941558	Beer		AAE	6502	A	ATCT	0.044261	Wine		AAM	5636	C	A	0.035173	Bakery
AAC	623	G	T	0.031847	Beer		AAE	6509	A	AG	0.114837	Wine		AAM	7701	T	C	0.169623	Bakery
AAC	638	C	T	0.999431	Beer		AAE	6509	AGCC	A	0.079353	Wine		AAN	3338	C	A	0.007914	Bakery
AAC	700	C	T	0.959148	Beer		AAE	6512	C	CGTTTGGAA	0.075229	Wine		AAQ	4021	G	A	0.015046	Beer
AAC	743	T	C	0.988527	Beer		AAE	6512	C	CTGGAA	0.076788	Wine		AAQ	4730	C	T	0.016897	Beer
AAC	817	C	A	0.998745	Beer		AAE	6512	C	CTTTGGAA	0.080101	Wine		AAQ	6923	T	C	0.428892	Beer
AAC	975	T	C	0.051457	Beer		AAG	2304	T	TA	0.022719	Unknown		AAS	2620	T	C	0.028042	Human, clinical
AAC	1117	G	C	0.995034	Beer		AAG	8900	C	T	0.065517	Unknown		AAS	5870	C	T	0.111077	Human, clinical
AAC	1157	G	A	0.028327	Beer		AAG	8934	G	A	0.629362	Unknown		AAT	5870	C	T	0.064034	Human, clinical
AAC	1234	T	G	0.921116	Beer		AAH	2348	T	C	0.948703	Unknown		AAT	7292	C	A	0.023182	Human, clinical
AAC	1486	T	A	0.06447	Beer		AAH	6094	C	T	0.89817	Unknown		AAT	7558	G	A	0.418763	Human, clinical
AAC	1487	T	G	0.062902	Beer		AAH	6337	G	A	0.895657	Unknown		AAV	7558	G	A	0.066153	Human, clinical
AAC	1488	C	A	0.062767	Beer		AAH	6358	T	TA	0.088885	Unknown		ABA	5633	T	C	0.031634	Human, clinical
AAC	1489	T	A	0.067954	Beer		AAH	6407	T	TA	0.843341	Unknown		ABB	5053	A	G	0.011235	Human, clinical
AAC	1638	A	C	0.993496	Beer		AAH	8509	T	C	0.451599	Unknown		ABB	6728	A	G	0.804097	Human, clinical
AAC	1645	T	C	0.916996	Beer		AAH	8915	G	A	0.920928	Unknown		ABD	5633	T	C	0.02744	Human, clinical
AAC	1683	A	T	0.994334	Beer		AAH	8934	G	A	0.914925	Unknown		ABD	5870	C	T	0.02893	Human, clinical
AAC	1720	T	G	0.992678	Beer		AAK	2302	C	CA	0.413212	Wine		ABE	2718	A	G	0.007599	Human, clinical
AAC	1730	T	C	0.989848	Beer		AAK	2304	T	TA	0.107354	Wine		ABE	3136	C	T	0.014812	Human, clinical
AAC	1757	A	G	0.85023	Beer		AAK	6509	A	AG	0.91749	Wine		ABE	3668	T	C	0.014522	Human, clinical
AAC	1773	TC	T	0.549858	Beer		AAK	6511	C	G	0.025372	Wine		ABE	4542	C	T	0.027942	Human, clinical
AAC	1830	G	GTA	0.929772	Beer		AAL	2304	T	TA	0.047077	Bakery		ABE	5575	G	A	0.038925	Human, clinical
AAC	1897	T	C	0.105697	Beer		AAL	2392	A	G	0.505805	Bakery		ABE	6822	C	T	0.053144	Human, clinical
AAC	1912	G	C	0.904	Beer		AAL	5950	A	T	0.005295	Bakery		ABF	7063	T	C	0.963808	Human, clinical
AAC	2117	C	A	0.99631	Beer		AAL	6321	A	G	0.494652	Bakery		ABG	7558	G	A	0.040418	Human, clinical
AAC	2181	G	A	0.054502	Beer		AAL	6358	T	TA	0.46049	Bakery		ABG	7649	T	C	0.049573	Human, clinical
AAC	2208	T	C	0.991736	Beer		AAL	6358	T	A	0.016563	Bakery		ABI	7174	C	A	0.098277	Human, clinical
AAC	2227	C	T	0.996753	Beer		AAL	6360	C	A	0.015068	Bakery		ABK	5633	T	C	0.03381	Human, clinical
AAD	217	GT	G	0.964333	Sake		AAL	8509	T	C	0.493236	Bakery		ABK	7558	G	A	0.529719	Human, clinical
AAD	224	A	G	0.995775	Sake		AAL	8934	G	A	0.128236	Bakery		ABM	5322	A	G	0.996142	Industrial
AAD	429	G	C	0.997943	Sake		AAM	2288	T	A	0.209156	Bakery		ABM	5338	A	C	0.996605	Industrial
AAD	557	C	T	0.999072	Sake		AAM	2290	G	A	0.424811	Bakery		ABM	5343	G	A	0.996538	Industrial
AAD	626	A	G	0.997032	Sake		AAM	2302	C	CCA	0.4432	Bakery		ABM	5349	C	T	0.99672	Industrial
AAD	638	C	T	0.998725	Sake		AAM	2304	T	TA	0.056026	Bakery		ABM	5360	T	C	0.996551	Industrial
AAD	648	A	G	0.998156	Sake		AAM	2304	T	A	0.790742	Bakery		ABP	3864	GC	G	0.088585	Fruit
AAD	691	G	C	0.997905	Sake		AAM	2392	A	G	0.65224	Bakery		ABP	5305	C	T	0.040809	Fruit
AAD	817	C	A	0.999401	Sake		AAM	6321	A	G	0.65396	Bakery		ABP	7525	C	T	0.207961	Fruit
AAD	1069	A	G	0.993983	Sake		AAM	6358	T	TA	0.608017	Bakery		ABV	2620	T	C	0.106233	Water
AAD	1671	T	C	0.998338	Sake		AAM	6360	C	A	0.019188	Bakery		ABV	4073	T	C	0.017248	Water
AAD	1703	A	G	0.997575	Sake		AAM	8509	T	C	0.738607	Bakery		ABV	7701	T	C	0.570028	Water
AAD	1720	T	G	0.997867	Sake		AAM	8934	G	A	0.17394	Bakery		ACC	7390	C	T	0.079689	Tree
AAD	1830	G	GTA	0.85931	Sake		AAN	2290	G	A	0.573372	Bakery		ACD	3071	C	T	0.015758	Tree
AAD	1912	G	C	0.997914	Sake		AAN	2302	C	CCA	0.509111	Bakery		ACF	1324	T	C	0.059811	Distillery
AAD	2162	C	T	0.981754	Sake		AAN	2304	T	TA	0.05743	Bakery		ACF	7817	T	C	0.258868	Distillery
AAD	2227	C	T	0.997853	Sake		AAN	2304	T	A	0.89698	Bakery		ACG	2666	G	C	0.014316	Fermentation
AAD	2277	CAAATAGT	C	0.791579	Sake		AAN	2392	A	G	0.776311	Bakery		ACI	2865	C	T	0.023495	Fruit
AAE	172	A	G	0.99703	Wine		AAN	6023	C	T	0.022737	Bakery		ACI	4121	C	A	0.070157	Fruit
AAE	313	A	G	0.983268	Wine		AAN	6358	T	TA	0.696692	Bakery		ACI	6147	G	A	0.128598	Fruit
AAE	328	C	A	0.86822	Wine		AAN	6360	C	A	0.022391	Bakery		ACK	5053	A	G	0.010584	Palm Wine
AAE	557	C	T	0.998644	Wine		AAN	8558	T	C	0.157344	Bakery		ACK	5058	A	G	0.009356	Palm Wine
AAE	630	T	C	0.997365	Wine		AAP	2290	G	A	0.673616	Bakery		ACK	5059	T	C	0.009463	Palm Wine
AAE	638	C	T	0.998898	Wine		AAP	2302	C	CCA	0.558952	Bakery		ACK	5060	T	C	0.009701	Palm Wine
AAE	648	A	G	0.997719	Wine		AAP	2304	T	TA	0.063718	Bakery		ACK	5137	C	T	0.009393	Palm Wine
AAE	817	C	A	0.999111	Wine		AAP	2304	T	A	0.965254	Bakery		ACK	6728	A	G	0.752325	Palm Wine
AAE	923	G	C	0.995949	Wine		AAP	2392	A	G	0.845216	Bakery		ACM	4428	G	A	0.011395	Fermentation
AAE	1235	T	TA	0.917831	Wine		AAP	6023	C	T	0.04816	Bakery		ACM	6728	A	G	0.839274	Fermentation
AAE	1881	A	C	0.995084	Wine		AAP	6358	T	TA	0.772458	Bakery		ACV	7265	G	A	0.07246	Wine
AAE	1890	ATCC	A	0.024783	Wine		AAP	6360	C	A	0.022357	Bakery		ADA	4270	C	G	0.018519	Wine
AAE	2227	C	T	0.997352	Wine		AAP	8558	T	C	0.100089	Bakery		ADA	5633	T	C	0.997892	Wine
AAG	272	GAACATACAA	G	0.378322	Unknown		AAQ	2304	T	A	0.031402	Beer		ADB	4019	C	T	0.028326	Wine
AAG	1736	T	C	0.030664	Unknown		AAQ	8509	T	C	0.422259	Beer		ADB	5310	G	A	0.056928	Wine
AAG	1830	G	GTA	0.192432	Unknown		AAQ	9019	A	G	0.5551	Beer		ADB	6976	C	T	0.011248	Wine
AAG	2073	G	A	0.031652	Unknown		AAR	6597	C	A	0.032254	Beer		ADD	4964	G	A	0.014056	Soil
AAG	2189	T	C	0.031236	Unknown		AAR	9019	A	G	0.99066	Beer		ADD	8428	C	G	0.020595	Soil
AAG	2227	C	T	0.043891	Unknown		AAS	6285	T	C	0.215925	Human, clinical		ADH	6728	A	G	0.745758	Tree
AAG	2277	CAAATAGT	C	0.035124	Unknown		AAS	6331	T	C	0.24601	Human, clinical		ADI	8428	C	G	0.026789	Human, clinical
AAH	130	C	T	0.98928	Unknown		AAS	6337	G	A	0.272266	Human, clinical		ADK	2620	T	C	0.020823	Bakery
AAH	227	A	T	0.988111	Unknown		AAS	6518	A	C	0.696707	Human, clinical		ADK	3001	A	G	0.007067	Bakery
AAH	272	GAACATACAA	G	0.925744	Unknown		AAS	8934	G	A	0.240529	Human, clinical		ADK	4222	G	A	0.108033	Bakery
AAH	377	A	T	0.967304	Unknown		AAT	6518	A	C	0.66608	Human, clinical		ADK	4307	T	C	0.204743	Bakery
AAH	557	C	T	0.999097	Unknown		AAV	6518	A	C	0.008832	Human, clinical		ADK	5633	T	C	0.07285	Bakery
AAH	607	G	A	0.969085	Unknown		ABA	6337	G	A	0.031282	Human, clinical		ADK	7701	T	C	0.403574	Bakery
AAH	626	A	G	0.954574	Unknown		ABA	6518	A	C	0.965844	Human, clinical		ADL	2519	A	G	0.017462	Bakery
AAH	638	C	T	0.999022	Unknown		ABB	2331	A	G	0.786643	Human, clinical		ADL	2620	T	C	0.047626	Bakery
AAH	648	A	G	0.957019	Unknown		ABB	2348	T	C	0.805624	Human, clinical		ADL	2803	G	C	0.116281	Bakery
AAH	743	T	C	0.992871	Unknown		ABB	5990	G	GTA	0.75826	Human, clinical		ADL	3193	T	A	0.086156	Bakery
AAH	817	C	A	0.998521	Unknown		ABB	5993	C	T	0.019088	Human, clinical		ADL	4070	C	T	0.008996	Bakery
AAH	1069	A	G	0.939042	Unknown		ABB	6337	G	A	0.997644	Human, clinical		ADL	4256	G	T	0.00811	Bakery
AAH	1117	G	C	0.050168	Unknown		ABB	8728	T	C	0.816076	Human, clinical		ADL	4714	A	G	0.015516	Bakery
AAH	1222	C	T	0.034466	Unknown		ABB	8934	G	A	0.997829	Human, clinical		ADL	5288	G	A	0.338331	Bakery
AAH	1545	A	C	0.139353	Unknown		ABC	2302	C	CCA	0.449572	Human, clinical		ADL	6837	C	T	0.009258	Bakery
AAH	1547	A	AATATCCTCCTCCG	0.101276	Unknown		ABC	2304	T	TA	0.05274	Human, clinical		ADL	7701	T	C	0.809293	Bakery
AAH	1547	A	G	0.182072	Unknown		ABC	2304	T	A	0.770012	Human, clinical		ADM	6260	T	C	0.015394	Bakery
AAH	1552	T	C	0.512687	Unknown		ABC	8934	G	A	0.997793	Human, clinical		ADM	7317	G	C	0.021285	Bakery
AAH	1564	T	TTC	0.299778	Unknown		ABD	6518	A	C	0.323572	Human, clinical		ADS	3549	G	A	0.013288	Wine
AAH	1638	A	C	0.053406	Unknown		ABD	8934	G	A	0.841573	Human, clinical		ADS	4460	A	G	0.551209	Wine
AAH	1671	T	C	0.99496	Unknown		ABE	8522	T	C	0.155399	Human, clinical		AEA	5082	C	A	0.01006	Industrial
AAH	1720	T	G	0.991524	Unknown		ABF	2288	T	A	0.486974	Human, clinical		AEA	7164	G	GCAC	0.014954	Industrial
AAH	1730	T	C	0.987621	Unknown		ABF	2302	C	CCA	0.547038	Human, clinical		AEB	1358	G	A	0.014295	Beer
AAH	1830	G	GTA	0.915091	Unknown		ABF	2304	T	TA	0.072021	Human, clinical		AEB	2620	T	C	0.16935	Beer
AAH	1912	G	C	0.948628	Unknown		ABF	2304	T	A	0.943373	Human, clinical		AEB	3828	A	G	0.20865	Beer
AAH	2073	G	A	0.040223	Unknown		ABF	2371	T	C	0.046938	Human, clinical		AEB	3834	G	A	0.785933	Beer
AAH	2227	C	T	0.956532	Unknown		ABF	6285	T	C	0.265374	Human, clinical		AEB	3904	C	A	0.005162	Beer
AAH	2277	CAAATAGT	C	0.693805	Unknown		ABF	6331	T	C	0.268042	Human, clinical		AEB	5185	G	A	0.449728	Beer
AAI	557	C	T	0.999413	Distillery		ABF	6337	G	A	0.99676	Human, clinical		AEB	7751	C	T	0.692105	Beer
AAI	638	C	T	0.99942	Distillery		ABF	8542	T	C	0.021179	Human, clinical		AEE	7701	T	C	0.111283	Distillery
AAI	648	A	G	0.999134	Distillery		ABF	8558	T	C	0.874108	Human, clinical		AEG	7701	T	C	0.900236	Industrial
AAI	817	C	A	0.999393	Distillery		ABF	8934	G	A	0.996263	Human, clinical		AEI	4687	T	A	0.005045	Bakery
AAI	1983	TG	T	0.938134	Distillery		ABG	2296	T	TA	0.118436	Human, clinical		AEI	5778	T	C	0.024889	Bakery
AAI	1985	T	A	0.95672	Distillery		ABG	6285	T	C	0.343538	Human, clinical		AEI	7701	T	C	0.20743	Bakery
AAI	2073	G	A	0.998845	Distillery		ABG	6331	T	C	0.343295	Human, clinical		AEK	3723	T	C	0.069961	Wine
AAK	172	A	G	0.995966	Wine		ABG	6337	G	A	0.56016	Human, clinical		AEK	4120	G	A	0.033839	Wine
AAK	313	A	G	0.997194	Wine		ABG	6518	A	C	0.431058	Human, clinical		AEK	4274	T	C	0.191505	Wine
AAK	328	C	A	0.866375	Wine		ABG	8934	G	A	0.520151	Human, clinical		AEK	5198	A	C	0.933459	Wine
AAK	557	C	T	0.998829	Wine		ABH	9007	G	A	0.451709	Human, clinical		AEK	5321	C	CA	0.923914	Wine
AAK	630	T	C	0.994519	Wine		ABI	6337	G	A	0.994034	Human, clinical		AEK	5323	C	A	0.019556	Wine
AAK	638	C	T	0.999334	Wine		ABI	8934	G	A	0.992493	Human, clinical		AEK	5626	A	G	0.995336	Wine
AAK	648	A	G	0.996757	Wine		ABK	6337	G	A	0.037583	Human, clinical		AEK	6744	T	C	0.029483	Wine
AAK	817	C	A	0.99916	Wine		ABK	6518	A	C	0.386293	Human, clinical		AEK	7375	A	AT	0.056228	Wine
AAK	923	G	C	0.99601	Wine		ABL	6337	G	A	0.997679	Soil		AEK	8111	A	C	0.032923	Wine
AAK	1235	T	TA	0.917392	Wine		ABL	8737	T	C	0.996416	Soil		AEL	2620	T	C	0.006504	Distillery
AAK	1881	A	C	0.996097	Wine		ABL	8934	G	A	0.998064	Soil		AEL	7701	T	C	0.94776	Distillery
AAK	1983	TG	T	0.928743	Wine		ABP	6337	G	A	0.997438	Fruit		AEM	7109	T	C	0.017872	Beer
AAK	1985	T	A	0.956522	Wine		ABP	8934	G	A	0.997852	Fruit		AEN	2620	T	C	0.991616	Beer
AAK	2227	C	T	0.997044	Wine		ABQ	6518	A	C	0.997682	Soil		AEN	3947	C	T	0.00659	Beer
AAK	2239	G	GGT	0.2747	Wine		ABR	6518	A	C	0.997238	Soil		AEN	5333	T	C	0.839922	Beer
AAL	552	A	G	0.059746	Bakery		ABS	8558	T	C	0.021688	Nature		AEN	5362	G	C	0.996317	Beer
AAL	557	C	T	0.890149	Bakery		ABV	2289	A	G	0.385579	Water		AEN	5415	T	C	0.796121	Beer
AAL	607	G	A	0.646334	Bakery		ABV	2290	G	A	0.589324	Water		AEP	6728	A	G	0.369104	Distillery
AAL	626	A	G	0.642119	Bakery		ABV	2302	C	CCA	0.55239	Water		AEQ	3110	C	A	0.008361	Beer
AAL	638	C	T	0.757367	Bakery		ABV	2304	T	TA	0.065284	Water		AEQ	6656	T	C	0.01498	Beer
AAL	648	A	G	0.755344	Bakery		ABV	2304	T	A	0.968361	Water		AEQ	7810	C	A	0.005858	Beer
AAL	743	T	C	0.155281	Bakery		ABV	2392	A	G	0.422738	Water		AER	2620	T	C	0.072741	Industrial
AAL	817	C	A	0.746075	Bakery		ABV	2456	G	A	0.548537	Water		AER	3539	T	C	0.012056	Industrial
AAL	981	T	G	0.213947	Bakery		ABV	6321	A	G	0.270601	Water		AER	5089	C	T	0.019574	Industrial
AAL	1117	G	C	0.682309	Bakery		ABV	6337	G	A	0.498713	Water		AES	5198	A	C	0.911403	Wine
AAL	1671	T	C	0.260888	Bakery		ABV	6358	T	TA	0.420502	Water		AES	5318	T	TC	0.011087	Wine
AAL	1720	T	G	0.60443	Bakery		ABV	6358	T	A	0.014759	Water		AES	5321	C	CA	0.919307	Wine
AAL	1730	T	C	0.573967	Bakery		ABV	6360	C	A	0.013597	Water		AES	5323	C	A	0.020767	Wine
AAL	1830	G	GTA	0.622627	Bakery		ABV	6421	A	G	0.061793	Water		AES	5626	A	G	0.995932	Wine
AAL	1881	A	G	0.272929	Bakery		ABV	8509	T	C	0.837255	Water		AES	6744	T	C	0.031562	Wine
AAL	1897	T	C	0.41971	Bakery		ACA	2302	C	CCA	0.162713	Fruit		AET	5198	A	C	0.996164	Wine
AAL	1912	G	C	0.307934	Bakery		ACA	2304	T	TA	0.020099	Fruit		AET	5318	T	TC	0.011153	Wine
AAL	2073	G	A	0.141181	Bakery		ACA	8934	G	A	0.041976	Fruit		AET	5321	C	CA	0.923978	Wine
AAL	2227	C	T	0.851848	Bakery		ACB	8934	G	A	0.167408	Dairy		AET	5323	C	A	0.021074	Wine
AAM	557	C	T	0.908889	Bakery		ACC	6337	G	A	0.997657	Tree		AET	6744	T	C	0.029942	Wine
AAM	607	G	A	0.85162	Bakery		ACC	8934	G	A	0.998093	Tree		AEV	2620	T	C	0.046429	Water
AAM	626	A	G	0.854173	Bakery		ACD	6337	G	A	0.992021	Tree		AEV	2803	G	C	0.139807	Water
AAM	638	C	T	0.913778	Bakery		ACD	8934	G	A	0.993048	Tree		AEV	5266	T	C	0.006081	Water
AAM	648	A	G	0.91342	Bakery		ACF	6518	A	C	0.011224	Distillery		AEV	7044	C	A	0.007082	Water
AAM	743	T	C	0.165904	Bakery		ACF	8934	G	A	0.482713	Distillery		AEV	7701	T	C	0.197766	Water
AAM	817	C	A	0.916268	Bakery		ACG	6346	G	C	0.010405	Fermentation		AFF	2603	C	G	0.007235	Bakery
AAM	981	T	G	0.236209	Bakery		ACG	8558	T	C	0.287845	Fermentation		AFF	7701	T	C	0.071306	Bakery
AAM	1117	G	C	0.920914	Bakery		ACG	9088	C	T	0.058021	Fermentation		AFF	8122	T	C	0.013235	Bakery
AAM	1538	T	C	0.021026	Bakery		ACH	6346	G	C	0.007297	Cider		AFG	7701	T	C	0.559356	Bakery
AAM	1638	A	C	0.905991	Bakery		ACH	8558	T	C	0.354968	Cider		AFI	2739	A	G	0.053026	Wine
AAM	1671	T	C	0.259104	Bakery		ACH	9088	C	T	0.074628	Cider		AFI	5198	A	C	0.588716	Wine
AAM	1720	T	G	0.873513	Bakery		ACI	2289	A	G	0.981252	Fruit		AFI	5321	C	CA	0.921899	Wine
AAM	1730	T	C	0.858114	Bakery		ACI	2296	T	TA	0.911132	Fruit		AFI	5323	C	A	0.020192	Wine
AAM	1830	G	GTA	0.824074	Bakery		ACI	2371	T	C	0.975003	Fruit		AFI	5626	A	G	0.995669	Wine
AAM	1881	A	G	0.248782	Bakery		ACI	6337	G	A	0.996647	Fruit		AFI	6744	T	C	0.03111	Wine
AAM	1897	T	C	0.633701	Bakery		ACI	6493	AAG	A	0.078478	Fruit		AFI	7946	T	TG	0.068295	Wine
AAM	1912	G	C	0.29791	Bakery		ACI	8934	G	A	0.997067	Fruit		AFL	2620	T	C	0.925134	Beer
AAM	1982	CTGTT	C	0.204647	Bakery		ACK	2331	A	G	0.708969	Palm Wine		AFL	3808	C	T	0.045004	Beer
AAM	1983	TG	T	0.699794	Bakery		ACK	2348	T	C	0.733333	Palm Wine		AFL	5333	T	C	0.619694	Beer
AAM	1988	ACTGT	A	0.168861	Bakery		ACK	5990	G	GTA	0.707179	Palm Wine		AFL	5362	G	C	0.992532	Beer
AAM	2073	G	A	0.091817	Bakery		ACK	5993	C	T	0.017673	Palm Wine		AFL	5415	T	C	0.992374	Beer
AAM	2117	C	A	0.618611	Bakery		ACK	6337	G	A	0.998022	Palm Wine		AFN	5298	T	C	0.104009	Sake
AAM	2227	C	T	0.907954	Bakery		ACK	8728	T	C	0.74999	Palm Wine		AFP	2661	T	A	0.041599	Beer
AAN	272	GAACATACAA	G	0.619716	Bakery		ACK	8934	G	A	0.997864	Palm Wine		AFR	2620	T	C	0.896544	Industrial
AAN	557	C	T	0.864383	Bakery		ACL	2371	T	C	0.995211	Palm Wine		AFR	7701	T	C	0.117867	Industrial
AAN	607	G	A	0.810592	Bakery		ACL	6337	G	A	0.996197	Palm Wine		AFS	5524	C	T	0.007986	Fruit
AAN	638	C	T	0.874396	Bakery		ACL	8677	T	C	0.979153	Palm Wine		AFT	7701	T	C	0.0417	Human, clinical
AAN	743	T	C	0.726674	Bakery		ACL	8934	G	A	0.982516	Palm Wine		AFV	5318	T	TC	0.010718	Wine
AAN	817	C	A	0.870135	Bakery		ACM	5990	G	GTA	0.780001	Fermentation		AFV	5321	C	CA	0.913874	Wine
AAN	1117	G	C	0.826063	Bakery		ACM	5993	C	T	0.020589	Fermentation		AFV	5323	C	A	0.023068	Wine
AAN	1638	A	C	0.777855	Bakery		ACM	6337	G	A	0.99765	Fermentation		AFV	5626	A	G	0.993821	Wine
AAN	1683	A	T	0.780344	Bakery		ACM	8728	T	C	0.840305	Fermentation		AFV	6744	T	C	0.029353	Wine
AAN	1720	T	G	0.721168	Bakery		ACM	8934	G	A	0.997923	Fermentation		AFV	7425	T	C	0.093848	Wine
AAN	1730	T	C	0.696881	Bakery		ACM	9058	T	C	0.015633	Fermentation		AGA	7100	G	A	0.01412	Wine
AAN	1830	G	GTA	0.696772	Bakery		ACN	5901	T	A	0.026941	Wine		AGB	5288	G	A	0.233534	Beer
AAN	2073	G	A	0.008715	Bakery		ACN	6518	A	C	0.789865	Wine		AGB	5513	T	C	0.006563	Beer
AAN	2117	C	A	0.782841	Bakery		ACN	8871	A	G	0.855183	Wine		AGC	3449	T	G	0.038746	Distillery
AAN	2208	T	C	0.724763	Bakery		ACQ	2343	GTA	G	0.908872	Wine		AGC	3537	G	C	0.011169	Distillery
AAN	2227	C	T	0.992393	Bakery		ACQ	2369	C	T	0.991687	Wine		AGC	4703	T	C	0.03692	Distillery
AAP	227	A	T	0.769148	Bakery		ACQ	6337	G	A	0.996338	Wine		AGC	7701	T	C	0.805364	Distillery
AAP	272	GAACATACAA	G	0.707252	Bakery		ACQ	8934	G	A	0.99613	Wine		AGF	5503	T	C	0.032958	Wine
AAP	557	C	T	0.905728	Bakery		ACR	5993	C	CT	0.304481	Wine		AGF	6161	C	T	0.024604	Wine
AAP	607	G	A	0.841909	Bakery		ADA	6337	G	A	0.998581	Wine		AGH	7709	C	T	0.033419	Wine
AAP	626	A	G	0.009091	Bakery		ADA	6455	T	C	0.674039	Wine		AGI	2644	T	C	0.1565	Wine
AAP	638	C	T	0.909758	Bakery		ADA	8934	G	A	0.99948	Wine		AGL	4460	A	G	0.703195	Wine
AAP	648	A	G	0.010033	Bakery		ADB	2371	T	C	0.899701	Wine		AGL	7006	A	G	0.338965	Wine
AAP	743	T	C	0.836623	Bakery		ADB	6337	G	A	0.931921	Wine		AGM	2814	T	C	0.006414	Industrial
AAP	817	C	A	0.912837	Bakery		ADB	8934	G	A	0.91801	Wine		AGM	2819	A	G	0.006178	Industrial
AAP	1117	G	C	0.893807	Bakery		ADD	5993	C	CT	0.391053	Soil		AGM	3980	G	T	0.010857	Industrial
AAP	1638	A	C	0.842694	Bakery		ADD	5993	C	T	0.008007	Soil		AGM	8312	T	A	0.045169	Industrial
AAP	1683	A	T	0.835412	Bakery		ADD	6345	T	C	0.013207	Soil		AGM	8434	G	A	0.016617	Industrial
AAP	1720	T	G	0.790749	Bakery		ADE	2434	C	T	0.99826	Palm Wine		AGN	3686	C	T	0.021541	Wine
AAP	1730	T	C	0.76884	Bakery		ADE	6337	G	A	0.998037	Palm Wine		AGN	7862	C	T	0.015041	Wine
AAP	1830	G	GTA	0.756833	Bakery		ADE	8513	C	A	0.992068	Palm Wine		AGP	5362	G	C	0.885581	Fruit
AAP	2073	G	A	0.010865	Bakery		ADE	8934	G	A	0.997944	Palm Wine		AGS	6161	C	T	0.018333	Wine
AAP	2117	C	A	0.854244	Bakery		ADF	6337	G	A	0.998775	Tree		AGS	6785	G	A	0.02183	Wine
AAP	2208	T	C	0.845985	Bakery		ADF	8934	G	A	0.998495	Tree		AGT	2726	G	A	0.903397	Unknown
AAP	2227	C	T	0.988681	Bakery		ADG	6337	G	A	0.998989	Tree		AGT	2814	T	C	0.006955	Unknown
AAQ	110	T	G	0.187243	Beer		ADG	8934	G	A	0.998344	Tree		AGT	2819	A	G	0.006845	Unknown
AAQ	130	C	T	0.63801	Beer		ADH	2331	A	G	0.709933	Tree		AGT	5654	G	A	0.89641	Unknown
AAQ	227	A	T	0.698689	Beer		ADH	2348	T	C	0.73383	Tree		AGV	4460	A	G	0.167827	Wine
AAQ	243	G	GCGGAAGCGGAAAATA	0.216365	Beer		ADH	5990	G	GTA	0.699219	Tree		AGV	8152	G	A	0.019994	Wine
AAQ	557	C	T	0.999038	Beer		ADH	5993	C	T	0.017841	Tree		AHA	4654	C	A	0.027497	Fruit
AAQ	607	G	A	0.572956	Beer		ADH	6337	G	A	0.998354	Tree		AHA	7701	T	C	0.054653	Fruit
AAQ	626	A	G	0.15585	Beer		ADH	8728	T	C	0.748279	Tree		AHB	8346	T	C	0.146115	Nature
AAQ	638	C	T	0.999028	Beer		ADH	8934	G	A	0.998605	Tree		AHC	3836	C	T	0.007281	Industrial
AAQ	648	A	G	0.152306	Beer		ADI	5993	C	CT	0.458942	Human, clinical		AHC	4321	T	C	0.032755	Industrial
AAQ	743	T	C	0.568675	Beer		ADI	5993	C	T	0.013443	Human, clinical		AHC	6171	G	A	0.07844	Industrial
AAQ	817	C	A	0.999464	Beer		ADI	5996	G	T	0.00995	Human, clinical		AHC	7779	G	A	0.020187	Industrial
AAQ	1638	A	C	0.846298	Beer		ADK	2392	A	G	0.179917	Bakery		AHD	3272	C	T	0.026828	Wine
AAQ	1671	T	C	0.558983	Beer		ADK	6337	G	A	0.805528	Bakery		AHD	5855	A	G	0.03724	Wine
AAQ	1683	A	T	0.427415	Beer		ADK	8902	G	T	0.006992	Bakery		AHF	5415	T	C	0.982681	Nature
AAQ	1720	T	G	0.984161	Beer		ADK	8934	G	A	0.885201	Bakery		AHF	7385	C	A	0.013713	Nature
AAQ	1730	T	C	0.980111	Beer		ADL	2289	A	G	0.528148	Bakery		AHF	7701	T	C	0.980127	Nature
AAQ	1816	T	C	0.403459	Beer		ADL	2290	G	A	0.449179	Bakery		AHK	5318	T	TC	0.011757	Wine
AAQ	1830	G	GTA	0.922922	Beer		ADL	2302	C	CCA	0.549224	Bakery		AHK	5321	C	CA	0.922469	Wine
AAQ	1897	T	C	0.416837	Beer		ADL	2304	T	A	0.949754	Bakery		AHK	5323	C	A	0.021744	Wine
AAQ	1912	G	C	0.571323	Beer		ADL	2392	A	G	0.180481	Bakery		AHK	5626	A	G	0.997019	Wine
AAQ	1983	TG	T	0.569184	Beer		ADL	2456	G	A	0.792678	Bakery		AHK	6744	T	C	0.028572	Wine
AAQ	1985	T	A	0.965246	Beer		ADL	6337	G	A	0.704204	Bakery		AHK	7605	A	G	0.03084	Wine
AAQ	2073	G	A	0.585309	Beer		ADL	6358	T	TA	0.270732	Bakery		AHL	3220	T	C	0.133988	Industrial
AAQ	2117	C	A	0.422469	Beer		ADL	6358	T	A	0.009297	Bakery		AHL	5322	A	G	0.995454	Industrial
AAQ	2227	C	T	0.849732	Beer		ADL	6360	C	A	0.008931	Bakery		AHL	5338	A	C	0.997343	Industrial
AAR	227	A	T	0.134218	Beer		ADL	6421	A	G	0.057467	Bakery		AHL	5343	G	A	0.997247	Industrial
AAR	431	T	C	0.890023	Beer		ADL	8509	T	C	0.64983	Bakery		AHL	5349	C	T	0.997113	Industrial
AAR	557	C	T	0.998959	Beer		ADM	2290	G	A	0.555556	Bakery		AHL	5360	T	C	0.997565	Industrial
AAR	638	C	T	0.999255	Beer		ADM	2302	C	CCA	0.508753	Bakery		AHM	5322	A	G	0.995867	Industrial
AAR	743	T	C	0.253955	Beer		ADM	2304	T	A	0.864676	Bakery		AHM	5338	A	C	0.997274	Industrial
AAR	817	C	A	0.999548	Beer		ADM	2392	A	G	0.842651	Bakery		AHM	5343	G	A	0.998231	Industrial
AAR	1117	G	C	0.199764	Beer		ADM	6023	C	T	0.315983	Bakery		AHM	5349	C	T	0.99721	Industrial
AAR	1222	C	T	0.196846	Beer		ADM	6358	T	TA	0.769742	Bakery		AHM	5360	T	C	0.997853	Industrial
AAR	1638	A	C	0.998269	Beer		ADM	6360	C	A	0.024716	Bakery		AHN	4190	T	C	0.055896	Wine
AAR	1671	T	C	0.200285	Beer		ADM	8558	T	C	0.166799	Bakery		AHP	2739	A	G	0.243793	Wine
AAR	1683	A	T	0.798023	Beer		ADN	2348	T	C	0.997021	Sake		AHP	5069	G	A	0.008795	Wine
AAR	1720	T	G	0.998372	Beer		ADN	6337	G	A	0.998666	Sake		AHP	5198	A	C	0.996173	Wine
AAR	1730	T	C	0.996827	Beer		ADN	8455	A	G	0.996301	Sake		AHP	5318	T	TC	0.009517	Wine
AAR	1830	G	GTA	0.922221	Beer		ADN	8728	T	C	0.996374	Sake		AHP	5321	C	CA	0.925497	Wine
AAR	1912	G	C	0.801686	Beer		ADN	8934	G	A	0.998139	Sake		AHP	5323	C	A	0.019568	Wine
AAR	1983	TG	T	0.943294	Beer		ADP	2288	T	A	0.322381	Unknown		AHP	5626	A	G	0.997406	Wine
AAR	1985	T	A	0.962156	Beer		ADP	2290	G	A	0.675916	Unknown		AHP	6744	T	C	0.029684	Wine
AAR	2073	G	A	0.998682	Beer		ADP	2302	C	CCA	0.567251	Unknown		AHS	8236	T	C	0.99511	Wine
AAR	2152	A	G	0.194433	Beer		ADP	2304	T	TA	0.065613	Unknown		AHV	7701	T	C	0.0951	Beer
AAR	2227	C	T	0.727096	Beer		ADP	2304	T	A	0.973655	Unknown		AIA	5318	T	TC	0.011209	Wine
AAS	217	GT	G	0.075361	Human, clinical		ADP	2392	A	G	0.867449	Unknown		AIA	5321	C	CA	0.925839	Wine
AAS	227	A	T	0.095384	Human, clinical		ADP	6321	A	G	0.370207	Unknown		AIA	5323	C	A	0.019548	Wine
AAS	272	GAACATACAA	G	0.045845	Human, clinical		ADP	6358	T	TA	0.784753	Unknown		AIA	5626	A	G	0.996029	Wine
AAS	285	A	T	0.112327	Human, clinical		ADP	6360	C	A	0.024292	Unknown		AIA	6744	T	C	0.027699	Wine
AAS	307	A	G	0.106381	Human, clinical		ADP	8509	T	C	0.404753	Unknown		AIA	7581	A	T	0.020731	Wine
AAS	557	C	T	0.999178	Human, clinical		ADQ	2331	A	G	0.051402	Sake		AIB	5321	C	CA	0.917403	Wine
AAS	638	C	T	0.998988	Human, clinical		ADQ	2348	T	C	0.997703	Sake		AIB	5323	C	A	0.025467	Wine
AAS	648	A	G	0.997486	Human, clinical		ADQ	6337	G	A	0.998757	Sake		AIB	5626	A	G	0.993748	Wine
AAS	817	C	A	0.999142	Human, clinical		ADQ	8728	T	C	0.997649	Sake		AIB	8013	T	C	0.283817	Wine
AAS	924	C	T	0.043312	Human, clinical		ADQ	8934	G	A	0.998466	Sake		AIC	5321	C	CA	0.923002	Wine
AAS	1132	T	C	0.260053	Human, clinical		ADS	2432	T	G	0.00686	Wine		AIC	5323	C	A	0.021352	Wine
AAS	1671	T	C	0.253129	Human, clinical		ADS	6287	A	T	0.026795	Wine		AIC	5626	A	G	0.996858	Wine
AAS	1720	T	G	0.25142	Human, clinical		ADS	6561	T	C	0.241878	Wine		AIC	6744	T	C	0.028	Wine
AAS	1830	G	GTA	0.18561	Human, clinical		ADV	2417	G	A	0.012875	Palm Wine		AID	2726	G	A	0.007201	Human
AAS	1983	TG	T	0.94926	Human, clinical		ADV	2432	T	G	0.995199	Palm Wine		AID	2727	A	G	0.007165	Human
AAS	1985	T	A	0.967282	Human, clinical		ADV	6337	G	A	0.997442	Palm Wine		AID	2800	T	G	0.010258	Human
AAS	2073	G	A	0.760686	Human, clinical		ADV	6612	C	A	0.071317	Palm Wine		AID	2814	T	C	0.011035	Human
AAS	2189	T	C	0.233044	Human, clinical		ADV	8934	G	A	0.997106	Palm Wine		AID	2819	A	G	0.011944	Human
AAS	2227	C	T	0.263647	Human, clinical		AEA	6597	C	A	0.039851	Industrial		AID	5031	C	T	0.012973	Human
AAS	2277	CAAATAGT	C	0.06189	Human, clinical		AEA	8509	T	C	0.04411	Industrial		AIE	2688	C	T	0.019217	Human
AAT	557	C	T	0.998635	Human, clinical		AEA	9019	A	G	0.946236	Industrial		AIF	7029	C	T	0.010329	Wine
AAT	638	C	T	0.999097	Human, clinical		AEA	9025	T	C	0.009346	Industrial		AIG	2609	G	A	0.027997	Beer
AAT	648	A	G	0.574083	Human, clinical		AEB	2288	T	A	0.342228	Beer		AIG	3304	G	T	0.010817	Beer
AAT	817	C	A	0.998981	Human, clinical		AEB	2290	G	A	0.738249	Beer		AIG	3852	C	G	0.02635	Beer
AAT	1983	TG	T	0.946716	Human, clinical		AEB	2302	C	CCA	0.577186	Beer		AIG	3956	A	T	0.013768	Beer
AAT	1985	T	A	0.963047	Human, clinical		AEB	2304	T	A	0.99312	Beer		AIG	5707	G	A	0.022534	Beer
AAT	2073	G	A	0.998081	Human, clinical		AEB	2392	A	G	0.998228	Beer		AIG	6940	C	G	0.042143	Beer
AAT	2227	C	T	0.394895	Human, clinical		AEB	2478	A	G	0.447809	Beer		AIG	7404	G	T	0.008011	Beer
AAV	557	C	T	0.999285	Human, clinical		AEB	5949	T	A	0.011657	Beer		AIK	3937	A	G	0.029746	Nature
AAV	638	C	T	0.999402	Human, clinical		AEB	5957	G	A	0.007413	Beer		AIL	5518	T	C	0.077809	Nature
AAV	648	A	G	0.021433	Human, clinical		AEB	6358	T	TA	0.73571	Beer		AIM	5318	T	TC	0.00722	Wine
AAV	817	C	A	0.999024	Human, clinical		AEB	6360	C	A	0.022016	Beer		AIM	5321	C	CA	0.581189	Wine
AAV	1983	TG	T	0.930888	Human, clinical		AEB	6597	C	A	0.048177	Beer		AIM	5323	C	A	0.013924	Wine
AAV	1985	T	A	0.950513	Human, clinical		AEB	8509	T	C	0.652454	Beer		AIM	6744	T	C	0.017308	Wine
AAV	2073	G	A	0.999021	Human, clinical		AEE	2290	G	A	0.722396	Distillery		AIM	8062	G	A	0.00951	Wine
AAV	2227	C	T	0.987967	Human, clinical		AEE	2302	C	CCA	0.582835	Distillery		AIM	8303	T	C	0.599403	Wine
ABA	557	C	T	0.999192	Human, clinical		AEE	2304	T	A	0.990734	Distillery		AIP	2683	G	A	0.010034	Wine
ABA	638	C	T	0.999039	Human, clinical		AEE	2392	A	G	0.847161	Distillery		AIP	5198	A	C	0.131658	Wine
ABA	648	A	G	0.792023	Human, clinical		AEE	2456	G	A	0.042738	Distillery		AIP	5318	T	TC	0.01111	Wine
ABA	817	C	A	0.999533	Human, clinical		AEE	6358	T	TA	0.916578	Distillery		AIP	5321	C	CA	0.925036	Wine
ABA	1983	TG	T	0.949214	Human, clinical		AEE	6360	C	A	0.031342	Distillery		AIP	5323	C	A	0.019865	Wine
ABA	1985	T	A	0.966136	Human, clinical		AEE	6597	C	A	0.035762	Distillery		AIP	5626	A	G	0.244613	Wine
ABA	2073	G	A	0.998883	Human, clinical		AEE	8509	T	C	0.994556	Distillery		AIP	6744	T	C	0.0282	Wine
ABA	2227	C	T	0.088474	Human, clinical		AEF	2331	A	G	0.634049	Sake		AIP	8191	T	C	0.116523	Wine
ABB	217	GT	G	0.953065	Human, clinical		AEF	2348	T	C	0.997406	Sake		AIQ	2626	G	A	0.031447	Fermentation
ABB	224	A	G	0.822327	Human, clinical		AEF	6337	G	A	0.998152	Sake		AIQ	6949	A	G	0.008731	Fermentation
ABB	557	C	T	0.999029	Human, clinical		AEF	8455	A	G	0.928812	Sake		AIR	7619	C	T	0.023961	Wine
ABB	626	A	G	0.909772	Human, clinical		AEF	8728	T	C	0.996757	Sake		AIT	7619	C	T	0.021521	Wine
ABB	638	C	T	0.998982	Human, clinical		AEF	8934	G	A	0.997152	Sake		AKD	7240	C	T	0.005182	Palm Wine
ABB	648	A	G	0.174472	Human, clinical		AEG	6337	G	A	0.757353	Industrial		AKE	5374	C	T	0.021042	Palm Wine
ABB	753	A	G	0.218335	Human, clinical		AEG	8934	G	A	0.885447	Industrial		AKG	4422	T	A	0.058725	Palm Wine
ABB	817	C	A	0.999079	Human, clinical		AEH	6518	A	C	0.916924	Industrial		AKG	5198	A	G	0.149983	Palm Wine
ABB	1468	T	C	0.109119	Human, clinical		AEH	8871	A	G	0.92441	Industrial		AKG	7701	T	C	0.08759	Palm Wine
ABB	1671	T	C	0.997306	Human, clinical		AEI	2302	C	CCA	0.404175	Bakery		AKI	2709	T	C	0.009195	Wine
ABB	1703	A	G	0.78473	Human, clinical		AEI	2304	T	TA	0.045949	Bakery		AKI	5633	T	C	0.997709	Wine
ABB	1720	T	G	0.996572	Human, clinical		AEI	5946	G	T	0.008536	Bakery		AKL	4428	G	A	0.008803	Sake
ABB	1830	G	GTA	0.854354	Human, clinical		AEI	6337	G	A	0.053498	Bakery		AKL	5774	G	A	0.005393	Sake
ABB	1912	G	C	0.924161	Human, clinical		AEI	6358	T	TA	0.667659	Bakery		AKL	6728	A	G	0.691772	Sake
ABB	2189	T	C	0.074825	Human, clinical		AEI	6360	C	A	0.021483	Bakery		AKP	7265	G	A	0.222077	Industrial
ABB	2227	C	T	0.997637	Human, clinical		AEI	6509	A	G	0.053465	Bakery		AKQ	6761	G	A	0.120217	Insect
ABB	2277	CAAATAGT	C	0.7277	Human, clinical		AEI	8509	T	C	0.947287	Bakery		AKQ	7849	G	A	0.052104	Insect
ABC	130	C	T	0.997821	Human, clinical		AEI	8934	G	A	0.00913	Bakery		AKR	4702	G	A	0.006046	Fruit
ABC	227	A	T	0.994781	Human, clinical		AEI	9025	T	C	0.038978	Bakery		AKR	4910	G	A	0.116828	Fruit
ABC	2227	C	T	0.998002	Human, clinical		AEK	2289	A	G	0.611202	Wine		AKS	3302	C	T	0.011237	Flower
ABC	2277	CAAATAGT	C	0.163516	Human, clinical		AEK	2290	G	A	0.404489	Wine		AKS	5640	G	A	0.008925	Flower
ABD	227	A	T	0.744806	Human, clinical		AEK	2302	C	CCA	0.513589	Wine		AKS	5691	C	G	0.008575	Flower
ABD	557	C	T	0.197918	Human, clinical		AEK	2304	T	TA	0.075298	Wine		AKS	7747	G	A	0.014711	Flower
ABD	638	C	T	0.178519	Human, clinical		AEK	2304	T	A	0.973637	Wine		AKT	2519	A	G	0.014962	Insect
ABD	648	A	G	0.17758	Human, clinical		AEK	6497	A	C	0.941899	Wine		AKT	5288	G	A	0.264063	Insect
ABD	817	C	A	0.175848	Human, clinical		AEK	6509	AGCC	A	0.096425	Wine		AKT	7701	T	C	0.45503	Insect
ABD	2073	G	A	0.483064	Human, clinical		AEK	6512	C	CGTTTGGAA	0.088324	Wine		AKV	7265	G	A	0.206795	Nature
ABD	2227	C	T	0.745008	Human, clinical		AEK	6512	C	CTTTGGAA	0.088324	Wine		ALA	4341	T	C	0.014897	Insect
ABE	557	C	T	0.999152	Human, clinical		AEK	6512	C	CTGGAA	0.090238	Wine		ALA	4910	G	A	0.027741	Insect
ABE	638	C	T	0.99916	Human, clinical		AEK	8652	A	C	0.064795	Wine		ALB	3111	G	A	0.005374	Insect
ABE	648	A	G	0.998897	Human, clinical		AEL	2289	A	G	0.437453	Distillery		ALB	4341	T	C	0.010075	Insect
ABE	817	C	A	0.999301	Human, clinical		AEL	2302	C	CCA	0.598126	Distillery		ALB	4910	G	A	0.039958	Insect
ABE	1983	TG	T	0.944694	Human, clinical		AEL	2304	T	A	0.990923	Distillery		ALC	4341	T	C	0.008822	Nature
ABE	1985	T	A	0.963252	Human, clinical		AEL	2392	A	G	0.990945	Distillery		ALC	4910	G	A	0.037285	Nature
ABE	2073	G	A	0.998825	Human, clinical		AEL	6360	C	A	0.031484	Distillery		ALD	2620	T	C	0.987154	Nature
ABF	217	GT	G	0.95265	Human, clinical		AEL	8509	T	C	0.992322	Distillery		ALD	3828	A	G	0.065009	Nature
ABF	285	A	T	0.994311	Human, clinical		AEM	2290	G	A	0.648084	Beer		ALD	5154	C	CG	0.063766	Nature
ABF	307	A	G	0.012046	Human, clinical		AEM	2302	C	CCA	0.584475	Beer		ALD	5371	T	C	0.087113	Nature
ABF	557	C	T	0.015551	Human, clinical		AEM	2304	T	A	0.982044	Beer		ALD	7704	T	C	0.008208	Nature
ABF	638	C	T	0.017748	Human, clinical		AEM	2392	A	G	0.896993	Beer		ALE	7265	G	A	0.159609	Insect
ABF	648	A	G	0.016019	Human, clinical		AEM	6358	T	TA	0.881169	Beer		ALH	8004	C	A	0.105263	Nature
ABF	817	C	A	0.02303	Human, clinical		AEM	6360	C	A	0.026121	Beer		ALI	3364	T	C	0.324001	Water
ABF	1132	T	C	0.018741	Human, clinical		AEM	8558	T	C	0.076067	Beer		ALI	3741	G	A	0.00602	Water
ABF	1233	G	A	0.10983	Human, clinical		AEN	2290	G	A	0.8735	Beer		ALI	7701	T	C	0.995131	Water
ABF	1671	T	C	0.124044	Human, clinical		AEN	2302	C	CCA	0.572965	Beer		ALK	4910	G	A	0.012484	Tree
ABF	1720	T	G	0.128574	Human, clinical		AEN	2304	T	A	0.989516	Beer		ALN	2620	T	C	0.268567	Water
ABF	1830	G	GTA	0.299237	Human, clinical		AEN	2479	A	G	0.997111	Beer		ALN	7662	C	G	0.072261	Water
ABF	2189	T	C	0.014549	Human, clinical		AEN	6055	G	A	0.020776	Beer		ALN	7701	T	C	0.446497	Water
ABF	2227	C	T	0.996584	Human, clinical		AEN	6415	C	A	0.01053	Beer		ALQ	3188	C	T	0.006378	Tree
ABG	33	G	A	0.229922	Human, clinical		AEN	8575	T	C	0.997465	Beer		ALQ	4271	A	G	0.007465	Tree
ABG	227	A	T	0.164571	Human, clinical		AEN	8936	A	G	0.995707	Beer		ALQ	7909	T	C	0.038914	Tree
ABG	557	C	T	0.999008	Human, clinical		AEN	9020	T	C	0.997458	Beer		ALS	5410	T	C	0.045053	Flower
ABG	638	C	T	0.999079	Human, clinical		AEP	2348	T	C	0.63484	Distillery		ALT	3353	C	T	0.007494	Flower
ABG	648	A	G	0.9889	Human, clinical		AEP	2429	G	C	0.621638	Distillery		ALT	6149	A	G	0.007367	Flower
ABG	664	AT	A	0.202207	Human, clinical		AEP	6337	G	A	0.997097	Distillery		ALV	2620	T	C	0.152581	Fruit
ABG	665	T	A	0.013375	Human, clinical		AEP	8637	G	A	0.995694	Distillery		ALV	4073	T	C	0.023932	Fruit
ABG	744	C	T	0.222684	Human, clinical		AEP	8934	G	A	0.997346	Distillery		ALV	7701	T	C	0.434566	Fruit
ABG	817	C	A	0.9992	Human, clinical		AEP	8959	T	C	0.996791	Distillery		AMA	6889	G	A	0.006164	Fruit
ABG	1032	C	T	0.219029	Human, clinical		AEQ	6597	C	A	0.036551	Beer		AMA	7909	T	C	0.233366	Fruit
ABG	1132	T	C	0.337968	Human, clinical		AEQ	8509	T	C	0.197103	Beer		AMF	6189	T	C	0.017389	Fruit
ABG	1671	T	C	0.546453	Human, clinical		AEQ	9019	A	G	0.795603	Beer		AMG	7447	C	A	0.013611	Tree
ABG	1720	T	G	0.323741	Human, clinical		AEQ	9025	T	C	0.005794	Beer		AMG	7701	T	C	0.005312	Tree
ABG	1830	G	GTA	0.234479	Human, clinical		AER	8569	T	C	0.78488	Industrial		AMG	7808	T	C	0.00625	Tree
ABG	1912	G	C	0.221597	Human, clinical		AER	8934	G	A	0.786998	Industrial		AMH	3311	C	T	0.994493	Soil
ABG	1983	TG	T	0.947216	Human, clinical		AER	9088	C	T	0.209468	Industrial		AMH	3564	C	T	0.020284	Soil
ABG	1985	T	A	0.964527	Human, clinical		AES	2302	C	CA	0.428668	Wine		AMH	5343	G	A	0.996674	Soil
ABG	2073	G	A	0.484787	Human, clinical		AES	6509	A	AG	0.907212	Wine		AMH	5349	C	T	0.995433	Soil
ABG	2189	T	C	0.290661	Human, clinical		AES	6511	C	G	0.02806	Wine		AMH	5752	G	A	0.996109	Soil
ABG	2227	C	T	0.520025	Human, clinical		AET	2302	C	CCA	0.574476	Wine		AMI	7447	C	A	0.011017	Tree
ABG	2277	CAAATAGT	C	0.188282	Human, clinical		AET	2304	T	TA	0.068121	Wine		AMI	7701	T	C	0.005622	Tree
ABH	133	C	A	0.105067	Human, clinical		AET	2304	T	A	0.979638	Wine		AML	4073	T	C	0.013989	Tree
ABH	172	A	G	0.883109	Human, clinical		AET	6509	AGCC	A	0.098432	Wine		AML	7447	C	A	0.044094	Tree
ABH	557	C	T	0.998847	Human, clinical		AET	6512	C	CTGGAA	0.092236	Wine		AMM	4168	C	T	0.009879	Tree
ABH	638	C	T	0.999033	Human, clinical		AET	6512	C	CGTTTGGAA	0.081798	Wine		AMM	5516	C	T	0.025152	Tree
ABH	648	A	G	0.998595	Human, clinical		AET	6578	A	G	0.432309	Wine		AMN	2620	T	C	0.150086	Tree
ABH	817	C	A	0.998704	Human, clinical		AEV	2290	G	A	0.733653	Water		AMN	7701	T	C	0.447849	Tree
ABH	1070	C	T	0.664932	Human, clinical		AEV	2302	C	CCA	0.583389	Water		AMP	2800	T	G	0.005648	Fruit
ABH	1983	TG	T	0.93323	Human, clinical		AEV	2304	T	A	0.978447	Water		AMP	2814	T	C	0.006844	Fruit
ABH	1985	T	A	0.951955	Human, clinical		AEV	2392	A	G	0.842953	Water		AMP	2819	A	G	0.007008	Fruit
ABH	2073	G	A	0.998388	Human, clinical		AEV	2456	G	A	0.155063	Water		AMP	5415	T	C	0.97632	Fruit
ABH	2227	C	T	0.125008	Human, clinical		AEV	6321	A	G	0.044899	Water		AMP	7701	T	C	0.977336	Fruit
ABI	33	G	A	0.990087	Human, clinical		AEV	6337	G	A	0.145164	Water		AMQ	4073	T	C	0.016706	Tree
ABI	557	C	T	0.998903	Human, clinical		AEV	6358	T	TA	0.784717	Water		AMQ	7447	C	A	0.042224	Tree
ABI	638	C	T	0.998935	Human, clinical		AEV	6360	C	A	0.027545	Water		AMQ	7701	T	C	0.008658	Tree
ABI	648	A	G	0.999239	Human, clinical		AEV	6421	A	G	0.045717	Water		AMS	5518	T	C	0.041215	Probiotic
ABI	664	AT	A	0.913572	Human, clinical		AEV	8509	T	C	0.159139	Water		AMT	7791	C	A	0.00605	Probiotic
ABI	744	C	T	0.992453	Human, clinical		AFA	2297	A	C	0.033352	Beer		ANA	2620	T	C	0.651024	Wine
ABI	817	C	A	0.99909	Human, clinical		AFA	6337	G	A	0.026429	Beer		ANA	5333	T	C	0.720386	Wine
ABI	1032	C	T	0.99075	Human, clinical		AFA	8708	G	A	0.052282	Beer		ANA	7701	T	C	0.87481	Wine
ABI	1671	T	C	0.993352	Human, clinical		AFA	8934	G	A	0.028307	Beer		AND	7967	T	C	0.067355	Soil
ABI	1912	G	C	0.99308	Human, clinical		AFA	9019	A	G	0.78222	Beer		ANE	2890	C	T	0.029324	Soil
ABI	1983	TG	T	0.954456	Human, clinical		AFB	2297	A	C	0.062396	Beer		ANF	7967	T	C	0.076781	Soil
ABI	1985	T	A	0.971888	Human, clinical		AFB	6337	G	A	0.040733	Beer		ANG	2890	C	T	0.171614	Soil
ABI	2227	C	T	0.991795	Human, clinical		AFB	6518	A	C	0.027641	Beer		ANH	2890	C	T	0.061592	Nature
ABK	557	C	T	0.99904	Human, clinical		AFB	8871	A	G	0.030044	Beer		ANI	2890	C	T	0.056578	Soil
ABK	638	C	T	0.9993	Human, clinical		AFB	8934	G	A	0.042557	Beer		ANL	2620	T	C	0.99583	Beer
ABK	648	A	G	0.395716	Human, clinical		AFC	2290	G	A	0.638254	Nature		ANL	3346	A	C	0.44642	Beer
ABK	817	C	A	0.999504	Human, clinical		AFC	2302	C	CCA	0.529177	Nature		ANL	3347	T	C	0.445765	Beer
ABK	1983	TG	T	0.937547	Human, clinical		AFC	2304	T	TAGACCAAA	0.042754	Nature		ANL	3801	T	C	0.996718	Beer
ABK	1985	T	A	0.954106	Human, clinical		AFC	2304	T	A	0.928986	Nature		ANL	4194	G	A	0.041442	Beer
ABK	2073	G	A	0.996364	Human, clinical		AFC	2392	A	G	0.891507	Nature		ANL	4767	T	A	0.009573	Beer
ABK	2227	C	T	0.598849	Human, clinical		AFC	6023	C	T	0.058452	Nature		ANL	4807	T	C	0.997808	Beer
ABL	217	GT	G	0.963152	Soil		AFC	6358	T	TA	0.84552	Nature		ANL	5286	A	G	0.9778	Beer
ABL	557	C	T	0.998847	Soil		AFC	6360	C	A	0.029245	Nature		ANL	5333	T	C	0.99743	Beer
ABL	638	C	T	0.999163	Soil		AFC	8558	T	C	0.042093	Nature		ANL	5362	G	C	0.465878	Beer
ABL	648	A	G	0.998302	Soil		AFD	2398	A	G	0.009432	Industrial		ANL	5415	T	C	0.997505	Beer
ABL	817	C	A	0.999077	Soil		AFD	2456	G	A	0.009359	Industrial		ANL	5437	C	A	0.009022	Beer
ABL	1671	T	C	0.997438	Soil		AFD	6518	A	C	0.943345	Industrial		ANL	5488	T	C	0.030146	Beer
ABL	1912	G	C	0.997249	Soil		AFD	8871	A	G	0.99572	Industrial		ANL	7039	G	A	0.30298	Beer
ABL	1983	TG	T	0.953548	Soil		AFE	2288	T	A	0.35969	Water		ANL	7385	C	A	0.012376	Beer
ABL	1985	T	A	0.970578	Soil		AFE	2290	G	A	0.75345	Water		ANL	7501	G	A	0.019379	Beer
ABL	2227	C	T	0.998006	Soil		AFE	2302	C	CCA	0.597324	Water		ANL	7701	T	C	0.394639	Beer
ABM	95	C	T	0.894276	Industrial		AFE	2304	T	TA	0.065495	Water		ANL	8201	G	A	0.012581	Beer
ABM	249	G	GCGGAAAATA	0.560873	Industrial		AFE	2304	T	A	0.989263	Water		ANL	8348	G	A	0.349081	Beer
ABM	249	G	GATA	0.032215	Industrial		AFE	2392	A	G	0.926566	Water		ANM	2620	T	C	0.977655	Beer
ABM	557	C	T	0.999137	Industrial		AFE	6321	A	G	0.046012	Water		ANM	3346	A	C	0.011972	Beer
ABM	638	C	T	0.998963	Industrial		AFE	6360	C	A	0.033056	Water		ANM	3347	T	C	0.01235	Beer
ABM	648	A	G	0.999126	Industrial		AFE	8509	T	C	0.055659	Water		ANM	3801	T	C	0.969266	Beer
ABM	817	C	A	0.999203	Industrial		AFF	2302	C	CCA	0.453913	Bakery		ANM	3870	C	T	0.005754	Beer
ABM	823	G	C	0.997712	Industrial		AFF	2304	T	TA	0.052468	Bakery		ANM	4807	T	C	0.991054	Beer
ABM	1063	G	C	0.351935	Industrial		AFF	8558	T	C	0.228615	Bakery		ANM	5286	A	G	0.990258	Beer
ABM	1983	TG	T	0.935274	Industrial		AFF	8934	G	A	0.056601	Bakery		ANM	5333	T	C	0.990926	Beer
ABM	1985	T	A	0.952961	Industrial		AFG	2456	G	A	0.082786	Bakery		ANM	5362	G	C	0.005056	Beer
ABM	2073	G	A	0.998533	Industrial		AFG	6358	T	TA	0.417184	Bakery		ANM	5415	T	C	0.991383	Beer
ABM	2227	C	T	0.334535	Industrial		AFG	8509	T	C	0.792011	Bakery		ANM	7385	C	A	0.013343	Beer
ABP	33	G	A	0.995961	Fruit		AFG	9025	T	C	0.201847	Bakery		ANM	7964	T	G	0.012244	Beer
ABP	557	C	T	0.998652	Fruit		AFH	2348	T	C	0.997634	Distillery		ANM	8201	G	A	0.852012	Beer
ABP	638	C	T	0.998395	Fruit		AFH	2429	G	C	0.99013	Distillery		ANN	2633	C	T	0.044562	Fermentation
ABP	648	A	G	0.998497	Fruit		AFH	6337	G	A	0.99782	Distillery		ANN	4998	A	G	0.010891	Fermentation
ABP	817	C	A	0.998849	Fruit		AFH	8637	G	A	0.988472	Distillery		ANN	6966	G	A	0.0288	Fermentation
ABP	1032	C	T	0.996596	Fruit		AFH	8934	G	A	0.997504	Distillery		ANN	7677	C	T	0.016754	Fermentation
ABP	1117	G	C	0.9973	Fruit		AFH	8959	T	C	0.997511	Distillery		ANP	4073	T	C	0.029317	Insect
ABP	1145	A	G	0.996293	Fruit		AFI	2302	C	CA	0.401017	Wine		ANP	7701	T	C	0.005146	Insect
ABP	1495	G	C	0.997652	Fruit		AFI	2304	T	A	0.910719	Wine		ANQ	4940	C	A	0.006631	Wine
ABP	1602	T	C	0.996278	Fruit		AFI	6509	A	AG	0.911143	Wine		ANQ	4952	A	G	0.00685	Wine
ABP	1606	T	G	0.220738	Fruit		AFI	6511	C	G	0.026183	Wine		ANQ	5152	T	TGG	0.116121	Wine
ABP	1671	T	C	0.996545	Fruit		AFK	2371	T	C	0.997283	Palm Wine		ANQ	5154	C	G	0.005523	Wine
ABP	1897	T	C	0.996069	Fruit		AFK	6337	G	A	0.998302	Palm Wine		ANT	8315	C	G	0.009091	Sake
ABP	1927	A	G	0.992934	Fruit		AFK	8934	G	A	0.998636	Palm Wine		APE	4638	C	A	0.009171	Sake
ABP	1982	CTGTT	C	0.97541	Fruit		AFL	2288	T	A	0.488612	Beer		APG	6251	A	G	0.118586	Bioethanol
ABP	1988	ACTGT	A	0.532899	Fruit		AFL	2290	G	A	0.840222	Beer		APH	6171	G	A	0.09574	Distillery
ABP	2083	G	A	0.997469	Fruit		AFL	2302	C	CCA	0.583333	Beer		API	7165	C	T	0.005193	Bakery
ABP	2166	A	G	0.993976	Fruit		AFL	2304	T	A	0.984282	Beer		API	7292	C	A	0.006794	Bakery
ABP	2171	A	T	0.993771	Fruit		AFL	2479	A	G	0.994847	Beer		APK	4073	T	C	0.015383	Bakery
ABP	2227	C	T	0.996692	Fruit		AFL	5915	T	A	0.055372	Beer		APK	7447	C	A	0.008243	Bakery
ABP	2277	CAAATAGT	C	0.744722	Fruit		AFL	6055	G	A	0.020374	Beer		APK	7701	T	C	0.007871	Bakery
ABQ	557	C	T	0.998595	Soil		AFL	8575	T	C	0.993178	Beer		APL	2620	T	C	0.100431	Bakery
ABQ	638	C	T	0.997916	Soil		AFL	8936	A	G	0.991677	Beer		APL	2803	G	C	0.269343	Bakery
ABQ	648	A	G	0.997907	Soil		AFL	9020	T	C	0.961775	Beer		APL	4248	G	A	0.00664	Bakery
ABQ	817	C	A	0.998603	Soil		AFM	2331	A	G	0.881898	Sake		APL	7156	A	G	0.006541	Bakery
ABQ	1983	TG	T	0.950673	Soil		AFM	2348	T	C	0.9983	Sake		APL	7701	T	C	0.194525	Bakery
ABQ	1985	T	A	0.968609	Soil		AFM	6337	G	A	0.998438	Sake		APN	4073	T	C	0.12735	Bakery
ABQ	2073	G	A	0.998386	Soil		AFM	8728	T	C	0.997791	Sake		APP	2531	C	G	0.005985	Beer
ABR	557	C	T	0.998387	Soil		AFM	8934	G	A	0.998551	Sake		APP	2620	T	C	0.047943	Beer
ABR	638	C	T	0.998448	Soil		AFN	2348	T	C	0.995611	Sake		APP	2664	T	C	0.166899	Beer
ABR	648	A	G	0.998586	Soil		AFN	6337	G	A	0.998294	Sake		APP	2761	G	A	0.101545	Beer
ABR	817	C	A	0.998444	Soil		AFN	8455	A	G	0.994844	Sake		APP	4261	A	T	0.049657	Beer
ABR	1983	TG	T	0.952913	Soil		AFN	8728	T	C	0.995442	Sake		APP	5034	C	G	0.005336	Beer
ABR	1985	T	A	0.970033	Soil		AFN	8934	G	A	0.998118	Sake		APP	5324	A	G	0.25521	Beer
ABR	2073	G	A	0.998097	Soil		AFP	6337	G	A	0.121514	Beer		APP	5362	G	C	0.281365	Beer
ABS	172	A	G	0.638381	Nature		AFP	8934	G	A	0.100194	Beer		APP	7482	G	A	0.005801	Beer
ABS	557	C	T	0.999044	Nature		AFR	2302	C	CCA	0.018259	Industrial		APP	7701	T	C	0.937092	Beer
ABS	638	C	T	0.998924	Nature		AFR	8558	T	C	0.041681	Industrial		APP	7767	C	G	0.024848	Beer
ABS	648	A	G	0.998573	Nature		AFR	8782	G	A	0.036278	Industrial		APQ	5633	T	C	0.998993	Palm Wine
ABS	817	C	A	0.998895	Nature		AFR	8871	A	G	0.074176	Industrial		APR	2709	T	C	0.028057	Beer
ABS	1474	G	C	0.195518	Nature		AFS	2357	A	G	0.019069	Fruit		APR	5633	T	C	0.998549	Beer
ABS	1983	TG	T	0.930998	Nature		AFS	2456	G	A	0.888914	Fruit		APS	3414	G	A	0.109177	Wine
ABS	1985	T	A	0.950422	Nature		AFS	6056	G	A	0.196803	Fruit		APT	4117	C	A	0.011872	Wine
ABS	2031	T	C	0.763393	Nature		AFS	8509	T	C	0.210334	Fruit		AQA	5322	A	G	0.278707	Industrial
ABS	2073	G	A	0.998487	Nature		AFT	2290	G	A	0.277965	Human, clinical		AQA	5338	A	C	0.282706	Industrial
ABT	557	C	T	0.998969	Nature		AFT	2302	C	CCA	0.359096	Human, clinical		AQA	5343	G	A	0.283015	Industrial
ABT	638	C	T	0.999071	Nature		AFT	2304	T	A	0.607107	Human, clinical		AQA	5349	C	T	0.282995	Industrial
ABT	648	A	G	0.998667	Nature		AFT	2392	A	G	0.447461	Human, clinical		AQA	5360	T	C	0.280094	Industrial
ABT	817	C	A	0.998549	Nature		AFT	6321	A	G	0.077165	Human, clinical		AQA	7543	C	T	0.041255	Industrial
ABT	1617	T	C	0.216585	Nature		AFT	6358	T	TA	0.542411	Human, clinical		AQC	4532	T	TC	0.011789	Wine
ABT	1983	TG	T	0.94721	Nature		AFT	6360	C	A	0.021583	Human, clinical		AQC	4533	C	CA	0.919437	Wine
ABT	1985	T	A	0.96473	Nature		AFT	8509	T	C	0.044199	Human, clinical		AQC	4535	T	A	0.031367	Wine
ABT	2073	G	A	0.998706	Nature		AFT	8558	T	C	0.194155	Human, clinical		AQC	5318	T	TC	0.011619	Wine
ABT	2227	C	T	0.372023	Nature		AFT	8934	G	A	0.016133	Human, clinical		AQC	5321	C	CA	0.918892	Wine
ABV	227	A	T	0.950008	Water		AFV	2290	G	A	0.363729	Wine		AQC	5323	C	A	0.023964	Wine
ABV	557	C	T	0.976847	Water		AFV	2302	C	CCA	0.27795	Wine		AQC	5626	A	G	0.998289	Wine
ABV	607	G	A	0.864918	Water		AFV	2302	C	CA	0.202323	Wine		AQC	6744	T	C	0.029442	Wine
ABV	626	A	G	0.295502	Water		AFV	2304	T	TA	0.087436	Wine		AQD	5322	A	G	0.995063	Industrial
ABV	638	C	T	0.979522	Water		AFV	2304	T	A	0.916367	Wine		AQD	5338	A	C	0.99686	Industrial
ABV	648	A	G	0.289956	Water		AFV	2476	A	G	0.023769	Wine		AQD	5343	G	A	0.997288	Industrial
ABV	743	T	C	0.609292	Water		AFV	6509	A	AG	0.908765	Wine		AQD	5349	C	T	0.997674	Industrial
ABV	817	C	A	0.978571	Water		AFV	6511	C	G	0.025537	Wine		AQD	5360	T	C	0.997019	Industrial
ABV	1010	T	C	0.053727	Water		AFV	8909	T	C	0.47879	Wine		AQD	5638	A	T	0.104886	Industrial
ABV	1117	G	C	0.972594	Water		AGA	8558	T	C	0.949508	Wine		AQE	3723	T	C	0.195635	Wine
ABV	1638	A	C	0.980433	Water		AGB	2283	G	A	0.692708	Beer		AQE	4274	T	C	0.68516	Wine
ABV	1645	T	C	0.047591	Water		AGB	2288	T	A	0.510094	Beer		AQE	5198	A	C	0.551799	Wine
ABV	1683	A	T	0.984669	Water		AGB	2290	G	A	0.908078	Beer		AQE	5318	T	TC	0.011407	Wine
ABV	1720	T	G	0.364613	Water		AGB	2302	C	CCA	0.576661	Beer		AQE	5321	C	CA	0.921603	Wine
ABV	1730	T	C	0.353251	Water		AGB	2304	T	A	0.97134	Beer		AQE	5323	C	A	0.023225	Wine
ABV	1757	A	G	0.65242	Water		AGB	2392	A	G	0.044712	Beer		AQE	5626	A	G	0.998022	Wine
ABV	1897	T	C	0.847329	Water		AGB	2478	A	G	0.987584	Beer		AQE	6744	T	C	0.027404	Wine
ABV	1982	CTGTT	C	0.507296	Water		AGB	5917	T	C	0.384938	Beer		AQE	7375	A	AT	0.246527	Wine
ABV	2117	C	A	0.958117	Water		AGB	6358	T	TA	0.893375	Beer		AQE	7378	A	T	0.019509	Wine
ABV	2208	T	C	0.874197	Water		AGB	6359	A	AC	0.005118	Beer		AQE	7485	C	T	0.008025	Wine
ABV	2227	C	T	0.909655	Water		AGB	6360	C	A	0.033814	Beer		AQG	2620	T	C	0.779178	Beer
ACA	217	GT	G	0.041329	Fruit		AGC	6527	A	G	0.0211	Distillery		AQG	7282	G	A	0.038809	Beer
ACA	307	A	G	0.037272	Fruit		AGC	8509	T	C	0.924935	Distillery		AQG	7955	T	C	0.023448	Beer
ACA	557	C	T	0.041873	Fruit		AGE	2289	A	G	0.335053	Bakery		AQH	1271	C	T	0.015257	Industrial
ACA	638	C	T	0.038389	Fruit		AGE	2290	G	A	0.688674	Bakery		AQH	2538	G	A	0.0089	Industrial
ACA	648	A	G	0.038991	Fruit		AGE	2302	C	CCA	0.576208	Bakery		AQH	2559	C	T	0.00618	Industrial
ACA	817	C	A	0.0412	Fruit		AGE	2304	T	A	0.993388	Bakery		AQH	5727	C	T	0.007075	Industrial
ACA	1132	T	C	0.037396	Fruit		AGE	2392	A	G	0.994997	Bakery		AQH	6937	G	A	0.008386	Industrial
ACA	1671	T	C	0.03805	Fruit		AGE	6321	A	G	0.963682	Bakery		AQH	6960	C	T	0.005184	Industrial
ACA	1720	T	G	0.040677	Fruit		AGE	6360	C	A	0.028971	Bakery		AQH	7005	C	T	0.00502	Industrial
ACA	1830	G	GTA	0.026604	Fruit		AGE	8509	T	C	0.892672	Bakery		AQH	7164	G	GCAC	0.005415	Industrial
ACA	1983	TG	T	0.042583	Fruit		AGF	2326	A	G	0.032157	Wine		AQH	7261	G	A	0.006254	Industrial
ACA	2064	G	T	0.015776	Fruit		AGF	6337	G	A	0.224847	Wine		AQH	7482	G	A	0.007151	Industrial
ACA	2189	T	C	0.041708	Fruit		AGF	8558	T	C	0.066557	Wine		AQH	7496	C	T	0.007015	Industrial
ACB	217	GT	G	0.161955	Dairy		AGF	8934	G	A	0.238129	Wine		AQH	7814	C	T	0.006054	Industrial
ACB	285	A	T	0.171599	Dairy		AGF	8995	T	C	0.690799	Wine		AQM	2620	T	C	0.995796	Dairy
ACB	307	A	G	0.163226	Dairy		AGG	2348	T	C	0.993022	Distillery		AQM	2677	T	C	0.995933	Dairy
ACB	557	C	T	0.175743	Dairy		AGG	2429	G	C	0.992431	Distillery		AQM	3799	T	C	0.993714	Dairy
ACB	638	C	T	0.175375	Dairy		AGG	6337	G	A	0.993827	Distillery		AQM	5362	G	C	0.995873	Dairy
ACB	648	A	G	0.176755	Dairy		AGG	8637	G	A	0.729696	Distillery		AQM	7067	T	C	0.994363	Dairy
ACB	817	C	A	0.171148	Dairy		AGG	8934	G	A	0.992763	Distillery		AQM	7701	T	C	0.993041	Dairy
ACB	1132	T	C	0.165956	Dairy		AGG	8959	T	C	0.988563	Distillery		AQM	7766	A	G	0.993834	Dairy
ACB	1671	T	C	0.159976	Dairy		AGH	2297	A	C	0.991103	Wine		AQM	7964	T	A	0.996174	Dairy
ACB	1720	T	G	0.171092	Dairy		AGH	6337	G	A	0.99271	Wine		AQP	2715	T	C	0.022099	Wine
ACB	1830	G	GTA	0.130624	Dairy		AGH	8934	G	A	0.99363	Wine		AQP	5198	A	C	0.683029	Wine
ACB	2189	T	C	0.186569	Dairy		AGK	2288	T	A	0.341928	Nature		AQP	5318	T	TC	0.012453	Wine
ACB	2227	C	T	0.108293	Dairy		AGK	2290	G	A	0.768851	Nature		AQP	5321	C	CA	0.925467	Wine
ACB	2277	CAAATAGT	C	0.050706	Dairy		AGK	2302	C	CCA	0.581494	Nature		AQP	5323	C	A	0.022297	Wine
ACC	33	G	A	0.994396	Tree		AGK	2304	T	A	0.972337	Nature		AQP	5626	A	G	0.99867	Wine
ACC	557	C	T	0.99884	Tree		AGK	2392	A	G	0.991147	Nature		AQP	6744	T	C	0.027448	Wine
ACC	638	C	T	0.998474	Tree		AGK	6321	A	G	0.192179	Nature		AQQ	3980	G	T	0.006564	Wine
ACC	648	A	G	0.998074	Tree		AGK	6360	C	A	0.034534	Nature		AQR	6125	C	A	0.005545	Wine
ACC	664	AT	A	0.919083	Tree		AGK	8509	T	C	0.167556	Nature		AQR	7029	C	T	0.006837	Wine
ACC	744	C	T	0.995759	Tree		AGL	2476	A	G	0.730659	Wine		AQS	4659	G	A	0.005499	Distillery
ACC	817	C	A	0.998986	Tree		AGL	6337	G	A	0.092636	Wine		AQT	2530	A	T	0.032596	Beer
ACC	1032	C	T	0.995779	Tree		AGL	8934	G	A	0.069179	Wine		AQT	3393	T	C	0.024438	Beer
ACC	1671	T	C	0.998083	Tree		AGM	6518	A	C	0.906296	Industrial		AQT	3828	A	G	0.174826	Beer
ACC	1912	G	C	0.9964	Tree		AGM	8871	A	G	0.913463	Industrial		AQT	3834	G	A	0.038239	Beer
ACC	1983	TG	T	0.950085	Tree		AGP	6285	T	C	0.992736	Fruit		AQT	6933	T	G	0.00918	Beer
ACC	1985	T	A	0.969597	Tree		AGP	6331	T	C	0.993399	Fruit		AQT	7104	A	T	0.007504	Beer
ACC	2227	C	T	0.997589	Tree		AGP	6337	G	A	0.994708	Fruit		AQT	8295	C	T	0.008871	Beer
ACD	429	G	A	0.99057	Tree		AGP	8934	G	A	0.994589	Fruit		ARA	2620	T	C	0.656398	Distillery
ACD	557	C	T	0.994583	Tree		AGR	2371	T	C	0.995998	Nature		ARA	5193	G	A	0.454399	Distillery
ACD	638	C	T	0.993826	Tree		AGR	6337	G	A	0.998511	Nature		ARA	5879	G	T	0.021628	Distillery
ACD	648	A	G	0.994096	Tree		AGR	8934	G	A	0.997954	Nature		ARB	2620	T	C	0.167046	Bakery
ACD	817	C	A	0.993799	Tree		AGS	8558	T	C	0.995029	Wine		ARB	3671	C	G	0.006236	Bakery
ACD	895	T	C	0.990852	Tree		AGT	2302	C	CCA	0.45422	Unknown		ARB	5193	G	A	0.115142	Bakery
ACD	1671	T	C	0.99215	Tree		AGT	2304	T	TA	0.051216	Unknown		ARB	7701	T	C	0.170127	Bakery
ACD	1819	T	C	0.992169	Tree		AGT	6285	T	C	0.086273	Unknown		ARG	4223	C	T	0.040942	Tree
ACD	1897	T	C	0.991621	Tree		AGT	6337	G	A	0.087139	Unknown		ARL	7484	C	T	0.039031	Flower
ACD	1983	TG	T	0.945147	Tree		AGT	8754	A	T	0.012119	Unknown		ARN	2620	T	C	0.008136	Human, clinical
ACD	1985	T	A	0.964151	Tree		AGT	8934	G	A	0.084418	Unknown		ARN	3799	T	C	0.99741	Human, clinical
ACD	2083	G	A	0.992199	Tree		AHA	2304	T	TA	0.01281	Fruit		ARN	4495	C	T	0.037236	Human, clinical
ACD	2227	C	T	0.99583	Tree		AHA	8900	C	T	0.356725	Fruit		ARN	5362	G	C	0.998543	Human, clinical
ACF	33	G	A	0.445019	Distillery		AHA	8934	G	A	0.649986	Fruit		ARN	7701	T	C	0.998017	Human, clinical
ACF	42	G	T	0.454545	Distillery		AHB	5962	G	A	0.057813	Nature		ARN	7766	A	G	0.999087	Human, clinical
ACF	94	G	T	0.491723	Distillery		AHC	8513	C	A	0.027283	Industrial		ARN	7964	T	A	0.997926	Human, clinical
ACF	557	C	T	0.998684	Distillery		AHC	8581	T	C	0.012185	Industrial		ARP	7106	G	A	0.005899	Wine
ACF	638	C	T	0.998265	Distillery		AHC	9062	A	G	0.00835	Industrial		ARR	2620	T	C	0.99822	Dairy
ACF	648	A	G	0.998327	Distillery		AHD	6337	G	A	0.998072	Wine		ARR	3828	A	G	0.990552	Dairy
ACF	817	C	A	0.998676	Distillery		AHD	8934	G	A	0.997635	Wine		ARR	5154	C	CG	0.918373	Dairy
ACF	1983	TG	T	0.947652	Distillery		AHE	6337	G	A	0.047827	Wine		ARR	5156	A	G	0.045403	Dairy
ACF	1985	T	A	0.964845	Distillery		AHE	6518	A	C	0.313083	Wine		ARR	5371	T	C	0.997665	Dairy
ACF	2073	G	A	0.996421	Distillery		AHE	8934	G	A	0.065657	Wine		ARS	4609	T	C	0.110114	Nature
ACF	2227	C	T	0.093679	Distillery		AHE	8995	T	C	0.606767	Wine		ARS	6842	G	T	0.015447	Nature
ACG	272	GAACATACAA	G	0.047501	Fermentation		AHF	5957	G	A	0.013617	Nature		ART	5318	T	TC	0.011349	Wine
ACG	557	C	T	0.998159	Fermentation		AHF	6318	G	T	0.009789	Nature		ART	5321	C	CA	0.924794	Wine
ACG	638	C	T	0.998331	Fermentation		AHF	6337	G	A	0.982753	Nature		ART	5323	C	A	0.022285	Wine
ACG	648	A	G	0.998612	Fermentation		AHF	8577	C	T	0.038588	Nature		ART	5626	A	G	0.998082	Wine
ACG	817	C	A	0.998786	Fermentation		AHG	6518	A	C	0.417758	Fruit		ART	6744	T	C	0.030767	Wine
ACG	924	C	T	0.701052	Fermentation		AHH	2371	T	C	0.996031	Palm Wine		ART	7425	T	C	0.078342	Wine
ACG	1983	TG	T	0.92249	Fermentation		AHH	6337	G	A	0.996444	Palm Wine		ARV	3818	C	T	0.008276	Distillery
ACG	1985	T	A	0.949214	Fermentation		AHH	8934	G	A	0.995392	Palm Wine		ASA	3723	T	C	0.70916	Wine
ACG	2073	G	A	0.997614	Fermentation		AHI	5993	C	CT	0.24893	Wine		ASA	4274	T	C	0.72502	Wine
ACG	2227	C	T	0.711241	Fermentation		AHK	2289	A	G	0.652158	Wine		ASA	4432	AT	A	0.007203	Wine
ACH	272	GAACATACAA	G	0.056273	Cider		AHK	2290	G	A	0.362244	Wine		ASA	5198	A	C	0.545723	Wine
ACH	557	C	T	0.998647	Cider		AHK	2302	C	CCA	0.529825	Wine		ASA	5318	T	TC	0.011023	Wine
ACH	638	C	T	0.997984	Cider		AHK	2304	T	TA	0.064744	Wine		ASA	5321	C	CA	0.923607	Wine
ACH	648	A	G	0.998372	Cider		AHK	2304	T	A	0.957344	Wine		ASA	5323	C	A	0.023343	Wine
ACH	817	C	A	0.999068	Cider		AHK	6509	A	AG	0.914926	Wine		ASA	5626	A	G	0.996972	Wine
ACH	924	C	T	0.632226	Cider		AHK	6511	C	G	0.025019	Wine		ASA	6744	T	C	0.029448	Wine
ACH	1983	TG	T	0.923473	Cider		AHK	8909	T	C	0.997374	Wine		ASA	7375	A	AT	0.552323	Wine
ACH	1985	T	A	0.948943	Cider		AHK	9066	C	A	0.011802	Wine		ASA	7378	A	T	0.046508	Wine
ACH	2073	G	A	0.998145	Cider		AHP	2289	A	G	0.601546	Wine		ASB	4145	A	C	0.037368	Human, clinical
ACH	2227	C	T	0.652129	Cider		AHP	2302	C	CCA	0.424276	Wine		ASB	6746	C	T	0.021561	Human, clinical
ACI	217	GT	G	0.955341	Fruit		AHP	2304	T	A	0.956583	Wine		ASC	2620	T	C	0.571799	Beer
ACI	557	C	T	0.997842	Fruit		AHP	6497	A	C	0.688739	Wine		ASC	3808	C	T	0.40834	Beer
ACI	626	A	G	0.996303	Fruit		AHP	6509	A	AG	0.19397	Wine		ASC	5333	T	C	0.397565	Beer
ACI	638	C	T	0.998069	Fruit		AHP	6509	AGCC	A	0.074478	Wine		ASC	5362	G	C	0.998174	Beer
ACI	648	A	G	0.9976	Fruit		AHP	6512	C	CGTTTGGAA	0.07005	Wine		ASC	5415	T	C	0.964684	Beer
ACI	817	C	A	0.998385	Fruit		AHP	6512	C	CTGGAA	0.07229	Wine		ASC	8302	G	A	0.09656	Beer
ACI	1123	T	C	0.956325	Fruit		AHP	8631	A	G	0.011859	Wine		ASG	4775	T	A	0.03627	Human, clinical
ACI	1547	A	AATATTCTCCTCCG	0.155633	Fruit		AHP	8652	A	C	0.132623	Wine		ASG	5351	A	C	0.440239	Human, clinical
ACI	1671	T	C	0.997521	Fruit		AHQ	6337	G	A	0.997297	Industrial		ASH	2620	T	C	0.157374	Beer
ACI	1720	T	G	0.9909	Fruit		AHQ	6363	C	T	0.124721	Industrial		ASH	3828	A	G	0.119645	Beer
ACI	1741	C	CACTATATG	0.271048	Fruit		AHQ	8728	T	C	0.997071	Industrial		ASH	3834	G	A	0.682685	Beer
ACI	1767	G	T	0.546746	Fruit		AHQ	8934	G	A	0.996765	Industrial		ASH	5185	G	A	0.366927	Beer
ACI	1772	G	A	0.594068	Fruit		AHR	6518	A	C	0.989325	Human, clinical		ASH	7751	C	T	0.677175	Beer
ACI	1775	G	A	0.661726	Fruit		AHS	2432	T	G	0.994828	Wine		ASM	3476	A	G	0.021638	Nature
ACI	1830	G	GTA	0.873884	Fruit		AHS	6337	G	A	0.996024	Wine		ASM	7701	T	C	0.673611	Nature
ACI	1983	TG	T	0.945354	Fruit		AHS	8934	G	A	0.995558	Wine		ASN	2620	T	C	0.995899	Dairy
ACI	1985	T	A	0.96338	Fruit		AHT	6518	A	C	0.793556	Fermentation		ASN	3828	A	G	0.456071	Dairy
ACI	2227	C	T	0.997386	Fruit		AHV	2288	T	A	0.207009	Beer		ASN	5154	C	CG	0.461924	Dairy
ACK	217	GT	G	0.95479	Palm Wine		AHV	2290	G	A	0.339951	Beer		ASN	5371	T	C	0.529586	Dairy
ACK	224	A	G	0.76097	Palm Wine		AHV	2302	C	CCA	0.392502	Beer		ASP	4073	T	C	0.05135	Unknown
ACK	557	C	T	0.998526	Palm Wine		AHV	2304	T	TA	0.050009	Beer		ASR	5321	C	CA	0.266884	Wine
ACK	626	A	G	0.936611	Palm Wine		AHV	2304	T	A	0.715891	Beer		ASR	5321	C	A	0.01062	Wine
ACK	638	C	T	0.998339	Palm Wine		AHV	2392	A	G	0.192155	Beer		ASR	5626	A	G	0.284431	Wine
ACK	648	A	G	0.243251	Palm Wine		AHV	6321	A	G	0.199121	Beer		AST	4233	T	C	0.009311	Wine
ACK	753	A	G	0.133134	Palm Wine		AHV	6358	T	TA	0.192415	Beer		AST	8014	G	A	0.010446	Wine
ACK	817	C	A	0.999137	Palm Wine		AHV	8509	T	C	0.210072	Beer		ASV	2742	G	A	0.006742	Wine
ACK	1468	T	C	0.072021	Palm Wine		AHV	8934	G	A	0.056685	Beer		ASV	3639	G	A	0.005276	Wine
ACK	1671	T	C	0.997714	Palm Wine		AIA	2289	A	G	0.673663	Wine		ASV	4460	A	G	0.162109	Wine
ACK	1703	A	G	0.702184	Palm Wine		AIA	2290	G	A	0.300417	Wine		ASV	7031	A	G	0.203379	Wine
ACK	1720	T	G	0.99669	Palm Wine		AIA	2292	A	ACAC	0.229316	Wine		ASV	7735	C	T	0.007088	Wine
ACK	1830	G	GTA	0.845241	Palm Wine		AIA	2302	C	CCA	0.301854	Wine		ATB	6727	G	A	0.00844	Nature
ACK	1912	G	C	0.797074	Palm Wine		AIA	2302	C	CA	0.185912	Wine		ATB	6985	C	T	0.014465	Nature
ACK	2189	T	C	0.180132	Palm Wine		AIA	2304	T	A	0.916902	Wine		ATC	2717	T	C	0.005083	Human, clinical
ACK	2227	C	T	0.997239	Palm Wine		AIA	6509	A	AG	0.913652	Wine		ATC	2718	A	C	0.005632	Human, clinical
ACL	216	A	G	0.016021	Palm Wine		AIA	6511	C	G	0.025385	Wine		ATC	2726	G	A	0.005375	Human, clinical
ACL	217	GT	G	0.943223	Palm Wine		AIA	8539	G	T	0.014188	Wine		ATC	2727	A	G	0.005929	Human, clinical
ACL	269	C	A	0.015542	Palm Wine		AIA	8909	T	C	0.51448	Wine		ATC	2733	GA	G	0.005468	Human, clinical
ACL	557	C	T	0.998064	Palm Wine		AIA	9066	C	A	0.023905	Wine		ATC	2800	T	G	0.007564	Human, clinical
ACL	626	A	G	0.996698	Palm Wine		AIB	2302	C	CA	0.462264	Wine		ATC	2814	T	C	0.008234	Human, clinical
ACL	638	C	T	0.997938	Palm Wine		AIB	2304	T	A	0.902287	Wine		ATC	2819	A	G	0.008159	Human, clinical
ACL	648	A	G	0.997395	Palm Wine		AIB	6509	A	AG	0.898339	Wine		ATC	5633	T	C	0.005652	Human, clinical
ACL	817	C	A	0.998574	Palm Wine		AIC	2289	A	G	0.604797	Wine		ATC	5870	C	T	0.005791	Human, clinical
ACL	1547	A	G	0.148017	Palm Wine		AIC	2290	G	A	0.293085	Wine		ATE	2709	T	C	0.035553	Unknown
ACL	1564	T	TTC	0.320121	Palm Wine		AIC	2292	A	ACAC	0.180964	Wine		ATE	5633	T	C	0.995568	Unknown
ACL	1671	T	C	0.996197	Palm Wine		AIC	2302	C	CCA	0.227839	Wine		ATH	1251	G	A	0.010914	Wine
ACL	1720	T	G	0.993842	Palm Wine		AIC	2302	C	CA	0.235897	Wine		ATH	4591	G	A	0.008369	Wine
ACL	1854	C	A	0.613512	Palm Wine		AIC	2304	T	TA	0.097008	Wine		ATH	4607	G	A	0.062379	Wine
ACL	1983	TG	T	0.944336	Palm Wine		AIC	2304	T	TTGCAAA	0.057218	Wine		ATM	5246	G	T	0.014402	Wine
ACL	1985	T	A	0.962942	Palm Wine		AIC	2304	T	A	0.892247	Wine		ATM	7142	T	C	0.031298	Wine
ACL	2182	C	CAAAT	0.89129	Palm Wine		AIC	6509	A	AG	0.915849	Wine		ATN	4330	T	C	0.024522	Fruit
ACL	2227	C	T	0.997713	Palm Wine		AIC	6511	C	G	0.022701	Wine		ATP	5207	C	T	0.04163	Palm Wine
ACM	217	GT	G	0.956323	Fermentation		AIC	8909	T	C	0.595346	Wine		ATP	5633	T	C	0.997878	Palm Wine
ACM	224	A	G	0.835152	Fermentation		AID	6617	T	C	0.104227	Human		ATQ	5322	A	G	0.997685	Industrial
ACM	557	C	T	0.99821	Fermentation		AIE	6513	T	C	0.06869	Human		ATQ	5338	A	C	0.99795	Industrial
ACM	626	A	G	0.943062	Fermentation		AIE	6617	T	C	0.415456	Human		ATQ	5343	G	A	0.998139	Industrial
ACM	638	C	T	0.998304	Fermentation		AIF	8558	T	C	0.714619	Wine		ATQ	5349	C	T	0.998335	Industrial
ACM	648	A	G	0.162527	Fermentation		AIG	6423	T	A	0.032766	Beer		ATQ	5360	T	C	0.997836	Industrial
ACM	753	A	G	0.096746	Fermentation		AIG	8509	T	C	0.9896	Beer		ATQ	5638	A	T	0.029062	Industrial
ACM	817	C	A	0.99868	Fermentation		AIG	9025	T	C	0.991852	Beer		ATR	3578	T	C	0.024269	Fruit
ACM	1468	T	C	0.059237	Fermentation		AII	6518	A	C	0.268213	Palm Wine		ATS	4073	T	C	0.133968	Flower
ACM	1671	T	C	0.997712	Fermentation		AII	6543	G	A	0.24611	Palm Wine		ATV	5291	G	A	0.00718	Beer
ACM	1703	A	G	0.798892	Fermentation		AII	8934	G	A	0.140853	Palm Wine		ATV	7769	C	T	0.008634	Beer
ACM	1720	T	G	0.997146	Fermentation		AIK	5993	C	CT	0.938654	Nature		AVB	5302	T	TC	0.753845	Industrial
ACM	1830	G	GTA	0.854035	Fermentation		AIK	5996	G	T	0.016279	Nature		AVB	5306	A	AC	0.059752	Industrial
ACM	1912	G	C	0.885214	Fermentation		AIL	6518	A	C	0.162497	Nature		AVB	5306	A	C	0.877555	Industrial
ACM	2227	C	T	0.997157	Fermentation		AIL	8558	T	C	0.190037	Nature		AVH	4339	G	C	0.014502	Wine
ACM	2277	CAAATAGT	C	0.770538	Fermentation		AIL	8934	G	A	0.106462	Nature		AVI	3071	C	T	0.012077	Soil
ACN	557	C	T	0.908889	Wine		AIM	2289	A	G	0.16036	Wine		AVI	7541	G	A	0.011812	Soil
ACN	607	G	A	0.834861	Wine		AIM	2290	G	A	0.074169	Wine		AVK	5712	G	C	0.095203	Wine
ACN	626	A	G	0.832644	Wine		AIM	6318	G	T	0.006727	Wine		AVN	2620	T	C	0.998112	Beer
ACN	638	C	T	0.908187	Wine		AIM	6329	A	G	0.634621	Wine		AVN	3176	G	A	0.054757	Beer
ACN	648	A	G	0.908086	Wine		AIM	6509	A	AG	0.580055	Wine		AVN	3346	A	C	0.29428	Beer
ACN	743	T	C	0.819855	Wine		AIM	6511	C	G	0.016231	Wine		AVN	3347	T	C	0.293433	Beer
ACN	817	C	A	0.908908	Wine		AIM	8558	T	C	0.219403	Wine		AVN	3801	T	C	0.997393	Beer
ACN	981	T	G	0.793822	Wine		AIM	9066	C	A	0.006018	Wine		AVN	4546	A	G	0.009207	Beer
ACN	1117	G	C	0.798504	Wine		AIP	2289	A	G	0.685616	Wine		AVN	4685	T	C	0.021116	Beer
ACN	1454	A	T	0.124364	Wine		AIP	2302	C	CCA	0.476982	Wine		AVN	4807	T	C	0.997911	Beer
ACN	2073	G	A	0.939686	Wine		AIP	2304	T	A	0.957261	Wine		AVN	5286	A	G	0.644602	Beer
ACN	2227	C	T	0.998621	Wine		AIP	2388	T	C	0.879364	Wine		AVN	5333	T	C	0.981751	Beer
ACP	557	C	T	0.999223	Wine		AIP	6104	G	A	0.115665	Wine		AVN	5362	G	C	0.57396	Beer
ACP	638	C	T	0.998951	Wine		AIP	6294	C	G	0.005664	Wine		AVN	5415	T	C	0.998331	Beer
ACP	648	A	G	0.999006	Wine		AIP	6318	G	T	0.008404	Wine		AVN	5425	G	A	0.007435	Beer
ACP	817	C	A	0.999205	Wine		AIP	6329	A	G	0.757758	Wine		AVN	5452	G	A	0.005478	Beer
ACP	1983	TG	T	0.934345	Wine		AIP	6473	C	G	0.140865	Wine		AVN	5515	TCATCTTTC	T	0.009944	Beer
ACP	1985	T	A	0.952003	Wine		AIP	6479	C	T	0.020336	Wine		AVN	7025	A	G	0.007492	Beer
ACP	2073	G	A	0.998894	Wine		AIP	6509	A	AG	0.910014	Wine		AVN	7346	T	C	0.009743	Beer
ACQ	33	G	A	0.995968	Wine		AIP	6511	C	G	0.025515	Wine		AVN	7385	C	A	0.014203	Beer
ACQ	281	A	G	0.995809	Wine		AIQ	2297	A	C	0.032907	Fermentation		AVN	7701	T	C	0.112046	Beer
ACQ	425	T	C	0.996081	Wine		AIQ	6337	G	A	0.037956	Fermentation		AVN	8211	A	G	0.009142	Beer
ACQ	557	C	T	0.997992	Wine		AIQ	6518	A	C	0.280269	Fermentation		AVP	2620	T	C	0.98795	Beer
ACQ	585	T	C	0.995182	Wine		AIQ	8558	T	C	0.129517	Fermentation		AVP	3346	A	C	0.070065	Beer
ACQ	638	C	T	0.999222	Wine		AIQ	8934	G	A	0.09753	Fermentation		AVP	3347	T	C	0.070292	Beer
ACQ	648	A	G	0.9981	Wine		AIR	8558	T	C	0.358637	Wine		AVP	3801	T	C	0.987656	Beer
ACQ	668	G	A	0.993205	Wine		AIT	8558	T	C	0.337804	Wine		AVP	3896	C	T	0.026182	Beer
ACQ	755	C	T	0.996798	Wine		AKB	6337	G	A	0.998118	Palm Wine		AVP	4807	T	C	0.862056	Beer
ACQ	817	C	A	0.999784	Wine		AKB	6452	C	T	0.008387	Palm Wine		AVP	4848	A	G	0.005503	Beer
ACQ	822	T	G	0.994829	Wine		AKB	8837	A	G	0.022546	Palm Wine		AVP	5286	A	G	0.781818	Beer
ACQ	958	T	G	0.996716	Wine		AKB	8934	G	A	0.99736	Palm Wine		AVP	5333	T	C	0.987081	Beer
ACQ	1032	C	T	0.99591	Wine		AKC	6337	G	A	0.998601	Palm Wine		AVP	5362	G	C	0.135982	Beer
ACQ	1117	G	C	0.998105	Wine		AKC	8934	G	A	0.998885	Palm Wine		AVP	5415	T	C	0.986643	Beer
ACQ	1185	C	T	0.995797	Wine		AKD	6337	G	A	0.998568	Palm Wine		AVP	7126	T	G	0.049602	Beer
ACQ	1602	T	C	0.996697	Wine		AKD	8934	G	A	0.99777	Palm Wine		AVP	7346	T	C	0.097841	Beer
ACQ	1616	T	A	0.996194	Wine		AKE	6337	G	A	0.998528	Palm Wine		AVP	7385	C	A	0.013604	Beer
ACQ	1671	T	C	0.998187	Wine		AKE	8934	G	A	0.998191	Palm Wine		AVP	7701	T	C	0.026242	Beer
ACQ	2108	A	G	0.994283	Wine		AKG	2432	T	G	0.602692	Palm Wine		AVP	7964	T	G	0.009143	Beer
ACQ	2173	C	T	0.993714	Wine		AKG	6337	G	A	0.998023	Palm Wine		AVQ	2620	T	C	0.980789	Beer
ACQ	2195	G	A	0.984131	Wine		AKG	8934	G	A	0.99849	Palm Wine		AVQ	3341	G	A	0.014058	Beer
ACQ	2227	C	T	0.998841	Wine		AKH	6337	G	A	0.999033	Palm Wine		AVQ	3346	A	C	0.101208	Beer
ACQ	2277	CAAATAGT	C	0.788326	Wine		AKH	8934	G	A	0.999127	Palm Wine		AVQ	3347	T	C	0.100336	Beer
ACR	557	C	T	0.998718	Wine		AKI	6337	G	A	0.999043	Wine		AVQ	3801	T	C	0.983242	Beer
ACR	638	C	T	0.999017	Wine		AKI	6455	T	C	0.699804	Wine		AVQ	3844	A	G	0.008632	Beer
ACR	648	A	G	0.998794	Wine		AKI	8934	G	A	0.999254	Wine		AVQ	3849	G	A	0.006864	Beer
ACR	817	C	A	0.998733	Wine		AKL	2331	A	G	0.785977	Sake		AVQ	3896	C	T	0.036668	Beer
ACR	923	G	C	0.052248	Wine		AKL	2348	T	C	0.80427	Sake		AVQ	4807	T	C	0.864832	Beer
ACR	1983	TG	T	0.934227	Wine		AKL	5990	G	GTA	0.597402	Sake		AVQ	5286	A	G	0.764485	Beer
ACR	1985	T	A	0.952475	Wine		AKL	5993	C	T	0.014435	Sake		AVQ	5333	T	C	0.981502	Beer
ACR	2073	G	A	0.998269	Wine		AKL	6337	G	A	0.998791	Sake		AVQ	5362	G	C	0.272329	Beer
ACR	2227	C	T	0.896002	Wine		AKL	6509	A	G	0.145618	Sake		AVQ	5415	T	C	0.979829	Beer
ACS	557	C	T	0.999288	Wine		AKL	8728	T	C	0.678307	Sake		AVQ	7126	T	G	0.022317	Beer
ACS	599	T	A	0.166204	Wine		AKL	8934	G	A	0.999175	Sake		AVQ	7271	C	G	0.011045	Beer
ACS	638	C	T	0.998958	Wine		AKM	2369	C	T	0.997743	Tree		AVQ	7659	A	G	0.017419	Beer
ACS	648	A	G	0.998932	Wine		AKM	6337	G	A	0.997824	Tree		AVQ	7701	T	C	0.060569	Beer
ACS	817	C	A	0.99942	Wine		AKM	8934	G	A	0.997741	Tree		AVQ	7964	T	G	0.016461	Beer
ACS	1983	TG	T	0.93469	Wine		AKN	6337	G	A	0.99929	Soil		AVR	2620	T	C	0.977062	Beer
ACS	1985	T	A	0.952146	Wine		AKN	8934	G	A	0.998535	Soil		AVR	3346	A	C	0.11748	Beer
ACS	2073	G	A	0.997331	Wine		AKR	2314	G	GTAC	0.577595	Fruit		AVR	3347	T	C	0.118443	Beer
ACT	557	C	T	0.999307	Wine		AKR	6337	G	A	0.99874	Fruit		AVR	3801	T	C	0.97453	Beer
ACT	638	C	T	0.999334	Wine		AKR	8641	T	C	0.378243	Fruit		AVR	3896	C	T	0.019095	Beer
ACT	648	A	G	0.999148	Wine		AKR	8934	G	A	0.999073	Fruit		AVR	4807	T	C	0.541022	Beer
ACT	817	C	A	0.99929	Wine		AKS	6337	G	A	0.99874	Flower		AVR	5286	A	G	0.823045	Beer
ACT	1983	TG	T	0.933875	Wine		AKS	8934	G	A	0.998918	Flower		AVR	5333	T	C	0.977147	Beer
ACT	1985	T	A	0.952165	Wine		AKT	2289	A	G	0.457674	Insect		AVR	5362	G	C	0.11825	Beer
ACT	2073	G	A	0.998738	Wine		AKT	2290	G	A	0.445677	Insect		AVR	5415	T	C	0.96245	Beer
ACV	557	C	T	0.99913	Wine		AKT	2302	C	CCA	0.534039	Insect		AVR	5874	T	C	0.005804	Beer
ACV	638	C	T	0.998835	Wine		AKT	2304	T	A	0.91224	Insect		AVR	7126	T	G	0.025691	Beer
ACV	648	A	G	0.999083	Wine		AKT	2392	A	G	0.460402	Insect		AVR	7346	T	C	0.019007	Beer
ACV	817	C	A	0.998849	Wine		AKT	2456	G	A	0.478729	Insect		AVR	7385	C	A	0.01232	Beer
ACV	1983	TG	T	0.932714	Wine		AKT	6023	C	T	0.088531	Insect		AVR	7529	A	G	0.005718	Beer
ACV	1985	T	A	0.951619	Wine		AKT	6337	G	A	0.472975	Insect		AVR	7701	T	C	0.026694	Beer
ACV	2073	G	A	0.99405	Wine		AKT	6358	T	TA	0.45834	Insect		AVR	7964	T	G	0.019021	Beer
ADA	362	A	G	0.998856	Wine		AKT	6358	T	A	0.017153	Insect		AVR	8333	T	C	0.00879	Beer
ADA	557	C	T	0.999386	Wine		AKT	6360	C	A	0.01487	Insect		AVS	2620	T	C	0.966461	Beer
ADA	609	C	A	0.998492	Wine		AKT	8509	T	C	0.321606	Insect		AVS	3346	A	C	0.097755	Beer
ADA	638	C	T	0.998465	Wine		AKT	8558	T	C	0.007846	Insect		AVS	3347	T	C	0.097483	Beer
ADA	648	A	G	0.999397	Wine		ALA	2314	G	GTAC	0.396519	Insect		AVS	3801	T	C	0.974201	Beer
ADA	817	C	A	0.999022	Wine		ALA	6337	G	A	0.998862	Insect		AVS	3896	C	T	0.065625	Beer
ADA	1043	G	C	0.997704	Wine		ALA	6509	A	G	0.007021	Insect		AVS	4370	C	T	0.005434	Beer
ADA	1117	G	C	0.999359	Wine		ALA	6519	G	A	0.007328	Insect		AVS	4807	T	C	0.88891	Beer
ADA	1691	C	G	0.998371	Wine		ALA	8641	T	C	0.432967	Insect		AVS	5077	T	C	0.010503	Beer
ADA	1983	TG	T	0.952933	Wine		ALA	8934	G	A	0.998022	Insect		AVS	5286	A	G	0.700849	Beer
ADA	1985	T	A	0.971627	Wine		ALB	2314	G	GTAC	0.282961	Insect		AVS	5333	T	C	0.967089	Beer
ADA	2227	C	T	0.999699	Wine		ALB	6337	G	A	0.998857	Insect		AVS	5362	G	C	0.300219	Beer
ADA	2277	CAAATAGT	C	0.726792	Wine		ALB	8641	T	C	0.28133	Insect		AVS	5415	T	C	0.967437	Beer
ADB	103	G	A	0.107139	Wine		ALB	8934	G	A	0.999293	Insect		AVS	5433	G	A	0.00511	Beer
ADB	217	GT	G	0.879104	Wine		ALC	2314	G	GTAC	0.442764	Nature		AVS	7126	T	G	0.052755	Beer
ADB	557	C	T	0.998842	Wine		ALC	6337	G	A	0.999072	Nature		AVS	7385	C	A	0.013992	Beer
ADB	626	A	G	0.914644	Wine		ALC	8641	T	C	0.404215	Nature		AVS	7701	T	C	0.072281	Beer
ADB	638	C	T	0.999178	Wine		ALC	8934	G	A	0.998742	Nature		AVS	7964	T	G	0.02826	Beer
ADB	648	A	G	0.999012	Wine		ALD	2289	A	G	0.608625	Nature		AVT	2620	T	C	0.991668	Beer
ADB	690	T	C	0.076203	Wine		ALD	2290	G	A	0.387982	Nature		AVT	3346	A	C	0.026228	Beer
ADB	817	C	A	0.998997	Wine		ALD	2302	C	CCA	0.55481	Nature		AVT	3347	T	C	0.026097	Beer
ADB	1671	T	C	0.877382	Wine		ALD	2304	T	A	0.972921	Nature		AVT	3801	T	C	0.994134	Beer
ADB	1720	T	G	0.778779	Wine		ALD	2374	T	C	0.145752	Nature		AVT	3834	G	A	0.010249	Beer
ADB	1772	G	A	0.413359	Wine		ALD	2383	G	A	0.050153	Nature		AVT	3896	C	T	0.118876	Beer
ADB	1775	G	A	0.485533	Wine		ALD	2415	T	G	0.741329	Nature		AVT	4807	T	C	0.968685	Beer
ADB	1983	TG	T	0.94842	Wine		ALD	2426	T	C	0.916319	Nature		AVT	5068	A	G	0.008771	Beer
ADB	1985	T	A	0.966588	Wine		ALD	2456	G	A	0.105654	Nature		AVT	5077	T	C	0.00611	Beer
ADB	2073	G	A	0.106857	Wine		ALD	6358	T	TA	0.58198	Nature		AVT	5286	A	G	0.753549	Beer
ADB	2227	C	T	0.889958	Wine		ALD	6360	C	A	0.017208	Nature		AVT	5333	T	C	0.98846	Beer
ADC	87	T	A	0.976851	Wine		ALD	6441	T	C	0.366433	Nature		AVT	5362	G	C	0.399415	Beer
ADC	172	A	G	0.996667	Wine		ALD	6567	T	C	0.188938	Nature		AVT	5415	T	C	0.994598	Beer
ADC	557	C	T	0.999086	Wine		ALD	6597	C	A	0.034677	Nature		AVT	7325	T	C	0.046402	Beer
ADC	638	C	T	0.998871	Wine		ALD	8509	T	C	0.086085	Nature		AVT	7346	T	C	0.080912	Beer
ADC	648	A	G	0.998881	Wine		ALD	8632	C	T	0.082404	Nature		AVT	7701	T	C	0.018131	Beer
ADC	817	C	A	0.999061	Wine		ALD	8929	C	T	0.01529	Nature		AVT	7842	G	C	0.006792	Beer
ADC	1983	TG	T	0.949867	Wine		ALH	6337	G	A	1	Nature		BAB	8323	C	T	0.006527	Palm Wine
ADC	1985	T	A	0.966911	Wine		ALI	2302	C	CCA	0.514092	Water		BAD	8323	C	T	0.010319	Palm Wine
ADC	2015	A	C	0.99724	Wine		ALI	2304	T	A	0.980661	Water		BAF	2539	C	T	0.005348	Palm Wine
ADC	2073	G	A	0.998606	Wine		ALI	2313	G	A	0.988484	Water		BAH	5536	T	G	0.18331	Tree
ADD	332	A	C	0.296017	Soil		ALI	2316	ACAC	A	0.6686	Water		BAI	2516	C	A	0.010563	Fruit
ADD	465	C	A	0.0088	Soil		ALI	2320	T	A	0.789216	Water		BAM	3270	A	C	0.021023	Nature
ADD	557	C	T	0.999116	Soil		ALI	2402	C	T	0.049937	Water		BAM	3283	A	C	0.016674	Nature
ADD	583	C	T	0.013687	Soil		ALI	2430	T	C	0.995818	Water		BAM	3423	A	C	0.014882	Nature
ADD	638	C	T	0.998959	Soil		ALI	6337	G	A	0.999216	Water		BAM	3461	A	C	0.014276	Nature
ADD	648	A	G	0.999121	Soil		ALI	6359	A	AC	0.895155	Water		BAM	3717	A	C	0.01485	Nature
ADD	817	C	A	0.998762	Soil		ALI	6362	T	C	0.0206	Water		BAM	3883	A	C	0.015002	Nature
ADD	1642	T	C	0.139742	Soil		ALI	8934	G	A	0.999467	Water		BAM	3929	A	C	0.019726	Nature
ADD	1983	TG	T	0.931464	Soil		ALK	2314	G	GTAC	0.061568	Tree		BAM	3932	A	C	0.015778	Nature
ADD	1985	T	A	0.950351	Soil		ALK	6337	G	A	0.998806	Tree		BAM	3937	A	C	0.018644	Nature
ADD	2073	G	A	0.998705	Soil		ALK	6509	A	G	0.008846	Tree		BAM	3984	A	C	0.018868	Nature
ADD	2227	C	T	0.611341	Soil		ALK	6519	G	A	0.008656	Tree		BAM	4034	A	C	0.015559	Nature
ADE	33	G	A	0.997201	Palm Wine		ALK	8641	T	C	0.056044	Tree		BAM	4147	A	C	0.014675	Nature
ADE	557	C	T	0.999072	Palm Wine		ALK	8934	G	A	0.998549	Tree		BAM	4347	A	C	0.015931	Nature
ADE	638	C	T	0.99864	Palm Wine		ALL	6337	G	A	0.623183	Water		BAM	4369	A	C	0.017312	Nature
ADE	648	A	G	0.998939	Palm Wine		ALL	6612	C	A	0.150067	Water		BAM	4403	A	C	0.03102	Nature
ADE	768	A	G	0.997227	Palm Wine		ALL	8954	A	G	0.157735	Water		BAM	4439	A	C	0.020194	Nature
ADE	817	C	A	0.999442	Palm Wine		ALM	5950	A	T	0.006436	Water		BAM	4445	A	C	0.018843	Nature
ADE	1007	A	G	0.02768	Palm Wine		ALM	6337	G	A	0.539245	Water		BAM	4477	A	C	0.020958	Nature
ADE	1032	C	T	0.99676	Palm Wine		ALM	6612	C	A	0.154938	Water		BAM	4482	A	C	0.014126	Nature
ADE	1117	G	C	0.997483	Palm Wine		ALM	8954	A	G	0.208147	Water		BAM	4499	A	C	0.019877	Nature
ADE	1145	A	G	0.996747	Palm Wine		ALN	2289	A	G	0.385326	Water		BAM	4503	A	C	0.024773	Nature
ADE	1411	G	T	0.985566	Palm Wine		ALN	2290	G	A	0.600632	Water		BAM	4620	A	C	0.012552	Nature
ADE	1424	A	G	0.996227	Palm Wine		ALN	2302	C	CCA	0.56322	Water		BAM	4640	A	C	0.018645	Nature
ADE	1495	G	C	0.997958	Palm Wine		ALN	2304	T	A	0.970314	Water		BAM	4990	A	C	0.017388	Nature
ADE	1521	G	A	0.99764	Palm Wine		ALN	2392	A	G	0.6355	Water		BAM	5032	A	C	0.013545	Nature
ADE	1602	T	C	0.996884	Palm Wine		ALN	2456	G	A	0.351688	Water		BAM	5037	A	C	0.021466	Nature
ADE	1671	T	C	0.997362	Palm Wine		ALN	6337	G	A	0.254748	Water		BAM	5053	A	C	0.013816	Nature
ADE	1897	T	C	0.996755	Palm Wine		ALN	6358	T	TA	0.654896	Water		BAM	5058	A	C	0.019225	Nature
ADE	1982	CTGTT	C	0.973838	Palm Wine		ALN	6360	C	A	0.02232	Water		BAM	5091	A	C	0.012393	Nature
ADE	1988	ACTGT	A	0.518132	Palm Wine		ALN	6421	A	G	0.156189	Water		BAM	5111	A	C	0.019875	Nature
ADE	2083	G	A	0.997612	Palm Wine		ALN	8509	T	C	0.463309	Water		BAM	5174	A	C	0.012688	Nature
ADE	2156	C	A	0.995144	Palm Wine		ALN	8558	T	C	0.009143	Water		BAM	5422	A	C	0.016446	Nature
ADE	2166	A	G	0.997107	Palm Wine		ALP	2290	G	A	0.568664	Water		BAM	5528	A	C	0.016	Nature
ADE	2227	C	T	0.997826	Palm Wine		ALP	2302	C	CCA	0.518713	Water		BAM	5533	A	C	0.014446	Nature
ADE	2275	A	C	0.971311	Palm Wine		ALP	2304	T	A	0.894114	Water		BAM	5609	A	C	0.016898	Nature
ADF	220	C	A	0.996749	Tree		ALP	2392	A	G	0.949699	Water		BAM	5659	A	C	0.015288	Nature
ADF	226	T	C	0.997962	Tree		ALP	6023	C	T	0.013367	Water		BAM	7309	A	C	0.015257	Nature
ADF	362	A	G	0.997714	Tree		ALP	6360	C	A	0.028218	Water		BAM	7323	A	C	0.022049	Nature
ADF	557	C	T	0.998938	Tree		ALP	8558	T	C	0.025869	Water		BAM	7972	A	C	0.01887	Nature
ADF	638	C	T	0.998362	Tree		ALR	5990	G	GTA	0.923892	Tree		BAM	8064	A	C	0.014466	Nature
ADF	648	A	G	0.999089	Tree		ALR	5993	C	T	0.021176	Tree		BAP	3118	T	C	0.008326	Soil
ADF	817	C	A	0.998824	Tree		ALR	6337	G	A	0.996787	Tree		BAP	7240	C	T	0.041684	Soil
ADF	1117	G	C	0.997904	Tree		ALR	8509	T	C	0.987638	Tree		BAR	3116	A	G	0.009294	Tree
ADF	1434	A	T	0.11144	Tree		ALR	8934	G	A	0.996757	Tree		BAS	3116	A	G	0.010072	Soil
ADF	1553	C	T	0.998282	Tree		ALR	9069	A	G	0.987561	Tree		BAS	5664	A	T	0.005084	Soil
ADF	1648	T	C	0.873979	Tree		ALT	6518	A	C	0.997125	Flower		BAV	7701	T	C	0.959413	Wine
ADF	1671	T	C	0.998552	Tree		ALV	2289	A	G	0.350662	Fruit		BBA	1284	G	A	0.007809	Soil
ADF	1897	T	C	0.997622	Tree		ALV	2290	G	A	0.617356	Fruit		BBA	8180	G	GTTAT	0.007332	Soil
ADF	1912	G	C	0.997734	Tree		ALV	2302	C	CCA	0.552484	Fruit		BBB	4953	C	T	0.006635	Soil
ADF	1979	C	T	0.981261	Tree		ALV	2304	T	A	0.964464	Fruit		BBB	7701	T	C	0.850501	Soil
ADF	1982	CTGTT	C	0.730612	Tree		ALV	2392	A	G	0.540641	Fruit		BBC	2620	T	C	0.308603	Fruit
ADF	1988	ACTGT	A	0.344196	Tree		ALV	2456	G	A	0.40875	Fruit		BBC	7701	T	C	0.479946	Fruit
ADF	2059	C	CA	0.979407	Tree		ALV	6321	A	G	0.355558	Fruit		BBD	2620	T	C	0.416102	Water
ADF	2227	C	T	0.998326	Tree		ALV	6337	G	A	0.344478	Fruit		BBD	4160	C	T	0.006664	Water
ADF	2277	CAAATAGT	C	0.750191	Tree		ALV	6358	T	TA	0.556234	Fruit		BBD	7701	T	C	0.443335	Water
ADG	337	A	T	0.997304	Tree		ALV	6360	C	A	0.018394	Fruit		BBF	2620	T	C	0.008006	Water
ADG	532	C	T	0.996308	Tree		ALV	6421	A	G	0.089165	Fruit		BBF	7115	G	A	0.011367	Water
ADG	557	C	T	0.999088	Tree		ALV	8509	T	C	0.788855	Fruit		BBF	7701	T	C	0.190842	Water
ADG	638	C	T	0.998284	Tree		ALV	8934	G	A	0.00623	Fruit		BBG	3828	A	G	0.17324	Water
ADG	648	A	G	0.99875	Tree		AMB	6337	G	A	0.998046	Insect		BBG	3834	G	A	0.770727	Water
ADG	817	C	A	0.99888	Tree		AMB	8534	A	G	0.008857	Insect		BBG	5185	G	A	0.762451	Water
ADG	1671	T	C	0.998803	Tree		AMB	8934	G	A	0.997366	Insect		BBG	6797	G	A	0.015244	Water
ADG	1897	T	C	0.989661	Tree		AMC	6337	G	A	0.998928	Insect		BBG	7751	C	T	0.774786	Water
ADG	1983	TG	T	0.950947	Tree		AMC	8934	G	A	0.998497	Insect		BBI	3330	T	C	0.012089	Flower
ADG	1985	T	A	0.969968	Tree		AMD	6337	G	A	0.999337	Fruit		BBK	3353	C	T	0.007516	Flower
ADG	2199	G	C	0.996754	Tree		AMD	8934	G	A	0.998789	Fruit		BBK	6149	A	G	0.011168	Flower
ADG	2227	C	T	0.998602	Tree		AMF	6337	G	A	0.998644	Fruit		BBL	5391	G	A	0.009647	Insect
ADH	217	GT	G	0.955466	Tree		AMF	6617	T	C	0.078181	Fruit		BBP	7701	T	C	0.01186	Flower
ADH	224	A	G	0.748461	Tree		AMF	8934	G	A	0.998483	Fruit		BBQ	7750	C	T	0.011802	Soil
ADH	557	C	T	0.999031	Tree		AMG	2290	G	A	0.754703	Tree		BBQ	7751	C	T	0.012092	Soil
ADH	626	A	G	0.939388	Tree		AMG	2302	C	CCA	0.572011	Tree		BBR	6140	G	A	0.008712	Tree
ADH	638	C	T	0.999146	Tree		AMG	2304	T	TA	0.072875	Tree		BBT	2853	G	A	0.010115	Wine
ADH	648	A	G	0.243874	Tree		AMG	2304	T	A	0.975793	Tree		BBT	7534	C	A	0.00829	Wine
ADH	753	A	G	0.15444	Tree		AMG	2392	A	G	0.814225	Tree		BBT	7701	T	C	0.437994	Wine
ADH	817	C	A	0.998766	Tree		AMG	6321	A	G	0.587286	Tree		BBV	2564	T	C	0.014552	Wine
ADH	1468	T	C	0.073384	Tree		AMG	6358	T	TA	0.76906	Tree		BCB	2507	A	G	0.031962	Human
ADH	1671	T	C	0.997981	Tree		AMG	6360	C	A	0.025791	Tree		BCB	2641	C	T	0.013536	Human
ADH	1703	A	G	0.701369	Tree		AMG	8509	T	C	0.585584	Tree		BCB	3201	T	C	0.048301	Human
ADH	1720	T	G	0.997139	Tree		AMG	8558	T	C	0.137692	Tree		BCB	3798	T	C	0.187321	Human
ADH	1912	G	C	0.801626	Tree		AMG	8934	G	A	0.013065	Tree		BCB	3814	T	C	0.996974	Human
ADH	2189	T	C	0.181095	Tree		AMH	2324	A	T	0.690141	Soil		BCB	6268	T	C	0.037119	Human
ADH	2227	C	T	0.998586	Tree		AMH	2337	C	A	0.979519	Soil		BCB	7701	T	C	0.309841	Human
ADI	332	A	C	0.408446	Human, clinical		AMH	2343	GTA	G	0.447485	Soil		BCB	7709	C	A	0.020059	Human
ADI	557	C	T	0.998761	Human, clinical		AMH	2352	A	T	0.558787	Soil		BCC	3798	T	C	0.039068	Human
ADI	583	C	T	0.015985	Human, clinical		AMH	2353	ATAG	A	0.41421	Soil		BCC	3814	T	C	0.994387	Human
ADI	638	C	T	0.998624	Human, clinical		AMH	2356	G	A	0.62428	Soil		BCC	7701	T	C	0.276545	Human
ADI	648	A	G	0.999147	Human, clinical		AMH	2360	T	C	0.990771	Soil		BCC	7720	A	G	0.109827	Human
ADI	817	C	A	0.998289	Human, clinical		AMH	2362	T	C	0.989862	Soil		BCD	3798	T	C	0.028377	Human
ADI	1983	TG	T	0.93332	Human, clinical		AMH	2369	C	T	0.991745	Soil		BCD	3814	T	C	0.999127	Human
ADI	1985	T	A	0.958057	Human, clinical		AMH	6337	G	A	0.999149	Soil		BCD	7098	AG	A	0.009065	Human
ADI	2073	G	A	0.998165	Human, clinical		AMH	6474	T	C	0.996257	Soil		BCD	7701	T	C	0.014744	Human
ADI	2227	C	T	0.642844	Human, clinical		AMH	6512	C	T	0.997327	Soil		BCE	2507	A	G	0.017631	Human
ADK	227	A	T	0.395194	Bakery		AMH	8561	A	T	0.995552	Soil		BCE	3814	T	C	0.998077	Human
ADK	272	GAACATACAA	G	0.296425	Bakery		AMH	8911	A	T	0.045458	Soil		BCE	5120	A	C	0.023755	Human
ADK	284	C	T	0.554764	Bakery		AMH	8934	G	A	0.998899	Soil		BCE	6852	T	C	0.015478	Human
ADK	362	A	G	0.023346	Bakery		AMI	2288	T	A	0.334511	Tree		BCE	7989	G	A	0.006775	Human
ADK	387	T	C	0.516004	Bakery		AMI	2290	G	A	0.722222	Tree		BCF	3814	T	C	0.998847	Human
ADK	557	C	T	0.999289	Bakery		AMI	2302	C	CCA	0.564167	Tree		BCG	2507	A	G	0.982902	Human
ADK	609	C	A	0.387757	Bakery		AMI	2304	T	TA	0.072546	Tree		BCG	3672	T	C	0.005909	Human
ADK	638	C	T	0.999135	Bakery		AMI	2304	T	A	0.978396	Tree		BCG	3814	T	C	0.998939	Human
ADK	648	A	G	0.845889	Bakery		AMI	2392	A	G	0.832433	Tree		BCG	5870	C	A	0.009876	Human
ADK	817	C	A	0.999128	Bakery		AMI	6321	A	G	0.546991	Tree		BCG	7701	T	C	0.99252	Human
ADK	1117	G	C	0.610734	Bakery		AMI	6358	T	TA	0.792992	Tree		BCH	3316	A	G	0.235548	Human
ADK	1180	A	G	0.142871	Bakery		AMI	6360	C	A	0.028269	Tree		BCH	3814	T	C	0.997669	Human
ADK	1404	G	C	0.067438	Bakery		AMI	8509	T	C	0.525005	Tree		BCH	4236	A	G	0.007735	Human
ADK	1500	G	A	0.360124	Bakery		AMI	8558	T	C	0.082319	Tree		BCI	2979	C	A	0.005113	Human
ADK	1553	C	T	0.487967	Bakery		AMI	8934	G	A	0.014348	Tree		BCI	3158	ACT	A	0.013763	Human
ADK	1691	C	G	0.93313	Bakery		AMK	2290	G	A	0.678291	Tree		BCI	3814	T	C	0.998587	Human
ADK	1983	TG	T	0.917208	Bakery		AMK	2302	C	CCA	0.556534	Tree		BCI	4768	G	A	0.013459	Human
ADK	1985	T	A	0.940428	Bakery		AMK	2304	T	A	0.948166	Tree		BCI	7049	G	T	0.019158	Human
ADK	2227	C	T	0.9987	Bakery		AMK	2392	A	G	0.715015	Tree		BCI	7701	T	C	0.32441	Human
ADL	130	C	T	0.805377	Bakery		AMK	6321	A	G	0.071701	Tree		BCK	3181	C	T	0.029983	Human
ADL	227	A	T	0.945685	Bakery		AMK	6358	T	TA	0.690704	Tree		BCK	3814	T	C	0.99872	Human
ADL	557	C	T	0.999021	Bakery		AMK	6360	C	A	0.023321	Tree		BCK	7701	T	C	0.515642	Human
ADL	607	G	A	0.611721	Bakery		AMK	8509	T	C	0.07128	Tree		BCL	3814	T	C	0.998188	Human
ADL	626	A	G	0.031466	Bakery		AMK	8558	T	C	0.249095	Tree		BCL	6970	AGC	A	0.007572	Human
ADL	638	C	T	0.998764	Bakery		AML	2290	G	A	0.742186	Tree		BCM	2507	A	G	0.016748	Human
ADL	648	A	G	0.034171	Bakery		AML	2302	C	CCA	0.581814	Tree		BCM	3798	T	C	0.067439	Human
ADL	743	T	C	0.864656	Bakery		AML	2304	T	TA	0.064792	Tree		BCM	3814	T	C	0.99918	Human
ADL	817	C	A	0.999276	Bakery		AML	2304	T	A	0.981741	Tree		BCM	4024	C	T	0.055354	Human
ADL	1010	T	C	0.061208	Bakery		AML	2392	A	G	0.805595	Tree		BCM	4692	T	C	0.022283	Human
ADL	1117	G	C	0.993812	Bakery		AML	6321	A	G	0.730931	Tree		BCM	6163	C	G	0.006258	Human
ADL	1638	A	C	0.991969	Bakery		AML	6358	T	TA	0.737911	Tree		BCM	6651	G	A	0.006656	Human
ADL	1645	T	C	0.138142	Bakery		AML	6360	C	A	0.024813	Tree		BCM	7701	T	C	0.019801	Human
ADL	1683	A	T	0.992171	Bakery		AML	8509	T	C	0.702365	Tree		BCN	3814	T	C	0.998456	Human
ADL	1720	T	G	0.940644	Bakery		AML	8558	T	C	0.127638	Tree		BCN	7701	T	C	0.651294	Human
ADL	1730	T	C	0.932277	Bakery		AMM	6337	G	A	0.997477	Tree		BCP	2504	C	A	0.009222	Human
ADL	1830	G	GTA	0.902646	Bakery		AMM	8934	G	A	0.998084	Tree		BCP	3814	T	C	0.998173	Human
ADL	1897	T	C	0.770313	Bakery		AMN	2289	A	G	0.333749	Tree		BCP	6919	A	G	0.040673	Human
ADL	1982	CTGTT	C	0.421532	Bakery		AMN	2290	G	A	0.527692	Tree		BCP	7701	T	C	0.32855	Human
ADL	2117	C	A	0.990527	Bakery		AMN	2302	C	CCA	0.530807	Tree		BCQ	3814	T	C	0.998847	Human
ADL	2208	T	C	0.987402	Bakery		AMN	2304	T	A	0.901456	Tree		BCQ	7701	T	C	0.3321	Human
ADL	2227	C	T	0.998468	Bakery		AMN	2392	A	G	0.516479	Tree		BCR	7701	T	C	0.382184	Nature
ADM	557	C	T	0.872787	Bakery		AMN	2456	G	A	0.417263	Tree		BCS	7701	T	C	0.426566	Nature
ADM	607	G	A	0.856577	Bakery		AMN	6023	C	T	0.01056	Tree		BCT	7701	T	C	0.227545	Nature
ADM	638	C	T	0.881677	Bakery		AMN	6337	G	A	0.341224	Tree		BCV	2620	T	C	0.005888	Nature
ADM	743	T	C	0.79552	Bakery		AMN	6358	T	TA	0.530726	Tree		BCV	2625	A	G	0.006137	Nature
ADM	817	C	A	0.872277	Bakery		AMN	6360	C	A	0.018562	Tree		BCV	2653	T	A	0.005674	Nature
ADM	1117	G	C	0.867888	Bakery		AMN	6421	A	G	0.102326	Tree		BCV	2664	T	C	0.005028	Nature
ADM	1638	A	C	0.806789	Bakery		AMN	8509	T	C	0.440972	Tree		BCV	2665	A	G	0.005249	Nature
ADM	1683	A	T	0.800408	Bakery		AMN	8558	T	C	0.034491	Tree		BCV	2669	T	C	0.005315	Nature
ADM	1720	T	G	0.737242	Bakery		AMP	5957	G	A	0.014117	Fruit		BCV	2678	T	C	0.005012	Nature
ADM	1730	T	C	0.714526	Bakery		AMP	6318	G	T	0.009447	Fruit		BCV	2717	T	C	0.005201	Nature
ADM	1830	G	GTA	0.709225	Bakery		AMP	6337	G	A	0.979154	Fruit		BCV	2718	A	C	0.005115	Nature
ADM	2117	C	A	0.782267	Bakery		AMP	8577	C	T	0.042103	Fruit		BCV	2727	A	G	0.005253	Nature
ADM	2208	T	C	0.848581	Bakery		AMQ	2288	T	A	0.319441	Tree		BCV	2800	T	G	0.008364	Nature
ADM	2227	C	T	0.998539	Bakery		AMQ	2290	G	A	0.676818	Tree		BCV	2814	T	C	0.009546	Nature
ADN	217	GT	G	0.960413	Sake		AMQ	2302	C	CCA	0.572123	Tree		BCV	2819	A	G	0.009684	Nature
ADN	224	A	G	0.992908	Sake		AMQ	2304	T	TA	0.069751	Tree		BCV	3317	A	T	0.119392	Nature
ADN	429	G	C	0.997021	Sake		AMQ	2304	T	A	0.980716	Tree		BCV	7701	T	C	0.718962	Nature
ADN	557	C	T	0.998882	Sake		AMQ	2392	A	G	0.842191	Tree		BDA	2800	T	G	0.006722	Nature
ADN	626	A	G	0.997051	Sake		AMQ	6321	A	G	0.794232	Tree		BDA	2814	T	C	0.007756	Nature
ADN	638	C	T	0.998871	Sake		AMQ	6358	T	TA	0.789862	Tree		BDA	2819	A	G	0.007402	Nature
ADN	648	A	G	0.99897	Sake		AMQ	6360	C	A	0.027672	Tree		BDA	3317	A	T	0.109386	Nature
ADN	691	G	C	0.997341	Sake		AMQ	8509	T	C	0.75594	Tree		BDA	7701	T	C	0.673377	Nature
ADN	817	C	A	0.999308	Sake		AMQ	8558	T	C	0.064682	Tree		BDB	2800	T	G	0.005086	Nature
ADN	1069	A	G	0.99203	Sake		AMQ	8934	G	A	0.020232	Tree		BDB	2814	T	C	0.005507	Nature
ADN	1671	T	C	0.998764	Sake		AMR	6405	G	A	0.009198	Soil		BDB	2819	A	G	0.006188	Nature
ADN	1703	A	G	0.996877	Sake		AMS	6518	A	C	0.163402	Probiotic		BDB	3317	A	T	0.07852	Nature
ADN	1720	T	G	0.99666	Sake		AMS	8558	T	C	0.215736	Probiotic		BDB	3511	C	T	0.006578	Nature
ADN	1830	G	GTA	0.849126	Sake		AMS	8934	G	A	0.106449	Probiotic		BDB	7701	T	C	0.581065	Nature
ADN	1912	G	C	0.996744	Sake		AMT	6561	T	C	0.460735	Probiotic		BDB	7770	G	A	0.005043	Nature
ADN	2162	C	T	0.994852	Sake		ANA	2304	T	A	0.260404	Wine		BDC	3317	A	T	0.060243	Nature
ADN	2227	C	T	0.998553	Sake		ANA	2374	T	C	0.706749	Wine		BDC	5362	G	C	0.563898	Nature
ADN	2277	CAAATAGT	C	0.808363	Sake		ANA	2432	T	G	0.293186	Wine		BDC	7701	T	C	0.920985	Nature
ADP	272	GAACATACAA	G	0.680617	Unknown		ANA	2479	A	G	0.70402	Wine		BDD	2727	A	G	0.005148	Nature
ADP	557	C	T	0.933255	Unknown		ANA	6055	G	A	0.016381	Wine		BDD	2800	T	G	0.006684	Nature
ADP	607	G	A	0.90489	Unknown		ANA	6337	G	A	0.08372	Wine		BDD	2814	T	C	0.007445	Nature
ADP	626	A	G	0.428902	Unknown		ANA	6415	C	A	0.010802	Wine		BDD	2819	A	G	0.00755	Nature
ADP	638	C	T	0.937363	Unknown		ANA	8575	T	C	0.942289	Wine		BDD	3317	A	T	0.052837	Nature
ADP	648	A	G	0.466413	Unknown		ANA	8934	G	A	0.095735	Wine		BDD	7701	T	C	0.77509	Nature
ADP	743	T	C	0.47061	Unknown		ANA	8936	A	G	0.901869	Wine		BDD	7770	G	A	0.005708	Nature
ADP	817	C	A	0.940992	Unknown		ANA	9020	T	C	0.918362	Wine		BDE	2727	A	G	0.005005	Nature
ADP	1117	G	C	0.90309	Unknown		ANC	6337	G	A	0.996926	Tree		BDE	2800	T	G	0.00682	Nature
ADP	1638	A	C	0.888818	Unknown		ANC	8934	G	A	0.997199	Tree		BDE	2814	T	C	0.007956	Nature
ADP	1683	A	T	0.880408	Unknown		AND	6337	G	A	0.997483	Soil		BDE	2819	A	G	0.007819	Nature
ADP	1720	T	G	0.836029	Unknown		AND	8934	G	A	0.997242	Soil		BDE	3317	A	T	0.104027	Nature
ADP	1730	T	C	0.814579	Unknown		ANE	6337	G	A	0.998114	Soil		BDE	7701	T	C	0.863157	Nature
ADP	1830	G	GTA	0.796268	Unknown		ANE	8934	G	A	0.998638	Soil		BDF	3317	A	T	0.075727	Nature
ADP	1897	T	C	0.377327	Unknown		ANF	6337	G	A	0.997259	Soil		BDF	5362	G	C	0.542291	Nature
ADP	1982	CTGTT	C	0.097004	Unknown		ANF	8747	G	C	0.008295	Soil		BDF	7701	T	C	0.930252	Nature
ADP	2117	C	A	0.870195	Unknown		ANF	8934	G	A	0.997189	Soil		BDG	3317	A	T	0.092942	Nature
ADP	2208	T	C	0.851619	Unknown		ANG	2421	C	T	0.01576	Soil		BDG	5362	G	C	0.447602	Nature
ADQ	217	GT	G	0.956788	Sake		ANG	6337	G	A	0.997365	Soil		BDG	7701	T	C	0.901957	Nature
ADQ	224	A	G	0.99547	Sake		ANG	8934	G	A	0.99755	Soil		BDH	2800	T	G	0.00627	Nature
ADQ	429	G	C	0.997365	Sake		ANH	6337	G	A	0.997541	Nature		BDH	2814	T	C	0.007202	Nature
ADQ	557	C	T	0.998754	Sake		ANH	8934	G	A	0.996968	Nature		BDH	2819	A	G	0.006747	Nature
ADQ	626	A	G	0.99756	Sake		ANI	6337	G	A	0.99886	Soil		BDH	3317	A	T	0.070125	Nature
ADQ	638	C	T	0.998922	Sake		ANI	8934	G	A	0.998849	Soil		BDH	7701	T	C	0.777137	Nature
ADQ	648	A	G	0.998811	Sake		ANK	6337	G	A	0.996875	Tree		BDH	7770	G	A	0.00524	Nature
ADQ	691	G	C	0.99766	Sake		ANK	8934	G	A	0.997457	Tree		BDH	7777	T	A	0.007526	Nature
ADQ	817	C	A	0.998891	Sake		ANL	2292	A	ACAC	0.260943	Beer		BDI	2800	T	G	0.006519	Nature
ADQ	1069	A	G	0.058358	Sake		ANL	2302	C	CCA	0.581668	Beer		BDI	2814	T	C	0.007546	Nature
ADQ	1077	C	T	0.056602	Sake		ANL	2304	T	A	0.990891	Beer		BDI	2819	A	G	0.008027	Nature
ADQ	1180	A	C	0.105334	Sake		ANL	2404	A	G	0.99773	Beer		BDI	3317	A	T	0.165186	Nature
ADQ	1671	T	C	0.998005	Sake		ANL	2479	A	G	0.996306	Beer		BDI	7701	T	C	0.79688	Nature
ADQ	1703	A	G	0.995307	Sake		ANL	5957	G	A	0.009931	Beer		BDI	7777	T	A	0.010659	Nature
ADQ	1720	T	G	0.997243	Sake		ANL	6055	G	A	0.024876	Beer		BDK	2620	T	C	0.081794	Nature
ADQ	1830	G	GTA	0.85818	Sake		ANL	6318	G	T	0.009941	Beer		BDK	3317	A	T	0.265322	Nature
ADQ	1912	G	C	0.997552	Sake		ANL	6407	T	C	0.996116	Beer		BDL	2519	A	G	0.00819	Beer
ADQ	2162	C	T	0.4647	Sake		ANL	6415	C	A	0.009995	Beer		BDL	2620	T	C	0.019258	Beer
ADQ	2227	C	T	0.998672	Sake		ANL	6424	G	GTGT	0.089798	Beer		BDL	2803	G	C	0.107702	Beer
ADQ	2277	CAAATAGT	C	0.799522	Sake		ANL	6559	T	C	0.077982	Beer		BDL	3193	T	A	0.038843	Beer
ADR	172	A	G	0.996453	Wine		ANL	6597	C	A	0.016255	Beer		BDL	5288	G	A	0.372495	Beer
ADR	557	C	T	0.999117	Wine		ANL	8534	A	G	0.4996	Beer		BDL	7701	T	C	0.812718	Beer
ADR	638	C	T	0.998508	Wine		ANL	8569	T	C	0.647343	Beer		BDM	4208	T	C	0.345461	Nature
ADR	648	A	G	0.998393	Wine		ANL	8575	T	C	0.997432	Beer		BDM	7701	T	C	0.010476	Nature
ADR	817	C	A	0.999134	Wine		ANL	8936	A	G	0.996563	Beer		BDN	2620	T	C	0.995981	Nature
ADR	1983	TG	T	0.948716	Wine		ANM	2289	A	G	0.62351	Beer		BDN	3844	A	G	0.996572	Nature
ADR	1985	T	A	0.968266	Wine		ANM	2292	A	ACAC	0.279804	Beer		BDN	5333	T	C	0.997628	Nature
ADR	2015	A	C	0.997203	Wine		ANM	2302	C	CCA	0.575301	Beer		BDN	5362	G	C	0.997218	Nature
ADR	2073	G	A	0.997054	Wine		ANM	2304	T	A	0.992206	Beer		BDN	5415	T	C	0.99691	Nature
ADS	332	A	C	0.064202	Wine		ANM	2404	A	G	0.997667	Beer		BDN	7385	C	A	0.012826	Nature
ADS	557	C	T	0.998669	Wine		ANM	2479	A	G	0.965447	Beer		BDN	7515	T	C	0.539366	Nature
ADS	638	C	T	0.998528	Wine		ANM	5963	C	T	0.041157	Beer		BDN	7701	T	C	0.996688	Nature
ADS	648	A	G	0.998777	Wine		ANM	6055	G	A	0.020234	Beer		BDP	3814	T	C	0.996982	Human
ADS	817	C	A	0.999067	Wine		ANM	6318	G	T	0.009041	Beer		BDP	3838	T	C	0.013004	Human
ADS	1983	TG	T	0.927471	Wine		ANM	6407	T	C	0.970419	Beer		BDP	6124	A	G	0.006102	Human
ADS	1985	T	A	0.947015	Wine		ANM	6415	C	A	0.010202	Beer		BDP	7879	G	A	0.006867	Human
ADS	2073	G	A	0.997945	Wine		ANM	6424	G	GTGT	0.008152	Beer		BDP	8249	G	T	0.152052	Human
ADS	2227	C	T	0.607018	Wine		ANM	8534	A	G	0.115335	Beer		BDQ	3814	T	C	0.94588	Human
ADT	217	GT	G	0.020835	Nature		ANM	8569	T	C	0.865792	Beer		BDQ	4580	C	T	0.050104	Human
ADT	285	A	T	0.021483	Nature		ANM	8575	T	C	0.997995	Beer		BDQ	5287	C	A	0.008202	Human
ADT	307	A	G	0.013991	Nature		ANM	8936	A	G	0.973441	Beer		BDQ	5773	T	C	0.067822	Human
ADT	557	C	T	0.02584	Nature		ANM	8997	T	A	0.007015	Beer		BDQ	7543	C	A	0.028425	Human
ADT	638	C	T	0.025418	Nature		ANM	9028	C	T	0.018715	Beer		BDQ	7701	T	C	0.198753	Human
ADT	648	A	G	0.022887	Nature		ANN	2353	A	G	0.016121	Fermentation		BDQ	7964	T	A	0.050673	Human
ADT	817	C	A	0.025651	Nature		ANN	6337	G	A	0.593852	Fermentation		BDR	1249	CG	C	0.037692	Human
ADT	1671	T	C	0.016457	Nature		ANN	6518	A	C	0.119674	Fermentation		BDR	3814	T	C	0.998093	Human
ADT	1720	T	G	0.017897	Nature		ANN	8771	G	A	0.018076	Fermentation		BDR	7701	T	C	0.035427	Human
ADT	1830	G	GTA	0.012622	Nature		ANN	8934	G	A	0.851969	Fermentation		BDS	3814	T	C	0.998406	Human
ADT	1983	TG	T	0.0214	Nature		ANP	2290	G	A	0.756119	Insect		BDS	7701	T	C	0.141627	Human
ADT	2189	T	C	0.016121	Nature		ANP	2302	C	CCA	0.569266	Insect		BDS	8205	G	A	0.008205	Human
ADV	314	A	G	0.749976	Palm Wine		ANP	2304	T	TA	0.066588	Insect		BDS	8375	C	A	0.00505	Human
ADV	362	A	G	0.793859	Palm Wine		ANP	2304	T	A	0.988754	Insect		BDT	3798	T	C	0.470228	Human
ADV	432	T	C	0.216288	Palm Wine		ANP	2392	A	G	0.939812	Insect		BDT	3814	T	C	0.999269	Human
ADV	557	C	T	0.998164	Palm Wine		ANP	6321	A	G	0.6028	Insect		BDT	4692	T	C	0.061045	Human
ADV	621	A	G	0.99598	Palm Wine		ANP	6358	T	TA	0.892922	Insect		BDT	7701	T	C	0.047669	Human
ADV	638	C	T	0.998125	Palm Wine		ANP	6360	C	A	0.029797	Insect		BDV	3814	T	C	0.99897	Human
ADV	648	A	G	0.997687	Palm Wine		ANP	8509	T	C	0.61094	Insect		BDV	7701	T	C	0.580413	Human
ADV	817	C	A	0.99845	Palm Wine		ANR	2331	A	G	0.087046	Sake		BEA	2507	A	G	0.00534	Human
ADV	1117	G	C	0.998061	Palm Wine		ANR	2348	T	C	0.99832	Sake		BEA	3814	T	C	0.99899	Human
ADV	1983	TG	T	0.949579	Palm Wine		ANR	6337	G	A	0.998258	Sake		BEA	6243	A	G	0.067495	Human
ADV	1985	T	A	0.971906	Palm Wine		ANR	8455	A	G	0.997568	Sake		BEA	6908	G	A	0.03191	Human
ADV	2227	C	T	0.997684	Palm Wine		ANR	8728	T	C	0.998356	Sake		BEA	7701	T	C	0.038118	Human
AEA	130	C	T	0.042518	Industrial		ANR	8934	G	A	0.998242	Sake		BEB	3814	T	C	0.89414	Human
AEA	227	A	T	0.113022	Industrial		ANS	2331	A	G	0.702433	Sake		BEB	4587	C	T	0.030388	Human
AEA	431	T	C	0.908791	Industrial		ANS	2348	T	C	0.997302	Sake		BEB	7701	T	C	0.400246	Human
AEA	557	C	T	0.99891	Industrial		ANS	6337	G	A	0.998108	Sake		BEB	7964	T	A	0.096132	Human
AEA	607	G	A	0.04051	Industrial		ANS	8455	A	G	0.896062	Sake		BEC	2507	A	G	0.042015	Human
AEA	638	C	T	0.999061	Industrial		ANS	8728	T	C	0.997627	Sake		BEC	3798	T	C	0.720669	Human
AEA	743	T	C	0.088788	Industrial		ANS	8934	G	A	0.997848	Sake		BEC	3814	T	C	0.998292	Human
AEA	817	C	A	0.999099	Industrial		ANT	2331	A	G	0.130182	Sake		BEC	4404	C	T	0.023527	Human
AEA	1117	G	C	0.04937	Industrial		ANT	2348	T	C	0.998001	Sake		BEC	7701	T	C	0.030006	Human
AEA	1222	C	T	0.048865	Industrial		ANT	6337	G	A	0.997874	Sake		BED	3798	T	C	0.606073	Human
AEA	1638	A	C	0.998136	Industrial		ANT	8455	A	G	0.997175	Sake		BED	3814	T	C	0.998529	Human
AEA	1671	T	C	0.08893	Industrial		ANT	8728	T	C	0.99763	Sake		BED	7701	T	C	0.324877	Human
AEA	1683	A	T	0.911699	Industrial		ANT	8934	G	A	0.997779	Sake		BED	8017	T	C	0.037303	Human
AEA	1720	T	G	0.99777	Industrial		ANV	2331	A	G	0.148778	Sake		BEE	2507	A	G	0.018725	Human
AEA	1730	T	C	0.996142	Industrial		ANV	2348	T	C	0.997636	Sake		BEE	3814	T	C	0.999026	Human
AEA	1830	G	GTA	0.926312	Industrial		ANV	6337	G	A	0.999231	Sake		BEE	4544	T	C	0.041859	Human
AEA	1912	G	C	0.912205	Industrial		ANV	8455	A	G	0.996926	Sake		BEE	5508	G	T	0.011685	Human
AEA	1983	TG	T	0.915586	Industrial		ANV	8728	T	C	0.997614	Sake		BEE	7701	T	C	0.052365	Human
AEA	1985	T	A	0.968139	Industrial		ANV	8934	G	A	0.998931	Sake		BEG	2827	G	A	0.010103	Industrial
AEA	2073	G	A	0.948784	Industrial		APA	2348	T	C	0.998441	Sake		BEI	1343	C	T	0.020713	Beer
AEA	2117	C	A	0.049456	Industrial		APA	6337	G	A	0.997956	Sake		BEI	2620	T	C	0.764368	Beer
AEA	2152	A	G	0.049052	Industrial		APA	8455	A	G	0.997559	Sake		BEI	3436	C	T	0.09849	Beer
AEA	2227	C	T	0.942051	Industrial		APA	8568	T	C	0.077136	Sake		BEI	3687	A	G	0.005534	Beer
AEB	130	C	T	0.99507	Beer		APA	8650	A	G	0.11862	Sake		BEI	3844	A	G	0.342815	Beer
AEB	215	C	A	0.3372	Beer		APA	8728	T	C	0.997397	Sake		BEI	4318	A	G	0.060324	Beer
AEB	227	A	T	0.992195	Beer		APA	8934	G	A	0.998129	Sake		BEI	4807	T	C	0.998723	Beer
AEB	272	GAACATACAA	G	0.98531	Beer		APC	2331	A	G	0.988864	Sake		BEI	5286	A	G	0.476122	Beer
AEB	557	C	T	0.999103	Beer		APC	2348	T	C	0.99886	Sake		BEI	5333	T	C	0.524261	Beer
AEB	601	T	A	0.186683	Beer		APC	6337	G	A	0.999181	Sake		BEI	5415	T	C	0.163034	Beer
AEB	607	G	A	0.19308	Beer		APC	8455	A	G	0.998859	Sake		BEI	5496	T	C	0.005358	Beer
AEB	638	C	T	0.999275	Beer		APC	8728	T	C	0.998719	Sake		BEI	7701	T	C	0.995818	Beer
AEB	743	T	C	0.997774	Beer		APC	8934	G	A	0.999398	Sake		BEI	7964	T	G	0.997959	Beer
AEB	817	C	A	0.999098	Beer		APD	2331	A	G	0.982917	Sake		BEK	2620	T	C	0.998884	Beer
AEB	1117	G	C	0.998057	Beer		APD	2348	T	C	0.997992	Sake		BEK	4318	A	G	0.349587	Beer
AEB	1638	A	C	0.997648	Beer		APD	2407	A	G	0.010101	Sake		BEK	4807	T	C	0.961333	Beer
AEB	1645	T	C	0.257596	Beer		APD	6337	G	A	0.998498	Sake		BEK	5286	A	G	0.958651	Beer
AEB	1683	A	T	0.997364	Beer		APD	8455	A	G	0.998829	Sake		BEK	5333	T	C	0.736038	Beer
AEB	1720	T	G	0.997211	Beer		APD	8728	T	C	0.998227	Sake		BEK	5362	G	C	0.262665	Beer
AEB	1730	T	C	0.996126	Beer		APD	8934	G	A	0.99904	Sake		BEK	5404	C	T	0.242092	Beer
AEB	1773	TC	T	0.526363	Beer		APE	2331	A	G	0.98403	Sake		BEK	5415	T	C	0.998503	Beer
AEB	1830	G	GTA	0.945942	Beer		APE	2348	T	C	0.997718	Sake		BEK	7385	C	A	0.012437	Beer
AEB	1897	T	C	0.266893	Beer		APE	2407	A	G	0.005827	Sake		BEK	7964	T	G	0.065471	Beer
AEB	1912	G	C	0.499939	Beer		APE	6337	G	A	0.998624	Sake		BEM	2620	T	C	0.99928	Beer
AEB	2117	C	A	0.997225	Beer		APE	8455	A	G	0.997193	Sake		BEM	4318	A	G	0.419379	Beer
AEB	2208	T	C	0.997039	Beer		APE	8728	T	C	0.997734	Sake		BEM	4807	T	C	0.845251	Beer
AEB	2227	C	T	0.998501	Beer		APE	8934	G	A	0.998221	Sake		BEM	5286	A	G	0.833349	Beer
AEE	130	C	T	0.993805	Distillery		APF	2331	A	G	0.983261	Sake		BEM	5333	T	C	0.582688	Beer
AEE	227	A	T	0.994275	Distillery		APF	2348	T	C	0.995568	Sake		BEM	5362	G	C	0.422323	Beer
AEE	557	C	T	0.999497	Distillery		APF	2407	A	G	0.00506	Sake		BEM	5415	T	C	0.998563	Beer
AEE	607	G	A	0.996969	Distillery		APF	6337	G	A	0.997632	Sake		BEM	7385	C	A	0.012881	Beer
AEE	638	C	T	0.999073	Distillery		APF	6612	C	A	0.009188	Sake		BEM	7964	T	G	0.230198	Beer
AEE	743	T	C	0.99789	Distillery		APF	8455	A	G	0.995541	Sake		BEN	1343	C	T	0.025365	Beer
AEE	817	C	A	0.999054	Distillery		APF	8728	T	C	0.995685	Sake		BEN	2620	T	C	0.743627	Beer
AEE	1082	C	T	0.090769	Distillery		APF	8934	G	A	0.996874	Sake		BEN	3436	C	T	0.10947	Beer
AEE	1117	G	C	0.997846	Distillery		APG	6518	A	C	0.843807	Bioethanol		BEN	3687	A	G	0.006988	Beer
AEE	1638	A	C	0.996769	Distillery		APG	8871	A	G	0.803608	Bioethanol		BEN	3844	A	G	0.325702	Beer
AEE	1645	T	C	0.117693	Distillery		APH	2302	C	CCA	0.439727	Distillery		BEN	4318	A	G	0.07843	Beer
AEE	1671	T	C	0.080151	Distillery		APH	2304	T	TA	0.050066	Distillery		BEN	4807	T	C	0.998577	Beer
AEE	1683	A	T	0.919392	Distillery		APH	8513	C	A	0.040582	Distillery		BEN	5286	A	G	0.50935	Beer
AEE	1720	T	G	0.997362	Distillery		API	2288	T	A	0.362805	Bakery		BEN	5333	T	C	0.491812	Beer
AEE	1730	T	C	0.996276	Distillery		API	2290	G	A	0.74224	Bakery		BEN	5415	T	C	0.187323	Beer
AEE	1816	T	C	0.804534	Distillery		API	2302	C	CCA	0.582009	Bakery		BEN	5496	T	C	0.006395	Beer
AEE	1830	G	GTA	0.946747	Distillery		API	2304	T	TA	0.063998	Bakery		BEN	7377	T	A	0.005684	Beer
AEE	1897	T	C	0.789691	Distillery		API	2304	T	A	0.980335	Bakery		BEN	7701	T	C	0.998014	Beer
AEE	1912	G	C	0.203875	Distillery		API	2392	A	G	0.69173	Bakery		BEN	7964	T	G	0.998265	Beer
AEE	2117	C	A	0.997167	Distillery		API	6358	T	TA	0.639049	Bakery		BEP	7877	C	A	0.005292	Unknown
AEE	2202	A	G	0.799798	Distillery		API	6360	C	A	0.021646	Bakery		BER	3722	C	T	0.013972	Wine
AEE	2208	T	C	0.993886	Distillery		API	8558	T	C	0.092036	Bakery		BER	7039	G	A	0.168783	Wine
AEE	2227	C	T	0.998943	Distillery		APK	2290	G	A	0.716539	Bakery		BES	3214	T	C	0.006454	Wine
AEF	217	GT	G	0.962906	Sake		APK	2302	C	CCA	0.574884	Bakery		BET	6162	G	A	0.230132	Water
AEF	224	A	G	0.993267	Sake		APK	2304	T	TA	0.07067	Bakery		BET	8004	C	T	0.009785	Water
AEF	429	G	C	0.997136	Sake		APK	2304	T	A	0.97486	Bakery		BEV	4460	A	G	0.010455	Water
AEF	523	G	C	0.014172	Sake		APK	6321	A	G	0.518985	Bakery		BEV	6162	G	A	0.206804	Water
AEF	557	C	T	0.999274	Sake		APK	6358	T	TA	0.730252	Bakery		BEV	8004	C	T	0.016702	Water
AEF	626	A	G	0.997305	Sake		APK	6360	C	A	0.024228	Bakery		BFA	7793	G	A	0.013806	Soil
AEF	638	C	T	0.998975	Sake		APK	8509	T	C	0.471441	Bakery		BFC	4710	C	A	0.017857	Fermentation
AEF	648	A	G	0.99899	Sake		APK	8558	T	C	0.179897	Bakery		BFC	8097	T	C	0.011735	Fermentation
AEF	691	G	C	0.997462	Sake		APK	8934	G	A	0.016488	Bakery		BFE	2578	C	A	0.010129	Industrial
AEF	817	C	A	0.99906	Sake		APL	2288	T	A	0.343359	Bakery		BFE	2620	T	C	0.029011	Industrial
AEF	1069	A	G	0.386691	Sake		APL	2290	G	A	0.737425	Bakery		BFE	2803	G	C	0.037351	Industrial
AEF	1547	A	AATATCCTCCTCCG	0.199342	Sake		APL	2302	C	CCA	0.590839	Bakery		BFE	3193	T	A	0.033088	Industrial
AEF	1671	T	C	0.996992	Sake		APL	2304	T	A	0.987157	Bakery		BFE	4378	T	C	0.006373	Industrial
AEF	1703	A	G	0.994997	Sake		APL	2392	A	G	0.895351	Bakery		BFE	4659	G	A	0.009108	Industrial
AEF	1720	T	G	0.995926	Sake		APL	2456	G	A	0.103072	Bakery		BFE	5288	G	A	0.230727	Industrial
AEF	1830	G	GTA	0.844201	Sake		APL	6321	A	G	0.025229	Bakery		BFE	7701	T	C	0.741649	Industrial
AEF	1912	G	C	0.996466	Sake		APL	6337	G	A	0.106668	Bakery		BFG	2620	T	C	0.018068	Nature
AEF	2162	C	T	0.664312	Sake		APL	6358	T	TA	0.824013	Bakery		BFG	2803	G	C	0.030309	Nature
AEF	2227	C	T	0.998234	Sake		APL	6360	C	A	0.02677	Bakery		BFG	3193	T	A	0.024217	Nature
AEF	2277	CAAATAGT	C	0.801191	Sake		APL	6421	A	G	0.04665	Bakery		BFG	4378	T	C	0.012015	Nature
AEG	227	A	T	0.742043	Industrial		APL	8509	T	C	0.089777	Bakery		BFG	5288	G	A	0.251598	Nature
AEG	557	C	T	0.948545	Industrial		APM	2288	T	A	0.350827	Bakery		BFG	7701	T	C	0.670939	Nature
AEG	607	G	A	0.951475	Industrial		APM	2290	G	A	0.737968	Bakery		BFH	2620	T	C	0.995801	Dairy
AEG	626	A	G	0.952486	Industrial		APM	2302	C	CCA	0.580967	Bakery		BFH	2807	C	A	0.012517	Dairy
AEG	638	C	T	0.954601	Industrial		APM	2304	T	TA	0.073959	Bakery		BFH	5154	C	CG	0.928986	Dairy
AEG	648	A	G	0.953507	Industrial		APM	2304	T	A	0.979012	Bakery		BFH	5156	A	G	0.041012	Dairy
AEG	743	T	C	0.951537	Industrial		APM	2392	A	G	0.937397	Bakery		BFH	5371	T	C	0.996082	Dairy
AEG	817	C	A	0.951778	Industrial		APM	6358	T	TA	0.864049	Bakery		BFK	3451	A	G	0.01299	Tree
AEG	981	T	G	0.948904	Industrial		APM	6360	C	A	0.027523	Bakery		BFK	4742	C	T	0.023846	Tree
AEG	1117	G	C	0.838021	Industrial		APM	8558	T	C	0.046087	Bakery		BFK	6639	A	G	0.014826	Tree
AEG	1983	TG	T	0.919066	Industrial		APN	2290	G	A	0.731162	Bakery		BFL	7431	G	A	0.065873	Tree
AEG	1985	T	A	0.933805	Industrial		APN	2302	C	CCA	0.565425	Bakery		BFM	2519	A	G	0.006839	Industrial
AEG	2073	G	A	0.948767	Industrial		APN	2304	T	TA	0.066923	Bakery		BFM	2620	T	C	0.022795	Industrial
AEG	2227	C	T	0.99824	Industrial		APN	2304	T	A	0.969136	Bakery		BFM	2803	G	C	0.033252	Industrial
AEG	2277	CAAATAGT	C	0.024757	Industrial		APN	2392	A	G	0.855288	Bakery		BFM	3193	T	A	0.034726	Industrial
AEH	557	C	T	0.99843	Industrial		APN	6321	A	G	0.687232	Bakery		BFM	4378	T	C	0.009634	Industrial
AEH	607	G	A	0.930737	Industrial		APN	6358	T	TA	0.748363	Bakery		BFM	4714	A	G	0.008372	Industrial
AEH	626	A	G	0.928115	Industrial		APN	6360	C	A	0.0276	Bakery		BFM	5288	G	A	0.24881	Industrial
AEH	638	C	T	0.998972	Industrial		APN	8509	T	C	0.650859	Bakery		BFM	7701	T	C	0.616405	Industrial
AEH	648	A	G	0.997624	Industrial		APN	8558	T	C	0.112997	Bakery		BFN	2620	T	C	0.994264	Tree
AEH	743	T	C	0.930895	Industrial		APP	6055	G	A	0.005327	Beer		BFN	2677	T	C	0.562951	Tree
AEH	817	C	A	0.999132	Industrial		APP	6337	G	A	0.598366	Beer		BFN	3799	T	C	0.772744	Tree
AEH	981	T	G	0.925489	Industrial		APP	6513	T	C	0.279897	Beer		BFN	5362	G	C	0.416655	Tree
AEH	1117	G	C	0.929406	Industrial		APP	8577	C	T	0.029583	Beer		BFN	5407	G	A	0.049707	Tree
AEH	1454	A	T	0.075527	Industrial		APP	8934	G	A	0.839129	Beer		BFN	6165	A	G	0.219771	Tree
AEH	1983	TG	T	0.859568	Industrial		APP	9004	T	C	0.110277	Beer		BFN	7067	T	C	0.462531	Tree
AEH	1985	T	A	0.875567	Industrial		APQ	6337	G	A	0.998757	Palm Wine		BFN	7701	T	C	0.415224	Tree
AEH	2073	G	A	0.99747	Industrial		APQ	6455	T	C	0.482044	Palm Wine		BFN	7766	A	G	0.419273	Tree
AEH	2227	C	T	0.998455	Industrial		APQ	8934	G	A	0.998817	Palm Wine		BFN	7964	T	A	0.427762	Tree
AEI	105	C	A	0.733877	Bakery		APR	6337	G	A	0.9983	Beer		BFP	5529	C	T	0.010779	Tree
AEI	110	T	G	0.224351	Bakery		APR	6455	T	C	0.566252	Beer		BFR	3763	C	T	0.011292	Cider
AEI	227	A	T	0.974857	Bakery		APR	8934	G	A	0.997864	Beer		BFS	2620	T	C	0.666826	Dairy
AEI	557	C	T	0.999222	Bakery		APS	8784	C	A	0.010189	Wine		BFS	3828	A	G	0.680614	Dairy
AEI	607	G	A	0.830356	Bakery		APT	6337	G	A	0.99864	Wine		BFS	5154	C	CG	0.605552	Dairy
AEI	608	A	G	0.126196	Bakery		APT	8934	G	A	0.999055	Wine		BFS	5156	A	G	0.029731	Dairy
AEI	638	C	T	0.999225	Bakery		APV	8558	T	C	0.963464	Wine		BFS	5371	T	C	0.646359	Dairy
AEI	743	T	C	0.997933	Bakery		AQA	6617	T	C	0.540266	Industrial		BFS	7104	A	G	0.318448	Dairy
AEI	817	C	A	0.999278	Bakery		AQB	6626	A	G	0.501171	Wine		BFT	2620	T	C	0.998518	Dairy
AEI	1117	G	C	0.994724	Bakery		AQC	2302	C	CA	0.412038	Wine		BFT	3731	G	T	0.013136	Dairy
AEI	1222	C	T	0.052287	Bakery		AQC	2304	T	TTGCAAA	0.107026	Wine		BFT	3828	A	G	0.996482	Dairy
AEI	1638	A	C	0.99826	Bakery		AQC	2304	T	A	0.889076	Wine		BFT	5154	C	CG	0.921946	Dairy
AEI	1671	T	C	0.993419	Bakery		AQC	6497	A	C	0.932187	Wine		BFT	5156	A	G	0.04603	Dairy
AEI	1720	T	G	0.991152	Bakery		AQC	6509	AGCC	A	0.09616	Wine		BFT	5371	T	C	0.584767	Dairy
AEI	1730	T	C	0.990278	Bakery		AQC	6512	C	CGTTTGGAA	0.069007	Wine		BFT	8056	G	A	0.035516	Dairy
AEI	1773	TC	T	0.429563	Bakery		AQC	6512	C	CTGGAA	0.073766	Wine		BFV	2620	T	C	0.553288	Dairy
AEI	1775	G	A	0.673456	Bakery		AQD	6002	T	C	0.009568	Industrial		BFV	3553	A	G	0.04689	Dairy
AEI	1784	C	T	0.200689	Bakery		AQD	6428	T	C	0.097335	Industrial		BFV	3828	A	G	0.047056	Dairy
AEI	1816	T	C	0.240737	Bakery		AQD	6549	A	G	0.10029	Industrial		BFV	5154	C	CG	0.037384	Dairy
AEI	1830	G	GTA	0.926093	Bakery		AQE	2302	C	CCA	0.484902	Wine		BFV	5349	C	T	0.019793	Dairy
AEI	1897	T	C	0.264706	Bakery		AQE	2304	T	TA	0.069863	Wine		BFV	5371	T	C	0.068124	Dairy
AEI	1912	G	C	0.641709	Bakery		AQE	2304	T	A	0.96676	Wine		BGA	2620	T	C	0.998323	Dairy
AEI	2202	A	G	0.628692	Bakery		AQE	6497	A	C	0.938144	Wine		BGA	3553	A	G	0.937506	Dairy
AEI	2208	T	C	0.864549	Bakery		AQE	6509	AGCC	A	0.109139	Wine		BGA	3828	A	G	0.939098	Dairy
AEI	2227	C	T	0.861521	Bakery		AQE	6512	C	CTTTGGAA	0.094402	Wine		BGA	5154	C	CG	0.09753	Dairy
AEK	313	A	G	0.997303	Wine		AQE	6512	C	CGTTTGGAA	0.072581	Wine		BGA	5371	T	C	0.513521	Dairy
AEK	328	C	A	0.855936	Wine		AQE	6512	C	CTGGAA	0.076534	Wine		BGB	2620	T	C	0.999208	Dairy
AEK	557	C	T	0.999098	Wine		AQE	8652	A	C	0.416289	Wine		BGB	3828	A	G	0.997464	Dairy
AEK	630	T	C	0.996386	Wine		AQE	9066	C	A	0.039683	Wine		BGB	4716	C	T	0.006857	Dairy
AEK	638	C	T	0.999102	Wine		AQG	2289	A	G	0.368675	Beer		BGB	5154	C	CG	0.92037	Dairy
AEK	648	A	G	0.997232	Wine		AQG	2290	G	A	0.433249	Beer		BGB	5156	A	G	0.047211	Dairy
AEK	817	C	A	0.999048	Wine		AQG	2302	C	CCA	0.540984	Beer		BGB	5371	T	C	0.997827	Dairy
AEK	923	G	C	0.995771	Wine		AQG	2304	T	A	0.879334	Beer		BGB	8311	C	T	0.033112	Dairy
AEK	1235	T	TA	0.91843	Wine		AQG	2456	G	A	0.155077	Beer		BGC	2620	T	C	0.696483	Dairy
AEK	1239	C	A	0.014114	Wine		AQG	6358	T	TA	0.107056	Beer		BGC	3553	A	G	0.013177	Dairy
AEK	1881	A	C	0.994754	Wine		AQG	6574	C	G	0.125053	Beer		BGC	3828	A	G	0.091482	Dairy
AEK	2227	C	T	0.998744	Wine		AQG	6597	C	A	0.037022	Beer		BGC	5154	C	CG	0.104309	Dairy
AEL	130	C	T	0.996677	Distillery		AQG	8509	T	C	0.12129	Beer		BGC	5371	T	C	0.115639	Dairy
AEL	227	A	T	0.995524	Distillery		AQG	8577	C	T	0.043114	Beer		BGC	6641	T	C	0.012863	Dairy
AEL	557	C	T	0.999039	Distillery		AQG	9025	T	C	0.119289	Beer		BGD	2620	T	C	0.98251	Dairy
AEL	607	G	A	0.553271	Distillery		AQH	8509	T	C	0.092315	Industrial		BGD	3049	T	C	0.014697	Dairy
AEL	638	C	T	0.999215	Distillery		AQH	8592	C	T	0.009507	Industrial		BGD	3828	A	G	0.277492	Dairy
AEL	670	C	T	0.009195	Distillery		AQH	9019	A	G	0.628826	Industrial		BGD	5154	C	CG	0.037435	Dairy
AEL	743	T	C	0.997697	Distillery		AQI	2302	C	CCA	0.578263	Water		BGD	5371	T	C	0.096094	Dairy
AEL	817	C	A	0.999354	Distillery		AQI	2304	T	TA	0.064082	Water		BGE	2620	T	C	0.998346	Dairy
AEL	1082	C	T	0.408358	Distillery		AQI	2304	T	A	0.987677	Water		BGE	3828	A	G	0.997307	Dairy
AEL	1117	G	C	0.998018	Distillery		AQI	2392	A	G	0.705149	Water		BGE	5041	T	C	0.020198	Dairy
AEL	1487	T	C	0.009025	Distillery		AQI	6358	T	TA	0.808989	Water		BGE	5154	C	CG	0.918767	Dairy
AEL	1638	A	C	0.997822	Distillery		AQI	6360	C	A	0.024928	Water		BGE	5156	A	G	0.045291	Dairy
AEL	1645	T	C	0.737013	Distillery		AQI	8558	T	C	0.21229	Water		BGE	5371	T	C	0.470122	Dairy
AEL	1662	A	G	0.225801	Distillery		AQM	2288	T	A	0.1456	Dairy		BGE	8056	G	A	0.032038	Dairy
AEL	1671	T	C	0.049339	Distillery		AQM	2289	A	G	0.776667	Dairy		BGF	2620	T	C	0.970441	Dairy
AEL	1683	A	T	0.949816	Distillery		AQM	2290	G	A	0.23447	Dairy		BGF	3828	A	G	0.017301	Dairy
AEL	1720	T	G	0.984786	Distillery		AQM	2302	C	CCA	0.492084	Dairy		BGF	5154	C	CG	0.068115	Dairy
AEL	1730	T	C	0.981166	Distillery		AQM	2304	T	TA	0.075421	Dairy		BGF	5371	T	C	0.070971	Dairy
AEL	1816	T	C	0.185215	Distillery		AQM	2304	T	A	0.973381	Dairy		BGG	2620	T	C	0.82255	Dairy
AEL	1830	G	GTA	0.89901	Distillery		AQM	2374	T	C	0.996482	Dairy		BGG	4864	G	A	0.009026	Dairy
AEL	1897	T	C	0.574839	Distillery		AQM	8534	A	G	0.996378	Dairy		BGG	5154	C	CG	0.032736	Dairy
AEL	1912	G	C	0.337079	Distillery		AQM	8575	T	C	0.996968	Dairy		BGG	5371	T	C	0.038342	Dairy
AEL	1982	CTGTT	C	0.228256	Distillery		AQM	8645	T	C	0.995905	Dairy		BGG	5795	C	T	0.009069	Dairy
AEL	1983	TG	T	0.692577	Distillery		AQM	8818	T	C	0.997175	Dairy		BGG	7025	A	C	0.017964	Dairy
AEL	1988	ACTGT	A	0.191248	Distillery		AQM	8953	T	C	0.99635	Dairy		BGH	2620	T	C	0.998701	Dairy
AEL	2117	C	A	0.997384	Distillery		AQM	8984	T	C	0.996532	Dairy		BGH	3828	A	G	0.976853	Dairy
AEL	2208	T	C	0.995802	Distillery		AQN	2331	A	G	0.809718	Sake		BGH	4327	C	A	0.012063	Dairy
AEL	2227	C	T	0.998677	Distillery		AQN	2348	T	C	0.99912	Sake		BGH	5154	C	CG	0.916019	Dairy
AEM	227	A	T	0.795489	Beer		AQN	6337	G	A	0.999317	Sake		BGH	5156	A	G	0.047424	Dairy
AEM	272	GAACATACAA	G	0.790257	Beer		AQN	8455	A	G	0.276158	Sake		BGH	5371	T	C	0.993235	Dairy
AEM	557	C	T	0.913969	Beer		AQN	8728	T	C	0.999251	Sake		BGI	1361	A	G	0.016402	Dairy
AEM	607	G	A	0.861495	Beer		AQN	8934	G	A	0.999389	Sake		BGI	2620	T	C	0.991694	Dairy
AEM	638	C	T	0.919596	Beer		AQP	2302	C	CA	0.401452	Wine		BGI	3850	C	G	0.008482	Dairy
AEM	743	T	C	0.920727	Beer		AQP	2304	T	TTGCAAA	0.114587	Wine		BGI	6220	G	C	0.011283	Dairy
AEM	817	C	A	0.928262	Beer		AQP	2304	T	A	0.882209	Wine		BGK	2620	T	C	0.998347	Dairy
AEM	1117	G	C	0.927489	Beer		AQP	6497	A	C	0.320677	Wine		BGK	3828	A	G	0.021841	Dairy
AEM	1638	A	C	0.921964	Beer		AQP	6509	AGCC	A	0.048654	Wine		BGK	4212	C	T	0.019979	Dairy
AEM	1683	A	T	0.923513	Beer		AQP	6512	C	CGTTTGGAA	0.029773	Wine		BGK	5154	C	CG	0.254284	Dairy
AEM	1720	T	G	0.892512	Beer		AQP	6512	C	CTGGAA	0.031707	Wine		BGK	5371	T	C	0.259887	Dairy
AEM	1730	T	C	0.879868	Beer		AQP	6512	C	CTTTGGAA	0.046426	Wine		BGL	2620	T	C	0.257211	Dairy
AEM	1830	G	GTA	0.851733	Beer		AQQ	6518	A	C	0.965991	Wine		BGL	3178	G	T	0.010258	Dairy
AEM	1983	TG	T	0.872896	Beer		AQQ	6561	T	C	0.026349	Wine		BGL	3533	G	A	0.038385	Dairy
AEM	2117	C	A	0.914522	Beer		AQQ	8929	C	T	0.04142	Wine		BGL	3828	A	G	0.194509	Dairy
AEM	2208	T	C	0.898515	Beer		AQR	8558	T	C	0.728108	Wine		BGL	5154	C	CG	0.172067	Dairy
AEM	2227	C	T	0.998625	Beer		AQS	5999	T	G	0.005849	Distillery		BGL	5371	T	C	0.181656	Dairy
AEN	32	T	C	0.9707	Beer		AQS	6337	G	A	0.99873	Distillery		BGL	7831	C	T	0.125742	Dairy
AEN	272	GAACATACAA	G	0.984844	Beer		AQS	6509	A	G	0.998555	Distillery		BGM	2598	C	T	0.105786	Dairy
AEN	387	T	C	0.996557	Beer		AQS	8934	G	A	0.998924	Distillery		BGM	2620	T	C	0.526448	Dairy
AEN	557	C	T	0.999166	Beer		AQT	2290	G	A	0.913587	Beer		BGM	2677	T	C	0.2451	Dairy
AEN	625	A	C	0.995667	Beer		AQT	2302	C	CCA	0.573183	Beer		BGM	3318	T	TG	0.21743	Dairy
AEN	638	C	T	0.999114	Beer		AQT	2304	T	TA	0.069716	Beer		BGM	3799	T	C	0.281654	Dairy
AEN	648	A	G	0.998357	Beer		AQT	2304	T	A	0.993132	Beer		BGM	3980	G	T	0.012657	Dairy
AEN	817	C	A	0.999154	Beer		AQT	2392	A	G	0.99866	Beer		BGM	5362	G	C	0.333421	Dairy
AEN	1117	G	C	0.998286	Beer		AQT	2478	A	G	0.22072	Beer		BGM	5665	T	C	0.153575	Dairy
AEN	2073	G	A	0.991652	Beer		AQT	6014	G	A	0.037108	Beer		BGM	5745	G	A	0.013467	Dairy
AEN	2154	A	C	0.054627	Beer		AQT	6337	G	A	0.817984	Beer		BGM	5843	A	G	0.019056	Dairy
AEN	2166	A	G	0.990658	Beer		AQT	6358	T	TA	0.909568	Beer		BGM	7067	T	C	0.290425	Dairy
AEN	2171	A	T	0.990669	Beer		AQT	6360	C	A	0.035046	Beer		BGM	7104	A	G	0.232925	Dairy
AEN	2179	G	A	0.990195	Beer		AQT	6597	C	A	0.02515	Beer		BGM	7701	T	C	0.2997	Dairy
AEN	2227	C	T	0.999311	Beer		ARA	2289	A	G	0.594135	Distillery		BGM	7766	A	G	0.295376	Dairy
AEP	217	GT	G	0.956616	Distillery		ARA	2290	G	A	0.432591	Distillery		BGM	7964	T	A	0.286883	Dairy
AEP	224	A	G	0.992288	Distillery		ARA	2302	C	CCA	0.555722	Distillery		BGM	8048	C	G	0.048124	Dairy
AEP	429	G	C	0.997051	Distillery		ARA	2304	T	A	0.982031	Distillery		BGM	8249	G	A	0.025095	Dairy
AEP	557	C	T	0.998857	Distillery		ARA	2392	A	G	0.25612	Distillery		BGN	2554	C	A	0.020188	Dairy
AEP	626	A	G	0.996425	Distillery		ARA	2456	G	A	0.789536	Distillery		BGN	2620	T	C	0.999479	Dairy
AEP	638	C	T	0.998983	Distillery		ARA	6358	T	TA	0.576558	Distillery		BGN	3024	C	A	0.011191	Dairy
AEP	648	A	G	0.996746	Distillery		ARA	6360	C	A	0.025512	Distillery		BGN	3828	A	G	0.378365	Dairy
AEP	691	G	C	0.996493	Distillery		ARA	6597	C	A	0.029736	Distillery		BGN	5154	C	CG	0.354259	Dairy
AEP	817	C	A	0.999263	Distillery		ARA	8509	T	C	0.493637	Distillery		BGN	5371	T	C	0.344398	Dairy
AEP	1069	A	G	0.310639	Distillery		ARA	9025	T	C	0.080096	Distillery		BGP	2598	C	T	0.024958	Dairy
AEP	1132	T	C	0.692175	Distillery		ARB	2290	G	A	0.772896	Bakery		BGP	2620	T	C	0.363952	Dairy
AEP	1662	A	G	0.994738	Distillery		ARB	2302	C	CCA	0.593968	Bakery		BGP	2677	T	C	0.275967	Dairy
AEP	1671	T	C	0.996847	Distillery		ARB	2304	T	A	0.986529	Bakery		BGP	3318	T	TG	0.268531	Dairy
AEP	1720	T	G	0.998241	Distillery		ARB	2392	A	G	0.96111	Bakery		BGP	3628	T	C	0.02763	Dairy
AEP	1748	C	T	0.99549	Distillery		ARB	2456	G	A	0.070112	Bakery		BGP	3799	T	C	0.29426	Dairy
AEP	1775	G	A	0.675781	Distillery		ARB	5977	A	C	0.04493	Bakery		BGP	5061	C	G	0.024747	Dairy
AEP	1830	G	GTA	0.926516	Distillery		ARB	6279	A	G	0.006261	Bakery		BGP	5362	G	C	0.280566	Dairy
AEP	1912	G	C	0.997606	Distillery		ARB	6321	A	G	0.07344	Bakery		BGP	7067	T	C	0.348271	Dairy
AEP	2227	C	T	0.999169	Distillery		ARB	6358	T	TA	0.812518	Bakery		BGP	7104	A	G	0.391595	Dairy
AEQ	130	C	T	0.201411	Beer		ARB	6360	C	A	0.025395	Bakery		BGP	7701	T	C	0.345396	Dairy
AEQ	243	G	GCGGAAGCGGAAAATA	0.084282	Beer		ARB	6421	A	G	0.624096	Bakery		BGP	7766	A	G	0.340043	Dairy
AEQ	557	C	T	0.998908	Beer		ARB	8509	T	C	0.269624	Bakery		BGP	7964	T	A	0.340101	Dairy
AEQ	607	G	A	0.204313	Beer		ARB	8642	C	A	0.006753	Bakery		BGQ	2620	T	C	0.64201	Dairy
AEQ	638	C	T	0.999231	Beer		ARB	9025	T	C	0.61555	Bakery		BGQ	3553	A	G	0.019089	Dairy
AEQ	743	T	C	0.21812	Beer		ARC	2432	T	C	0.059518	Wine		BGQ	3828	A	G	0.075958	Dairy
AEQ	817	C	A	0.999261	Beer		ARE	2439	CT	C	0.924151	Tree		BGQ	5154	C	CG	0.102189	Dairy
AEQ	1117	G	C	0.017901	Beer		ARE	6097	C	A	0.009825	Tree		BGQ	5371	T	C	0.104524	Dairy
AEQ	1222	C	T	0.018175	Beer		ARE	6337	G	A	0.224084	Tree		BGR	2620	T	C	0.998707	Dairy
AEQ	1638	A	C	0.998723	Beer		ARE	6550	C	T	0.023388	Tree		BGR	3828	A	G	0.563535	Dairy
AEQ	1671	T	C	0.211145	Beer		ARE	8509	T	C	0.84046	Tree		BGR	4609	T	C	0.019907	Dairy
AEQ	1683	A	T	0.787016	Beer		ARE	8585	T	C	0.120792	Tree		BGR	4665	C	A	0.018319	Dairy
AEQ	1720	T	G	0.998619	Beer		ARE	9025	T	C	0.982618	Tree		BGR	5154	C	CG	0.675563	Dairy
AEQ	1730	T	C	0.996705	Beer		ARG	2305	T	C	0.842782	Tree		BGR	5156	A	G	0.033717	Dairy
AEQ	1816	T	C	0.168286	Beer		ARG	2371	T	C	0.998073	Tree		BGR	5371	T	C	0.208841	Dairy
AEQ	1830	G	GTA	0.926796	Beer		ARG	6337	G	A	0.998541	Tree		BGS	2620	T	C	0.998685	Dairy
AEQ	1897	T	C	0.19613	Beer		ARG	8480	A	G	0.093904	Tree		BGS	3828	A	G	0.111943	Dairy
AEQ	1912	G	C	0.800293	Beer		ARG	8934	G	A	0.998	Tree		BGS	5154	C	CG	0.106205	Dairy
AEQ	1983	TG	T	0.785917	Beer		ARH	2371	T	C	0.99836	Fermentation		BGS	5371	T	C	0.118604	Dairy
AEQ	1985	T	A	0.96935	Beer		ARH	6337	G	A	0.999869	Fermentation		BGT	2620	T	C	0.096711	Dairy
AEQ	2073	G	A	0.822296	Beer		ARH	8744	AGAG	A	0.00613	Fermentation		BGT	3828	A	G	0.334899	Dairy
AEQ	2117	C	A	0.180234	Beer		ARH	8880	G	A	0.997584	Fermentation		BGT	4649	G	A	0.152807	Dairy
AEQ	2152	A	G	0.018344	Beer		ARH	8934	G	A	0.998846	Fermentation		BGT	5371	T	C	0.294399	Dairy
AEQ	2227	C	T	0.976579	Beer		ARI	2371	T	C	0.93666	Fermentation		BGT	5574	T	G	0.017577	Dairy
AER	362	A	G	0.787066	Industrial		ARI	6337	G	A	0.997004	Fermentation		BGV	2620	T	C	0.04552	Dairy
AER	557	C	T	0.796413	Industrial		ARI	6509	A	G	0.296031	Fermentation		BGV	3553	A	G	0.024351	Dairy
AER	609	C	A	0.786799	Industrial		ARI	8934	G	A	0.995456	Fermentation		BGV	3828	A	G	0.024534	Dairy
AER	638	C	T	0.787257	Industrial		ARK	8558	T	C	0.821286	Fruit		BGV	5505	A	G	0.283709	Dairy
AER	648	A	G	0.786192	Industrial		ARL	6561	T	C	0.289513	Flower		BHA	1343	C	T	0.031966	Beer
AER	817	C	A	0.7972	Industrial		ARM	2331	A	G	0.998302	Fruit		BHA	2620	T	C	0.725797	Beer
AER	1720	T	G	0.702317	Industrial		ARM	2348	T	C	0.99872	Fruit		BHA	3436	C	T	0.086761	Beer
AER	1730	T	C	0.699721	Industrial		ARM	6337	G	A	0.998621	Fruit		BHA	3844	A	G	0.344124	Beer
AER	1775	G	A	0.261022	Industrial		ARM	8728	T	C	0.99838	Fruit		BHA	4318	A	G	0.063099	Beer
AER	1912	G	C	0.813214	Industrial		ARM	8934	G	A	0.998547	Fruit		BHA	4807	T	C	0.998465	Beer
AER	2227	C	T	0.998604	Industrial		ARN	2288	T	A	0.31063	Human, clinical		BHA	5286	A	G	0.529006	Beer
AES	172	A	G	0.086199	Wine		ARN	2289	A	G	0.481743	Human, clinical		BHA	5333	T	C	0.470387	Beer
AES	313	A	G	0.996781	Wine		ARN	2290	G	A	0.513981	Human, clinical		BHA	5415	T	C	0.209465	Beer
AES	328	C	A	0.842142	Wine		ARN	2302	C	CCA	0.490298	Human, clinical		BHA	7377	T	A	0.006971	Beer
AES	557	C	T	0.99812	Wine		ARN	2304	T	A	0.987936	Human, clinical		BHA	7701	T	C	0.996532	Beer
AES	630	T	C	0.996114	Wine		ARN	2374	T	C	0.993973	Human, clinical		BHA	7964	T	G	0.99852	Beer
AES	638	C	T	0.998363	Wine		ARN	2383	G	A	0.994871	Human, clinical		BHB	5321	C	CA	0.125254	Bakery
AES	648	A	G	0.998043	Wine		ARN	6055	G	A	0.021717	Human, clinical		BHB	5626	A	G	0.127116	Bakery
AES	817	C	A	0.999263	Wine		ARN	6337	G	A	0.999114	Human, clinical		BHC	3059	C	A	0.01046	Cider
AES	923	G	C	0.996128	Wine		ARN	6482	T	C	0.998988	Human, clinical		BHC	6931	C	T	0.029767	Cider
AES	1235	T	TA	0.915259	Wine		ARN	6489	T	C	0.998659	Human, clinical		BHF	3604	C	T	0.017185	Cider
AES	1881	A	C	0.995701	Wine		ARN	6597	C	A	0.04773	Human, clinical		BHG	2717	T	C	0.005083	Cider
AES	2227	C	T	0.998908	Wine		ARN	8575	T	C	0.99906	Human, clinical		BHG	2718	A	C	0.005129	Cider
AES	2239	G	GGT	0.258384	Wine		ARP	2348	T	C	0.995124	Wine		BHG	2726	G	A	0.005201	Cider
AES	2277	CAAATAGT	C	0.19	Wine		ARP	6337	G	A	0.996277	Wine		BHG	2727	A	G	0.00545	Cider
AET	313	A	G	0.998159	Wine		ARP	6627	T	A	0.00516	Wine		BHG	2800	T	G	0.00695	Cider
AET	328	C	A	0.845768	Wine		ARP	8455	A	G	0.994943	Wine		BHG	2814	T	C	0.007685	Cider
AET	557	C	T	0.998811	Wine		ARP	8728	T	C	0.995422	Wine		BHG	2819	A	G	0.007496	Cider
AET	630	T	C	0.997931	Wine		ARP	8934	G	A	0.996266	Wine		BHG	7590	G	A	0.032246	Cider
AET	638	C	T	0.999072	Wine		ARQ	6518	A	C	0.58743	Wine		BHH	2800	T	G	0.006185	Cider
AET	648	A	G	0.998911	Wine		ARQ	8542	T	C	0.005028	Wine		BHH	2814	T	C	0.006541	Cider
AET	817	C	A	0.999338	Wine		ARR	2289	A	G	0.591731	Dairy		BHH	2819	A	G	0.006522	Cider
AET	923	G	C	0.997601	Wine		ARR	2290	G	A	0.419133	Dairy		BHI	2800	T	G	0.006528	Cider
AET	1101	T	G	0.996365	Wine		ARR	2302	C	CCA	0.55221	Dairy		BHI	2814	T	C	0.006696	Cider
AET	1235	T	TA	0.912892	Wine		ARR	2304	T	TA	0.069995	Dairy		BHI	2819	A	G	0.006874	Cider
AET	1239	C	A	0.014962	Wine		ARR	2304	T	A	0.983156	Dairy		BHI	7590	G	A	0.007561	Cider
AET	1881	A	C	0.997179	Wine		ARR	2415	T	G	0.748542	Dairy		BHK	2717	T	C	0.007917	Cider
AET	2073	G	A	0.998132	Wine		ARR	2426	T	C	0.246701	Dairy		BHK	2718	A	C	0.008083	Cider
AET	2227	C	T	0.99853	Wine		ARR	2456	G	A	0.985763	Dairy		BHK	2726	G	A	0.007903	Cider
AEV	130	C	T	0.384526	Water		ARR	6441	T	C	0.998217	Dairy		BHK	2727	A	G	0.008126	Cider
AEV	227	A	T	0.992483	Water		ARR	6597	C	A	0.045888	Dairy		BHK	2733	GA	G	0.007617	Cider
AEV	557	C	T	0.998661	Water		ARR	8509	T	C	0.996807	Dairy		BHK	2800	T	G	0.011348	Cider
AEV	607	G	A	0.607085	Water		ARR	8632	C	T	0.997964	Dairy		BHK	2814	T	C	0.012149	Cider
AEV	638	C	T	0.998818	Water		ARS	2302	C	CCA	0.655591	Nature		BHK	2819	A	G	0.012601	Cider
AEV	743	T	C	0.945954	Water		ARS	2374	T	C	0.999825	Nature		BHK	7701	T	C	0.524287	Cider
AEV	817	C	A	0.99911	Water		ART	2289	A	G	0.615883	Wine		BHL	3450	C	A	0.007619	Cider
AEV	1117	G	C	0.9951	Water		ART	2292	A	ACAC	0.186813	Wine		BHL	7307	T	C	0.206002	Cider
AEV	1638	A	C	0.996883	Water		ART	2302	C	CCA	0.128852	Wine		BHM	5834	C	A	0.009576	Cider
AEV	1662	A	G	0.331221	Water		ART	2302	C	CA	0.321392	Wine		BHM	6755	G	T	0.014953	Cider
AEV	1683	A	T	0.996969	Water		ART	2304	T	TA	0.101074	Wine		BHN	4276	C	T	0.021326	Fermentation
AEV	1757	A	G	0.305238	Water		ART	2304	T	TTGCAAA	0.080911	Wine		BHN	6693	C	A	0.010399	Fermentation
AEV	1816	T	C	0.294241	Water		ART	2304	T	A	0.901453	Wine		BHP	2793	T	C	0.023289	Fermentation
AEV	1830	G	GTA	0.906002	Water		ART	8538	A	G	0.008233	Wine		BHQ	3604	C	T	0.008726	Fermentation
AEV	1897	T	C	0.187904	Water		ART	8909	T	C	0.260219	Wine		BHR	2793	T	C	0.078074	Fermentation
AEV	1983	TG	T	0.838853	Water		ASA	2289	A	G	0.622672	Wine		BHR	3916	G	T	0.014426	Fermentation
AEV	1985	T	A	0.875635	Water		ASA	2302	C	CCA	0.433145	Wine		BHR	7854	G	A	0.010536	Fermentation
AEV	2117	C	A	0.996064	Water		ASA	2304	T	TA	0.078673	Wine		BHS	2793	T	C	0.015591	Fermentation
AEV	2208	T	C	0.987717	Water		ASA	2304	T	A	0.959397	Wine		BHS	6661	C	T	0.011228	Fermentation
AEV	2227	C	T	0.996359	Water		ASA	6509	A	AG	0.501029	Wine		BHT	2717	T	C	0.005432	Cider
AFA	243	G	GCGGAAGCGGAAAATA	0.064775	Beer		ASA	6509	AGCC	A	0.048425	Wine		BHT	2718	A	C	0.005519	Cider
AFA	431	T	C	0.771761	Beer		ASA	6512	C	CGTTTGGAA	0.032597	Wine		BHT	2726	G	A	0.005484	Cider
AFA	557	C	T	0.969346	Beer		ASA	6512	C	CTGGAA	0.034982	Wine		BHT	2727	A	G	0.006024	Cider
AFA	607	G	A	0.180619	Beer		ASA	6512	C	CTTTGGAA	0.040547	Wine		BHT	2766	A	G	0.085186	Cider
AFA	638	C	T	0.998605	Beer		ASA	8652	A	C	0.237812	Wine		BHT	5310	G	A	0.007277	Cider
AFA	648	A	G	0.030588	Beer		ASA	9066	C	A	0.039	Wine		BIA	4760	C	G	0.005148	Wine
AFA	743	T	C	0.192242	Beer		ASC	2288	T	A	0.527617	Beer		BIB	4079	C	T	0.013271	Wine
AFA	817	C	A	0.998525	Beer		ASC	2290	G	A	0.855895	Beer		BIC	3414	G	T	0.056381	Wine
AFA	1032	C	T	0.03123	Beer		ASC	2302	C	CCA	0.553472	Beer		BID	8102	C	G	0.023742	Bakery
AFA	1117	G	C	0.03841	Beer		ASC	2304	T	TA	0.072187	Beer		BIE	4830	T	C	0.975432	Wine
AFA	1145	A	G	0.028544	Beer		ASC	2304	T	A	0.992612	Beer		BIE	7701	T	C	0.027746	Wine
AFA	1222	C	T	0.008252	Beer		ASC	2479	A	G	0.998184	Beer		BIF	4646	A	G	0.013659	Wine
AFA	1431	A	G	0.03074	Beer		ASC	5915	T	A	0.564366	Beer		BIF	4820	A	G	0.013271	Wine
AFA	1495	G	C	0.031149	Beer		ASC	6055	G	A	0.021981	Beer		BIF	5842	T	A	0.009134	Wine
AFA	1638	A	C	0.970174	Beer		ASC	6415	C	A	0.010607	Beer		BIG	4485	G	C	0.014171	Wine
AFA	1671	T	C	0.034016	Beer		ASC	8575	T	C	0.998616	Beer		BIG	4548	G	A	0.071666	Wine
AFA	1683	A	T	0.965479	Beer		ASC	8705	G	A	0.027173	Beer		BIG	5823	C	T	0.00807	Wine
AFA	1720	T	G	0.716389	Beer		ASC	8936	A	G	0.875895	Beer		BIG	6162	G	A	0.009215	Wine
AFA	1730	T	C	0.714805	Beer		ASC	9020	T	C	0.459897	Beer		BIH	4843	A	G	0.015005	Wine
AFA	1757	A	G	0.249924	Beer		ASD	6518	A	C	0.998017	Beer		BII	4574	C	T	0.013286	Wine
AFA	1983	TG	T	0.930127	Beer		ASD	8724	C	T	0.00832	Beer		BIL	2698	C	A	0.049854	Wine
AFA	1985	T	A	0.953466	Beer		ASE	6518	A	C	0.998577	Wine		BIM	4247	C	T	0.018725	Wine
AFA	2073	G	A	0.970345	Beer		ASE	8724	C	T	0.00867	Wine		BIN	4247	C	T	0.030865	Wine
AFA	2083	G	A	0.028313	Beer		ASH	2288	T	A	0.345402	Beer		BIP	3283	A	G	0.06209	Wine
AFA	2152	A	G	0.00846	Beer		ASH	2290	G	A	0.758326	Beer		BIP	3513	G	A	0.998081	Wine
AFA	2166	A	G	0.028805	Beer		ASH	2302	C	CCA	0.580864	Beer		BIP	4526	A	G	0.996455	Wine
AFA	2171	A	T	0.028543	Beer		ASH	2304	T	A	0.990382	Beer		BIP	6171	G	A	0.044058	Wine
AFA	2227	C	T	0.211557	Beer		ASH	2392	A	G	0.997925	Beer		BIQ	3283	A	G	0.057069	Wine
AFA	2277	CAAATAGT	C	0.023097	Beer		ASH	2478	A	G	0.411235	Beer		BIQ	3513	G	A	0.998524	Wine
AFB	243	G	GCGGAAGCGGAAAATA	0.270558	Beer		ASH	5992	A	T	0.040638	Beer		BIQ	4526	A	G	0.996745	Wine
AFB	557	C	T	0.956345	Beer		ASH	6358	T	TA	0.661578	Beer		BIQ	5644	C	T	0.016822	Wine
AFB	607	G	A	0.940791	Beer		ASH	6360	C	A	0.021229	Beer		BIQ	5871	T	A	0.015109	Wine
AFB	626	A	G	0.030139	Beer		ASH	8509	T	C	0.683258	Beer		BIQ	6171	G	A	0.030868	Wine
AFB	638	C	T	0.998314	Beer		ASL	2290	G	A	0.762717	Bakery		BIR	2696	C	T	0.022833	Wine
AFB	648	A	G	0.084994	Beer		ASL	2302	C	CCA	0.570035	Bakery		BIR	2953	T	A	0.00857	Wine
AFB	743	T	C	0.945386	Beer		ASL	2304	T	TA	0.070766	Bakery		BIR	5880	G	A	0.0051	Wine
AFB	817	C	A	0.998584	Beer		ASL	2304	T	A	0.978382	Bakery		BIR	6977	G	A	0.007051	Wine
AFB	981	T	G	0.025673	Beer		ASL	2392	A	G	0.687265	Bakery		BIR	8237	C	T	0.022462	Wine
AFB	1032	C	T	0.047104	Beer		ASL	6358	T	TA	0.612343	Bakery		BIR	8405	A	G	0.025294	Wine
AFB	1117	G	C	0.072919	Beer		ASL	6360	C	A	0.019178	Bakery		BIS	3587	C	T	0.017552	Wine
AFB	1145	A	G	0.044164	Beer		ASL	8558	T	C	0.18879	Bakery		BIS	4574	C	T	0.01117	Wine
AFB	1431	A	G	0.055317	Beer		ASM	2398	A	G	0.465015	Nature		BIS	8087	G	A	0.027104	Wine
AFB	1495	G	C	0.056971	Beer		ASM	2421	C	T	0.464129	Nature		BIS	8101	C	T	0.029712	Wine
AFB	1638	A	C	0.91364	Beer		ASM	2446	C	T	0.470504	Nature		BIT	3159	C	T	0.050475	Wine
AFB	1671	T	C	0.05229	Beer		ASM	6005	C	G	0.398964	Nature		BIT	4746	G	T	0.014839	Wine
AFB	1683	A	T	0.916165	Beer		ASM	6031	T	TG	0.005249	Nature		BIT	5678	T	C	0.011126	Wine
AFB	1757	A	G	0.885534	Beer		ASM	6337	G	A	0.998829	Nature		BKA	4247	C	T	0.020289	Fruit
AFB	1897	T	C	0.045201	Beer		ASM	6474	T	C	0.810573	Nature		BKC	4843	A	G	0.010961	Wine
AFB	1983	TG	T	0.922333	Beer		ASM	8984	T	TAAAC	0.775	Nature		BKC	7540	T	C	0.006667	Wine
AFB	1985	T	A	0.945699	Beer		ASN	2289	A	G	0.607581	Dairy		BKD	3466	A	G	0.024797	Soil
AFB	2073	G	A	0.943635	Beer		ASN	2290	G	A	0.383124	Dairy		BKD	4460	A	G	0.234141	Soil
AFB	2083	G	A	0.053675	Beer		ASN	2302	C	CCA	0.566597	Dairy		BKE	5875	T	C	0.009197	Wine
AFB	2166	A	G	0.056005	Beer		ASN	2304	T	A	0.976005	Dairy		BKF	4460	A	G	0.46418	Wine
AFB	2171	A	T	0.056287	Beer		ASN	2374	T	C	0.503921	Dairy		BKF	5748	C	T	0.035419	Wine
AFB	2227	C	T	0.998439	Beer		ASN	2415	T	G	0.327313	Dairy		BKG	2743	C	T	0.007254	Wine
AFB	2277	CAAATAGT	C	0.042815	Beer		ASN	2426	T	C	0.164016	Dairy		BKG	4460	A	G	0.338574	Wine
AFC	227	A	T	0.847401	Nature		ASN	2456	G	A	0.478943	Dairy		BKH	4327	C	T	0.013634	Wine
AFC	272	GAACATACAA	G	0.825887	Nature		ASN	6358	T	TA	0.287098	Dairy		BKH	4460	A	G	0.871105	Wine
AFC	557	C	T	0.946362	Nature		ASN	6441	T	C	0.664862	Dairy		BKH	5694	G	A	0.021113	Wine
AFC	607	G	A	0.748483	Nature		ASN	6567	T	C	0.17944	Dairy		BKI	6891	T	C	0.037975	Wine
AFC	638	C	T	0.954056	Nature		ASN	8509	T	C	0.534692	Dairy		BKM	4473	C	T	0.040556	Wine
AFC	743	T	C	0.932189	Nature		ASN	8632	C	T	0.50979	Dairy		BKM	5707	G	A	0.009276	Wine
AFC	817	C	A	0.955713	Nature		ASP	2288	T	A	0.35717	Unknown		BKM	7519	T	C	0.012686	Wine
AFC	1117	G	C	0.942342	Nature		ASP	2290	G	A	0.742704	Unknown		BKN	3924	C	T	0.061696	Wine
AFC	1638	A	C	0.93865	Nature		ASP	2302	C	CCA	0.583513	Unknown		BKN	4460	A	G	0.560246	Wine
AFC	1662	A	G	0.157517	Nature		ASP	2304	T	A	0.973856	Unknown		BKN	6786	G	A	0.024489	Wine
AFC	1683	A	T	0.931883	Nature		ASP	2392	A	G	0.893676	Unknown		BKQ	1323	G	A	0.010069	Unknown
AFC	1720	T	G	0.909576	Nature		ASP	6321	A	G	0.645196	Unknown		BKQ	2753	T	G	0.005814	Unknown
AFC	1730	T	C	0.898526	Nature		ASP	6360	C	A	0.025095	Unknown		BKQ	4037	T	C	0.07091	Unknown
AFC	1816	T	C	0.119596	Nature		ASP	8509	T	C	0.557816	Unknown		BKQ	8432	C	A	0.005202	Unknown
AFC	1830	G	GTA	0.850023	Nature		ASR	5911	G	A	0.017937	Wine		BKR	4460	A	G	0.110637	Wine
AFC	1983	TG	T	0.89657	Nature		ASR	6509	A	AG	0.272504	Wine		BKS	4169	C	T	0.01509	Wine
AFC	1985	T	A	0.920218	Nature		ASR	6509	A	G	0.012517	Wine		BKS	4795	G	A	0.155358	Wine
AFC	2073	G	A	0.029358	Nature		ASR	8909	T	C	0.018155	Wine		BKS	7584	A	G	0.011208	Wine
AFC	2117	C	A	0.924102	Nature		ASS	2290	G	A	0.043184	Wine		BLC	2844	G	A	0.014936	Wine
AFC	2208	T	C	0.92754	Nature		AST	2290	G	A	0.038768	Wine		BLC	4460	A	G	0.981508	Wine
AFC	2227	C	T	0.983353	Nature		ASV	8558	T	C	0.84143	Wine		BLD	2850	A	G	0.054597	Wine
AFD	557	C	T	0.997645	Industrial		ATA	8558	T	C	0.732148	Wine		BLD	5001	G	A	0.034846	Wine
AFD	607	G	A	0.962466	Industrial		ATA	8852	A	G	0.022246	Wine		BLD	5876	T	C	0.035688	Wine
AFD	626	A	G	0.961498	Industrial		ATB	8558	T	C	0.361397	Nature		BLE	4335	C	T	0.080806	Wine
AFD	638	C	T	0.998415	Industrial		ATB	8934	G	A	0.624902	Nature		BLE	4883	A	T	0.009973	Wine
AFD	648	A	G	0.995211	Industrial		ATC	6518	A	C	0.202905	Human, clinical		BLF	5704	C	T	0.0337	Wine
AFD	743	T	C	0.952104	Industrial		ATC	8934	G	A	0.858403	Human, clinical		BLF	8359	G	T	0.008268	Wine
AFD	817	C	A	0.998595	Industrial		ATD	6518	A	C	0.996899	Human, clinical		BLG	2811	G	A	0.007658	Wine
AFD	981	T	G	0.941439	Industrial		ATE	6337	G	A	0.995409	Unknown		BLG	3863	C	G	0.011272	Wine
AFD	1117	G	C	0.942537	Industrial		ATE	6455	T	C	0.754532	Unknown		BLI	2811	G	A	0.007151	Wine
AFD	1454	A	T	0.054429	Industrial		ATE	8934	G	A	0.996323	Unknown		BLI	3863	C	G	0.01084	Wine
AFD	1983	TG	T	0.91336	Industrial		ATH	6518	A	C	0.995799	Wine		BLL	4460	A	G	0.227867	Wine
AFD	1985	T	A	0.935176	Industrial		ATH	8934	G	A	0.998142	Wine		BLL	4882	C	T	0.00802	Wine
AFD	2073	G	A	0.99823	Industrial		ATM	6079	A	G	0.006831	Wine		BLL	5748	C	T	0.020927	Wine
AFD	2227	C	T	0.997484	Industrial		ATN	5950	A	T	0.005863	Fruit		BLL	7500	C	T	0.023304	Wine
AFE	227	A	T	0.576269	Water		ATN	6518	A	C	0.679464	Fruit		BLL	8307	G	A	0.005023	Wine
AFE	272	GAACATACAA	G	0.448843	Water		ATP	6337	G	A	0.998724	Palm Wine		BLM	5307	G	A	0.017301	Wine
AFE	557	C	T	0.730704	Water		ATP	6455	T	C	0.209175	Palm Wine		BLM	6770	C	T	0.009149	Wine
AFE	607	G	A	0.168528	Water		ATP	8934	G	A	0.998176	Palm Wine		BLN	4795	G	A	0.056358	Wine
AFE	626	A	G	0.033921	Water		ATQ	6428	T	C	0.028175	Industrial		BLN	7083	G	A	0.01776	Wine
AFE	638	C	T	0.743928	Water		ATQ	6549	A	G	0.027363	Industrial		BLN	7584	A	G	0.012956	Wine
AFE	648	A	G	0.034571	Water		ATR	2290	G	A	0.664093	Fruit		BLP	4169	C	T	0.013806	Wine
AFE	743	T	C	0.715903	Water		ATR	2302	C	CCA	0.546559	Fruit		BLP	4795	G	A	0.130889	Wine
AFE	817	C	A	0.763632	Water		ATR	2304	T	A	0.973171	Fruit		BLP	7083	G	A	0.017269	Wine
AFE	1117	G	C	0.753016	Water		ATR	2392	A	G	0.835858	Fruit		BLP	7584	A	G	0.005113	Wine
AFE	1497	T	C	0.009537	Water		ATR	6358	T	TA	0.757307	Fruit		BLQ	4079	C	T	0.010012	Wine
AFE	1638	A	C	0.997443	Water		ATR	6360	C	A	0.037764	Fruit		BLR	2667	C	T	0.013428	Wine
AFE	1662	A	G	0.643819	Water		ATR	8558	T	C	0.187773	Fruit		BLR	7322	T	C	0.0075	Wine
AFE	1683	A	T	0.997808	Water		ATS	2290	G	A	0.70969	Flower		BLS	2746	T	C	0.00772	Wine
AFE	1720	T	G	0.997846	Water		ATS	2302	C	CCA	0.562268	Flower		BLS	3234	G	A	0.005821	Wine
AFE	1730	T	C	0.99559	Water		ATS	2304	T	A	0.967082	Flower		BLS	4843	A	G	0.011008	Wine
AFE	1816	T	C	0.441076	Water		ATS	2392	A	G	0.984013	Flower		BLS	7053	C	G	0.008	Wine
AFE	1830	G	GTA	0.930818	Water		ATS	6321	A	G	0.522424	Flower		BLT	3200	C	T	0.020497	Wine
AFE	1897	T	C	0.146614	Water		ATS	6360	C	A	0.028531	Flower		BLT	5388	C	T	0.01791	Wine
AFE	1983	TG	T	0.902665	Water		ATS	8509	T	C	0.385127	Flower		BLT	7106	G	A	0.013301	Wine
AFE	1985	T	A	0.922805	Water		ATV	2288	T	A	0.552367	Beer		BLT	7310	G	T	0.018432	Wine
AFE	2117	C	A	0.997524	Water		ATV	2290	G	A	0.937595	Beer		BLT	7612	A	G	0.018228	Wine
AFE	2208	T	C	0.994579	Water		ATV	2302	C	CCA	0.591777	Beer		BLV	7430	C	T	0.0168	Wine
AFE	2227	C	T	0.998533	Water		ATV	2304	T	A	0.99249	Beer		BMA	4131	G	A	0.279337	Tree
AFF	272	GAACATACAA	G	0.030368	Bakery		ATV	2392	A	G	0.098249	Beer		BME	2620	T	C	0.830464	Human
AFF	552	A	G	0.031621	Bakery		ATV	2478	A	G	0.993357	Beer		BME	2677	T	C	0.82119	Human
AFF	557	C	T	0.246268	Bakery		ATV	5917	T	C	0.185945	Beer		BME	3181	C	T	0.011741	Human
AFF	607	G	A	0.080954	Bakery		ATV	5957	G	A	0.007514	Beer		BME	3318	T	TG	0.868735	Human
AFF	626	A	G	0.082049	Bakery		ATV	6358	T	TA	0.669099	Beer		BME	3322	A	G	0.00917	Human
AFF	638	C	T	0.152462	Bakery		ATV	6360	C	A	0.021894	Beer		BME	3799	T	C	0.839081	Human
AFF	648	A	G	0.153677	Bakery		ATV	8578	A	T	0.284153	Beer		BME	5362	G	C	0.84762	Human
AFF	743	T	C	0.085905	Bakery		AVB	8630	G	C	0.133337	Industrial		BME	5371	T	C	0.146235	Human
AFF	817	C	A	0.158236	Bakery		AVC	2331	A	G	0.981987	Sake		BME	7067	T	C	0.834431	Human
AFF	981	T	G	0.140888	Bakery		AVC	2348	T	C	0.99833	Sake		BME	7739	A	G	0.831487	Human
AFF	1117	G	C	0.146977	Bakery		AVC	2407	A	G	0.010526	Sake		BME	7964	T	A	0.801937	Human
AFF	1638	A	C	0.146608	Bakery		AVC	6337	G	A	0.998725	Sake		BMF	2620	T	C	0.919871	Human
AFF	1671	T	C	0.141636	Bakery		AVC	8455	A	G	0.997784	Sake		BMH	3869	G	T	0.024594	Human, clinical
AFF	1720	T	G	0.104109	Bakery		AVC	8728	T	C	0.998765	Sake		BMI	5853	T	C	0.005578	Human, clinical
AFF	1730	T	C	0.094934	Bakery		AVC	8934	G	A	0.998702	Sake		BMK	8428	C	G	0.01782	Human, clinical
AFF	1830	G	GTA	0.099365	Bakery		AVD	2331	A	G	0.985149	Sake		BML	2519	A	G	0.071407	Human, clinical
AFF	1881	A	G	0.127965	Bakery		AVD	2348	T	C	0.996905	Sake		BML	2620	T	C	0.04671	Human, clinical
AFF	1912	G	C	0.133358	Bakery		AVD	2407	A	G	0.005242	Sake		BML	3193	T	A	0.114504	Human, clinical
AFF	2073	G	A	0.095178	Bakery		AVD	6337	G	A	0.997897	Sake		BML	5288	G	A	0.410158	Human, clinical
AFF	2227	C	T	0.901508	Bakery		AVD	8455	A	G	0.99723	Sake		BML	7701	T	C	0.711652	Human, clinical
AFG	105	C	A	0.349252	Bakery		AVD	8728	T	C	0.99741	Sake		BMM	2519	A	G	0.012059	Human, clinical
AFG	110	T	G	0.459555	Bakery		AVD	8934	G	A	0.998249	Sake		BMM	3193	T	A	0.013512	Human, clinical
AFG	227	A	T	0.993167	Bakery		AVH	6518	A	C	0.53133	Wine		BMM	5288	G	A	0.239418	Human, clinical
AFG	557	C	T	0.998121	Bakery		AVH	8934	G	A	0.585775	Wine		BMM	7701	T	C	0.552533	Human, clinical
AFG	607	G	A	0.810143	Bakery		AVI	6337	G	A	0.997839	Soil		BMQ	2684	A	G	0.005112	Human, clinical
AFG	638	C	T	0.998592	Bakery		AVI	8934	G	A	0.998198	Soil		BMQ	2717	T	C	0.005298	Human, clinical
AFG	743	T	C	0.996503	Bakery		AVK	6518	A	C	0.206448	Wine		BMQ	2718	A	C	0.005363	Human, clinical
AFG	817	C	A	0.998359	Bakery		AVL	2331	A	G	0.984714	Sake		BMQ	2726	G	A	0.005293	Human, clinical
AFG	1117	G	C	0.97849	Bakery		AVL	2348	T	C	0.997412	Sake		BMQ	2727	A	G	0.005747	Human, clinical
AFG	1222	C	T	0.200311	Bakery		AVL	2407	A	G	0.005583	Sake		BMQ	2800	T	G	0.008276	Human, clinical
AFG	1638	A	C	0.973598	Bakery		AVL	6337	G	A	0.998842	Sake		BMQ	2814	T	C	0.009864	Human, clinical
AFG	1671	T	C	0.974898	Bakery		AVL	8455	A	G	0.997557	Sake		BMQ	2819	A	G	0.00953	Human, clinical
AFG	1720	T	G	0.965283	Bakery		AVL	8728	T	C	0.997763	Sake		BMQ	3844	A	G	0.021398	Human, clinical
AFG	1730	T	C	0.958889	Bakery		AVL	8934	G	A	0.999042	Sake		BMQ	7701	T	C	0.025809	Human, clinical
AFG	1775	G	A	0.647421	Bakery		AVM	2331	A	G	0.984188	Sake		BMR	2694	G	A	0.00728	Nature
AFG	1784	C	T	0.416995	Bakery		AVM	2348	T	C	0.998609	Sake		BMR	3814	T	C	0.995698	Nature
AFG	1816	T	C	0.453905	Bakery		AVM	2407	A	G	0.015766	Sake		BMR	7701	T	C	0.219342	Nature
AFG	1830	G	GTA	0.90253	Bakery		AVM	6337	G	A	0.999012	Sake		BMR	7702	G	A	0.012573	Nature
AFG	1897	T	C	0.47289	Bakery		AVM	8455	A	G	0.998143	Sake		BMV	2507	A	G	0.997634	Nature
AFG	1912	G	C	0.114779	Bakery		AVM	8728	T	C	0.998361	Sake		BMV	3783	T	G	0.008523	Nature
AFG	2202	A	G	0.106937	Bakery		AVM	8934	G	A	0.99924	Sake		BMV	3814	T	C	0.997877	Nature
AFH	127	T	C	0.00966	Distillery		AVN	2289	A	G	0.651906	Beer		BMV	7701	T	C	0.996808	Nature
AFH	217	GT	G	0.961356	Distillery		AVN	2292	A	ACAC	0.296595	Beer		BMV	7720	A	G	0.132574	Nature
AFH	224	A	G	0.981017	Distillery		AVN	2304	T	A	0.985643	Beer		BNA	3685	G	A	0.010696	Nature
AFH	429	G	C	0.009183	Distillery		AVN	2374	T	C	0.253992	Beer		BNA	3814	T	C	0.996409	Nature
AFH	557	C	T	0.998414	Distillery		AVN	2404	A	G	0.650361	Beer		BNA	4988	A	C	0.010315	Nature
AFH	626	A	G	0.997208	Distillery		AVN	2479	A	G	0.998423	Beer		BNA	7701	T	C	0.997336	Nature
AFH	638	C	T	0.998577	Distillery		AVN	5957	G	A	0.010986	Beer		BNA	7720	A	G	0.116255	Nature
AFH	648	A	G	0.997707	Distillery		AVN	6055	G	A	0.025137	Beer		BNA	7779	G	A	0.015594	Nature
AFH	817	C	A	0.998912	Distillery		AVN	6315	T	C	0.047845	Beer		BNB	2507	A	G	0.892352	Fruit
AFH	1132	T	C	0.511757	Distillery		AVN	6317	T	TG	0.062242	Beer		BNB	3487	C	T	0.026534	Fruit
AFH	1662	A	G	0.993889	Distillery		AVN	6407	T	C	0.149448	Beer		BNB	3814	T	C	0.997324	Fruit
AFH	1671	T	C	0.997264	Distillery		AVN	6424	G	GT	0.018712	Beer		BNB	4719	A	T	0.015733	Fruit
AFH	1720	T	G	0.99645	Distillery		AVN	6431	A	T	0.030477	Beer		BNB	7701	T	C	0.926533	Fruit
AFH	1748	C	T	0.996085	Distillery		AVN	8481	A	G	0.322699	Beer		BNC	3814	T	C	0.997212	Fruit
AFH	1767	G	T	0.301116	Distillery		AVN	8534	A	G	0.25008	Beer		BNC	4646	A	G	0.049181	Fruit
AFH	1775	G	A	0.687222	Distillery		AVN	8569	T	C	0.963325	Beer		BND	2931	T	C	0.016432	Fruit
AFH	1830	G	GTA	0.921412	Distillery		AVN	8574	T	C	0.088301	Beer		BND	3814	T	C	0.995805	Fruit
AFH	1912	G	C	0.9975	Distillery		AVN	8575	T	C	0.998341	Beer		BNE	5497	CTCTTTTCAAAGT	C	0.008861	Wine
AFH	2227	C	T	0.998774	Distillery		AVN	8619	T	C	0.411502	Beer		BNG	5198	A	C	0.752023	Wine
AFH	2277	CAAATAGT	C	0.734918	Distillery		AVN	8856	C	A	0.007832	Beer		BNG	5318	T	TC	0.008775	Wine
AFI	172	A	G	0.423921	Wine		AVN	8936	A	G	0.997475	Beer		BNG	5321	C	CA	0.698949	Wine
AFI	313	A	G	0.996933	Wine		AVN	8991	G	T	0.018575	Beer		BNG	5323	C	A	0.017309	Wine
AFI	328	C	A	0.843135	Wine		AVN	9020	T	C	0.112222	Beer		BNG	6744	T	C	0.023578	Wine
AFI	557	C	T	0.998492	Wine		AVN	9045	T	C	0.00509	Beer		BNH	4460	A	G	0.058513	Wine
AFI	630	T	C	0.995769	Wine		AVP	2292	A	ACAC	0.266548	Beer		BNH	4638	C	G	0.00889	Wine
AFI	638	C	T	0.998973	Wine		AVP	2304	T	A	0.985087	Beer		BNI	2708	A	C	0.012204	Wine
AFI	648	A	G	0.998503	Wine		AVP	2374	T	C	0.29677	Beer		BNL	2667	C	T	0.031045	Soil
AFI	817	C	A	0.999226	Wine		AVP	2404	A	G	0.69997	Beer		BNM	4460	A	G	0.69434	Wine
AFI	923	G	C	0.996641	Wine		AVP	2479	A	G	0.989465	Beer		BNM	5168	A	G	0.230505	Wine
AFI	1235	T	TA	0.906133	Wine		AVP	5957	G	A	0.012463	Beer		BNM	6745	T	C	0.087002	Wine
AFI	1881	A	C	0.995964	Wine		AVP	6315	T	C	0.167574	Beer		BNN	7329	C	T	0.010041	Wine
AFI	2227	C	T	0.998896	Wine		AVP	6317	T	TG	0.023511	Beer		BNP	3225	C	T	0.008762	Wine
AFK	217	GT	G	0.956202	Palm Wine		AVP	6337	G	A	0.008655	Beer		BNP	3466	A	G	0.02017	Wine
AFK	557	C	T	0.998328	Palm Wine		AVP	6407	T	C	0.196656	Beer		BNP	4076	C	G	0.041218	Wine
AFK	626	A	G	0.998002	Palm Wine		AVP	6415	C	A	0.011335	Beer		BNP	4270	C	T	0.0058	Wine
AFK	638	C	T	0.998961	Palm Wine		AVP	6424	G	GTGT	0.73749	Beer		BNP	4460	A	G	0.071123	Wine
AFK	648	A	G	0.998297	Palm Wine		AVP	6424	G	GT	0.014731	Beer		BNP	7206	A	G	0.015052	Wine
AFK	817	C	A	0.999023	Palm Wine		AVP	6431	A	T	0.030051	Beer		BNQ	3924	C	T	0.24573	Wine
AFK	1123	T	C	0.190061	Palm Wine		AVP	8534	A	G	0.786965	Beer		BNQ	4460	A	G	0.286969	Wine
AFK	1547	A	G	0.132122	Palm Wine		AVP	8569	T	C	0.977309	Beer		BNQ	6786	G	A	0.068239	Wine
AFK	1564	T	TTC	0.274623	Palm Wine		AVP	8574	T	C	0.008045	Beer		BNT	4544	T	C	0.123737	Soil
AFK	1638	A	C	0.997227	Palm Wine		AVP	8575	T	C	0.99739	Beer		BNT	5431	A	G	0.18678	Soil
AFK	1683	A	T	0.997653	Palm Wine		AVP	8619	T	C	0.883603	Beer		BNT	8011	G	A	0.016265	Soil
AFK	1720	T	G	0.99796	Palm Wine		AVP	8936	A	G	0.987852	Beer		BPA	4830	T	C	0.97952	Soil
AFK	1757	A	G	0.943503	Palm Wine		AVP	9020	T	C	0.008663	Beer		BPA	6787	T	C	0.010734	Soil
AFK	1773	TC	T	0.512616	Palm Wine		AVP	9045	T	C	0.01518	Beer		BPA	7701	T	C	0.024344	Soil
AFK	1830	G	GTA	0.926266	Palm Wine		AVQ	2292	A	ACAC	0.293012	Beer		BPA	7976	C	G	0.008981	Soil
AFK	2182	C	CAAAT	0.883887	Palm Wine		AVQ	2304	T	A	0.990387	Beer		BPA	8427	T	G	0.016011	Soil
AFK	2183	A	AAATA	0.007878	Palm Wine		AVQ	2374	T	C	0.246501	Beer		BPB	3284	C	T	0.124496	Wine
AFK	2187	C	A	0.038409	Palm Wine		AVQ	2404	A	G	0.729303	Beer		BPC	3324	C	G	0.008304	Wine
AFK	2227	C	T	0.998447	Palm Wine		AVQ	2479	A	G	0.982432	Beer		BPC	4120	G	C	0.011426	Wine
AFL	32	T	C	0.938865	Beer		AVQ	5957	G	A	0.011672	Beer		BPC	4460	A	G	0.870753	Wine
AFL	272	GAACATACAA	G	0.973051	Beer		AVQ	6315	T	C	0.133068	Beer		BPC	5346	A	G	0.010288	Wine
AFL	387	T	C	0.9937	Beer		AVQ	6317	T	TG	0.01026	Beer		BPF	2641	C	A	0.00951	Fruit
AFL	557	C	T	0.997852	Beer		AVQ	6405	GAT	G	0.007694	Beer		BPF	2986	C	A	0.010364	Fruit
AFL	612	C	T	0.025211	Beer		AVQ	6407	T	C	0.176523	Beer		BPF	6215	G	C	0.02169	Fruit
AFL	621	A	G	0.321029	Beer		AVQ	6415	C	A	0.011443	Beer		BPI	2583	A	G	0.006708	Unknown
AFL	625	A	C	0.993208	Beer		AVQ	6424	G	GTGT	0.766914	Beer		BPI	2620	T	C	0.968493	Unknown
AFL	638	C	T	0.998928	Beer		AVQ	6424	G	GT	0.014211	Beer		BPI	2800	T	G	0.006985	Unknown
AFL	648	A	G	0.997692	Beer		AVQ	6431	A	T	0.029255	Beer		BPI	2814	T	C	0.007998	Unknown
AFL	817	C	A	0.998996	Beer		AVQ	8534	A	G	0.798357	Beer		BPI	2819	A	G	0.008075	Unknown
AFL	1117	G	A	0.028729	Beer		AVQ	8569	T	C	0.980296	Beer		BPI	2897	C	A	0.010073	Unknown
AFL	1117	G	C	0.967198	Beer		AVQ	8574	T	C	0.047556	Beer		BPI	3999	A	G	0.269896	Unknown
AFL	2073	G	A	0.937319	Beer		AVQ	8575	T	C	0.998681	Beer		BPI	7377	T	A	0.00856	Unknown
AFL	2166	A	G	0.934764	Beer		AVQ	8619	T	C	0.883098	Beer		BPI	7701	T	C	0.271827	Unknown
AFL	2171	A	T	0.933507	Beer		AVQ	8635	G	A	0.098508	Beer		BPL	3787	T	C	0.024194	Wine
AFL	2179	G	A	0.751489	Beer		AVQ	8909	T	C	0.005845	Beer		BPL	5198	A	C	0.717076	Wine
AFL	2227	C	T	0.998616	Beer		AVQ	8936	A	G	0.979038	Beer		BPL	5318	T	TC	0.010533	Wine
AFM	197	C	T	0.116139	Sake		AVQ	9034	T	C	0.016138	Beer		BPL	5321	C	CA	0.923554	Wine
AFM	217	GT	G	0.966124	Sake		AVQ	9045	T	C	0.029923	Beer		BPL	5323	C	A	0.025118	Wine
AFM	224	A	G	0.994632	Sake		AVR	2289	A	G	0.597475	Beer		BPL	5626	A	G	0.501028	Wine
AFM	429	G	C	0.787486	Sake		AVR	2290	G	A	0.400127	Beer		BPL	6744	T	C	0.0294	Wine
AFM	557	C	T	0.998736	Sake		AVR	2292	A	ACAC	0.244314	Beer		BPM	4460	A	G	0.562439	Wine
AFM	626	A	G	0.997973	Sake		AVR	2304	T	A	0.983564	Beer		BPM	6717	T	C	0.005493	Wine
AFM	638	C	T	0.999106	Sake		AVR	2344	T	G	0.030963	Beer		BPN	2583	A	G	0.008715	Wine
AFM	648	A	G	0.998868	Sake		AVR	2374	T	C	0.208691	Beer		BPN	2620	T	C	0.905633	Wine
AFM	691	G	C	0.639914	Sake		AVR	2404	A	G	0.811577	Beer		BPN	2800	T	G	0.010852	Wine
AFM	817	C	A	0.999364	Sake		AVR	2479	A	G	0.978899	Beer		BPN	2814	T	C	0.011259	Wine
AFM	1069	A	G	0.523784	Sake		AVR	5957	G	A	0.010201	Beer		BPN	2819	A	G	0.011108	Wine
AFM	1671	T	C	0.998295	Sake		AVR	6315	T	C	0.47553	Beer		BPN	2897	C	A	0.014762	Wine
AFM	1703	A	G	0.996991	Sake		AVR	6407	T	C	0.481719	Beer		BPN	3814	T	C	0.007441	Wine
AFM	1720	T	G	0.998094	Sake		AVR	6424	G	GTGT	0.498794	Beer		BPN	3999	A	G	0.162234	Wine
AFM	1775	G	A	0.382075	Sake		AVR	6424	G	GT	0.011197	Beer		BPN	7701	T	C	0.283902	Wine
AFM	1912	G	C	0.997541	Sake		AVR	8534	A	G	0.833738	Beer		BPP	4020	T	C	0.005067	Wine
AFM	2162	C	T	0.121234	Sake		AVR	8569	T	C	0.977492	Beer		BPQ	2663	C	T	0.073759	Wine
AFM	2227	C	T	0.998708	Sake		AVR	8574	T	C	0.014256	Beer		BPR	3194	G	A	0.021287	Nature
AFM	2277	CAAATAGT	C	0.840587	Sake		AVR	8575	T	C	0.997527	Beer		BPR	3723	T	C	0.028222	Nature
AFN	217	GT	G	0.956232	Sake		AVR	8619	T	C	0.824767	Beer		BPR	4274	T	C	0.014601	Nature
AFN	224	A	G	0.987863	Sake		AVR	8936	A	G	0.976762	Beer		BPR	5198	A	C	0.024964	Nature
AFN	429	G	C	0.996516	Sake		AVR	9045	T	C	0.036512	Beer		BPR	5318	T	TC	0.012747	Nature
AFN	557	C	T	0.998639	Sake		AVS	2289	A	G	0.610407	Beer		BPR	5321	C	CA	0.905146	Nature
AFN	626	A	G	0.995412	Sake		AVS	2292	A	ACAC	0.264915	Beer		BPR	5323	C	A	0.027159	Nature
AFN	638	C	T	0.998686	Sake		AVS	2304	T	A	0.988332	Beer		BPR	5626	A	G	0.988967	Nature
AFN	648	A	G	0.999207	Sake		AVS	2374	T	C	0.302711	Beer		BPR	6744	T	C	0.03248	Nature
AFN	691	G	C	0.995746	Sake		AVS	2404	A	G	0.589985	Beer		BPR	7581	A	T	0.064278	Nature
AFN	817	C	A	0.999051	Sake		AVS	2479	A	G	0.972225	Beer		BPV	7074	C	T	0.027701	Wine
AFN	1069	A	G	0.989628	Sake		AVS	5957	G	A	0.010906	Beer		BPV	7701	T	C	0.680905	Wine
AFN	1547	A	AATATCCTCCTCCG	0.11223	Sake		AVS	6315	T	C	0.199562	Beer		BQA	5638	A	G	0.581095	Wine
AFN	1547	A	G	0.203876	Sake		AVS	6407	T	C	0.226557	Beer		BQC	7974	T	C	0.029196	Distillery
AFN	1552	T	C	0.552419	Sake		AVS	6415	C	A	0.010106	Beer		BQE	5828	C	T	0.026793	Wine
AFN	1564	T	TTC	0.321377	Sake		AVS	6424	G	GTGT	0.708498	Beer		BQE	6201	G	A	0.024593	Wine
AFN	1671	T	C	0.998306	Sake		AVS	6424	G	GT	0.012711	Beer		BQG	4302	G	A	0.012906	Wine
AFN	1703	A	G	0.994669	Sake		AVS	6431	A	T	0.026948	Beer		BQH	3360	C	A	0.11075	Wine
AFN	1720	T	G	0.995291	Sake		AVS	6631	A	T	0.014686	Beer		BQH	4151	C	T	0.009061	Wine
AFN	1830	G	GTA	0.851101	Sake		AVS	8534	A	G	0.905963	Beer		BQH	7402	T	C	0.129746	Wine
AFN	1912	G	C	0.995078	Sake		AVS	8569	T	C	0.966938	Beer		BQH	8334	T	G	0.162199	Wine
AFN	2162	C	T	0.021685	Sake		AVS	8574	T	C	0.007563	Beer		BQI	3549	G	A	0.008974	Wine
AFN	2227	C	T	0.99835	Sake		AVS	8575	T	C	0.998574	Beer		BQI	3980	G	T	0.006405	Wine
AFN	2277	CAAATAGT	C	0.804865	Sake		AVS	8619	T	C	0.846512	Beer		BQI	4700	G	A	0.00953	Wine
AFP	33	G	A	0.108529	Beer		AVS	8635	G	A	0.006723	Beer		BQM	7354	T	C	0.027586	Wine
AFP	243	G	GCGGAAGCGGAAAATA	0.267923	Beer		AVS	8936	A	G	0.968762	Beer		BQN	7909	T	C	0.204493	Wine
AFP	557	C	T	0.891064	Beer		AVS	9010	G	A	0.007775	Beer		BQP	4302	G	A	0.078854	Wine
AFP	607	G	A	0.888051	Beer		AVS	9045	T	C	0.008345	Beer		BQP	7983	G	A	0.034791	Wine
AFP	638	C	T	0.999026	Beer		AVT	2289	A	G	0.674454	Beer		BQQ	2614	T	G	0.673448	Wine
AFP	648	A	G	0.11386	Beer		AVT	2292	A	ACAC	0.316864	Beer		BQR	2695	A	G	0.037054	Water
AFP	743	T	C	0.889623	Beer		AVT	2304	T	A	0.976889	Beer		BQR	2839	T	C	0.025853	Water
AFP	817	C	A	0.999191	Beer		AVT	2374	T	C	0.181545	Beer		BQR	5421	C	T	0.040153	Water
AFP	905	A	G	0.00898	Beer		AVT	2404	A	G	0.776116	Beer		BQR	5546	C	G	0.00527	Water
AFP	1032	C	T	0.111736	Beer		AVT	2479	A	G	0.993672	Beer		BQR	7866	G	A	0.005404	Water
AFP	1117	G	C	0.109963	Beer		AVT	5957	G	A	0.011233	Beer		BQS	7401	G	A	0.055457	Wine
AFP	1145	A	G	0.108371	Beer		AVT	6315	T	C	0.124142	Beer		BQT	7951	C	T	0.11124	Wine
AFP	1431	A	G	0.120332	Beer		AVT	6407	T	C	0.194676	Beer		BRB	4612	G	A	0.119446	Wine
AFP	1495	G	C	0.11647	Beer		AVT	6424	G	GTGT	0.749687	Beer		BRD	3456	G	A	0.045324	Unknown
AFP	1602	T	C	0.110061	Beer		AVT	6424	G	GT	0.018219	Beer		BRD	4118	C	A	0.017005	Unknown
AFP	1638	A	C	0.896586	Beer		AVT	6431	A	T	0.030915	Beer		BRE	5586	C	T	0.005929	Wine
AFP	1897	T	C	0.086557	Beer		AVT	8534	A	G	0.815119	Beer		BRG	4859	A	G	0.009746	Soil
AFP	1983	TG	T	0.915603	Beer		AVT	8569	T	C	0.990855	Beer		BRK	2800	T	G	0.007546	Industrial
AFP	1985	T	A	0.935415	Beer		AVT	8574	T	C	0.0135	Beer		BRK	2814	T	C	0.009574	Industrial
AFP	2073	G	A	0.857875	Beer		AVT	8575	T	C	0.996357	Beer		BRK	2819	A	G	0.009796	Industrial
AFP	2083	G	A	0.142846	Beer		AVT	8619	T	C	0.974529	Beer		BRK	3220	T	C	0.015518	Industrial
AFP	2166	A	G	0.139804	Beer		AVT	8635	G	A	0.027727	Beer		BRK	5322	A	G	0.994833	Industrial
AFP	2171	A	T	0.139111	Beer		AVT	8936	A	G	0.992294	Beer		BRK	5338	A	C	0.996045	Industrial
AFP	2227	C	T	0.998659	Beer		AVT	8953	T	C	0.024356	Beer		BRK	5343	G	A	0.997017	Industrial
AFQ	557	C	T	0.998814	Water		AVV	2371	T	C	0.997664	Palm Wine		BRK	5349	C	T	0.99733	Industrial
AFQ	638	C	T	0.99863	Water		AVV	2432	T	G	0.981149	Palm Wine		BRK	5360	T	C	0.996924	Industrial
AFQ	648	A	G	0.998484	Water		AVV	6337	G	A	0.999061	Palm Wine		BRM	4446	C	T	0.014261	Distillery
AFQ	690	T	C	0.023821	Water		AVV	6461	A	G	0.076655	Palm Wine		BRM	7164	G	GCAC	0.032173	Distillery
AFQ	817	C	A	0.999063	Water		AVV	8934	G	A	0.998774	Palm Wine		BRP	1316	C	G	0.014958	Beer
AFQ	1983	TG	T	0.93528	Water		BAA	2371	T	C	0.997924	Palm Wine		BRP	3834	G	A	0.073336	Beer
AFQ	1985	T	A	0.953969	Water		BAA	2432	T	G	0.979145	Palm Wine		BRP	5192	G	A	0.069876	Beer
AFQ	2073	G	A	0.997769	Water		BAA	6337	G	A	0.999279	Palm Wine		BRP	6815	G	A	0.038374	Beer
AFR	284	C	T	0.919168	Industrial		BAA	6461	A	G	0.075412	Palm Wine		BRP	7751	C	T	0.095335	Beer
AFR	387	T	C	0.932651	Industrial		BAA	8934	G	A	0.999222	Palm Wine		BRQ	3321	G	C	0.008997	Beer
AFR	557	C	T	0.99038	Industrial		BAB	2371	T	C	0.996502	Palm Wine		BRQ	3410	C	T	0.011177	Beer
AFR	626	A	G	0.010367	Industrial		BAB	2432	T	G	0.981647	Palm Wine		BRQ	3828	A	G	0.574309	Beer
AFR	638	C	T	0.989772	Industrial		BAB	6109	T	C	0.010041	Palm Wine		BRQ	3834	G	A	0.226251	Beer
AFR	648	A	G	0.041994	Industrial		BAB	6337	G	A	0.99873	Palm Wine		BRQ	7751	C	T	0.650048	Beer
AFR	817	C	A	0.989711	Industrial		BAB	6461	A	G	0.033315	Palm Wine		BRV	7558	G	A	0.069919	Human, clinical
AFR	995	A	G	0.867997	Industrial		BAB	8934	G	A	0.997818	Palm Wine		BSA	4460	A	G	0.022368	Wine
AFR	1032	C	T	0.871377	Industrial		BAC	2371	T	C	0.995232	Palm Wine		BSA	6683	T	G	0.016382	Wine
AFR	1117	G	C	0.945087	Industrial		BAC	2432	T	G	0.975971	Palm Wine		BSA	7328	C	T	0.028677	Wine
AFR	1145	A	G	0.868177	Industrial		BAC	6109	T	C	0.02077	Palm Wine		BSB	7846	T	C	0.036242	Wine
AFR	1180	A	G	0.077997	Industrial		BAC	6337	G	A	0.996923	Palm Wine		BSC	3816	T	C	0.063663	Wine
AFR	1211	C	T	0.8683	Industrial		BAC	6461	A	G	0.026991	Palm Wine		BSC	4460	A	G	0.395797	Wine
AFR	1404	G	C	0.084704	Industrial		BAC	8934	G	A	0.996807	Palm Wine		BSD	5362	G	C	0.800768	Wine
AFR	1411	G	T	0.856682	Industrial		BAD	2371	T	C	0.99771	Palm Wine		BSD	7377	T	A	0.007901	Wine
AFR	1495	G	C	0.8759	Industrial		BAD	2432	T	G	0.974795	Palm Wine		BSD	8076	C	T	0.008931	Wine
AFR	1602	T	C	0.889225	Industrial		BAD	6337	G	A	0.99819	Palm Wine		BSE	4460	A	G	0.996957	Wine
AFR	1671	T	C	0.029	Industrial		BAD	6461	A	G	0.103116	Palm Wine		BSE	6930	A	G	0.027738	Wine
AFR	1983	TG	T	0.854385	Industrial		BAD	8934	G	A	0.997528	Palm Wine		BSG	3641	C	A	0.008038	Wine
AFR	1985	T	A	0.905111	Industrial		BAE	2371	T	C	0.997445	Palm Wine		BSG	4190	T	C	0.019733	Wine
AFR	2031	T	C	0.025434	Industrial		BAE	2432	T	G	0.984134	Palm Wine		BSI	3834	G	A	0.023374	Beer
AFR	2227	C	T	0.939088	Industrial		BAE	6109	T	C	0.058677	Palm Wine		BSI	5192	G	A	0.041457	Beer
AFS	105	C	A	0.08566	Fruit		BAE	6337	G	A	0.999018	Palm Wine		BSI	7751	C	T	0.310172	Beer
AFS	130	C	T	0.086057	Fruit		BAE	6461	A	G	0.030091	Palm Wine		BSL	4632	G	A	0.013989	Wine
AFS	227	A	T	0.954149	Fruit		BAE	8484	G	C	0.011026	Palm Wine		BSM	4505	C	T	0.019239	Wine
AFS	272	GAACATACAA	G	0.920319	Fruit		BAE	8934	G	A	0.998586	Palm Wine		BSN	4505	C	T	0.019163	Wine
AFS	557	C	T	0.998516	Fruit		BAF	2371	T	C	0.907312	Palm Wine		BSR	5321	C	CA	0.456418	Wine
AFS	607	G	A	0.989141	Fruit		BAF	2432	T	G	0.9084	Palm Wine		BSR	5321	C	A	0.021205	Wine
AFS	638	C	T	0.999101	Fruit		BAF	6337	G	A	0.999136	Palm Wine		BSR	5323	C	A	0.012711	Wine
AFS	648	A	G	0.010599	Fruit		BAF	8460	C	CA	0.088276	Palm Wine		BSR	5626	A	G	0.488329	Wine
AFS	690	T	C	0.009697	Fruit		BAF	8934	G	A	0.909384	Palm Wine		BSR	6744	T	C	0.0152	Wine
AFS	743	T	C	0.988311	Fruit		BAF	8955	T	C	0.839624	Palm Wine		BSS	5321	C	CA	0.391747	Wine
AFS	817	C	A	0.999101	Fruit		BAG	2343	GTA	G	0.94614	Tree		BSS	5321	C	A	0.016878	Wine
AFS	1117	G	C	0.967306	Fruit		BAG	2347	A	G	0.972592	Tree		BSS	5323	C	A	0.011455	Wine
AFS	1638	A	C	0.991279	Fruit		BAG	2369	C	T	0.998637	Tree		BSS	5626	A	G	0.411589	Wine
AFS	1671	T	C	0.992739	Fruit		BAG	6337	G	A	0.999316	Tree		BSS	6744	T	C	0.011671	Wine
AFS	1720	T	G	0.989199	Fruit		BAG	8788	T	C	0.998358	Tree		BST	6162	G	A	0.220011	Wine
AFS	1730	T	C	0.985572	Fruit		BAG	8934	G	A	0.998951	Tree		BST	8004	C	T	0.009734	Wine
AFS	1773	TC	T	0.424275	Fruit		BAH	2343	GTA	G	0.946814	Tree		BTB	7701	T	C	0.994261	Bakery
AFS	1775	G	A	0.634572	Fruit		BAH	2347	A	G	0.970939	Tree		BTB	8046	C	T	0.008996	Bakery
AFS	1830	G	GTA	0.909066	Fruit		BAH	2369	C	T	0.997773	Tree		BTD	2620	T	C	0.037445	Bakery
AFS	1912	G	C	0.360083	Fruit		BAH	6337	G	A	0.998892	Tree		BTD	2803	G	C	0.04636	Bakery
AFS	1983	TG	T	0.762776	Fruit		BAH	8788	T	C	0.99831	Tree		BTD	3193	T	A	0.038886	Bakery
AFS	2117	C	A	0.992117	Fruit		BAH	8934	G	A	0.999202	Tree		BTD	4378	T	C	0.005993	Bakery
AFS	2202	A	G	0.97706	Fruit		BAI	2369	C	T	0.997716	Fruit		BTD	4714	A	G	0.006681	Bakery
AFS	2208	T	C	0.977822	Fruit		BAI	6337	G	A	0.998086	Fruit		BTD	5288	G	A	0.145367	Bakery
AFS	2227	C	T	0.982152	Fruit		BAI	8934	G	A	0.998331	Fruit		BTD	7701	T	C	0.490895	Bakery
AFT	130	C	T	0.110696	Human, clinical		BAK	2369	C	T	0.998114	Tree		BTE	2519	A	G	0.00788	Bakery
AFT	227	A	T	0.257771	Human, clinical		BAK	6337	G	A	0.998772	Tree		BTE	2620	T	C	0.005727	Bakery
AFT	272	GAACATACAA	G	0.236603	Human, clinical		BAK	8934	G	A	0.998439	Tree		BTE	3193	T	A	0.039438	Bakery
AFT	557	C	T	0.562489	Human, clinical		BAL	2284	T	C	0.567193	Nature		BTE	5288	G	A	0.256027	Bakery
AFT	607	G	A	0.438916	Human, clinical		BAL	2311	A	C	0.996562	Nature		BTE	7701	T	C	0.42819	Bakery
AFT	626	A	G	0.120321	Human, clinical		BAL	2318	ACT	A	0.962176	Nature		BTG	5475	C	T	0.038963	Tree
AFT	638	C	T	0.568469	Human, clinical		BAL	2343	GTA	G	0.995486	Nature		BTH	5742	C	T	0.784145	Tree
AFT	648	A	G	0.246232	Human, clinical		BAL	2369	C	T	0.998396	Nature		BTL	1322	A	C	0.009688	Wine
AFT	743	T	C	0.40242	Human, clinical		BAL	5924	C	T	0.997034	Nature		BTL	7031	A	G	0.031726	Wine
AFT	817	C	A	0.553957	Human, clinical		BAL	6337	G	A	0.998806	Nature		BTL	7852	C	G	0.013772	Wine
AFT	981	T	G	0.079384	Human, clinical		BAL	6511	C	T	0.995477	Nature		BTN	4094	G	A	0.008162	Wine
AFT	1117	G	C	0.606237	Human, clinical		BAL	8934	G	A	0.999111	Nature		BTR	5321	C	CA	0.072995	Wine
AFT	1638	A	C	0.464289	Human, clinical		BAM	2345	A	AT	0.885739	Nature		BTR	5626	A	G	0.069216	Wine
AFT	1671	T	C	0.101236	Human, clinical		BAM	2349	T	A	0.885603	Nature		BTT	3301	C	T	0.054024	Distillery
AFT	1683	A	T	0.360391	Human, clinical		BAM	2352	A	AG	0.861751	Nature		BTT	4751	T	C	0.047924	Distillery
AFT	1720	T	G	0.372368	Human, clinical		BAM	2356	G	T	0.89391	Nature		BTT	5424	G	A	0.018873	Distillery
AFT	1730	T	C	0.350507	Human, clinical		BAM	2369	C	T	0.986675	Nature		BTT	6171	G	A	0.151709	Distillery
AFT	1830	G	GTA	0.375141	Human, clinical		BAM	5948	AT	A	0.008071	Nature		BTV	3367	T	A	0.013704	Distillery
AFT	1881	A	G	0.104454	Human, clinical		BAM	6337	G	A	0.994904	Nature		BTV	4751	T	C	0.009032	Distillery
AFT	1897	T	C	0.039859	Human, clinical		BAM	6383	T	C	0.995423	Nature		BTV	6171	G	A	0.160565	Distillery
AFT	1912	G	C	0.113021	Human, clinical		BAM	8561	A	T	0.999064	Nature		BTV	7583	T	C	0.0129	Distillery
AFT	2073	G	A	0.159055	Human, clinical		BAM	8934	G	A	0.988918	Nature		BTV	7701	T	C	0.015047	Distillery
AFT	2117	C	A	0.410999	Human, clinical		BAN	2371	T	C	0.995806	Nature		BVA	4712	G	A	0.011077	Bioethanol
AFT	2208	T	C	0.394345	Human, clinical		BAN	6337	G	A	0.999124	Nature		BVA	5801	C	CTA	0.025191	Bioethanol
AFT	2227	C	T	0.837019	Human, clinical		BAN	8934	G	A	0.999236	Nature		BVA	6171	G	A	0.22842	Bioethanol
AFV	172	A	G	0.991476	Wine		BAP	2296	T	TA	0.427081	Soil		BVA	6961	C	T	0.018495	Bioethanol
AFV	313	A	G	0.493709	Wine		BAP	6337	G	A	0.999283	Soil		BVB	4306	G	A	0.008535	Bioethanol
AFV	328	C	A	0.806903	Wine		BAP	8934	G	A	0.998866	Soil		BVB	5633	T	C	0.025752	Bioethanol
AFV	557	C	T	0.99607	Wine		BAQ	2352	A	AG	0.690298	Tree		BVB	7703	G	T	0.014243	Bioethanol
AFV	630	T	C	0.993687	Wine		BAQ	2356	G	T	0.734573	Tree		BVC	5657	A	T	0.008298	Bioethanol
AFV	638	C	T	0.995881	Wine		BAQ	6337	G	A	0.99868	Tree		BVC	7469	G	C	0.010564	Bioethanol
AFV	648	A	G	0.995709	Wine		BAQ	6383	T	C	0.996769	Tree		BVC	7701	T	C	0.243079	Bioethanol
AFV	817	C	A	0.99649	Wine		BAQ	8561	A	T	0.99458	Tree		BVD	2814	T	C	0.005497	Bioethanol
AFV	923	G	C	0.99434	Wine		BAQ	8934	G	A	0.99927	Tree		BVD	2819	A	G	0.006207	Bioethanol
AFV	1235	T	TA	0.899776	Wine		BAV	2289	A	G	0.755098	Wine		BVD	6872	A	G	0.01101	Bioethanol
AFV	1239	C	A	0.015335	Wine		BAV	2292	A	ACAC	0.27781	Wine		BVF	2727	A	G	0.007079	Bioethanol
AFV	1881	A	C	0.994328	Wine		BAV	2304	T	A	0.823919	Wine		BVF	2800	T	G	0.008882	Bioethanol
AFV	2227	C	T	0.989017	Wine		BAV	2343	GTATAT	G	0.877942	Wine		BVF	2814	T	C	0.00996	Bioethanol
AGA	306	C	A	0.013465	Wine		BAV	8934	G	A	0.031308	Wine		BVF	2819	A	G	0.010004	Bioethanol
AGA	557	C	G	0.996899	Wine		BBB	2289	A	G	0.488557	Soil		BVG	2620	T	C	0.077265	Bioethanol
AGA	638	C	T	0.998293	Wine		BBB	2343	GTATAT	G	0.664285	Soil		BVH	2620	T	C	0.071142	Bioethanol
AGA	648	A	G	0.998571	Wine		BBB	6597	C	A	0.039104	Soil		BVH	2800	T	G	0.005382	Bioethanol
AGA	817	C	A	0.99936	Wine		BBB	8934	G	A	0.075997	Soil		BVH	2814	T	C	0.005984	Bioethanol
AGA	1983	TG	T	0.936172	Wine		BBC	2289	A	G	0.302288	Fruit		BVH	2819	A	G	0.006786	Bioethanol
AGA	1985	T	A	0.958766	Wine		BBC	2290	G	A	0.498967	Fruit		BVK	2564	T	C	0.027195	Wine
AGA	2073	G	A	0.997573	Wine		BBC	2302	C	CCA	0.513021	Fruit		BVK	3486	T	C	0.013806	Wine
AGA	2227	C	T	0.889375	Wine		BBC	2304	T	A	0.880124	Fruit		BVM	7973	C	T	0.036643	Wine
AGB	130	C	T	0.989945	Beer		BBC	2392	A	G	0.480522	Fruit		BVT	5318	T	TC	0.013167	Wine
AGB	227	A	T	0.978094	Beer		BBC	2456	G	A	0.449398	Fruit		BVT	5321	C	CA	0.921832	Wine
AGB	272	GAACATACAA	G	0.92556	Beer		BBC	6321	A	G	0.278096	Fruit		BVT	5323	C	A	0.023671	Wine
AGB	557	C	T	0.996285	Beer		BBC	6337	G	A	0.254575	Fruit		BVT	5626	A	G	0.995823	Wine
AGB	607	G	A	0.869666	Beer		BBC	6358	T	TA	0.661114	Fruit		BVT	6744	T	C	0.027133	Wine
AGB	638	C	T	0.996079	Beer		BBC	6360	C	A	0.020074	Fruit		BVT	8191	T	C	0.168867	Wine
AGB	700	C	T	0.186559	Beer		BBC	6421	A	G	0.220329	Fruit		BVV	5318	T	TC	0.012984	Wine
AGB	743	T	C	0.990984	Beer		BBC	8509	T	C	0.739721	Fruit		BVV	5321	C	CA	0.915532	Wine
AGB	817	C	A	0.997225	Beer		BBD	2290	G	A	0.552735	Water		BVV	5323	C	A	0.02744	Wine
AGB	1117	G	C	0.993952	Beer		BBD	2302	C	CCA	0.517591	Water		BVV	5626	A	G	0.993413	Wine
AGB	1638	A	C	0.990348	Beer		BBD	2304	T	A	0.89158	Water		BVV	6744	T	C	0.029819	Wine
AGB	1645	T	C	0.888363	Beer		BBD	2392	A	G	0.547622	Water		BVV	7581	A	T	0.090078	Wine
AGB	1683	A	T	0.992171	Beer		BBD	2456	G	A	0.368805	Water		CAA	5318	T	TC	0.016524	Wine
AGB	1720	T	G	0.988938	Beer		BBD	6337	G	A	0.266076	Water		CAA	5321	C	CA	0.915853	Wine
AGB	1730	T	C	0.987522	Beer		BBD	6358	T	TA	0.476128	Water		CAA	5323	C	A	0.025227	Wine
AGB	1757	A	G	0.796625	Beer		BBD	6358	T	A	0.018737	Water		CAA	5626	A	G	0.993053	Wine
AGB	1773	TC	T	0.549469	Beer		BBD	6360	C	A	0.014022	Water		CAA	6223	T	C	0.016073	Wine
AGB	1830	G	GTA	0.917821	Beer		BBD	6421	A	G	0.147713	Water		CAA	6744	T	C	0.027617	Wine
AGB	1912	G	C	0.990884	Beer		BBD	8509	T	C	0.512189	Water		CAB	5318	T	TC	0.011294	Wine
AGB	2117	C	A	0.991977	Beer		BBD	8558	T	C	0.039421	Water		CAB	5321	C	CA	0.922218	Wine
AGB	2181	G	A	0.93581	Beer		BBE	2302	C	CCA	0.242241	Water		CAB	5323	C	A	0.024901	Wine
AGB	2202	A	G	0.93799	Beer		BBE	2304	T	A	0.426531	Water		CAB	5626	A	G	0.718778	Wine
AGB	2208	T	C	0.98372	Beer		BBE	2392	A	G	0.223915	Water		CAB	6744	T	C	0.028823	Wine
AGB	2227	C	T	0.99242	Beer		BBE	8558	T	C	0.21222	Water		CAB	8191	T	C	0.640277	Wine
AGC	130	C	T	0.905205	Distillery		BBF	2288	T	A	0.312977	Water		CAB	8222	A	T	0.058501	Wine
AGC	227	A	T	0.824484	Distillery		BBF	2290	G	A	0.647293	Water		CAC	5318	T	TC	0.015519	Wine
AGC	272	GAACATACAA	G	0.773854	Distillery		BBF	2302	C	CCA	0.56737	Water		CAC	5321	C	CA	0.917046	Wine
AGC	557	C	T	0.996768	Distillery		BBF	2304	T	A	0.975363	Water		CAC	5323	C	A	0.025777	Wine
AGC	638	C	T	0.996033	Distillery		BBF	2392	A	G	0.700544	Water		CAC	5626	A	G	0.994848	Wine
AGC	648	A	G	0.084875	Distillery		BBF	2456	G	A	0.226678	Water		CAC	6744	T	C	0.021425	Wine
AGC	690	T	C	0.084487	Distillery		BBF	6337	G	A	0.224793	Water		CAC	7581	A	T	0.060029	Wine
AGC	743	T	C	0.907868	Distillery		BBF	6358	T	TA	0.642321	Water		CAD	5318	T	TC	0.014382	Wine
AGC	762	A	C	0.009254	Distillery		BBF	6360	C	A	0.020657	Water		CAD	5321	C	CA	0.912459	Wine
AGC	817	C	A	0.996358	Distillery		BBF	8509	T	C	0.333016	Water		CAD	5323	C	A	0.023137	Wine
AGC	1082	C	T	0.906156	Distillery		BBF	8558	T	C	0.076972	Water		CAD	5626	A	G	0.98818	Wine
AGC	1117	G	C	0.906543	Distillery		BBG	2289	A	G	0.383037	Water		CAD	6744	T	C	0.029188	Wine
AGC	1683	A	T	0.901563	Distillery		BBG	2290	G	A	0.636325	Water		CAD	7581	A	T	0.040281	Wine
AGC	1730	T	C	0.844872	Distillery		BBG	2302	C	CCA	0.583607	Water		CAE	7701	T	C	0.965748	Wine
AGC	1830	G	GTA	0.798157	Distillery		BBG	2304	T	A	0.989739	Water		CAF	3436	CCT	C	0.012322	Wine
AGC	1897	T	C	0.902872	Distillery		BBG	2392	A	G	0.997387	Water		CAF	7701	T	C	0.963878	Wine
AGC	1982	CTGTT	C	0.628378	Distillery		BBG	2478	A	G	0.857934	Water		CAI	4632	G	A	0.015096	Wine
AGC	2073	G	A	0.106718	Distillery		BBG	5957	G	A	0.009819	Water		CAI	5321	C	CA	0.13254	Wine
AGC	2227	C	T	0.90821	Distillery		BBG	6358	T	TA	0.872649	Water		CAI	5321	C	A	0.008228	Wine
AGE	130	C	T	0.879695	Bakery		BBG	6360	C	A	0.026838	Water		CAI	5626	A	G	0.131592	Wine
AGE	227	A	T	0.98782	Bakery		BBG	6597	C	A	0.035963	Water		CAK	2987	T	C	0.011364	Wine
AGE	557	C	T	0.994134	Bakery		BBG	8509	T	C	0.821696	Water		CAK	4632	G	A	0.026081	Wine
AGE	607	G	A	0.988912	Bakery		BBK	6518	A	C	0.997427	Flower		CAK	5321	C	CA	0.085998	Wine
AGE	626	A	G	0.911523	Bakery		BBL	6329	A	G	0.995423	Insect		CAK	5626	A	G	0.090108	Wine
AGE	638	C	T	0.994635	Bakery		BBL	6337	G	A	0.996503	Insect		CAK	7481	C	A	0.015109	Wine
AGE	648	A	G	0.891196	Bakery		BBM	2323	T	C	0.996403	Distillery		CAL	2987	T	C	0.011222	Wine
AGE	743	T	C	0.100063	Bakery		BBM	2361	A	ATC	0.875873	Distillery		CAL	4632	G	A	0.039853	Wine
AGE	817	C	A	0.994567	Bakery		BBM	6322	A	T	0.021819	Distillery		CAL	5321	C	CA	0.102863	Wine
AGE	1117	G	C	0.994111	Bakery		BBM	6337	G	A	0.998736	Distillery		CAL	5626	A	G	0.112525	Wine
AGE	1638	A	C	0.993663	Bakery		BBM	6520	A	G	0.019636	Distillery		CAL	7481	C	A	0.008777	Wine
AGE	1645	T	C	0.055549	Bakery		BBM	8934	G	A	0.997117	Distillery		CAM	5318	T	TC	0.014256	Wine
AGE	1662	A	G	0.91027	Bakery		BBP	2290	G	A	0.749017	Flower		CAM	5321	C	CA	0.918662	Wine
AGE	1683	A	T	0.993889	Bakery		BBP	2302	C	CCA	0.574752	Flower		CAM	5323	C	A	0.025786	Wine
AGE	1720	T	G	0.991347	Bakery		BBP	2304	T	A	0.978459	Flower		CAM	5626	A	G	0.995765	Wine
AGE	1730	T	C	0.989556	Bakery		BBP	2392	A	G	0.951781	Flower		CAM	6744	T	C	0.0273	Wine
AGE	1773	TC	T	0.420109	Bakery		BBP	6321	A	G	0.633806	Flower		CAM	8191	T	C	0.299803	Wine
AGE	1775	G	A	0.637996	Bakery		BBP	6358	T	TA	0.873237	Flower		CAN	2683	G	A	0.009802	Wine
AGE	1830	G	GTA	0.914683	Bakery		BBP	6360	C	A	0.028574	Flower		CAN	5198	A	C	0.120784	Wine
AGE	1897	T	C	0.954247	Bakery		BBP	8509	T	C	0.510916	Flower		CAN	5318	T	TC	0.016381	Wine
AGE	1982	CTGTT	C	0.768826	Bakery		BBP	8934	G	A	0.029354	Flower		CAN	5321	C	CA	0.909961	Wine
AGE	1988	ACTGT	A	0.499085	Bakery		BBQ	2297	A	C	0.993726	Soil		CAN	5323	C	A	0.02453	Wine
AGE	1992	T	A	0.321927	Bakery		BBQ	6337	G	A	0.98971	Soil		CAN	5626	A	G	0.20025	Wine
AGE	2117	C	A	0.993954	Bakery		BBQ	6358	T	TA	0.007927	Soil		CAN	6744	T	C	0.022967	Wine
AGE	2208	T	C	0.991302	Bakery		BBQ	8509	T	C	0.008901	Soil		CAN	8191	T	C	0.090334	Wine
AGE	2227	C	T	0.998623	Bakery		BBQ	8934	G	A	0.988395	Soil		CAP	5318	T	TC	0.015326	Wine
AGF	33	G	A	0.220414	Wine		BBR	6337	G	A	0.997886	Tree		CAP	5321	C	CA	0.917333	Wine
AGF	42	G	T	0.229746	Wine		BBR	8934	G	A	0.99797	Tree		CAP	5323	C	A	0.02966	Wine
AGF	94	G	T	0.250452	Wine		BBS	2297	A	C	0.997019	Soil		CAP	5626	A	G	0.793228	Wine
AGF	278	A	G	0.018478	Wine		BBS	6337	G	A	0.997889	Soil		CAP	6744	T	C	0.027622	Wine
AGF	557	C	T	0.995986	Wine		BBS	8934	G	A	0.99843	Soil		CAP	8191	T	C	0.685253	Wine
AGF	585	T	C	0.215143	Wine		BBT	2290	G	A	0.053747	Wine		CAP	8222	A	T	0.009364	Wine
AGF	648	A	G	0.995203	Wine		BBT	5950	A	T	0.005789	Wine		CAQ	5318	T	TC	0.012674	Wine
AGF	817	C	A	0.996779	Wine		BBT	6358	T	TA	0.765287	Wine		CAQ	5321	C	CA	0.91855	Wine
AGF	1032	C	T	0.217078	Wine		BBT	6360	C	A	0.02412	Wine		CAQ	5323	C	A	0.027693	Wine
AGF	1045	C	T	0.21808	Wine		BBT	6597	C	A	0.042372	Wine		CAQ	5626	A	G	0.992601	Wine
AGF	1489	T	C	0.051272	Wine		BBT	8509	T	C	0.822413	Wine		CAQ	6744	T	C	0.025728	Wine
AGF	1495	G	C	0.235649	Wine		BBT	8934	G	A	0.223789	Wine		CAQ	8191	T	C	0.283246	Wine
AGF	1602	T	C	0.226802	Wine		BBV	5993	C	CT	0.536995	Wine		CAR	5318	T	TC	0.013178	Wine
AGF	1897	T	C	0.199727	Wine		BBV	5996	G	T	0.011462	Wine		CAR	5321	C	CA	0.916134	Wine
AGF	1985	T	A	0.903542	Wine		BBV	8599	T	C	0.023288	Wine		CAR	5323	C	A	0.023889	Wine
AGG	127	T	C	0.314042	Distillery		BBV	8844	A	C	0.079156	Wine		CAR	5626	A	G	0.996482	Wine
AGG	217	GT	G	0.95247	Distillery		BBV	8871	A	G	0.438994	Wine		CAR	6744	T	C	0.029774	Wine
AGG	224	A	G	0.977204	Distillery		BCA	6561	T	C	0.45161	Human, clinical		CAS	5318	T	TC	0.007638	Wine
AGG	557	C	T	0.996981	Distillery		BCB	2383	G	C	0.019775	Human		CAS	5321	C	CA	0.935813	Wine
AGG	626	A	G	0.992314	Distillery		BCB	2384	A	G	0.974625	Human		CAS	5323	C	A	0.021086	Wine
AGG	638	C	T	0.994696	Distillery		BCB	2430	T	C	0.997992	Human		CAS	5626	A	G	0.992176	Wine
AGG	648	A	G	0.995175	Distillery		BCB	6337	G	A	0.998755	Human		CAS	6744	T	C	0.017379	Wine
AGG	817	C	A	0.996098	Distillery		BCB	6371	C	CGA	0.866285	Human		CAT	5318	T	TC	0.013393	Wine
AGG	1132	T	C	0.725462	Distillery		BCB	8513	C	A	0.312198	Human		CAT	5321	C	CA	0.909548	Wine
AGG	1552	T	C	0.16799	Distillery		BCB	8609	T	C	0.688147	Human		CAT	5323	C	A	0.027255	Wine
AGG	1564	T	TTC	0.297672	Distillery		BCB	8934	G	A	0.998668	Human		CAT	5626	A	G	0.9918	Wine
AGG	1662	A	G	0.988682	Distillery		BCC	2351	TAATAGATATATAC	T	0.039228	Human		CAT	6744	T	C	0.032692	Wine
AGG	1671	T	C	0.992982	Distillery		BCC	2364	C	T	0.051504	Human		CAV	5318	T	TC	0.014301	Wine
AGG	1720	T	G	0.988025	Distillery		BCC	2383	G	C	0.14885	Human		CAV	5321	C	CA	0.918421	Wine
AGG	1748	C	T	0.989303	Distillery		BCC	2384	A	G	0.841659	Human		CAV	5323	C	A	0.026316	Wine
AGG	1775	G	A	0.669069	Distillery		BCC	2430	T	C	0.992773	Human		CAV	5626	A	G	0.997631	Wine
AGG	1830	G	GTA	0.898923	Distillery		BCC	6337	G	A	0.997334	Human		CAV	6744	T	C	0.030041	Wine
AGG	1912	G	C	0.99194	Distillery		BCC	6371	C	CGA	0.642606	Human		CBA	5552	C	G	0.012341	Wine
AGG	2227	C	T	0.992826	Distillery		BCC	6374	T	G	0.028251	Human		CBA	8384	G	A	0.010075	Wine
AGG	2277	CAAATAGT	C	0.740601	Distillery		BCC	8513	C	A	0.235416	Human		CBB	2739	A	G	0.039171	Wine
AGH	33	G	A	0.991613	Wine		BCC	8609	T	C	0.754697	Human		CBB	5318	T	TC	0.008361	Wine
AGH	260	G	A	0.13958	Wine		BCC	8934	G	A	0.997663	Human		CBB	5321	C	CA	0.925188	Wine
AGH	557	C	T	0.996234	Wine		BCD	2351	TAATAGATATATAC	T	0.013501	Human		CBB	5323	C	A	0.024407	Wine
AGH	638	C	T	0.994767	Wine		BCD	2364	C	T	0.020117	Human		CBB	5626	A	G	0.996393	Wine
AGH	648	A	G	0.99525	Wine		BCD	2383	G	C	0.061653	Human		CBB	6744	T	C	0.031282	Wine
AGH	817	C	A	0.99625	Wine		BCD	2384	A	G	0.936314	Human		CBC	5318	T	TC	0.013545	Wine
AGH	1027	C	A	0.039058	Wine		BCD	2430	T	C	0.999553	Human		CBC	5321	C	CA	0.912247	Wine
AGH	1032	C	T	0.99182	Wine		BCD	6337	G	A	0.999439	Human		CBC	5323	C	A	0.029083	Wine
AGH	1117	G	C	0.993148	Wine		BCD	6371	C	CGA	0.700232	Human		CBC	5626	A	G	0.994485	Wine
AGH	1145	A	G	0.990757	Wine		BCD	6374	T	G	0.031679	Human		CBC	6744	T	C	0.034151	Wine
AGH	1495	G	C	0.992712	Wine		BCD	8513	C	A	0.005318	Human		CBC	8205	G	T	0.014205	Wine
AGH	1602	T	C	0.990391	Wine		BCD	8609	T	C	0.993346	Human		CBD	5318	T	TC	0.011595	Wine
AGH	1671	T	C	0.991743	Wine		BCD	8934	G	A	0.999563	Human		CBD	5321	C	CA	0.917024	Wine
AGH	1897	T	C	0.990981	Wine		BCD	8973	C	T	0.039794	Human		CBD	5323	C	A	0.027638	Wine
AGH	1982	CTGTT	C	0.946598	Wine		BCD	9012	T	C	0.024365	Human		CBD	5626	A	G	0.997039	Wine
AGH	1988	ACTGT	A	0.547114	Wine		BCE	2384	A	G	0.992823	Human		CBD	6744	T	C	0.030793	Wine
AGH	2083	G	A	0.992706	Wine		BCE	2430	T	C	0.999129	Human		CBE	2739	A	G	0.055224	Wine
AGH	2166	A	G	0.990028	Wine		BCE	6025	T	C	0.28381	Human		CBE	5318	T	TC	0.012467	Wine
AGH	2171	A	T	0.99129	Wine		BCE	6337	G	A	0.999466	Human		CBE	5321	C	CA	0.910438	Wine
AGH	2227	C	T	0.993024	Wine		BCE	6371	C	CGA	0.89992	Human		CBE	5323	C	A	0.027247	Wine
AGH	2277	CAAATAGT	C	0.730255	Wine		BCE	6374	T	G	0.041937	Human		CBE	5626	A	G	0.994146	Wine
AGI	557	C	T	0.995604	Wine		BCE	8609	T	C	0.998556	Human		CBE	6744	T	C	0.029943	Wine
AGI	638	C	T	0.99441	Wine		BCE	8934	G	A	0.999519	Human		CBF	2519	A	G	0.01995	Bakery
AGI	648	A	G	0.995559	Wine		BCF	2384	A	G	0.999233	Human		CBF	2620	T	C	0.007898	Bakery
AGI	817	C	A	0.99636	Wine		BCF	2430	T	C	0.999119	Human		CBF	3193	T	A	0.047289	Bakery
AGI	1983	TG	T	0.923072	Wine		BCF	6337	G	A	0.999699	Human		CBF	5288	G	A	0.275516	Bakery
AGI	1985	T	A	0.948197	Wine		BCF	6371	C	CGA	0.903346	Human		CBF	7701	T	C	0.447757	Bakery
AGI	2073	G	A	0.993327	Wine		BCF	6374	T	G	0.039371	Human		CBG	1359	C	G	0.044239	Wine
AGK	227	A	T	0.985198	Nature		BCF	8609	T	C	0.998863	Human		CBH	4460	A	G	0.302187	Wine
AGK	272	GAACATACAA	G	0.907768	Nature		BCF	8934	G	A	0.999702	Human		CBI	7010	C	CTGT	0.008298	Wine
AGK	557	C	T	0.996711	Nature		BCG	2300	T	C	0.6625	Human		CBI	7710	A	G	0.008464	Wine
AGK	607	G	A	0.985069	Nature		BCG	2320	T	A	0.4375	Human		CBI	7909	T	C	0.119088	Wine
AGK	626	A	G	0.15008	Nature		BCG	2351	TAATAGATATATAC	T	0.692469	Human		CBK	2709	T	C	0.013434	Insect
AGK	638	C	T	0.99635	Nature		BCG	2361	A	AT	0.329529	Human		CBK	5633	T	C	0.997904	Insect
AGK	648	A	G	0.154911	Nature		BCG	2364	C	T	0.523077	Human		CBL	5633	T	C	0.404638	Insect
AGK	743	T	C	0.832212	Nature		BCG	2383	G	C	0.974674	Human		CBM	2709	T	C	0.005213	Insect
AGK	817	C	A	0.996216	Nature		BCG	2430	T	C	0.9992	Human		CBM	5633	T	C	0.459941	Insect
AGK	1117	G	C	0.992972	Nature		BCG	6006	T	C	0.234908	Human		CBN	4562	A	AAT	0.006703	Beer
AGK	1638	A	C	0.991415	Nature		BCG	6337	G	A	0.999425	Human		CBN	7284	C	T	0.02587	Beer
AGK	1683	A	T	0.993833	Nature		BCG	6371	C	CGA	0.689221	Human		CBR	3150	G	C	0.03878	Beer
AGK	1720	T	G	0.990439	Nature		BCG	6374	T	G	0.030196	Human		CBR	4192	A	G	0.022338	Beer
AGK	1730	T	C	0.988129	Nature		BCG	8513	C	A	0.216352	Human		CBR	4486	T	C	0.310079	Beer
AGK	1830	G	GTA	0.898601	Nature		BCG	8609	T	C	0.791566	Human		CBR	4639	G	A	0.325115	Beer
AGK	1897	T	C	0.129026	Nature		BCG	8842	G	T	0.020455	Human		CBR	4710	C	T	0.029732	Beer
AGK	1983	TG	T	0.896897	Nature		BCG	8934	G	A	0.999541	Human		CCC	2597	C	T	0.011014	Flower
AGK	1985	T	A	0.921057	Nature		BCH	2384	A	G	0.995812	Human		CCD	4139	C	T	0.010367	Flower
AGK	2117	C	A	0.991996	Nature		BCH	2430	T	C	0.998907	Human		CCE	5033	C	T	0.038178	Flower
AGK	2208	T	C	0.989604	Nature		BCH	6337	G	A	0.999039	Human		CCF	5033	C	T	0.045637	Insect
AGK	2227	C	T	0.994537	Nature		BCH	6371	C	CGA	0.901751	Human		CCG	3002	G	A	0.011704	Fruit
AGL	33	G	A	0.071213	Wine		BCH	6374	T	G	0.041644	Human		CCH	3311	C	G	0.060096	Insect
AGL	42	G	T	0.071743	Wine		BCH	6543	G	T	0.011288	Human		CCH	6638	T	C	0.009144	Insect
AGL	94	G	T	0.080327	Wine		BCH	8609	T	C	0.998692	Human		CCI	3002	G	A	0.010658	Insect
AGL	557	C	T	0.99793	Wine		BCH	8934	G	A	0.99858	Human		CCM	3426	T	TATTCTACA	0.009729	Tree
AGL	585	T	C	0.086023	Wine		BCI	2351	TAATAGATATATAC	T	0.047441	Human		CCM	7909	T	C	0.013473	Tree
AGL	638	C	T	0.996969	Wine		BCI	2361	A	AT	0.041476	Human		CCS	2693	G	A	0.00898	Tree
AGL	648	A	G	0.99835	Wine		BCI	2364	C	T	0.069061	Human		CCS	3427	A	T	0.254449	Tree
AGL	817	C	A	0.998421	Wine		BCI	2383	G	C	0.191193	Human		CCV	7568	G	C	0.010362	Tree
AGL	1032	C	T	0.068344	Wine		BCI	2384	A	G	0.804591	Human		CDD	5727	C	T	0.010525	Tree
AGL	1045	C	T	0.068734	Wine		BCI	2430	T	C	0.999186	Human		CDE	5727	C	T	0.009371	Tree
AGL	1495	G	C	0.079882	Wine		BCI	6337	G	A	0.999582	Human		CDN	6982	G	A	0.006467	Insect
AGL	1671	T	C	0.072021	Wine		BCI	6371	C	CGA	0.49362	Human		CDN	7326	C	T	0.448461	Insect
AGL	1897	T	C	0.065784	Wine		BCI	6371	C	A	0.020688	Human		CDR	1331	G	T	0.025529	Flower
AGL	1983	TG	T	0.919152	Wine		BCI	6374	T	G	0.022757	Human		CDV	4169	C	T	0.02362	Soil
AGL	1985	T	A	0.939509	Wine		BCI	8513	C	A	0.288612	Human		CDV	7083	G	A	0.053282	Soil
AGL	2227	C	T	0.997811	Wine		BCI	8609	T	C	0.714325	Human		CDV	7584	A	G	0.024863	Soil
AGM	272	GAACATACAA	G	0.014789	Industrial		BCI	8934	G	A	0.968649	Human		CEA	5704	C	T	0.025793	Soil
AGM	557	C	T	0.977996	Industrial		BCI	8934	G	C	0.030486	Human		CEC	4460	A	G	0.135054	Soil
AGM	607	G	A	0.911377	Industrial		BCK	2351	TAATAGATATATAC	T	0.055731	Human		CED	4169	C	T	0.007481	Soil
AGM	626	A	G	0.937146	Industrial		BCK	2361	A	AT	0.04817	Human		CED	4795	G	A	0.030693	Soil
AGM	638	C	T	0.975824	Industrial		BCK	2364	C	T	0.080136	Human		CED	7083	G	A	0.0083	Soil
AGM	648	A	G	0.97633	Industrial		BCK	2383	G	C	0.210539	Human		CED	7584	A	G	0.026593	Soil
AGM	743	T	C	0.906897	Industrial		BCK	2384	A	G	0.785294	Human		CEE	4460	A	G	0.98414	Soil
AGM	817	C	A	0.962633	Industrial		BCK	2430	T	C	0.998745	Human		CEF	4795	G	A	0.157276	Soil
AGM	924	C	T	0.032473	Industrial		BCK	6337	G	A	0.999313	Human		CEF	7083	G	A	0.015967	Soil
AGM	981	T	G	0.889166	Industrial		BCK	6371	C	CGA	0.567724	Human		CEF	7584	A	G	0.010044	Soil
AGM	1117	G	C	0.879912	Industrial		BCK	6374	T	G	0.025553	Human		CEG	3311	C	T	0.997797	Soil
AGM	1123	T	C	0.031226	Industrial		BCK	8513	C	A	0.326073	Human		CEG	5237	G	GTGAAAT	0.006772	Soil
AGM	1671	T	C	0.025535	Industrial		BCK	8609	T	C	0.670915	Human		CEG	5343	G	A	0.995272	Soil
AGM	1720	T	G	0.018515	Industrial		BCK	8934	G	A	0.999488	Human		CEG	5349	C	T	0.992718	Soil
AGM	1730	T	C	0.01558	Industrial		BCL	2384	A	G	0.997649	Human		CEG	5752	G	A	0.990315	Soil
AGM	1830	G	GTA	0.019194	Industrial		BCL	2430	T	C	0.997388	Human		CEH	6189	T	C	0.009839	Fruit
AGM	1983	TG	T	0.918229	Industrial		BCL	6337	G	A	0.99892	Human		CEI	2939	G	A	0.005906	Soil
AGM	2073	G	A	0.962617	Industrial		BCL	6371	C	CGA	0.899841	Human		CEI	3311	C	T	0.995615	Soil
AGM	2227	C	T	0.134161	Industrial		BCL	8609	T	C	0.996383	Human		CEI	5343	G	A	0.997056	Soil
AGN	172	A	G	0.995419	Wine		BCL	8934	G	A	0.998982	Human		CEI	5349	C	T	0.996305	Soil
AGN	557	C	T	0.997334	Wine		BCM	2383	G	C	0.009069	Human		CEI	5752	G	A	0.996612	Soil
AGN	638	C	T	0.996967	Wine		BCM	2384	A	G	0.990335	Human		CEK	6831	C	T	0.037201	Fermentation
AGN	648	A	G	0.997558	Wine		BCM	2430	T	C	0.999692	Human		CEL	6831	C	T	0.500996	Fermentation
AGN	817	C	A	0.998025	Wine		BCM	6337	G	A	0.999313	Human		CEM	4641	C	T	0.016883	Fermentation
AGN	1983	TG	T	0.950368	Wine		BCM	6371	C	CGA	0.89078	Human		CEP	4998	A	G	0.071546	Fermentation
AGN	1985	T	A	0.968735	Wine		BCM	6374	T	G	0.036605	Human		CEP	8047	T	C	0.019902	Fermentation
AGN	2015	A	C	0.995955	Wine		BCM	8609	T	C	0.998818	Human		CEQ	2620	T	C	0.258238	Fermentation
AGN	2073	G	A	0.997649	Wine		BCM	8934	G	A	0.999096	Human		CEQ	4126	G	A	0.752412	Fermentation
AGP	227	A	T	0.988824	Fruit		BCN	2351	TAATAGATATATAC	T	0.153428	Human		CEQ	4752	T	C	0.009254	Fermentation
AGP	272	GAACATACAA	G	0.917416	Fruit		BCN	2361	A	AT	0.123573	Human		CER	2620	T	C	0.986366	Bakery
AGP	557	C	T	0.994787	Fruit		BCN	2364	C	T	0.197508	Human		CER	2639	G	A	0.060879	Bakery
AGP	638	C	T	0.994086	Fruit		BCN	2383	G	C	0.470807	Human		CER	4191	T	TAA	0.110611	Bakery
AGP	648	A	G	0.995508	Fruit		BCN	2384	A	G	0.522921	Human		CER	4588	A	G	0.057233	Bakery
AGP	817	C	A	0.995777	Fruit		BCN	2430	T	C	0.999444	Human		CER	5333	T	C	0.989205	Bakery
AGP	1132	T	C	0.969575	Fruit		BCN	6337	G	A	0.999415	Human		CER	5362	G	C	0.986674	Bakery
AGP	1671	T	C	0.50565	Fruit		BCN	6371	C	CGA	0.379836	Human		CER	5415	T	C	0.987604	Bakery
AGP	1720	T	G	0.537576	Fruit		BCN	6374	T	G	0.017007	Human		CER	7064	G	A	0.164044	Bakery
AGP	1830	G	GTA	0.82137	Fruit		BCN	8513	C	A	0.653461	Human		CER	7377	T	A	0.012161	Bakery
AGP	2073	G	A	0.05387	Fruit		BCN	8609	T	C	0.345649	Human		CER	7701	T	C	0.988465	Bakery
AGP	2189	T	C	0.734303	Fruit		BCN	8934	G	A	0.99923	Human		CES	2620	T	C	0.974318	Bakery
AGP	2227	C	T	0.741409	Fruit		BCP	2351	TAATAGATATATAC	T	0.051609	Human		CES	2639	G	A	0.04834	Bakery
AGP	2277	CAAATAGT	C	0.352871	Fruit		BCP	2364	C	T	0.065142	Human		CES	4191	T	TAA	0.032391	Bakery
AGR	217	GT	G	0.963058	Nature		BCP	2383	G	C	0.189097	Human		CES	5147	C	CCT	0.006048	Bakery
AGR	557	C	T	0.999043	Nature		BCP	2384	A	G	0.807225	Human		CES	5333	T	C	0.975159	Bakery
AGR	626	A	G	0.997894	Nature		BCP	2430	T	C	0.999484	Human		CES	5362	G	C	0.977367	Bakery
AGR	638	C	T	0.999572	Nature		BCP	6337	G	A	0.999543	Human		CES	5415	T	C	0.978672	Bakery
AGR	648	A	G	0.998417	Nature		BCP	6371	C	CGA	0.63378	Human		CES	7064	G	A	0.197096	Bakery
AGR	817	C	A	0.999343	Nature		BCP	6374	T	G	0.028836	Human		CES	7701	T	C	0.977352	Bakery
AGR	1123	T	C	0.996574	Nature		BCP	8513	C	A	0.346482	Human		CET	2620	T	C	0.992858	Bakery
AGR	1671	T	C	0.997559	Nature		BCP	8609	T	C	0.645709	Human		CET	2639	G	A	0.10608	Bakery
AGR	1720	T	G	0.998185	Nature		BCP	8934	G	A	0.999605	Human		CET	4191	T	TAA	0.148605	Bakery
AGR	1830	G	GTA	0.861056	Nature		BCQ	2351	TAATAGATATATAC	T	0.03131	Human		CET	5333	T	C	0.994282	Bakery
AGR	1983	TG	T	0.932693	Nature		BCQ	2364	C	T	0.045039	Human		CET	5362	G	C	0.993905	Bakery
AGR	1985	T	A	0.956765	Nature		BCQ	2383	G	C	0.127262	Human		CET	5415	T	C	0.990986	Bakery
AGR	2182	C	CAAAT	0.902624	Nature		BCQ	2384	A	G	0.870055	Human		CET	5658	C	T	0.01138	Bakery
AGR	2227	C	T	0.998586	Nature		BCQ	2430	T	C	0.999329	Human		CET	7064	G	A	0.737776	Bakery
AGS	557	C	G	0.996512	Wine		BCQ	6006	T	C	0.046602	Human		CET	7701	T	C	0.990594	Bakery
AGS	638	C	T	0.997679	Wine		BCQ	6337	G	A	0.999418	Human		CEV	6728	A	G	0.779893	Distillery
AGS	648	A	G	0.998692	Wine		BCQ	6371	C	CGA	0.644566	Human		CFA	2730	A	G	0.019666	Palm Wine
AGS	817	C	A	0.997784	Wine		BCQ	6374	T	G	0.028729	Human		CFA	4639	G	T	0.183904	Palm Wine
AGS	1983	TG	T	0.930116	Wine		BCQ	8513	C	A	0.261208	Human		CFC	3834	G	A	0.127187	Beer
AGS	1985	T	A	0.950538	Wine		BCQ	8609	T	C	0.733585	Human		CFC	3922	G	A	0.120981	Beer
AGS	2073	G	A	0.998026	Wine		BCQ	8934	G	A	0.999297	Human		CFD	3303	C	T	0.007457	Beer
AGS	2227	C	T	0.99759	Wine		BCR	2290	G	A	0.707383	Nature		CFD	3834	G	A	0.978569	Beer
AGT	217	GT	G	0.040683	Unknown		BCR	2302	C	CCA	0.561985	Nature		CFD	5704	C	G	0.007785	Beer
AGT	557	C	T	0.088413	Unknown		BCR	2304	T	A	0.966667	Nature		CFD	6847	G	A	0.987712	Beer
AGT	626	A	G	0.085408	Unknown		BCR	2392	A	G	0.966021	Nature		CFD	7428	G	T	0.011705	Beer
AGT	638	C	T	0.087237	Unknown		BCR	6321	A	G	0.4444	Nature		CFD	7797	C	T	0.012236	Beer
AGT	648	A	G	0.088253	Unknown		BCR	6360	C	A	0.030391	Nature		CFE	2564	T	C	0.04294	Beer
AGT	755	C	A	0.090384	Unknown		BCR	8509	T	C	0.058571	Nature		CFE	3486	T	C	0.005263	Beer
AGT	817	C	A	0.090083	Unknown		BCR	8934	G	A	0.258728	Nature		CFE	6715	A	C	0.008502	Beer
AGT	1123	T	C	0.08603	Unknown		BCS	2290	G	A	0.709781	Nature		CFF	7701	T	C	0.50584	Beer
AGT	1547	A	AATATTCTCCTCCG	0.020729	Unknown		BCS	2302	C	CCA	0.558824	Nature		CFG	3150	G	C	0.132793	Beer
AGT	1671	T	C	0.07538	Unknown		BCS	2304	T	TA	0.065556	Nature		CFG	4486	T	C	0.117647	Beer
AGT	1703	A	G	0.065152	Unknown		BCS	2304	T	A	0.970881	Nature		CFG	4639	G	A	0.198088	Beer
AGT	1720	T	G	0.065256	Unknown		BCS	2392	A	G	0.906903	Nature		CFG	4710	C	T	0.075809	Beer
AGT	1830	G	GTA	0.059852	Unknown		BCS	6321	A	G	0.712348	Nature		CFH	4486	T	C	0.088465	Beer
AGT	1912	G	C	0.083115	Unknown		BCS	6360	C	A	0.027824	Nature		CFH	4639	G	A	0.279802	Beer
AGT	2073	G	A	0.009952	Unknown		BCS	8509	T	C	0.288297	Nature		CFH	4650	C	T	0.28303	Beer
AGT	2227	C	T	0.998114	Unknown		BCS	8934	G	A	0.09908	Nature		CFH	4710	C	T	0.036234	Beer
AGT	2277	CAAATAGT	C	0.101665	Unknown		BCT	2290	G	A	0.689873	Nature		CFH	5303	C	T	0.028499	Beer
AGV	557	C	T	0.99766	Wine		BCT	2302	C	CCA	0.534521	Nature		CFI	2620	T	C	0.015243	Beer
AGV	638	C	T	0.997589	Wine		BCT	2304	T	A	0.923529	Nature		CFI	2803	G	C	0.083338	Beer
AGV	648	A	G	0.998332	Wine		BCT	2392	A	G	0.964408	Nature		CFI	7701	T	C	0.021556	Beer
AGV	817	C	A	0.998082	Wine		BCT	6321	A	G	0.436744	Nature		CFI	7979	C	A	0.024477	Beer
AGV	1983	TG	T	0.938464	Wine		BCT	6358	T	TA	0.892662	Nature		CFM	3834	G	A	0.989078	Beer
AGV	1985	T	A	0.959613	Wine		BCT	6360	C	A	0.027702	Nature		CFM	6847	G	A	0.996141	Beer
AGV	2073	G	A	0.998091	Wine		BCT	8509	T	C	0.274486	Nature		CFM	7458	C	A	0.009383	Beer
AGV	2227	C	T	0.59054	Wine		BCV	2304	T	TA	0.027958	Nature		CFN	2620	T	C	0.010449	Beer
AHA	272	GAACATACAA	G	0.409079	Fruit		BCV	6337	G	A	0.009663	Nature		CFN	2803	G	C	0.109818	Beer
AHA	557	C	T	0.008492	Fruit		BCV	8934	G	A	0.736039	Nature		CFN	7701	T	C	0.022642	Beer
AHA	638	C	T	0.007079	Fruit		BDA	2304	T	TA	0.029951	Nature		CFP	2620	T	C	0.141328	Beer
AHA	817	C	A	0.00782	Fruit		BDA	6337	G	A	0.007459	Nature		CFP	6802	G	A	0.006243	Beer
AHA	1830	G	GTA	0.384508	Fruit		BDA	8934	G	A	0.74675	Nature		CFP	7701	T	C	0.482742	Beer
AHA	1830	G	A	0.013154	Fruit		BDB	2304	T	TA	0.018224	Nature		CFT	4398	T	C	0.016008	Fruit
AHA	2227	C	T	0.017096	Fruit		BDB	6337	G	A	0.007111	Nature		CGC	2620	T	C	0.0084	Fruit
AHB	557	C	T	0.997846	Nature		BDB	8934	G	A	0.592045	Nature		CGC	3828	A	G	0.102866	Fruit
AHB	638	C	T	0.996432	Nature		BDC	6337	G	A	0.704532	Nature		CGC	3834	G	A	0.279212	Fruit
AHB	648	A	G	0.998317	Nature		BDC	8934	G	A	0.334142	Nature		CGC	4476	G	T	0.005537	Fruit
AHB	817	C	A	0.998272	Nature		BDD	2304	T	TA	0.032633	Nature		CGC	6761	G	A	0.29925	Fruit
AHB	1454	A	T	0.481593	Nature		BDD	6337	G	A	0.007586	Nature		CGC	7751	C	T	0.855734	Fruit
AHB	2073	G	A	0.997862	Nature		BDD	8934	G	A	0.782386	Nature		CGC	7945	A	G	0.00773	Fruit
AHB	2227	C	T	0.998233	Nature		BDE	2288	T	A	0.261063	Nature		CGD	2814	T	C	0.008042	Fruit
AHC	557	C	T	0.998157	Industrial		BDE	2302	C	CCA	0.415577	Nature		CGD	3474	T	A	0.010641	Fruit
AHC	638	C	T	0.99739	Industrial		BDE	2304	T	TA	0.042591	Nature		CGD	5322	A	G	0.161295	Fruit
AHC	648	A	G	0.998628	Industrial		BDE	6337	G	A	0.00815	Nature		CGD	5338	A	C	0.16038	Fruit
AHC	817	C	A	0.998039	Industrial		BDE	8934	G	A	0.901458	Nature		CGD	5343	G	A	0.162258	Fruit
[truncated: 12,666 more rows]

## Sheet: Figure 2
NTS				ETS+ITS				rRNA				rDNA copy number
NAME	NUMBER_OF_VARS	Group		NAME	NUMBER_OF_VARS	Group		NAME	NUMBER_OF_VARS	Group		NAME	Total_rDNA_copy_number	Isolate_eco_origin
AAA	9	Domesticated		AAA	1	Domesticated		AAA	1	Domesticated		AAA	128	Domesticated
AAB	8	Domesticated		AAB	1	Domesticated		AAB	1	Domesticated		AAB	166	Domesticated
AAC	33	Domesticated		AAC	10	Domesticated		AAC	3	Domesticated		AAC	54	Domesticated
AAD	18	Domesticated		AAD	6	Domesticated		AAE	4	Domesticated		AAD	186	Domesticated
AAE	13	Domesticated		AAE	10	Domesticated		AAG	3	Wild		AAE	63	Domesticated
AAG	7	Wild		AAG	3	Wild		AAH	1	UNK		AAG	74	Wild
AAH	28	UNK		AAH	8	UNK		AAI	1	Domesticated		AAH	38	UNK
AAI	7	Domesticated		AAK	4	Domesticated		AAK	6	Domesticated		AAI	94	Domesticated
AAK	15	Domesticated		AAL	9	Domesticated		AAL	1	Domesticated		AAK	60	Domesticated
AAL	19	Domesticated		AAM	11	Domesticated		AAM	3	Domesticated		AAL	232	Domesticated
AAM	24	Domesticated		AAN	9	Domesticated		AAN	1	Domesticated		AAM	132	Domesticated
AAN	16	Domesticated		AAP	9	Domesticated		AAQ	3	Domesticated		AAN	148	Domesticated
AAP	19	Domesticated		AAQ	3	Domesticated		AAS	2	Human		AAP	112	Domesticated
AAQ	25	Domesticated		AAR	2	Domesticated		AAT	3	Human		AAQ	110	Domesticated
AAR	20	Domesticated		AAS	5	Human		AAV	1	Human		AAR	121	Domesticated
AAS	20	Human		AAT	1	Human		ABA	1	Human		AAS	58	Human
AAT	8	Human		AAV	1	Human		ABB	2	Human		AAT	105	Human
AAV	8	Human		ABA	2	Human		ABD	2	Human		AAV	215	Human
ABA	8	Human		ABB	7	Human		ABE	6	Human		ABA	85	Human
ABB	17	Human		ABC	4	Human		ABF	1	Human		ABB	93	Human
ABC	4	Human		ABD	2	Human		ABG	2	Human		ABC	72	Human
ABD	7	Human		ABE	1	Human		ABI	1	Human		ABD	154	Human
ABE	7	Human		ABF	11	Human		ABK	2	Human		ABE	228	Human
ABF	14	Human		ABG	6	Human		ABM	5	Domesticated		ABF	90	Human
ABG	21	Human		ABH	1	Human		ABP	3	Wild		ABG	87	Human
ABH	11	Human		ABI	2	Human		ABV	3	Wild		ABH	71	Human
ABI	13	Human		ABK	2	Human		ACC	1	Wild		ABI	69	Human
ABK	8	Human		ABL	3	Wild		ACD	1	Wild		ABK	78	Human
ABL	10	Wild		ABP	2	Wild		ACF	2	Domesticated		ABL	64	Wild
ABM	13	Domesticated		ABQ	1	Wild		ACG	1	Domesticated		ABM	83	Domesticated
ABP	21	Wild		ABR	1	Wild		ACI	3	Wild		ABP	92	Wild
ABQ	7	Wild		ABS	1	Wild		ACK	6	Domesticated		ABQ	82	Wild
ABR	7	Wild		ABV	14	Wild		ACM	2	Domesticated		ABR	102	Wild
ABS	10	Wild		ACA	3	Wild		ACV	1	Domesticated		ABS	182	Wild
ABT	9	Wild		ACB	1	Domesticated		ADA	2	Domesticated		ABT	116	Wild
ABV	21	Wild		ACC	2	Wild		ADB	3	Domesticated		ABV	402	Wild
ACA	13	Wild		ACD	2	Wild		ADD	2	Wild		ACA	190	Wild
ACB	14	Domesticated		ACF	2	Domesticated		ADH	1	Wild		ACB	89	Domesticated
ACC	13	Wild		ACG	3	Domesticated		ADI	1	Human		ACC	93	Wild
ACD	13	Wild		ACH	3	Domesticated		ADK	6	Domesticated		ACD	104	Wild
ACF	11	Domesticated		ACI	6	Wild		ADL	10	Domesticated		ACF	97	Domesticated
ACG	10	Domesticated		ACK	7	Domesticated		ADM	2	Domesticated		ACG	199	Domesticated
ACH	10	Domesticated		ACL	4	Domesticated		ADS	2	Domesticated		ACH	218	Domesticated
ACI	18	Wild		ACM	6	Domesticated		AEA	2	Domesticated		ACI	73	Wild
ACK	16	Domesticated		ACN	3	Domesticated		AEB	7	Domesticated		ACK	106	Domesticated
ACL	17	Domesticated		ACQ	4	Domesticated		AEE	1	Domesticated		ACL	91	Domesticated
ACM	16	Domesticated		ACR	1	Domesticated		AEG	1	Domesticated		ACM	177	Domesticated
ACN	12	Domesticated		ADA	3	Domesticated		AEI	3	Domesticated		ACN	175	Domesticated
ACP	7	Domesticated		ADB	3	Domesticated		AEK	10	Domesticated		ACP	133	Domesticated
ACQ	23	Domesticated		ADD	3	Wild		AEL	2	Domesticated		ACQ	67	Domesticated
ACR	9	Domesticated		ADE	4	Domesticated		AEM	1	Domesticated		ACR	91	Domesticated
ACS	8	Domesticated		ADF	2	Wild		AEN	5	Domesticated		ACS	81	Domesticated
ACT	7	Domesticated		ADG	2	Wild		AEP	1	Domesticated		ACT	86	Domesticated
ACV	7	Domesticated		ADH	7	Wild		AEQ	3	Domesticated		ACV	80	Domesticated
ADA	13	Domesticated		ADI	3	Human		AER	3	Domesticated		ADA	105	Domesticated
ADB	16	Domesticated		ADK	4	Domesticated		AES	6	Domesticated		ADB	148	Domesticated
ADC	10	Domesticated		ADL	12	Domesticated		AET	5	Domesticated		ADC	87	Domesticated
ADD	12	Wild		ADM	8	Domesticated		AEV	5	Wild		ADD	124	Wild
ADE	24	Domesticated		ADN	5	Domesticated		AFF	3	Domesticated		ADE	88	Domesticated
ADF	20	Wild		ADP	10	UNK		AFG	1	Domesticated		ADF	105	Wild
ADG	12	Wild		ADQ	5	Domesticated		AFI	7	Domesticated		ADG	106	Wild
ADH	15	Wild		ADS	3	Domesticated		AFL	5	Domesticated		ADH	104	Wild
ADI	10	Human		ADV	5	Domesticated		AFN	1	Domesticated		ADI	177	Human
ADK	19	Domesticated		AEA	4	Domesticated		AFP	1	Domesticated		ADK	252	Domesticated
ADL	22	Domesticated		AEB	12	Domesticated		AFR	2	Domesticated		ADL	124	Domesticated
ADM	14	Domesticated		AEE	9	Domesticated		AFS	1	Wild		ADM	134	Domesticated
ADN	18	Domesticated		AEF	6	Domesticated		AFT	1	Human		ADN	145	Domesticated
ADP	18	UNK		AEG	2	Domesticated		AFV	6	Domesticated		ADP	188	UNK
ADQ	20	Domesticated		AEH	2	Domesticated		AGA	1	Domesticated		ADQ	129	Domesticated
ADR	9	Domesticated		AEI	10	Domesticated		AGB	2	Domesticated		ADR	115	Domesticated
ADS	9	Domesticated		AEK	11	Domesticated		AGC	4	Domesticated		ADS	282	Domesticated
ADT	12	Wild		AEL	6	Domesticated		AGF	2	Domesticated		ADT	108	Wild
ADV	12	Domesticated		AEM	7	Domesticated		AGH	1	Domesticated		ADV	88	Domesticated
AEA	23	Domesticated		AEN	9	Domesticated		AGI	1	Domesticated		AEA	114	Domesticated
AEB	23	Domesticated		AEP	6	Domesticated		AGL	2	Domesticated		AEB	360	Domesticated
AEE	23	Domesticated		AEQ	4	Domesticated		AGM	5	Domesticated		AEC	NA	Domesticated
AEF	20	Domesticated		AER	3	Domesticated		AGN	2	Domesticated		AEE	213	Domesticated
AEG	15	Domesticated		AES	3	Domesticated		AGP	1	Wild		AEF	77	Domesticated
AEH	14	Domesticated		AET	7	Domesticated		AGS	2	Domesticated		AEG	75	Domesticated
AEI	25	Domesticated		AEV	11	Wild		AGT	4	UNK		AEH	87	Domesticated
AEK	12	Domesticated		AFA	5	Domesticated		AGV	2	Domesticated		AEI	218	Domesticated
AEL	28	Domesticated		AFB	5	Domesticated		AHA	2	Wild		AEK	71	Domesticated
AEM	17	Domesticated		AFC	9	Wild		AHB	1	Wild		AEL	252	Domesticated
AEN	15	Domesticated		AFD	4	Domesticated		AHC	4	Domesticated		AEM	183	Domesticated
AEP	19	Domesticated		AFE	9	Wild		AHD	2	Domesticated		AEN	380	Domesticated
AEQ	24	Domesticated		AFF	4	Domesticated		AHF	3	Wild		AEP	370	Domesticated
AER	11	Domesticated		AFG	4	Domesticated		AHK	6	Domesticated		AEQ	201	Domesticated
AES	14	Domesticated		AFH	6	Domesticated		AHL	6	Domesticated		AER	151	Domesticated
AET	14	Domesticated		AFI	4	Domesticated		AHM	5	Domesticated		AES	222	Domesticated
AEV	20	Wild		AFK	3	Domesticated		AHN	1	Domesticated		AET	149	Domesticated
AFA	29	Domesticated		AFL	10	Domesticated		AHP	8	Domesticated		AEV	160	Wild
AFB	27	Domesticated		AFM	5	Domesticated		AHS	1	Domesticated		AFA	198	Domesticated
AFC	21	Wild		AFN	5	Domesticated		AHV	1	Domesticated		AFB	61	Domesticated
AFD	14	Domesticated		AFP	2	Domesticated		AIA	6	Domesticated		AFC	38	Wild
AFE	24	Wild		AFR	4	Domesticated		AIB	4	Domesticated		AFD	106	Domesticated
AFF	20	Domesticated		AFS	4	Wild		AIC	4	Domesticated		AFE	206	Wild
AFG	21	Domesticated		AFT	10	Human		AID	6	Human		AFF	152	Domesticated
AFH	20	Domesticated		AFV	9	Domesticated		AIE	1	Human		AFG	45	Domesticated
AFI	12	Domesticated		AGA	1	Domesticated		AIF	1	Domesticated		AFH	118	Domesticated
AFK	19	Domesticated		AGB	11	Domesticated		AIG	7	Domesticated		AFI	66	Domesticated
AFL	17	Domesticated		AGC	2	Domesticated		AIK	1	Wild		AFK	238	Domesticated
AFM	19	Domesticated		AGE	8	Domesticated		AIL	1	Wild		AFL	71	Domesticated
AFN	22	Domesticated		AGF	5	Domesticated		AIM	6	Domesticated		AFM	133	Domesticated
AFP	24	Domesticated		AGG	6	Domesticated		AIP	8	Domesticated		AFN	79	Domesticated
AFQ	8	Wild		AGH	3	Domesticated		AIQ	2	Domesticated		AFP	194	Domesticated
AFR	22	Domesticated		AGK	8	Wild		AIR	1	Domesticated		AFQ	67	Wild
AFS	25	Wild		AGL	3	Domesticated		AIT	1	Domesticated		AFR	103	Domesticated
AFT	25	Human		AGM	2	Domesticated		AKD	1	Domesticated		AFS	260	Wild
AFV	13	Domesticated		AGP	4	Wild		AKE	1	Domesticated		AFT	168	Human
AGA	9	Domesticated		AGR	3	Wild		AKG	3	Domesticated		AFV	278	Domesticated
AGB	24	Domesticated		AGS	1	Domesticated		AKI	2	Domesticated		AGA	268	Domesticated
AGC	19	Domesticated		AGT	6	UNK		AKL	3	Domesticated		AGB	220	Domesticated
AGE	26	Domesticated		AHA	3	Wild		AKP	1	Domesticated		AGC	245	Domesticated
[truncated: 805 more rows]

## Sheet: Figure 3ab
NAME	RDNA	heterozygous.SNPs.per.kb.of.heterozygous.regions	percentage_loss_of_heterozygosity
[truncated: 414 more rows]

[truncated: 38 more sheets: Figure 3c, Figure 4, Figure 5, Figure 6c, Figure 6d, Figure 6e, Sup_Figure 2a, Sup_Figure 2b, Sup_Figure_2c, Sup_Figure_2d, Sup_Figure_3, Sup_Figure_4, Sup_Figure_5a, Sup_Figure_5b, Sup_Figure_6, Sup_Figure_7, Sup_Figure_8, Sup_Figure_9, Sup_Figure_10, Sup_Figure_11 …]
